# Supplementary material for: Structural characterization of EGFR exon 19 deletion mutation using molecular dynamics simulation
Source: PLoS One. 2019 Sep 19;14(9):e0222814. doi: 10.1371/journal.pone.0222814 (PMC6752865; doi:10.1371/journal.pone.0222814)
Supplement: S1 File — (PDB) [file pone.0222814.s005.pdb]

TITLE	ACTIVE FORM APO WILD-TYPE EGFR
REMARK	PDB STRUCTURES USED TO BUILD THIS COMPOSITE MODEL
REMARK	2GS2, 1M14, 3W2S
HELIX    1   1 GLU A   13  GLU A   15  1                                   3
HELIX    2   2 PRO A   57  SER A   72  1                                  16
HELIX    3   3 LEU A  102  ASN A  112  1                                  11
HELIX    4   4 SER A  115  ASP A  134  1                                  20
HELIX    5   5 ALA A  144  ASN A  146  1                                   3
HELIX    6   6 ILE A  182  TRP A  184  1                                   3
HELIX    7   7 LEU A  187  HIE A  192  1                                   6
HELIX    8   8 HIE A  197  MET A  212  1                                  16
HELIX    9   9 ALA A  224  LYS A  233  1                                  10
HELIX   10  10 ILE A  245  TRP A  255  1                                  11
HELIX   11  11 ALA A  259  SER A  261  1                                   3
HELIX   12  12 PHE A  265  ARG A  277  1                                  13
HELIX   13  13 PRO A  279  TYR A  282  1                                   4
HELIX   14  14 ASP A  288  ARG A  290  1                                   3
HELIX   15  15 PRO A  296  ASP A  298  1                                   3
HELIX   16  16 ASN A  300  MET A  306  1                                   7
HELIX   17  17 GLU A  309  ASP A  312  1                                   4
SHEET    1   1 1 PHE A  16  VAL A  21  0
SHEET    2   2 1 GLY A  28  TRP A  35  0
SHEET    3   3 1 ILE A  44  LEU A  51  0
SHEET    4   4 1 LEU A  81  CYS A  85  0
SHEET    5   5 1 GLN A  91  GLN A  95  0
SHEET    6   6 1 VAL A 147  THR A 151  0
SHEET    7   7 1 HID A 154  ILE A 157  0
ATOM      1  N   GLU A   1     -67.270  -7.039 -49.853  1.00 57.07           N
ATOM      2  CA  GLU A   1     -67.399  -6.600 -48.427  1.00 57.08           C
ATOM      3  C   GLU A   1     -67.762  -5.106 -48.308  1.00 55.63           C
ATOM      4  O   GLU A   1     -67.641  -4.359 -49.273  1.00 56.58           O
ATOM      5  CB  GLU A   1     -66.106  -6.931 -47.678  1.00 57.82           C
ATOM      6  CG  GLU A   1     -66.188  -6.593 -46.207  1.00 62.21           C
ATOM      7  CD  GLU A   1     -65.905  -7.780 -45.296  1.00 68.25           C
ATOM      8  OE1 GLU A   1     -65.878  -8.951 -45.790  1.00 69.86           O
ATOM      9  OE2 GLU A   1     -65.721  -7.527 -44.077  1.00 69.23           O
ATOM     10  N   ALA A   2     -68.209  -4.659 -47.142  1.00 53.69           N
ATOM     11  CA  ALA A   2     -68.514  -3.237 -46.963  1.00 51.84           C
ATOM     12  C   ALA A   2     -67.248  -2.344 -47.002  1.00 50.78           C
ATOM     13  O   ALA A   2     -66.139  -2.807 -46.682  1.00 51.34           O
ATOM     14  CB  ALA A   2     -69.319  -3.012 -45.679  1.00 51.82           C
ATOM     15  N   PRO A   3     -67.395  -1.078 -47.442  1.00 48.87           N
ATOM     16  CA  PRO A   3     -66.342  -0.084 -47.399  1.00 47.49           C
ATOM     17  C   PRO A   3     -66.030   0.355 -45.976  1.00 46.36           C
ATOM     18  O   PRO A   3     -66.930   0.743 -45.216  1.00 46.88           O
ATOM     19  CB  PRO A   3     -66.974   1.090 -48.137  1.00 47.35           C
ATOM     20  CG  PRO A   3     -67.988   0.490 -48.937  1.00 47.64           C
ATOM     21  CD  PRO A   3     -68.584  -0.505 -48.067  1.00 48.48           C
ATOM     22  N   ASN A   4     -64.764   0.327 -45.608  1.00 44.47           N
ATOM     23  CA  ASN A   4     -64.435   0.683 -44.247  1.00 42.60           C
ATOM     24  C   ASN A   4     -64.242   2.169 -44.113  1.00 41.75           C
ATOM     25  O   ASN A   4     -63.194   2.692 -44.417  1.00 42.32           O
ATOM     26  CB  ASN A   4     -63.244  -0.125 -43.744  1.00 41.88           C
ATOM     27  CG  ASN A   4     -62.820   0.265 -42.360  1.00 41.05           C
ATOM     28  OD1 ASN A   4     -61.788  -0.207 -41.873  1.00 40.64           O
ATOM     29  ND2 ASN A   4     -63.587   1.145 -41.712  1.00 39.31           N
ATOM     30  N   GLN A   5     -65.268   2.848 -43.644  1.00 40.95           N
ATOM     31  CA  GLN A   5     -65.244   4.302 -43.588  1.00 40.65           C
ATOM     32  C   GLN A   5     -64.824   4.935 -42.262  1.00 40.01           C
ATOM     33  O   GLN A   5     -65.064   6.122 -42.039  1.00 39.91           O
ATOM     34  CB  GLN A   5     -66.603   4.842 -43.970  1.00 40.73           C
ATOM     35  CG  GLN A   5     -67.209   4.092 -45.115  1.00 42.74           C
ATOM     36  CD  GLN A   5     -68.217   4.925 -45.837  1.00 44.86           C
ATOM     37  OE1 GLN A   5     -67.976   6.096 -46.126  1.00 48.12           O
ATOM     38  NE2 GLN A   5     -69.351   4.336 -46.148  1.00 45.68           N
ATOM     39  N   ALA A   6     -64.196   4.168 -41.385  1.00 39.34           N
ATOM     40  CA  ALA A   6     -63.654   4.758 -40.189  1.00 39.69           C
ATOM     41  C   ALA A   6     -62.756   5.965 -40.551  1.00 40.44           C
ATOM     42  O   ALA A   6     -62.105   5.985 -41.613  1.00 40.67           O
ATOM     43  CB  ALA A   6     -62.885   3.729 -39.403  1.00 39.40           C
ATOM     44  N   LEU A   7     -62.753   6.977 -39.681  1.00 40.58           N
ATOM     45  CA  LEU A   7     -61.847   8.100 -39.820  1.00 40.94           C
ATOM     46  C   LEU A   7     -60.565   7.840 -39.054  1.00 41.17           C
ATOM     47  O   LEU A   7     -60.598   7.305 -37.949  1.00 41.78           O
ATOM     48  CB  LEU A   7     -62.501   9.373 -39.316  1.00 40.61           C
ATOM     49  CG  LEU A   7     -63.839   9.741 -39.964  1.00 42.57           C
ATOM     50  CD1 LEU A   7     -64.407  11.066 -39.386  1.00 42.63           C
ATOM     51  CD2 LEU A   7     -63.769   9.780 -41.523  1.00 44.03           C
ATOM     52  N   LEU A   8     -59.423   8.186 -39.643  1.00 41.46           N
ATOM     53  CA  LEU A   8     -58.154   8.156 -38.899  1.00 41.35           C
ATOM     54  C   LEU A   8     -57.827   9.596 -38.532  1.00 42.43           C
ATOM     55  O   LEU A   8     -57.747  10.448 -39.422  1.00 43.12           O
ATOM     56  CB  LEU A   8     -57.052   7.518 -39.730  1.00 39.94           C
ATOM     57  CG  LEU A   8     -55.702   7.333 -39.060  1.00 38.72           C
ATOM     58  CD1 LEU A   8     -55.799   6.377 -37.882  1.00 36.08           C
ATOM     59  CD2 LEU A   8     -54.610   6.868 -40.064  1.00 36.55           C
ATOM     60  N   ARG A   9     -57.713   9.886 -37.235  1.00 43.49           N
ATOM     61  CA  ARG A   9     -57.441  11.240 -36.784  1.00 44.33           C
ATOM     62  C   ARG A   9     -55.950  11.392 -36.639  1.00 45.45           C
ATOM     63  O   ARG A   9     -55.279  10.515 -36.051  1.00 46.08           O
ATOM     64  CB  ARG A   9     -58.088  11.527 -35.446  1.00 44.22           C
ATOM     65  CG  ARG A   9     -58.972  12.747 -35.467  1.00 46.19           C
ATOM     66  CD  ARG A   9     -58.809  13.652 -34.247  1.00 49.07           C
ATOM     67  NE  ARG A   9     -60.129  14.118 -33.812  1.00 54.32           N
ATOM     68  CZ  ARG A   9     -60.384  15.060 -32.900  1.00 55.79           C
ATOM     69  NH1 ARG A   9     -59.416  15.735 -32.290  1.00 54.83           N
ATOM     70  NH2 ARG A   9     -61.649  15.337 -32.609  1.00 58.50           N
ATOM     71  N   ILE A  10     -55.425  12.493 -37.176  1.00 46.05           N
ATOM     72  CA  ILE A  10     -54.003  12.800 -37.033  1.00 46.86           C
ATOM     73  C   ILE A  10     -53.933  13.887 -35.991  1.00 47.15           C
ATOM     74  O   ILE A  10     -54.570  14.922 -36.137  1.00 47.96           O
ATOM     75  CB  ILE A  10     -53.353  13.294 -38.379  1.00 47.14           C
ATOM     76  CG1 ILE A  10     -53.657  12.342 -39.538  1.00 47.99           C
ATOM     77  CG2 ILE A  10     -51.846  13.419 -38.268  1.00 46.47           C
ATOM     78  CD1 ILE A  10     -53.293  10.895 -39.225  1.00 51.45           C
ATOM     79  N   LEU A  11     -53.182  13.645 -34.930  1.00 47.77           N
ATOM     80  CA  LEU A  11     -53.043  14.609 -33.848  1.00 48.30           C
ATOM     81  C   LEU A  11     -51.712  15.375 -33.891  1.00 49.68           C
ATOM     82  O   LEU A  11     -50.631  14.787 -34.089  1.00 49.67           O
ATOM     83  CB  LEU A  11     -53.213  13.908 -32.495  1.00 47.70           C
ATOM     84  CG  LEU A  11     -54.361  12.899 -32.370  1.00 45.92           C
ATOM     85  CD1 LEU A  11     -54.453  12.359 -30.967  1.00 43.46           C
ATOM     86  CD2 LEU A  11     -55.685  13.524 -32.779  1.00 44.54           C
ATOM     87  N   LYS A  12     -51.812  16.696 -33.714  1.00 51.34           N
ATOM     88  CA  LYS A  12     -50.657  17.548 -33.466  1.00 52.91           C
ATOM     89  C   LYS A  12     -49.994  17.184 -32.133  1.00 53.67           C
ATOM     90  O   LYS A  12     -50.671  17.021 -31.119  1.00 53.30           O
ATOM     91  CB  LYS A  12     -51.069  19.004 -33.469  1.00 52.94           C
ATOM     92  CG  LYS A  12     -51.447  19.509 -34.833  1.00 56.10           C
ATOM     93  CD  LYS A  12     -52.045  20.907 -34.749  1.00 61.70           C
ATOM     94  CE  LYS A  12     -53.418  20.929 -35.446  1.00 64.26           C
ATOM     95  NZ  LYS A  12     -54.176  22.210 -35.200  1.00 65.94           N
ATOM     96  N   GLU A  13     -48.669  17.027 -32.166  1.00 54.91           N
ATOM     97  CA  GLU A  13     -47.843  16.778 -30.992  1.00 56.15           C
ATOM     98  C   GLU A  13     -48.109  17.814 -29.912  1.00 56.08           C
ATOM     99  O   GLU A  13     -48.110  17.534 -28.711  1.00 55.76           O
ATOM    100  CB  GLU A  13     -46.378  16.833 -31.390  1.00 56.76           C
ATOM    101  CG  GLU A  13     -45.433  16.521 -30.239  1.00 61.90           C
ATOM    102  CD  GLU A  13     -44.116  15.892 -30.700  1.00 67.33           C
ATOM    103  OE1 GLU A  13     -43.208  16.648 -31.143  1.00 68.64           O
ATOM    104  OE2 GLU A  13     -43.995  14.638 -30.595  1.00 69.72           O
ATOM    105  N   THR A  14     -48.350  19.028 -30.353  1.00 56.58           N
ATOM    106  CA  THR A  14     -48.669  20.077 -29.423  1.00 57.20           C
ATOM    107  C   THR A  14     -50.019  19.899 -28.711  1.00 57.29           C
ATOM    108  O   THR A  14     -50.256  20.556 -27.714  1.00 57.96           O
ATOM    109  CB  THR A  14     -48.528  21.493 -30.087  1.00 57.66           C
ATOM    110  OG1 THR A  14     -49.379  21.615 -31.243  1.00 56.03           O
ATOM    111  CG2 THR A  14     -47.056  21.729 -30.463  1.00 57.45           C
ATOM    112  N   GLU A  15     -50.884  19.012 -29.204  1.00 57.17           N
ATOM    113  CA  GLU A  15     -52.188  18.769 -28.577  1.00 56.89           C
ATOM    114  C   GLU A  15     -52.116  17.893 -27.341  1.00 57.12           C
ATOM    115  O   GLU A  15     -53.141  17.643 -26.728  1.00 57.33           O
ATOM    116  CB  GLU A  15     -53.157  18.106 -29.545  1.00 56.61           C
ATOM    117  CG  GLU A  15     -53.627  18.977 -30.645  1.00 58.45           C
ATOM    118  CD  GLU A  15     -54.557  18.267 -31.617  1.00 61.88           C
ATOM    119  OE1 GLU A  15     -55.426  18.973 -32.188  1.00 66.86           O
ATOM    120  OE2 GLU A  15     -54.440  17.031 -31.829  1.00 60.06           O
ATOM    121  N   PHE A  16     -50.940  17.395 -26.977  1.00 57.74           N
ATOM    122  CA  PHE A  16     -50.874  16.504 -25.833  1.00 58.74           C
ATOM    123  C   PHE A  16     -49.593  16.473 -25.000  1.00 60.26           C
ATOM    124  O   PHE A  16     -48.496  16.208 -25.490  1.00 60.04           O
ATOM    125  CB  PHE A  16     -51.323  15.083 -26.199  1.00 58.46           C
ATOM    126  CG  PHE A  16     -50.531  14.446 -27.292  1.00 57.86           C
ATOM    127  CD1 PHE A  16     -49.313  13.816 -27.021  1.00 58.28           C
ATOM    128  CD2 PHE A  16     -51.011  14.428 -28.585  1.00 56.95           C
ATOM    129  CE1 PHE A  16     -48.566  13.197 -28.044  1.00 57.04           C
ATOM    130  CE2 PHE A  16     -50.278  13.817 -29.603  1.00 57.47           C
ATOM    131  CZ  PHE A  16     -49.052  13.202 -29.331  1.00 56.40           C
ATOM    132  N   LYS A  17     -49.785  16.768 -23.719  1.00 62.38           N
ATOM    133  CA  LYS A  17     -48.810  16.601 -22.653  1.00 64.31           C
ATOM    134  C   LYS A  17     -48.613  15.104 -22.336  1.00 65.48           C
ATOM    135  O   LYS A  17     -49.603  14.384 -22.187  1.00 65.77           O
ATOM    136  CB  LYS A  17     -49.367  17.336 -21.429  1.00 64.44           C
ATOM    137  CG  LYS A  17     -48.423  17.500 -20.277  1.00 66.27           C
ATOM    138  CD  LYS A  17     -48.894  18.624 -19.364  1.00 69.00           C
ATOM    139  CE  LYS A  17     -47.691  19.464 -18.952  1.00 70.60           C
ATOM    140  NZ  LYS A  17     -47.695  19.818 -17.507  1.00 72.64           N
ATOM    141  N   LYS A  18     -47.353  14.636 -22.286  1.00 67.22           N
ATOM    142  CA  LYS A  18     -46.979  13.336 -21.654  1.00 68.56           C
ATOM    143  C   LYS A  18     -46.723  13.622 -20.183  1.00 69.34           C
ATOM    144  O   LYS A  18     -46.493  14.772 -19.813  1.00 70.25           O
ATOM    145  CB  LYS A  18     -45.712  12.715 -22.252  1.00 68.27           C
ATOM    146  CG  LYS A  18     -45.664  12.675 -23.759  1.00 69.81           C
ATOM    147  CD  LYS A  18     -44.504  11.800 -24.283  1.00 72.78           C
ATOM    148  CE  LYS A  18     -44.394  11.885 -25.831  1.00 73.52           C
ATOM    149  NZ  LYS A  18     -43.262  11.073 -26.355  1.00 74.16           N
ATOM    150  N   ILE A  19     -46.757  12.605 -19.331  1.00 70.19           N
ATOM    151  CA  ILE A  19     -46.683  12.863 -17.889  1.00 70.93           C
ATOM    152  C   ILE A  19     -45.898  11.842 -17.058  1.00 71.18           C
ATOM    153  O   ILE A  19     -45.412  12.172 -15.986  1.00 71.68           O
ATOM    154  CB  ILE A  19     -48.101  13.140 -17.286  1.00 71.08           C
ATOM    155  CG1 ILE A  19     -48.593  14.553 -17.673  1.00 71.11           C
ATOM    156  CG2 ILE A  19     -48.102  12.964 -15.757  1.00 71.67           C
ATOM    157  CD1 ILE A  19     -50.063  14.824 -17.380  1.00 72.05           C
ATOM    158  N   LYS A  20     -45.749  10.625 -17.562  1.00 71.42           N
ATOM    159  CA  LYS A  20     -45.177   9.532 -16.794  1.00 72.25           C
ATOM    160  C   LYS A  20     -44.946   8.367 -17.745  1.00 72.68           C
ATOM    161  O   LYS A  20     -45.612   8.263 -18.759  1.00 72.96           O
ATOM    162  CB  LYS A  20     -46.144   9.140 -15.652  1.00 72.42           C
ATOM    163  CG  LYS A  20     -45.717   7.984 -14.747  1.00 72.90           C
ATOM    164  CD  LYS A  20     -46.723   7.761 -13.609  1.00 75.07           C
ATOM    165  CE  LYS A  20     -46.339   6.571 -12.670  1.00 76.09           C
ATOM    166  NZ  LYS A  20     -46.588   5.197 -13.248  1.00 75.84           N
ATOM    167  N   VAL A  21     -43.996   7.499 -17.435  1.00 73.37           N
ATOM    168  CA  VAL A  21     -43.789   6.311 -18.240  1.00 74.13           C
ATOM    169  C   VAL A  21     -44.611   5.163 -17.656  1.00 75.27           C
ATOM    170  O   VAL A  21     -44.695   5.019 -16.430  1.00 75.69           O
ATOM    171  CB  VAL A  21     -42.279   5.950 -18.316  1.00 73.99           C
ATOM    172  CG1 VAL A  21     -42.049   4.516 -18.796  1.00 72.99           C
ATOM    173  CG2 VAL A  21     -41.550   6.936 -19.220  1.00 73.63           C
ATOM    174  N   LEU A  22     -45.221   4.360 -18.532  1.00 76.36           N
ATOM    175  CA  LEU A  22     -45.943   3.145 -18.120  1.00 77.08           C
ATOM    176  C   LEU A  22     -45.282   1.815 -18.550  1.00 78.56           C
ATOM    177  O   LEU A  22     -45.112   0.915 -17.747  1.00 78.55           O
ATOM    178  CB  LEU A  22     -47.394   3.206 -18.579  1.00 76.37           C
ATOM    179  CG  LEU A  22     -48.313   4.222 -17.912  1.00 74.71           C
ATOM    180  CD1 LEU A  22     -49.650   4.192 -18.603  1.00 72.65           C
ATOM    181  CD2 LEU A  22     -48.466   3.932 -16.434  1.00 73.59           C
ATOM    182  N   GLY A  23     -44.926   1.675 -19.815  1.00 80.55           N
ATOM    183  CA  GLY A  23     -44.223   0.474 -20.264  1.00 83.04           C
ATOM    184  C   GLY A  23     -42.891   0.956 -20.782  1.00 85.01           C
ATOM    185  O   GLY A  23     -42.632   2.168 -20.752  1.00 85.36           O
ATOM    186  N   SER A  24     -42.048   0.023 -21.243  1.00 86.84           N
ATOM    187  CA  SER A  24     -40.713   0.314 -21.841  1.00 88.42           C
ATOM    188  C   SER A  24     -39.914  -0.979 -22.004  1.00 89.74           C
ATOM    189  O   SER A  24     -39.662  -1.683 -21.012  1.00 90.20           O
ATOM    190  CB  SER A  24     -39.886   1.316 -21.004  1.00 88.20           C
ATOM    191  OG  SER A  24     -39.031   2.092 -21.826  1.00 86.95           O
ATOM    192  N   GLY A  25     -39.517  -1.286 -23.244  1.00 91.05           N
ATOM    193  CA  GLY A  25     -38.725  -2.487 -23.527  1.00 92.32           C
ATOM    194  C   GLY A  25     -39.246  -3.291 -24.708  1.00 93.26           C
ATOM    195  O   GLY A  25     -38.766  -3.111 -25.838  1.00 93.78           O
ATOM    196  N   ALA A  26     -40.246  -4.148 -24.441  1.00 93.79           N
ATOM    197  CA  ALA A  26     -40.773  -5.178 -25.389  1.00 93.99           C
ATOM    198  C   ALA A  26     -41.036  -4.773 -26.872  1.00 93.94           C
ATOM    199  O   ALA A  26     -41.083  -5.644 -27.747  1.00 93.96           O
ATOM    200  CB  ALA A  26     -42.009  -5.912 -24.773  1.00 93.75           C
ATOM    201  N   PHE A  27     -41.203  -3.473 -27.144  1.00 93.89           N
ATOM    202  CA  PHE A  27     -41.283  -2.937 -28.528  1.00 93.96           C
ATOM    203  C   PHE A  27     -41.179  -1.402 -28.523  1.00 92.91           C
ATOM    204  O   PHE A  27     -40.262  -0.810 -29.137  1.00 92.93           O
ATOM    205  CB  PHE A  27     -42.568  -3.403 -29.268  1.00 94.56           C
ATOM    206  CG  PHE A  27     -42.340  -3.776 -30.731  1.00 96.67           C
ATOM    207  CD1 PHE A  27     -41.356  -4.728 -31.093  1.00 98.11           C
ATOM    208  CD2 PHE A  27     -43.120  -3.200 -31.747  1.00 98.26           C
ATOM    209  CE1 PHE A  27     -41.134  -5.087 -32.454  1.00 98.65           C
ATOM    210  CE2 PHE A  27     -42.913  -3.551 -33.110  1.00 99.21           C
ATOM    211  CZ  PHE A  27     -41.912  -4.500 -33.461  1.00 99.23           C
ATOM    212  N   GLY A  28     -42.123  -0.778 -27.815  1.00 91.38           N
ATOM    213  CA  GLY A  28     -42.101   0.655 -27.597  1.00 89.38           C
ATOM    214  C   GLY A  28     -42.116   1.056 -26.130  1.00 87.78           C
ATOM    215  O   GLY A  28     -41.928   0.220 -25.224  1.00 87.62           O
ATOM    216  N   THR A  29     -42.334   2.362 -25.934  1.00 85.71           N
ATOM    217  CA  THR A  29     -42.518   3.016 -24.638  1.00 83.32           C
ATOM    218  C   THR A  29     -43.939   3.583 -24.563  1.00 81.59           C
ATOM    219  O   THR A  29     -44.393   4.239 -25.507  1.00 81.78           O
ATOM    220  CB  THR A  29     -41.576   4.193 -24.517  1.00 83.24           C
ATOM    221  OG1 THR A  29     -40.356   3.865 -25.181  1.00 83.71           O
ATOM    222  CG2 THR A  29     -41.325   4.541 -23.055  1.00 83.24           C
ATOM    223  N   VAL A  30     -44.628   3.347 -23.442  1.00 78.91           N
ATOM    224  CA  VAL A  30     -46.012   3.790 -23.259  1.00 75.69           C
ATOM    225  C   VAL A  30     -46.053   4.869 -22.173  1.00 73.97           C
ATOM    226  O   VAL A  30     -45.387   4.730 -21.144  1.00 73.70           O
ATOM    227  CB  VAL A  30     -46.920   2.602 -22.879  1.00 75.57           C
ATOM    228  CG1 VAL A  30     -48.345   3.057 -22.732  1.00 75.32           C
ATOM    229  CG2 VAL A  30     -46.822   1.481 -23.914  1.00 74.38           C
ATOM    230  N   TYR A  31     -46.816   5.942 -22.398  1.00 71.36           N
ATOM    231  CA  TYR A  31     -46.877   7.045 -21.431  1.00 69.15           C
ATOM    232  C   TYR A  31     -48.270   7.291 -20.942  1.00 66.79           C
ATOM    233  O   TYR A  31     -49.193   7.256 -21.704  1.00 66.30           O
ATOM    234  CB  TYR A  31     -46.355   8.358 -22.030  1.00 69.70           C
ATOM    235  CG  TYR A  31     -44.936   8.267 -22.500  1.00 72.00           C
ATOM    236  CD1 TYR A  31     -44.627   7.619 -23.690  1.00 74.72           C
ATOM    237  CD2 TYR A  31     -43.898   8.810 -21.759  1.00 74.00           C
ATOM    238  CE1 TYR A  31     -43.328   7.505 -24.128  1.00 76.14           C
ATOM    239  CE2 TYR A  31     -42.591   8.704 -22.195  1.00 75.26           C
ATOM    240  CZ  TYR A  31     -42.320   8.045 -23.380  1.00 76.21           C
ATOM    241  OH  TYR A  31     -41.040   7.912 -23.842  1.00 78.71           O
ATOM    242  N   LYS A  32     -48.412   7.554 -19.659  1.00 64.53           N
ATOM    243  CA  LYS A  32     -49.590   8.222 -19.185  1.00 62.80           C
ATOM    244  C   LYS A  32     -49.502   9.625 -19.795  1.00 61.04           C
ATOM    245  O   LYS A  32     -48.420  10.141 -19.960  1.00 60.51           O
ATOM    246  CB  LYS A  32     -49.593   8.252 -17.644  1.00 62.99           C
ATOM    247  CG  LYS A  32     -50.738   9.063 -17.003  1.00 64.41           C
ATOM    248  CD  LYS A  32     -50.617   9.205 -15.445  1.00 68.31           C
ATOM    249  CE  LYS A  32     -51.928   9.883 -14.891  1.00 70.59           C
ATOM    250  NZ  LYS A  32     -52.000  10.193 -13.416  1.00 70.96           N
ATOM    251  N   GLY A  33     -50.630  10.222 -20.159  1.00 59.46           N
ATOM    252  CA  GLY A  33     -50.634  11.586 -20.655  1.00 57.47           C
ATOM    253  C   GLY A  33     -52.015  12.200 -20.771  1.00 56.58           C
ATOM    254  O   GLY A  33     -53.024  11.552 -20.549  1.00 55.74           O
ATOM    255  N   LEU A  34     -52.058  13.472 -21.130  1.00 56.17           N
ATOM    256  CA  LEU A  34     -53.321  14.141 -21.324  1.00 56.18           C
ATOM    257  C   LEU A  34     -53.389  14.708 -22.714  1.00 56.00           C
ATOM    258  O   LEU A  34     -52.380  15.163 -23.222  1.00 55.84           O
ATOM    259  CB  LEU A  34     -53.478  15.265 -20.323  1.00 56.46           C
ATOM    260  CG  LEU A  34     -54.056  14.837 -18.984  1.00 57.38           C
ATOM    261  CD1 LEU A  34     -53.885  15.969 -17.980  1.00 57.67           C
ATOM    262  CD2 LEU A  34     -55.511  14.441 -19.140  1.00 57.43           C
ATOM    263  N   TRP A  35     -54.575  14.681 -23.315  1.00 55.81           N
ATOM    264  CA  TRP A  35     -54.762  15.151 -24.668  1.00 56.19           C
ATOM    265  C   TRP A  35     -55.799  16.260 -24.723  1.00 57.73           C
ATOM    266  O   TRP A  35     -56.988  16.023 -24.500  1.00 58.25           O
ATOM    267  CB  TRP A  35     -55.204  14.004 -25.561  1.00 55.48           C
ATOM    268  CG  TRP A  35     -55.533  14.431 -26.958  1.00 53.45           C
ATOM    269  CD1 TRP A  35     -54.773  15.224 -27.757  1.00 52.91           C
ATOM    270  CD2 TRP A  35     -56.687  14.063 -27.736  1.00 50.77           C
ATOM    271  NE1 TRP A  35     -55.380  15.390 -28.973  1.00 52.94           N
ATOM    272  CE2 TRP A  35     -56.556  14.690 -28.992  1.00 50.10           C
ATOM    273  CE3 TRP A  35     -57.814  13.276 -27.491  1.00 49.81           C
ATOM    274  CZ2 TRP A  35     -57.508  14.572 -29.994  1.00 47.61           C
ATOM    275  CZ3 TRP A  35     -58.765  13.153 -28.495  1.00 50.01           C
ATOM    276  CH2 TRP A  35     -58.603  13.803 -29.735  1.00 49.14           C
ATOM    277  N   ILE A  36     -55.369  17.478 -25.016  1.00 58.90           N
ATOM    278  CA  ILE A  36     -56.329  18.546 -25.086  1.00 60.19           C
ATOM    279  C   ILE A  36     -56.538  18.771 -26.549  1.00 61.30           C
ATOM    280  O   ILE A  36     -55.737  19.463 -27.146  1.00 62.07           O
ATOM    281  CB  ILE A  36     -55.884  19.882 -24.371  1.00 59.98           C
ATOM    282  CG1 ILE A  36     -55.494  19.674 -22.890  1.00 60.18           C
ATOM    283  CG2 ILE A  36     -57.037  20.903 -24.404  1.00 59.74           C
ATOM    284  CD1 ILE A  36     -53.989  19.257 -22.596  1.00 61.18           C
ATOM    285  N   PRO A  37     -57.630  18.216 -27.132  1.00 62.57           N
ATOM    286  CA  PRO A  37     -57.934  18.414 -28.550  1.00 63.41           C
ATOM    287  C   PRO A  37     -57.991  19.909 -28.852  1.00 64.88           C
ATOM    288  O   PRO A  37     -58.146  20.721 -27.916  1.00 65.40           O
ATOM    289  CB  PRO A  37     -59.349  17.831 -28.700  1.00 63.11           C
ATOM    290  CG  PRO A  37     -59.520  16.913 -27.633  1.00 62.22           C
ATOM    291  CD  PRO A  37     -58.687  17.429 -26.472  1.00 62.68           C
ATOM    292  N   GLU A  38     -57.895  20.248 -30.145  1.00 66.13           N
ATOM    293  CA  GLU A  38     -57.780  21.638 -30.668  1.00 66.78           C
ATOM    294  C   GLU A  38     -58.226  22.811 -29.759  1.00 66.64           C
ATOM    295  O   GLU A  38     -57.453  23.285 -28.891  1.00 66.21           O
ATOM    296  CB  GLU A  38     -58.419  21.732 -32.064  1.00 66.81           C
ATOM    297  CG  GLU A  38     -57.363  21.945 -33.153  0.50 67.50           C
ATOM    298  CD  GLU A  38     -57.705  21.244 -34.443  0.50 68.05           C
ATOM    299  OE1 GLU A  38     -58.813  21.486 -34.976  0.50 68.54           O
ATOM    300  OE2 GLU A  38     -56.862  20.453 -34.919  0.50 67.22           O
ATOM    301  N   GLY A  39     -59.458  23.278 -29.967  1.00 66.19           N
ATOM    302  CA  GLY A  39     -60.015  24.321 -29.106  1.00 65.90           C
ATOM    303  C   GLY A  39     -61.278  23.778 -28.469  1.00 65.51           C
ATOM    304  O   GLY A  39     -62.377  24.308 -28.698  1.00 65.44           O
ATOM    305  N   GLU A  40     -61.129  22.711 -27.679  1.00 64.59           N
ATOM    306  CA  GLU A  40     -62.301  22.000 -27.224  1.00 63.74           C
ATOM    307  C   GLU A  40     -62.597  22.139 -25.742  1.00 63.00           C
ATOM    308  O   GLU A  40     -63.741  21.920 -25.306  1.00 63.20           O
ATOM    309  CB  GLU A  40     -62.286  20.551 -27.698  1.00 63.61           C
ATOM    310  CG  GLU A  40     -63.051  20.388 -28.994  1.00 64.57           C
ATOM    311  CD  GLU A  40     -62.960  18.990 -29.563  1.00 67.46           C
ATOM    312  OE1 GLU A  40     -63.790  18.156 -29.141  1.00 68.21           O
ATOM    313  OE2 GLU A  40     -62.082  18.723 -30.441  1.00 68.31           O
ATOM    314  N   LYS A  41     -61.585  22.545 -24.982  1.00 61.56           N
ATOM    315  CA  LYS A  41     -61.753  22.743 -23.544  1.00 60.18           C
ATOM    316  C   LYS A  41     -62.169  21.431 -22.863  1.00 58.32           C
ATOM    317  O   LYS A  41     -62.960  21.422 -21.904  1.00 57.95           O
ATOM    318  CB  LYS A  41     -62.746  23.885 -23.265  1.00 60.52           C
ATOM    319  CG  LYS A  41     -62.437  24.657 -21.989  1.00 62.96           C
ATOM    320  CD  LYS A  41     -63.719  25.277 -21.408  1.00 66.56           C
ATOM    321  CE  LYS A  41     -63.576  25.498 -19.908  1.00 67.89           C
ATOM    322  NZ  LYS A  41     -64.770  26.182 -19.324  1.00 69.81           N
ATOM    323  N   VAL A  42     -61.635  20.326 -23.397  1.00 56.08           N
ATOM    324  CA  VAL A  42     -61.723  18.999 -22.770  1.00 54.18           C
ATOM    325  C   VAL A  42     -60.310  18.448 -22.561  1.00 52.85           C
ATOM    326  O   VAL A  42     -59.396  18.824 -23.291  1.00 53.50           O
ATOM    327  CB  VAL A  42     -62.600  17.987 -23.595  1.00 54.00           C
ATOM    328  CG1 VAL A  42     -63.903  18.617 -24.006  1.00 54.52           C
ATOM    329  CG2 VAL A  42     -61.906  17.509 -24.825  1.00 53.06           C
ATOM    330  N   LYS A  43     -60.117  17.576 -21.575  1.00 50.52           N
ATOM    331  CA  LYS A  43     -58.839  16.879 -21.430  1.00 48.41           C
ATOM    332  C   LYS A  43     -59.082  15.373 -21.321  1.00 47.11           C
ATOM    333  O   LYS A  43     -59.946  14.911 -20.569  1.00 46.55           O
ATOM    334  CB  LYS A  43     -58.047  17.366 -20.212  1.00 48.85           C
ATOM    335  CG  LYS A  43     -57.913  18.872 -20.080  1.00 49.41           C
ATOM    336  CD  LYS A  43     -57.078  19.201 -18.884  1.00 50.81           C
ATOM    337  CE  LYS A  43     -57.078  20.687 -18.596  1.00 53.59           C
ATOM    338  NZ  LYS A  43     -56.194  20.897 -17.404  1.00 55.74           N
ATOM    339  N   ILE A  44     -58.294  14.606 -22.065  1.00 45.28           N
ATOM    340  CA  ILE A  44     -58.532  13.198 -22.197  1.00 43.17           C
ATOM    341  C   ILE A  44     -57.333  12.381 -21.729  1.00 42.65           C
ATOM    342  O   ILE A  44     -56.246  12.465 -22.303  1.00 42.46           O
ATOM    343  CB  ILE A  44     -59.012  12.877 -23.615  1.00 42.84           C
ATOM    344  CG1 ILE A  44     -60.367  13.553 -23.792  1.00 42.42           C
ATOM    345  CG2 ILE A  44     -59.166  11.377 -23.810  1.00 41.36           C
ATOM    346  CD1 ILE A  44     -60.747  13.826 -25.167  1.00 43.89           C
ATOM    347  N   PRO A  45     -57.525  11.622 -20.635  1.00 41.95           N
ATOM    348  CA  PRO A  45     -56.506  10.706 -20.184  1.00 41.88           C
ATOM    349  C   PRO A  45     -56.200   9.746 -21.301  1.00 42.20           C
ATOM    350  O   PRO A  45     -57.106   9.092 -21.806  1.00 42.77           O
ATOM    351  CB  PRO A  45     -57.182   9.992 -19.014  1.00 41.65           C
ATOM    352  CG  PRO A  45     -58.183  10.969 -18.522  1.00 40.53           C
ATOM    353  CD  PRO A  45     -58.702  11.603 -19.747  1.00 41.51           C
ATOM    354  N   VAL A  46     -54.944   9.697 -21.724  1.00 42.59           N
ATOM    355  CA  VAL A  46     -54.558   8.817 -22.827  1.00 42.73           C
ATOM    356  C   VAL A  46     -53.339   7.980 -22.504  1.00 43.35           C
ATOM    357  O   VAL A  46     -52.633   8.238 -21.539  1.00 42.87           O
ATOM    358  CB  VAL A  46     -54.334   9.604 -24.144  1.00 42.59           C
ATOM    359  CG1 VAL A  46     -55.661  10.158 -24.672  1.00 40.89           C
ATOM    360  CG2 VAL A  46     -53.313  10.730 -23.955  1.00 42.43           C
ATOM    361  N   ALA A  47     -53.121   6.950 -23.302  1.00 45.04           N
ATOM    362  CA  ALA A  47     -51.856   6.237 -23.312  1.00 46.87           C
ATOM    363  C   ALA A  47     -51.178   6.537 -24.636  1.00 48.99           C
ATOM    364  O   ALA A  47     -51.745   6.304 -25.698  1.00 50.17           O
ATOM    365  CB  ALA A  47     -52.055   4.777 -23.133  1.00 45.06           C
ATOM    366  N   ILE A  48     -49.973   7.084 -24.578  1.00 51.71           N
ATOM    367  CA  ILE A  48     -49.217   7.376 -25.780  1.00 54.51           C
ATOM    368  C   ILE A  48     -48.159   6.307 -25.967  1.00 57.45           C
ATOM    369  O   ILE A  48     -47.413   6.005 -25.037  1.00 57.63           O
ATOM    370  CB  ILE A  48     -48.585   8.751 -25.698  1.00 53.91           C
ATOM    371  CG1 ILE A  48     -49.669   9.799 -25.451  1.00 52.30           C
ATOM    372  CG2 ILE A  48     -47.858   9.064 -26.978  1.00 54.32           C
ATOM    373  CD1 ILE A  48     -49.228  10.899 -24.547  1.00 49.47           C
ATOM    374  N   LYS A  49     -48.139   5.698 -27.151  1.00 61.54           N
ATOM    375  CA  LYS A  49     -47.170   4.655 -27.475  1.00 65.85           C
ATOM    376  C   LYS A  49     -46.426   5.016 -28.739  1.00 69.70           C
ATOM    377  O   LYS A  49     -46.963   4.835 -29.830  1.00 70.65           O
ATOM    378  CB  LYS A  49     -47.846   3.294 -27.640  1.00 65.34           C
ATOM    379  CG  LYS A  49     -47.018   2.241 -28.353  1.00 63.95           C
ATOM    380  CD  LYS A  49     -47.268   0.895 -27.728  1.00 63.95           C
ATOM    381  CE  LYS A  49     -47.283  -0.206 -28.750  1.00 64.52           C
ATOM    382  NZ  LYS A  49     -48.623  -0.205 -29.411  1.00 66.89           N
ATOM    383  N   GLU A  50     -45.211   5.564 -28.585  1.00 74.26           N
ATOM    384  CA  GLU A  50     -44.256   5.716 -29.694  1.00 78.21           C
ATOM    385  C   GLU A  50     -43.273   4.566 -29.627  1.00 80.77           C
ATOM    386  O   GLU A  50     -43.177   3.891 -28.600  1.00 81.04           O
ATOM    387  CB  GLU A  50     -43.512   7.044 -29.605  1.00 78.32           C
ATOM    388  CG  GLU A  50     -42.282   7.043 -28.699  1.00 79.16           C
ATOM    389  CD  GLU A  50     -41.865   8.457 -28.341  1.00 79.64           C
ATOM    390  OE1 GLU A  50     -41.934   9.338 -29.238  1.00 78.33           O
ATOM    391  OE2 GLU A  50     -41.483   8.688 -27.167  1.00 79.45           O
ATOM    392  N   LEU A  51     -42.537   4.334 -30.708  1.00 84.35           N
ATOM    393  CA  LEU A  51     -41.619   3.187 -30.726  1.00 87.69           C
ATOM    394  C   LEU A  51     -40.152   3.532 -30.404  1.00 89.40           C
ATOM    395  O   LEU A  51     -39.619   4.542 -30.896  1.00 89.24           O
ATOM    396  CB  LEU A  51     -41.742   2.385 -32.029  1.00 87.64           C
ATOM    397  CG  LEU A  51     -41.138   0.979 -31.881  1.00 89.23           C
ATOM    398  CD1 LEU A  51     -42.106  -0.085 -32.399  1.00 90.21           C
ATOM    399  CD2 LEU A  51     -39.716   0.860 -32.520  1.00 89.43           C
ATOM    400  N   ARG A  52     -39.542   2.687 -29.557  1.00 91.90           N
ATOM    401  CA  ARG A  52     -38.101   2.716 -29.240  1.00 94.42           C
ATOM    402  C   ARG A  52     -37.333   3.562 -30.289  1.00 95.77           C
ATOM    403  O   ARG A  52     -37.028   3.072 -31.388  1.00 96.25           O
ATOM    404  CB  ARG A  52     -37.563   1.260 -29.159  1.00 94.63           C
ATOM    405  CG  ARG A  52     -36.362   1.022 -28.233  1.00 94.76           C
ATOM    406  CD  ARG A  52     -35.010   1.172 -28.945  1.00 95.40           C
ATOM    407  NE  ARG A  52     -33.898   1.073 -27.991  1.00 96.84           N
ATOM    408  CZ  ARG A  52     -33.443   2.081 -27.231  1.00 97.51           C
ATOM    409  NH1 ARG A  52     -33.988   3.294 -27.314  1.00 97.45           N
ATOM    410  NH2 ARG A  52     -32.433   1.883 -26.381  1.00 97.08           N
ATOM    411  N   GLU A  53     -37.056   4.825 -29.938  1.00 97.15           N
ATOM    412  CA  GLU A  53     -36.563   5.886 -30.864  1.00 98.63           C
ATOM    413  C   GLU A  53     -36.200   5.500 -32.330  1.00 99.15           C
ATOM    414  O   GLU A  53     -37.092   5.527 -33.206  1.00 99.35           O
ATOM    415  CB  GLU A  53     -35.459   6.739 -30.197  1.00 98.90           C
ATOM    416  CG  GLU A  53     -35.977   7.776 -29.165  1.00100.82           C
ATOM    417  CD  GLU A  53     -37.039   8.764 -29.731  1.00103.59           C
ATOM    418  OE1 GLU A  53     -36.871   9.278 -30.875  1.00104.95           O
ATOM    419  OE2 GLU A  53     -38.042   9.040 -29.020  1.00103.92           O
ATOM    420  N   ALA A  54     -34.918   5.165 -32.578  1.00 99.53           N
ATOM    421  CA  ALA A  54     -34.415   4.702 -33.895  1.00 99.69           C
ATOM    422  C   ALA A  54     -35.461   3.888 -34.670  1.00 99.95           C
ATOM    423  O   ALA A  54     -36.042   2.925 -34.157  1.00 99.92           O
ATOM    424  CB  ALA A  54     -33.108   3.912 -33.740  1.00 99.41           C
ATOM    425  N   THR A  55     -35.701   4.302 -35.910  1.00100.28           N
ATOM    426  CA  THR A  55     -36.850   3.830 -36.682  1.00100.33           C
ATOM    427  C   THR A  55     -36.454   2.834 -37.784  1.00100.20           C
ATOM    428  O   THR A  55     -35.475   3.046 -38.512  1.00100.27           O
ATOM    429  CB  THR A  55     -37.615   5.052 -37.262  1.00100.31           C
ATOM    430  OG1 THR A  55     -38.226   5.779 -36.184  1.00100.24           O
ATOM    431  CG2 THR A  55     -38.677   4.631 -38.259  1.00100.27           C
ATOM    432  N   SER A  56     -37.211   1.744 -37.885  1.00 99.97           N
ATOM    433  CA  SER A  56     -37.020   0.776 -38.964  1.00 99.77           C
ATOM    434  C   SER A  56     -38.336   0.529 -39.714  1.00 99.71           C
ATOM    435  O   SER A  56     -39.349   0.230 -39.072  1.00 99.76           O
ATOM    436  CB  SER A  56     -36.460  -0.549 -38.424  1.00 99.71           C
ATOM    437  OG  SER A  56     -37.466  -1.321 -37.780  1.00 99.07           O
ATOM    438  N   PRO A  57     -38.332   0.671 -41.068  1.00 99.43           N
ATOM    439  CA  PRO A  57     -39.434   0.241 -41.952  1.00 98.91           C
ATOM    440  C   PRO A  57     -40.261  -0.956 -41.425  1.00 98.20           C
ATOM    441  O   PRO A  57     -41.496  -0.928 -41.456  1.00 98.23           O
ATOM    442  CB  PRO A  57     -38.692  -0.139 -43.239  1.00 98.88           C
ATOM    443  CG  PRO A  57     -37.505   0.817 -43.273  1.00 99.11           C
ATOM    444  CD  PRO A  57     -37.246   1.300 -41.853  1.00 99.38           C
ATOM    445  N   LYS A  58     -39.564  -1.979 -40.940  1.00 97.42           N
ATOM    446  CA  LYS A  58     -40.162  -3.155 -40.309  1.00 96.72           C
ATOM    447  C   LYS A  58     -41.123  -2.828 -39.139  1.00 95.73           C
ATOM    448  O   LYS A  58     -42.127  -3.522 -38.952  1.00 95.96           O
ATOM    449  CB  LYS A  58     -39.032  -4.112 -39.855  1.00 96.97           C
ATOM    450  CG  LYS A  58     -39.465  -5.496 -39.317  1.00 97.73           C
ATOM    451  CD  LYS A  58     -40.505  -6.204 -40.214  1.00 99.01           C
ATOM    452  CE  LYS A  58     -39.924  -6.667 -41.554  1.00 98.72           C
ATOM    453  NZ  LYS A  58     -40.972  -7.347 -42.368  1.00 98.46           N
ATOM    454  N   ALA A  59     -40.816  -1.777 -38.372  1.00 94.23           N
ATOM    455  CA  ALA A  59     -41.588  -1.400 -37.168  1.00 92.56           C
ATOM    456  C   ALA A  59     -42.882  -0.623 -37.459  1.00 91.25           C
ATOM    457  O   ALA A  59     -43.963  -1.059 -37.059  1.00 91.15           O
ATOM    458  CB  ALA A  59     -40.705  -0.618 -36.182  1.00 92.66           C
ATOM    459  N   ASN A  60     -42.753   0.519 -38.148  1.00 89.47           N
ATOM    460  CA  ASN A  60     -43.882   1.378 -38.555  1.00 87.51           C
ATOM    461  C   ASN A  60     -44.983   0.641 -39.314  1.00 86.18           C
ATOM    462  O   ASN A  60     -46.168   0.877 -39.085  1.00 85.76           O
ATOM    463  CB  ASN A  60     -43.393   2.554 -39.400  1.00 87.60           C
ATOM    464  CG  ASN A  60     -42.215   3.293 -38.768  1.00 87.52           C
ATOM    465  OD1 ASN A  60     -42.371   4.390 -38.218  1.00 86.06           O
ATOM    466  ND2 ASN A  60     -41.026   2.696 -38.856  1.00 87.59           N
ATOM    467  N   LYS A  61     -44.568  -0.241 -40.223  1.00 84.69           N
ATOM    468  CA  LYS A  61     -45.446  -1.216 -40.881  1.00 83.17           C
ATOM    469  C   LYS A  61     -46.440  -1.923 -39.919  1.00 81.78           C
ATOM    470  O   LYS A  61     -47.571  -2.229 -40.309  1.00 81.56           O
ATOM    471  CB  LYS A  61     -44.579  -2.225 -41.666  1.00 83.57           C
ATOM    472  CG  LYS A  61     -45.089  -3.680 -41.730  1.00 84.06           C
ATOM    473  CD  LYS A  61     -46.071  -3.855 -42.878  1.00 84.13           C
ATOM    474  CE  LYS A  61     -46.764  -5.188 -42.803  1.00 83.63           C
ATOM    475  NZ  LYS A  61     -48.060  -5.099 -43.519  1.00 83.32           N
ATOM    476  N   GLU A  62     -46.034  -2.157 -38.670  1.00 79.89           N
ATOM    477  CA  GLU A  62     -46.906  -2.850 -37.688  1.00 78.15           C
ATOM    478  C   GLU A  62     -47.791  -1.949 -36.805  1.00 75.64           C
ATOM    479  O   GLU A  62     -48.971  -2.254 -36.578  1.00 75.48           O
ATOM    480  CB  GLU A  62     -46.095  -3.825 -36.813  1.00 78.75           C
ATOM    481  CG  GLU A  62     -45.638  -5.095 -37.551  1.00 80.72           C
ATOM    482  CD  GLU A  62     -44.273  -5.596 -37.071  1.00 83.88           C
ATOM    483  OE1 GLU A  62     -43.721  -6.530 -37.710  1.00 83.83           O
ATOM    484  OE2 GLU A  62     -43.749  -5.049 -36.061  1.00 85.36           O
ATOM    485  N   ILE A  63     -47.208  -0.860 -36.307  1.00 72.45           N
ATOM    486  CA  ILE A  63     -47.929   0.117 -35.500  1.00 69.61           C
ATOM    487  C   ILE A  63     -49.089   0.749 -36.297  1.00 67.88           C
ATOM    488  O   ILE A  63     -50.134   1.070 -35.733  1.00 67.41           O
ATOM    489  CB  ILE A  63     -46.962   1.177 -34.900  1.00 69.46           C
ATOM    490  CG1 ILE A  63     -47.645   1.991 -33.797  1.00 69.80           C
ATOM    491  CG2 ILE A  63     -46.385   2.076 -35.969  1.00 69.15           C
ATOM    492  CD1 ILE A  63     -46.698   2.966 -33.039  1.00 70.38           C
ATOM    493  N   LEU A  64     -48.898   0.878 -37.610  1.00 65.61           N
ATOM    494  CA  LEU A  64     -49.897   1.430 -38.503  1.00 63.19           C
ATOM    495  C   LEU A  64     -50.956   0.393 -38.846  1.00 62.66           C
ATOM    496  O   LEU A  64     -52.127   0.718 -39.032  1.00 62.39           O
ATOM    497  CB  LEU A  64     -49.231   1.956 -39.773  1.00 62.58           C
ATOM    498  CG  LEU A  64     -48.512   3.299 -39.695  1.00 60.18           C
ATOM    499  CD1 LEU A  64     -47.780   3.590 -40.976  1.00 58.03           C
ATOM    500  CD2 LEU A  64     -49.495   4.389 -39.426  1.00 58.68           C
ATOM    501  N   ASP A  65     -50.545  -0.861 -38.944  1.00 62.03           N
ATOM    502  CA  ASP A  65     -51.510  -1.919 -39.143  1.00 61.54           C
ATOM    503  C   ASP A  65     -52.365  -2.030 -37.927  1.00 60.07           C
ATOM    504  O   ASP A  65     -53.593  -2.068 -38.014  1.00 60.35           O
ATOM    505  CB  ASP A  65     -50.828  -3.237 -39.434  1.00 62.36           C
ATOM    506  CG  ASP A  65     -50.393  -3.338 -40.876  1.00 65.13           C
ATOM    507  OD1 ASP A  65     -50.908  -2.559 -41.725  1.00 66.97           O
ATOM    508  OD2 ASP A  65     -49.523  -4.188 -41.161  1.00 69.25           O
ATOM    509  N   GLU A  66     -51.718  -2.034 -36.781  1.00 58.19           N
ATOM    510  CA  GLU A  66     -52.450  -1.981 -35.545  1.00 57.14           C
ATOM    511  C   GLU A  66     -53.450  -0.810 -35.534  1.00 55.39           C
ATOM    512  O   GLU A  66     -54.631  -0.986 -35.200  1.00 55.25           O
ATOM    513  CB  GLU A  66     -51.473  -1.857 -34.401  1.00 57.66           C
ATOM    514  CG  GLU A  66     -51.910  -2.537 -33.143  1.00 60.16           C
ATOM    515  CD  GLU A  66     -50.964  -2.209 -32.029  1.00 65.40           C
ATOM    516  OE1 GLU A  66     -49.727  -2.363 -32.258  1.00 66.25           O
ATOM    517  OE2 GLU A  66     -51.452  -1.776 -30.950  1.00 66.76           O
ATOM    518  N   ALA A  67     -52.974   0.369 -35.943  1.00 53.11           N
ATOM    519  CA  ALA A  67     -53.785   1.584 -35.916  1.00 50.37           C
ATOM    520  C   ALA A  67     -54.944   1.450 -36.858  1.00 48.83           C
ATOM    521  O   ALA A  67     -56.019   1.949 -36.555  1.00 48.23           O
ATOM    522  CB  ALA A  67     -52.959   2.798 -36.254  1.00 50.08           C
ATOM    523  N   TYR A  68     -54.718   0.764 -37.983  1.00 47.44           N
ATOM    524  CA  TYR A  68     -55.770   0.481 -38.949  1.00 46.15           C
ATOM    525  C   TYR A  68     -56.895  -0.269 -38.260  1.00 45.75           C
ATOM    526  O   TYR A  68     -58.076   0.074 -38.427  1.00 45.32           O
ATOM    527  CB  TYR A  68     -55.264  -0.326 -40.169  1.00 46.28           C
ATOM    528  CG  TYR A  68     -56.378  -0.752 -41.133  1.00 45.13           C
ATOM    529  CD1 TYR A  68     -57.118  -1.909 -40.892  1.00 47.31           C
ATOM    530  CD2 TYR A  68     -56.702   0.010 -42.250  1.00 43.86           C
ATOM    531  CE1 TYR A  68     -58.156  -2.303 -41.725  1.00 47.40           C
ATOM    532  CE2 TYR A  68     -57.733  -0.360 -43.095  1.00 45.48           C
ATOM    533  CZ  TYR A  68     -58.466  -1.531 -42.823  1.00 47.79           C
ATOM    534  OH  TYR A  68     -59.513  -1.956 -43.627  1.00 47.90           O
ATOM    535  N   VAL A  69     -56.533  -1.289 -37.482  1.00 44.94           N
ATOM    536  CA  VAL A  69     -57.549  -2.148 -36.896  1.00 43.83           C
ATOM    537  C   VAL A  69     -58.288  -1.391 -35.831  1.00 43.41           C
ATOM    538  O   VAL A  69     -59.513  -1.359 -35.805  1.00 43.78           O
ATOM    539  CB  VAL A  69     -56.953  -3.384 -36.255  1.00 43.84           C
ATOM    540  CG1 VAL A  69     -58.053  -4.125 -35.508  1.00 43.22           C
ATOM    541  CG2 VAL A  69     -56.313  -4.284 -37.313  1.00 42.45           C
ATOM    542  N   MET A  70     -57.523  -0.756 -34.964  1.00 43.00           N
ATOM    543  CA  MET A  70     -58.059  -0.171 -33.757  1.00 43.25           C
ATOM    544  C   MET A  70     -59.039   0.935 -34.070  1.00 42.83           C
ATOM    545  O   MET A  70     -59.992   1.158 -33.319  1.00 42.69           O
ATOM    546  CB  MET A  70     -56.917   0.346 -32.903  1.00 43.66           C
ATOM    547  CG  MET A  70     -57.104   0.086 -31.433  1.00 46.56           C
ATOM    548  SD  MET A  70     -55.541   0.308 -30.553  1.00 53.86           S
ATOM    549  CE  MET A  70     -54.560  -1.057 -31.209  1.00 55.07           C
ATOM    550  N   ALA A  71     -58.788   1.603 -35.199  1.00 42.60           N
ATOM    551  CA  ALA A  71     -59.632   2.678 -35.733  1.00 41.98           C
ATOM    552  C   ALA A  71     -60.906   2.174 -36.394  1.00 41.59           C
ATOM    553  O   ALA A  71     -61.838   2.926 -36.613  1.00 41.55           O
ATOM    554  CB  ALA A  71     -58.842   3.505 -36.727  1.00 41.71           C
ATOM    555  N   SER A  72     -60.934   0.903 -36.734  1.00 41.49           N
ATOM    556  CA  SER A  72     -62.052   0.363 -37.466  1.00 41.60           C
ATOM    557  C   SER A  72     -62.987  -0.343 -36.519  1.00 41.02           C
ATOM    558  O   SER A  72     -63.971  -0.948 -36.942  1.00 41.96           O
ATOM    559  CB  SER A  72     -61.559  -0.627 -38.516  1.00 41.98           C
ATOM    560  OG  SER A  72     -60.486  -0.076 -39.281  1.00 44.80           O
ATOM    561  N   VAL A  73     -62.703  -0.281 -35.231  1.00 39.79           N
ATOM    562  CA  VAL A  73     -63.563  -0.968 -34.285  1.00 38.05           C
ATOM    563  C   VAL A  73     -64.175   0.012 -33.331  1.00 37.18           C
ATOM    564  O   VAL A  73     -63.532   0.923 -32.882  1.00 37.70           O
ATOM    565  CB  VAL A  73     -62.782  -2.076 -33.553  1.00 38.00           C
ATOM    566  CG1 VAL A  73     -62.289  -3.085 -34.561  1.00 36.54           C
ATOM    567  CG2 VAL A  73     -61.590  -1.491 -32.770  1.00 37.73           C
ATOM    568  N   ASP A  74     -65.436  -0.159 -33.025  1.00 37.12           N
ATOM    569  CA  ASP A  74     -66.088   0.708 -32.043  1.00 37.33           C
ATOM    570  C   ASP A  74     -67.057  -0.097 -31.149  1.00 36.82           C
ATOM    571  O   ASP A  74     -68.242  -0.242 -31.466  1.00 36.96           O
ATOM    572  CB  ASP A  74     -66.799   1.879 -32.731  1.00 37.41           C
ATOM    573  CG  ASP A  74     -67.682   2.654 -31.783  1.00 40.48           C
ATOM    574  OD1 ASP A  74     -67.426   2.608 -30.577  1.00 43.95           O
ATOM    575  OD2 ASP A  74     -68.654   3.309 -32.217  1.00 45.19           O
ATOM    576  N   ASN A  75     -66.548  -0.621 -30.036  1.00 35.86           N
ATOM    577  CA  ASN A  75     -67.386  -1.357 -29.116  1.00 35.29           C
ATOM    578  C   ASN A  75     -66.979  -1.030 -27.711  1.00 34.36           C
ATOM    579  O   ASN A  75     -65.800  -0.772 -27.483  1.00 34.19           O
ATOM    580  CB  ASN A  75     -67.215  -2.849 -29.341  1.00 36.03           C
ATOM    581  CG  ASN A  75     -68.236  -3.665 -28.590  1.00 36.37           C
ATOM    582  OD1 ASN A  75     -67.984  -4.176 -27.509  1.00 38.48           O
ATOM    583  ND2 ASN A  75     -69.402  -3.764 -29.153  1.00 38.14           N
ATOM    584  N   PRO A  76     -67.935  -1.052 -26.756  1.00 33.36           N
ATOM    585  CA  PRO A  76     -67.485  -0.751 -25.388  1.00 33.04           C
ATOM    586  C   PRO A  76     -66.468  -1.703 -24.786  1.00 33.58           C
ATOM    587  O   PRO A  76     -65.919  -1.361 -23.724  1.00 34.13           O
ATOM    588  CB  PRO A  76     -68.777  -0.699 -24.565  1.00 31.37           C
ATOM    589  CG  PRO A  76     -69.833  -0.551 -25.544  1.00 31.97           C
ATOM    590  CD  PRO A  76     -69.389  -1.238 -26.808  1.00 32.25           C
ATOM    591  N   HIE A  77     -66.181  -2.839 -25.447  1.00 33.99           N
ATOM    592  CA  HIE A  77     -65.272  -3.863 -24.873  1.00 35.37           C
ATOM    593  C   HIE A  77     -64.028  -4.166 -25.740  1.00 36.27           C
ATOM    594  O   HIE A  77     -63.345  -5.211 -25.622  1.00 36.01           O
ATOM    595  CB  HIE A  77     -66.058  -5.134 -24.472  1.00 35.38           C
ATOM    596  CG  HIE A  77     -67.166  -4.863 -23.491  1.00 36.91           C
ATOM    597  ND1 HIE A  77     -66.932  -4.578 -22.154  1.00 36.21           N
ATOM    598  CD2 HIE A  77     -68.510  -4.783 -23.662  1.00 35.45           C
ATOM    599  CE1 HIE A  77     -68.083  -4.352 -21.550  1.00 34.06           C
ATOM    600  NE2 HIE A  77     -69.055  -4.475 -22.439  1.00 33.44           N
ATOM    601  N   VAL A  78     -63.741  -3.209 -26.614  1.00 37.58           N
ATOM    602  CA  VAL A  78     -62.577  -3.229 -27.501  1.00 38.44           C
ATOM    603  C   VAL A  78     -61.909  -1.887 -27.312  1.00 39.24           C
ATOM    604  O   VAL A  78     -62.588  -0.870 -27.185  1.00 39.43           O
ATOM    605  CB  VAL A  78     -62.996  -3.359 -28.966  1.00 37.70           C
ATOM    606  CG1 VAL A  78     -61.859  -3.750 -29.746  1.00 38.17           C
ATOM    607  CG2 VAL A  78     -64.013  -4.443 -29.122  1.00 39.76           C
ATOM    608  N   CYS A  79     -60.587  -1.851 -27.298  1.00 40.55           N
ATOM    609  CA  CYS A  79     -59.944  -0.582 -27.013  1.00 42.07           C
ATOM    610  C   CYS A  79     -60.217   0.516 -27.987  1.00 42.48           C
ATOM    611  O   CYS A  79     -60.170   0.331 -29.196  1.00 42.78           O
ATOM    612  CB  CYS A  79     -58.464  -0.730 -26.760  1.00 42.15           C
ATOM    613  SG  CYS A  79     -58.306  -1.245 -25.085  1.00 45.25           S
ATOM    614  N   ARG A  80     -60.518   1.672 -27.409  1.00 43.52           N
ATOM    615  CA  ARG A  80     -60.683   2.921 -28.146  1.00 44.51           C
ATOM    616  C   ARG A  80     -59.340   3.536 -28.678  1.00 44.04           C
ATOM    617  O   ARG A  80     -58.515   4.044 -27.869  1.00 43.91           O
ATOM    618  CB  ARG A  80     -61.452   3.907 -27.247  1.00 45.09           C
ATOM    619  CG  ARG A  80     -61.611   5.329 -27.806  1.00 48.49           C
ATOM    620  CD  ARG A  80     -62.472   5.415 -29.070  1.00 52.04           C
ATOM    621  NE  ARG A  80     -63.472   6.466 -28.881  1.00 55.83           N
ATOM    622  CZ  ARG A  80     -63.330   7.731 -29.257  1.00 58.17           C
ATOM    623  NH1 ARG A  80     -62.218   8.133 -29.874  1.00 61.26           N
ATOM    624  NH2 ARG A  80     -64.313   8.592 -29.030  1.00 58.55           N
ATOM    625  N   LEU A  81     -59.119   3.468 -30.006  1.00 43.02           N
ATOM    626  CA  LEU A  81     -58.027   4.236 -30.638  1.00 42.80           C
ATOM    627  C   LEU A  81     -58.378   5.691 -30.923  1.00 42.19           C
ATOM    628  O   LEU A  81     -59.275   5.959 -31.695  1.00 42.40           O
ATOM    629  CB  LEU A  81     -57.567   3.626 -31.951  1.00 42.85           C
ATOM    630  CG  LEU A  81     -56.629   4.626 -32.651  1.00 42.64           C
ATOM    631  CD1 LEU A  81     -55.182   4.490 -32.242  1.00 42.10           C
ATOM    632  CD2 LEU A  81     -56.734   4.419 -34.097  1.00 44.70           C
ATOM    633  N   LEU A  82     -57.628   6.622 -30.362  1.00 41.58           N
ATOM    634  CA  LEU A  82     -57.992   8.021 -30.494  1.00 41.68           C
ATOM    635  C   LEU A  82     -57.460   8.714 -31.755  1.00 41.76           C
ATOM    636  O   LEU A  82     -58.148   9.526 -32.359  1.00 40.73           O
ATOM    637  CB  LEU A  82     -57.591   8.783 -29.239  1.00 41.57           C
ATOM    638  CG  LEU A  82     -58.492   8.306 -28.107  1.00 40.83           C
ATOM    639  CD1 LEU A  82     -57.764   8.219 -26.799  1.00 36.35           C
ATOM    640  CD2 LEU A  82     -59.710   9.197 -28.017  1.00 41.20           C
ATOM    641  N   GLY A  83     -56.247   8.370 -32.159  1.00 42.54           N
ATOM    642  CA  GLY A  83     -55.601   9.020 -33.299  1.00 43.40           C
ATOM    643  C   GLY A  83     -54.126   8.684 -33.301  1.00 44.17           C
ATOM    644  O   GLY A  83     -53.616   8.063 -32.353  1.00 43.54           O
ATOM    645  N   ILE A  84     -53.443   9.058 -34.381  1.00 45.41           N
ATOM    646  CA  ILE A  84     -51.980   8.929 -34.427  1.00 46.68           C
ATOM    647  C   ILE A  84     -51.285  10.264 -34.602  1.00 48.06           C
ATOM    648  O   ILE A  84     -51.861  11.240 -35.080  1.00 47.53           O
ATOM    649  CB  ILE A  84     -51.469   7.976 -35.518  1.00 46.07           C
ATOM    650  CG1 ILE A  84     -52.051   8.339 -36.870  1.00 46.13           C
ATOM    651  CG2 ILE A  84     -51.799   6.562 -35.190  1.00 46.34           C
ATOM    652  CD1 ILE A  84     -51.435   7.563 -37.969  1.00 46.69           C
ATOM    653  N   CYS A  85     -50.025  10.285 -34.202  1.00 50.55           N
ATOM    654  CA  CYS A  85     -49.214  11.465 -34.350  1.00 52.86           C
ATOM    655  C   CYS A  85     -48.008  11.099 -35.182  1.00 53.97           C
ATOM    656  O   CYS A  85     -47.257  10.158 -34.841  1.00 53.97           O
ATOM    657  CB  CYS A  85     -48.768  11.972 -32.994  1.00 52.95           C
ATOM    658  SG  CYS A  85     -48.101  13.600 -33.159  1.00 55.31           S
ATOM    659  N   LEU A  86     -47.844  11.840 -36.278  1.00 55.40           N
ATOM    660  CA  LEU A  86     -46.841  11.528 -37.287  1.00 56.85           C
ATOM    661  C   LEU A  86     -45.588  12.357 -37.114  1.00 58.40           C
ATOM    662  O   LEU A  86     -45.236  13.180 -37.974  1.00 59.45           O
ATOM    663  CB  LEU A  86     -47.396  11.771 -38.677  1.00 56.52           C
ATOM    664  CG  LEU A  86     -48.297  10.723 -39.292  1.00 56.46           C
ATOM    665  CD1 LEU A  86     -48.111  10.813 -40.796  1.00 57.04           C
ATOM    666  CD2 LEU A  86     -47.955   9.332 -38.790  1.00 55.60           C
ATOM    667  N   THR A  87     -44.929  12.153 -35.984  1.00 59.39           N
ATOM    668  CA  THR A  87     -43.667  12.789 -35.695  1.00 60.10           C
ATOM    669  C   THR A  87     -42.673  11.736 -36.113  1.00 60.95           C
ATOM    670  O   THR A  87     -43.079  10.575 -36.272  1.00 61.15           O
ATOM    671  CB  THR A  87     -43.563  13.036 -34.200  1.00 60.25           C
ATOM    672  OG1 THR A  87     -43.990  11.853 -33.495  1.00 60.11           O
ATOM    673  CG2 THR A  87     -44.459  14.203 -33.811  1.00 60.05           C
ATOM    674  N   SER A  88     -41.396  12.118 -36.284  1.00 61.51           N
ATOM    675  CA  SER A  88     -40.297  11.192 -36.675  1.00 61.42           C
ATOM    676  C   SER A  88     -40.580   9.754 -36.275  1.00 61.67           C
ATOM    677  O   SER A  88     -40.429   8.811 -37.054  1.00 61.42           O
ATOM    678  CB  SER A  88     -38.982  11.597 -36.004  1.00 61.31           C
ATOM    679  OG  SER A  88     -39.135  12.782 -35.260  1.00 60.62           O
ATOM    680  N   THR A  89     -40.980   9.623 -35.021  1.00 62.49           N
ATOM    681  CA  THR A  89     -41.311   8.356 -34.399  1.00 62.95           C
ATOM    682  C   THR A  89     -42.843   8.377 -34.197  1.00 62.99           C
ATOM    683  O   THR A  89     -43.402   9.224 -33.445  1.00 63.35           O
ATOM    684  CB  THR A  89     -40.490   8.182 -33.080  1.00 62.99           C
ATOM    685  OG1 THR A  89     -41.014   7.092 -32.319  1.00 64.30           O
ATOM    686  CG2 THR A  89     -40.494   9.489 -32.239  1.00 62.31           C
ATOM    687  N   VAL A  90     -43.520   7.489 -34.926  1.00 62.09           N
ATOM    688  CA  VAL A  90     -44.983   7.448 -34.944  1.00 60.96           C
ATOM    689  C   VAL A  90     -45.583   7.120 -33.557  1.00 60.31           C
ATOM    690  O   VAL A  90     -45.273   6.070 -32.953  1.00 60.55           O
ATOM    691  CB  VAL A  90     -45.457   6.455 -36.035  1.00 60.98           C
ATOM    692  CG1 VAL A  90     -46.967   6.207 -35.990  1.00 60.47           C
ATOM    693  CG2 VAL A  90     -45.047   6.979 -37.393  1.00 60.87           C
ATOM    694  N   GLN A  91     -46.438   8.012 -33.055  1.00 58.80           N
ATOM    695  CA  GLN A  91     -47.135   7.741 -31.786  1.00 57.30           C
ATOM    696  C   GLN A  91     -48.574   7.309 -31.993  1.00 55.93           C
ATOM    697  O   GLN A  91     -49.334   7.982 -32.703  1.00 55.79           O
ATOM    698  CB  GLN A  91     -47.152   8.961 -30.882  1.00 57.45           C
ATOM    699  CG  GLN A  91     -46.175  10.010 -31.248  1.00 58.22           C
ATOM    700  CD  GLN A  91     -45.623  10.656 -30.046  1.00 57.98           C
ATOM    701  OE1 GLN A  91     -45.199   9.973 -29.114  1.00 58.94           O
ATOM    702  NE2 GLN A  91     -45.606  11.985 -30.039  1.00 58.66           N
ATOM    703  N   LEU A  92     -48.919   6.201 -31.335  1.00 54.13           N
ATOM    704  CA  LEU A  92     -50.280   5.666 -31.191  1.00 52.74           C
ATOM    705  C   LEU A  92     -51.001   6.301 -29.978  1.00 51.20           C
ATOM    706  O   LEU A  92     -50.522   6.194 -28.855  1.00 51.26           O
ATOM    707  CB  LEU A  92     -50.163   4.165 -30.946  1.00 52.56           C
ATOM    708  CG  LEU A  92     -51.268   3.197 -31.343  1.00 53.83           C
ATOM    709  CD1 LEU A  92     -51.109   2.731 -32.799  1.00 54.23           C
ATOM    710  CD2 LEU A  92     -51.210   1.990 -30.404  1.00 55.54           C
ATOM    711  N   ILE A  93     -52.138   6.950 -30.172  1.00 49.07           N
ATOM    712  CA  ILE A  93     -52.814   7.505 -29.000  1.00 47.44           C
ATOM    713  C   ILE A  93     -54.119   6.791 -28.646  1.00 46.34           C
ATOM    714  O   ILE A  93     -55.095   6.779 -29.413  1.00 46.04           O
ATOM    715  CB  ILE A  93     -53.034   9.040 -29.089  1.00 47.90           C
ATOM    716  CG1 ILE A  93     -51.689   9.781 -29.122  1.00 47.48           C
ATOM    717  CG2 ILE A  93     -53.921   9.555 -27.929  1.00 46.10           C
ATOM    718  CD1 ILE A  93     -51.200  10.081 -30.500  1.00 47.32           C
ATOM    719  N   THR A  94     -54.129   6.187 -27.468  1.00 44.57           N
ATOM    720  CA  THR A  94     -55.300   5.450 -27.051  1.00 43.03           C
ATOM    721  C   THR A  94     -55.805   5.919 -25.704  1.00 41.67           C
ATOM    722  O   THR A  94     -55.160   6.707 -25.044  1.00 41.19           O
ATOM    723  CB  THR A  94     -55.049   3.925 -27.037  1.00 43.08           C
ATOM    724  OG1 THR A  94     -54.038   3.609 -26.075  1.00 42.52           O
ATOM    725  CG2 THR A  94     -54.624   3.446 -28.409  1.00 42.65           C
ATOM    726  N   GLN A  95     -56.993   5.445 -25.342  1.00 40.61           N
ATOM    727  CA  GLN A  95     -57.604   5.667 -24.035  1.00 39.18           C
ATOM    728  C   GLN A  95     -56.719   5.111 -22.935  1.00 38.36           C
ATOM    729  O   GLN A  95     -56.311   3.937 -22.998  1.00 37.88           O
ATOM    730  CB  GLN A  95     -58.956   4.962 -24.005  1.00 38.79           C
ATOM    731  CG  GLN A  95     -59.695   5.110 -22.713  1.00 39.37           C
ATOM    732  CD  GLN A  95     -61.048   4.407 -22.725  1.00 41.13           C
ATOM    733  OE1 GLN A  95     -61.185   3.305 -23.303  1.00 41.61           O
ATOM    734  NE2 GLN A  95     -62.064   5.040 -22.082  1.00 38.04           N
ATOM    735  N   LEU A  96     -56.420   5.949 -21.939  1.00 37.35           N
ATOM    736  CA  LEU A  96     -55.730   5.480 -20.739  1.00 36.78           C
ATOM    737  C   LEU A  96     -56.544   4.418 -19.973  1.00 36.65           C
ATOM    738  O   LEU A  96     -57.623   4.694 -19.478  1.00 36.39           O
ATOM    739  CB  LEU A  96     -55.401   6.646 -19.796  1.00 36.72           C
ATOM    740  CG  LEU A  96     -54.601   6.248 -18.534  1.00 35.60           C
ATOM    741  CD1 LEU A  96     -53.248   5.686 -18.880  1.00 33.12           C
ATOM    742  CD2 LEU A  96     -54.417   7.412 -17.629  1.00 35.04           C
ATOM    743  N   MET A  97     -56.023   3.203 -19.875  1.00 36.63           N
ATOM    744  CA  MET A  97     -56.653   2.190 -19.019  1.00 36.38           C
ATOM    745  C   MET A  97     -55.999   2.182 -17.626  1.00 36.16           C
ATOM    746  O   MET A  97     -55.047   1.443 -17.372  1.00 35.67           O
ATOM    747  CB  MET A  97     -56.675   0.824 -19.714  1.00 35.98           C
ATOM    748  CG  MET A  97     -57.356   0.924 -21.079  1.00 35.97           C
ATOM    749  SD  MET A  97     -59.088   1.417 -20.891  1.00 36.14           S
ATOM    750  CE  MET A  97     -59.734  -0.235 -20.989  1.00 35.16           C
ATOM    751  N   PRO A  98     -56.529   3.017 -16.717  1.00 36.09           N
ATOM    752  CA  PRO A  98     -55.706   3.400 -15.584  1.00 36.32           C
ATOM    753  C   PRO A  98     -55.223   2.218 -14.802  1.00 36.61           C
ATOM    754  O   PRO A  98     -54.066   2.186 -14.475  1.00 37.75           O
ATOM    755  CB  PRO A  98     -56.619   4.297 -14.732  1.00 36.03           C
ATOM    756  CG  PRO A  98     -57.751   4.686 -15.601  1.00 36.25           C
ATOM    757  CD  PRO A  98     -57.880   3.606 -16.652  1.00 35.99           C
ATOM    758  N   PHE A  99     -56.059   1.220 -14.551  1.00 37.22           N
ATOM    759  CA  PHE A  99     -55.641   0.072 -13.724  1.00 37.18           C
ATOM    760  C   PHE A  99     -54.731  -0.953 -14.410  1.00 37.47           C
ATOM    761  O   PHE A  99     -54.524  -2.038 -13.876  1.00 37.82           O
ATOM    762  CB  PHE A  99     -56.852  -0.625 -13.125  1.00 36.64           C
ATOM    763  CG  PHE A  99     -57.670   0.261 -12.221  1.00 36.77           C
ATOM    764  CD1 PHE A  99     -58.621   1.147 -12.755  1.00 37.67           C
ATOM    765  CD2 PHE A  99     -57.513   0.200 -10.833  1.00 35.00           C
ATOM    766  CE1 PHE A  99     -59.378   1.971 -11.911  1.00 37.55           C
ATOM    767  CE2 PHE A  99     -58.261   1.008  -9.991  1.00 34.18           C
ATOM    768  CZ  PHE A  99     -59.191   1.892 -10.510  1.00 35.82           C
ATOM    769  N   GLY A 100     -54.186  -0.606 -15.573  1.00 37.47           N
ATOM    770  CA  GLY A 100     -53.275  -1.478 -16.284  1.00 38.39           C
ATOM    771  C   GLY A 100     -53.978  -2.695 -16.835  1.00 39.62           C
ATOM    772  O   GLY A 100     -55.216  -2.729 -16.903  1.00 40.36           O
ATOM    773  N   CYS A 101     -53.207  -3.710 -17.216  1.00 40.23           N
ATOM    774  CA  CYS A 101     -53.807  -4.879 -17.833  1.00 40.97           C
ATOM    775  C   CYS A 101     -54.374  -5.872 -16.818  1.00 40.95           C
ATOM    776  O   CYS A 101     -53.991  -5.891 -15.653  1.00 41.15           O
ATOM    777  CB  CYS A 101     -52.821  -5.563 -18.763  1.00 41.59           C
ATOM    778  SG  CYS A 101     -51.844  -6.823 -18.002  1.00 44.03           S
ATOM    779  N   LEU A 102     -55.284  -6.709 -17.288  1.00 40.98           N
ATOM    780  CA  LEU A 102     -56.064  -7.546 -16.412  1.00 41.30           C
ATOM    781  C   LEU A 102     -55.189  -8.613 -15.748  1.00 42.25           C
ATOM    782  O   LEU A 102     -55.342  -8.891 -14.543  1.00 43.06           O
ATOM    783  CB  LEU A 102     -57.248  -8.140 -17.185  1.00 40.68           C
ATOM    784  CG  LEU A 102     -58.257  -9.023 -16.469  1.00 38.21           C
ATOM    785  CD1 LEU A 102     -58.676  -8.363 -15.174  1.00 34.98           C
ATOM    786  CD2 LEU A 102     -59.429  -9.309 -17.408  1.00 33.84           C
ATOM    787  N   LEU A 103     -54.255  -9.184 -16.507  1.00 42.87           N
ATOM    788  CA  LEU A 103     -53.362 -10.187 -15.943  1.00 43.36           C
ATOM    789  C   LEU A 103     -52.664  -9.638 -14.702  1.00 44.37           C
ATOM    790  O   LEU A 103     -52.640 -10.294 -13.656  1.00 45.00           O
ATOM    791  CB  LEU A 103     -52.323 -10.666 -16.949  1.00 42.92           C
ATOM    792  CG  LEU A 103     -51.398 -11.740 -16.356  1.00 41.69           C
ATOM    793  CD1 LEU A 103     -52.252 -12.842 -15.651  1.00 39.59           C
ATOM    794  CD2 LEU A 103     -50.431 -12.333 -17.408  1.00 37.65           C
ATOM    795  N   ASP A 104     -52.110  -8.434 -14.799  1.00 44.80           N
ATOM    796  CA  ASP A 104     -51.450  -7.881 -13.632  1.00 45.40           C
ATOM    797  C   ASP A 104     -52.442  -7.637 -12.543  1.00 45.49           C
ATOM    798  O   ASP A 104     -52.190  -8.007 -11.418  1.00 46.36           O
ATOM    799  CB  ASP A 104     -50.672  -6.625 -13.956  1.00 45.47           C
ATOM    800  CG  ASP A 104     -49.478  -6.901 -14.873  1.00 46.25           C
ATOM    801  OD1 ASP A 104     -48.867  -5.911 -15.303  1.00 49.39           O
ATOM    802  OD2 ASP A 104     -49.134  -8.077 -15.164  1.00 44.58           O
ATOM    803  N   TYR A 105     -53.593  -7.077 -12.886  1.00 45.68           N
ATOM    804  CA  TYR A 105     -54.629  -6.796 -11.907  1.00 45.58           C
ATOM    805  C   TYR A 105     -55.053  -8.030 -11.120  1.00 46.27           C
ATOM    806  O   TYR A 105     -55.311  -7.941  -9.907  1.00 46.33           O
ATOM    807  CB  TYR A 105     -55.844  -6.191 -12.582  1.00 45.10           C
ATOM    808  CG  TYR A 105     -56.860  -5.608 -11.624  1.00 45.04           C
ATOM    809  CD1 TYR A 105     -57.954  -6.366 -11.179  1.00 44.70           C
ATOM    810  CD2 TYR A 105     -56.751  -4.295 -11.187  1.00 45.39           C
ATOM    811  CE1 TYR A 105     -58.893  -5.841 -10.324  1.00 43.35           C
ATOM    812  CE2 TYR A 105     -57.683  -3.750 -10.332  1.00 45.63           C
ATOM    813  CZ  TYR A 105     -58.753  -4.526  -9.904  1.00 45.36           C
ATOM    814  OH  TYR A 105     -59.676  -3.970  -9.055  1.00 45.05           O
ATOM    815  N   VAL A 106     -55.160  -9.181 -11.768  1.00 46.50           N
ATOM    816  CA  VAL A 106     -55.599 -10.300 -10.961  1.00 47.49           C
ATOM    817  C   VAL A 106     -54.506 -10.737  -9.973  1.00 48.17           C
ATOM    818  O   VAL A 106     -54.797 -10.920  -8.788  1.00 48.58           O
ATOM    819  CB  VAL A 106     -56.189 -11.498 -11.753  1.00 47.53           C
ATOM    820  CG1 VAL A 106     -57.511 -11.114 -12.394  1.00 46.35           C
ATOM    821  CG2 VAL A 106     -55.155 -12.073 -12.743  1.00 47.30           C
ATOM    822  N   ARG A 107     -53.268 -10.890 -10.443  1.00 48.55           N
ATOM    823  CA  ARG A 107     -52.168 -11.230  -9.545  1.00 49.42           C
ATOM    824  C   ARG A 107     -52.139 -10.301  -8.320  1.00 50.93           C
ATOM    825  O   ARG A 107     -52.165 -10.747  -7.160  1.00 50.72           O
ATOM    826  CB  ARG A 107     -50.843 -11.190 -10.285  1.00 48.52           C
ATOM    827  CG  ARG A 107     -50.809 -12.194 -11.385  1.00 48.02           C
ATOM    828  CD  ARG A 107     -49.502 -12.222 -12.160  1.00 45.79           C
ATOM    829  NE  ARG A 107     -49.507 -13.360 -13.075  1.00 43.16           N
ATOM    830  CZ  ARG A 107     -48.747 -13.471 -14.160  1.00 42.81           C
ATOM    831  NH1 ARG A 107     -47.889 -12.520 -14.482  1.00 42.00           N
ATOM    832  NH2 ARG A 107     -48.836 -14.550 -14.926  1.00 44.21           N
ATOM    833  N   GLU A 108     -52.150  -9.006  -8.581  1.00 52.33           N
ATOM    834  CA  GLU A 108     -51.941  -8.056  -7.532  1.00 54.51           C
ATOM    835  C   GLU A 108     -53.154  -7.875  -6.635  1.00 54.73           C
ATOM    836  O   GLU A 108     -53.109  -7.061  -5.708  1.00 55.31           O
ATOM    837  CB  GLU A 108     -51.553  -6.726  -8.150  1.00 55.34           C
ATOM    838  CG  GLU A 108     -50.996  -5.710  -7.178  1.00 60.33           C
ATOM    839  CD  GLU A 108     -50.747  -4.368  -7.854  1.00 69.64           C
ATOM    840  OE1 GLU A 108     -50.589  -4.311  -9.120  1.00 72.02           O
ATOM    841  OE2 GLU A 108     -50.695  -3.359  -7.102  1.00 73.71           O
ATOM    842  N   HIE A 109     -54.236  -8.606  -6.894  1.00 55.17           N
ATOM    843  CA  HIE A 109     -55.478  -8.359  -6.152  1.00 55.63           C
ATOM    844  C   HIE A 109     -56.283  -9.609  -5.718  1.00 55.66           C
ATOM    845  O   HIE A 109     -57.332  -9.472  -5.098  1.00 55.36           O
ATOM    846  CB  HIE A 109     -56.376  -7.367  -6.916  1.00 55.95           C
ATOM    847  CG  HIE A 109     -55.926  -5.924  -6.874  1.00 56.79           C
ATOM    848  ND1 HIE A 109     -55.350  -5.287  -7.957  1.00 57.92           N
ATOM    849  CD2 HIE A 109     -56.056  -4.971  -5.919  1.00 56.84           C
ATOM    850  CE1 HIE A 109     -55.102  -4.023  -7.656  1.00 55.99           C
ATOM    851  NE2 HIE A 109     -55.531  -3.803  -6.430  1.00 56.30           N
ATOM    852  N   LYS A 110     -55.774 -10.806  -6.014  1.00 56.24           N
ATOM    853  CA  LYS A 110     -56.439 -12.085  -5.689  1.00 57.54           C
ATOM    854  C   LYS A 110     -57.285 -12.133  -4.409  1.00 58.30           C
ATOM    855  O   LYS A 110     -58.365 -12.741  -4.392  1.00 59.02           O
ATOM    856  CB  LYS A 110     -55.437 -13.238  -5.652  1.00 57.63           C
ATOM    857  CG  LYS A 110     -54.101 -12.875  -5.011  1.00 59.26           C
ATOM    858  CD  LYS A 110     -53.344 -14.098  -4.461  1.00 62.64           C
ATOM    859  CE  LYS A 110     -52.980 -15.113  -5.536  1.00 63.27           C
ATOM    860  NZ  LYS A 110     -52.303 -14.441  -6.684  1.00 64.27           N
ATOM    861  N   ASP A 111     -56.809 -11.493  -3.340  1.00 58.77           N
ATOM    862  CA  ASP A 111     -57.531 -11.503  -2.054  1.00 58.32           C
ATOM    863  C   ASP A 111     -58.646 -10.496  -1.982  1.00 57.27           C
ATOM    864  O   ASP A 111     -59.160 -10.248  -0.908  1.00 57.59           O
ATOM    865  CB  ASP A 111     -56.585 -11.281  -0.872  1.00 58.69           C
ATOM    866  CG  ASP A 111     -55.358 -12.195  -0.915  1.00 61.17           C
ATOM    867  OD1 ASP A 111     -55.435 -13.355  -1.421  1.00 63.10           O
ATOM    868  OD2 ASP A 111     -54.295 -11.732  -0.440  1.00 63.52           O
ATOM    869  N   ASN A 112     -59.037  -9.922  -3.110  1.00 56.25           N
ATOM    870  CA  ASN A 112     -60.165  -9.000  -3.101  1.00 55.66           C
ATOM    871  C   ASN A 112     -61.055  -9.030  -4.324  1.00 53.78           C
ATOM    872  O   ASN A 112     -61.969  -8.197  -4.468  1.00 53.25           O
ATOM    873  CB  ASN A 112     -59.715  -7.569  -2.783  1.00 56.84           C
ATOM    874  CG  ASN A 112     -59.737  -7.287  -1.282  1.00 60.12           C
ATOM    875  OD1 ASN A 112     -60.774  -6.889  -0.717  1.00 64.24           O
ATOM    876  ND2 ASN A 112     -58.609  -7.553  -0.614  1.00 62.95           N
ATOM    877  N   ILE A 113     -60.796 -10.018  -5.177  1.00 51.54           N
ATOM    878  CA  ILE A 113     -61.540 -10.216  -6.421  1.00 49.24           C
ATOM    879  C   ILE A 113     -62.664 -11.234  -6.186  1.00 47.80           C
ATOM    880  O   ILE A 113     -62.404 -12.337  -5.745  1.00 48.45           O
ATOM    881  CB  ILE A 113     -60.554 -10.672  -7.535  1.00 49.08           C
ATOM    882  CG1 ILE A 113     -59.593  -9.528  -7.877  1.00 47.58           C
ATOM    883  CG2 ILE A 113     -61.286 -11.169  -8.768  1.00 48.60           C
ATOM    884  CD1 ILE A 113     -58.526  -9.901  -8.883  1.00 46.99           C
ATOM    885  N   GLY A 114     -63.908 -10.867  -6.440  1.00 46.09           N
ATOM    886  CA  GLY A 114     -65.009 -11.800  -6.217  1.00 44.85           C
ATOM    887  C   GLY A 114     -65.663 -12.382  -7.468  1.00 43.98           C
ATOM    888  O   GLY A 114     -65.521 -11.838  -8.578  1.00 44.54           O
ATOM    889  N   SER A 115     -66.407 -13.471  -7.287  1.00 42.27           N
ATOM    890  CA  SER A 115     -67.031 -14.165  -8.393  1.00 40.90           C
ATOM    891  C   SER A 115     -67.809 -13.222  -9.285  1.00 41.10           C
ATOM    892  O   SER A 115     -67.835 -13.408 -10.504  1.00 41.74           O
ATOM    893  CB  SER A 115     -67.917 -15.305  -7.916  1.00 40.40           C
ATOM    894  OG  SER A 115     -68.837 -14.857  -6.958  1.00 37.94           O
ATOM    895  N   GLN A 116     -68.419 -12.201  -8.698  1.00 40.65           N
ATOM    896  CA  GLN A 116     -69.149 -11.214  -9.485  1.00 40.66           C
ATOM    897  C   GLN A 116     -68.241 -10.544 -10.521  1.00 40.11           C
ATOM    898  O   GLN A 116     -68.621 -10.379 -11.681  1.00 40.33           O
ATOM    899  CB  GLN A 116     -69.790 -10.163  -8.589  1.00 40.58           C
ATOM    900  CG  GLN A 116     -70.751  -9.252  -9.324  1.00 43.98           C
ATOM    901  CD  GLN A 116     -72.076  -9.943  -9.667  1.00 48.36           C
ATOM    902  OE1 GLN A 116     -72.926 -10.154  -8.789  1.00 50.63           O
ATOM    903  NE2 GLN A 116     -72.257 -10.293 -10.943  1.00 48.42           N
ATOM    904  N   TYR A 117     -67.040 -10.178 -10.104  1.00 39.40           N
ATOM    905  CA  TYR A 117     -66.124  -9.528 -10.990  1.00 39.26           C
ATOM    906  C   TYR A 117     -65.668 -10.507 -12.046  1.00 38.46           C
ATOM    907  O   TYR A 117     -65.818 -10.241 -13.254  1.00 38.68           O
ATOM    908  CB  TYR A 117     -64.946  -8.984 -10.208  1.00 39.92           C
ATOM    909  CG  TYR A 117     -65.218  -7.628  -9.623  1.00 43.99           C
ATOM    910  CD1 TYR A 117     -64.219  -6.689  -9.515  1.00 48.04           C
ATOM    911  CD2 TYR A 117     -66.489  -7.272  -9.187  1.00 49.00           C
ATOM    912  CE1 TYR A 117     -64.472  -5.437  -8.972  1.00 50.74           C
ATOM    913  CE2 TYR A 117     -66.753  -6.020  -8.638  1.00 50.59           C
ATOM    914  CZ  TYR A 117     -65.738  -5.114  -8.542  1.00 51.52           C
ATOM    915  OH  TYR A 117     -65.980  -3.866  -8.022  1.00 55.47           O
ATOM    916  N   LEU A 118     -65.138 -11.643 -11.593  1.00 36.69           N
ATOM    917  CA  LEU A 118     -64.667 -12.658 -12.492  1.00 35.00           C
ATOM    918  C   LEU A 118     -65.672 -12.962 -13.583  1.00 34.41           C
ATOM    919  O   LEU A 118     -65.332 -12.860 -14.761  1.00 34.72           O
ATOM    920  CB  LEU A 118     -64.316 -13.913 -11.727  1.00 34.83           C
ATOM    921  CG  LEU A 118     -63.030 -13.763 -10.932  1.00 34.08           C
ATOM    922  CD1 LEU A 118     -62.973 -14.897  -9.924  1.00 33.73           C
ATOM    923  CD2 LEU A 118     -61.741 -13.702 -11.809  1.00 31.38           C
ATOM    924  N   LEU A 119     -66.902 -13.316 -13.230  1.00 33.34           N
ATOM    925  CA  LEU A 119     -67.863 -13.640 -14.284  1.00 33.55           C
ATOM    926  C   LEU A 119     -68.207 -12.429 -15.159  1.00 34.35           C
ATOM    927  O   LEU A 119     -68.226 -12.541 -16.404  1.00 34.92           O
ATOM    928  CB  LEU A 119     -69.107 -14.347 -13.760  1.00 33.10           C
ATOM    929  CG  LEU A 119     -68.916 -15.591 -12.861  1.00 33.71           C
ATOM    930  CD1 LEU A 119     -70.152 -15.869 -12.011  1.00 32.12           C
ATOM    931  CD2 LEU A 119     -68.474 -16.862 -13.621  1.00 32.79           C
ATOM    932  N   ASN A 120     -68.418 -11.261 -14.545  1.00 34.50           N
ATOM    933  CA  ASN A 120     -68.563 -10.055 -15.354  1.00 34.88           C
ATOM    934  C   ASN A 120     -67.457  -9.883 -16.355  1.00 34.17           C
ATOM    935  O   ASN A 120     -67.734  -9.591 -17.499  1.00 35.20           O
ATOM    936  CB  ASN A 120     -68.678  -8.797 -14.532  1.00 35.84           C
ATOM    937  CG  ASN A 120     -69.976  -8.743 -13.726  1.00 39.02           C
ATOM    938  OD1 ASN A 120     -70.931  -9.474 -13.999  1.00 40.66           O
ATOM    939  ND2 ASN A 120     -70.008  -7.863 -12.720  1.00 43.49           N
ATOM    940  N   TRP A 121     -66.209 -10.076 -15.961  1.00 32.92           N
ATOM    941  CA  TRP A 121     -65.134  -9.947 -16.932  1.00 31.74           C
ATOM    942  C   TRP A 121     -65.281 -10.914 -18.052  1.00 31.36           C
ATOM    943  O   TRP A 121     -65.226 -10.522 -19.232  1.00 31.55           O
ATOM    944  CB  TRP A 121     -63.814 -10.170 -16.289  1.00 31.62           C
ATOM    945  CG  TRP A 121     -63.548  -9.144 -15.306  1.00 32.28           C
ATOM    946  CD1 TRP A 121     -64.058  -7.874 -15.280  1.00 31.35           C
ATOM    947  CD2 TRP A 121     -62.687  -9.259 -14.170  1.00 32.10           C
ATOM    948  NE1 TRP A 121     -63.555  -7.183 -14.192  1.00 31.01           N
ATOM    949  CE2 TRP A 121     -62.701  -8.005 -13.504  1.00 30.71           C
ATOM    950  CE3 TRP A 121     -61.889 -10.286 -13.662  1.00 30.77           C
ATOM    951  CZ2 TRP A 121     -61.959  -7.764 -12.360  1.00 28.93           C
ATOM    952  CZ3 TRP A 121     -61.146 -10.039 -12.519  1.00 30.16           C
ATOM    953  CH2 TRP A 121     -61.194  -8.787 -11.881  1.00 29.26           C
ATOM    954  N   CYS A 122     -65.488 -12.178 -17.688  1.00 30.64           N
ATOM    955  CA  CYS A 122     -65.774 -13.224 -18.681  1.00 29.72           C
ATOM    956  C   CYS A 122     -66.851 -12.782 -19.658  1.00 28.90           C
ATOM    957  O   CYS A 122     -66.703 -12.923 -20.872  1.00 27.80           O
ATOM    958  CB  CYS A 122     -66.257 -14.487 -17.993  1.00 29.41           C
ATOM    959  SG  CYS A 122     -64.991 -15.256 -17.123  1.00 29.44           S
ATOM    960  N   VAL A 123     -67.946 -12.261 -19.120  1.00 28.33           N
ATOM    961  CA  VAL A 123     -69.007 -11.801 -19.988  1.00 28.76           C
ATOM    962  C   VAL A 123     -68.503 -10.672 -20.898  1.00 29.47           C
ATOM    963  O   VAL A 123     -68.676 -10.716 -22.136  1.00 29.25           O
ATOM    964  CB  VAL A 123     -70.201 -11.301 -19.201  1.00 28.57           C
ATOM    965  CG1 VAL A 123     -71.157 -10.602 -20.133  1.00 26.88           C
ATOM    966  CG2 VAL A 123     -70.861 -12.458 -18.474  1.00 28.80           C
ATOM    967  N   GLN A 124     -67.854  -9.675 -20.290  1.00 29.43           N
ATOM    968  CA  GLN A 124     -67.406  -8.537 -21.058  1.00 29.08           C
ATOM    969  C   GLN A 124     -66.369  -8.949 -22.093  1.00 29.03           C
ATOM    970  O   GLN A 124     -66.433  -8.480 -23.240  1.00 29.56           O
ATOM    971  CB  GLN A 124     -66.928  -7.406 -20.169  1.00 29.10           C
ATOM    972  CG  GLN A 124     -67.975  -6.919 -19.173  1.00 28.47           C
ATOM    973  CD  GLN A 124     -67.393  -5.918 -18.162  1.00 29.27           C
ATOM    974  OE1 GLN A 124     -66.193  -5.638 -18.143  1.00 31.17           O
ATOM    975  NE2 GLN A 124     -68.237  -5.388 -17.323  1.00 30.89           N
ATOM    976  N   ILE A 125     -65.445  -9.837 -21.728  1.00 28.48           N
ATOM    977  CA  ILE A 125     -64.496 -10.328 -22.734  1.00 28.50           C
ATOM    978  C   ILE A 125     -65.211 -11.010 -23.905  1.00 29.02           C
ATOM    979  O   ILE A 125     -64.969 -10.662 -25.046  1.00 29.45           O
ATOM    980  CB  ILE A 125     -63.392 -11.186 -22.119  1.00 28.65           C
ATOM    981  CG1 ILE A 125     -62.524 -10.286 -21.223  1.00 28.59           C
ATOM    982  CG2 ILE A 125     -62.539 -11.877 -23.200  1.00 27.39           C
ATOM    983  CD1 ILE A 125     -61.566 -11.017 -20.310  1.00 27.58           C
ATOM    984  N   ALA A 126     -66.113 -11.955 -23.617  1.00 29.55           N
ATOM    985  CA  ALA A 126     -66.971 -12.585 -24.634  1.00 28.48           C
ATOM    986  C   ALA A 126     -67.633 -11.566 -25.552  1.00 28.48           C
ATOM    987  O   ALA A 126     -67.511 -11.705 -26.764  1.00 29.03           O
ATOM    988  CB  ALA A 126     -67.996 -13.496 -23.999  1.00 27.64           C
ATOM    989  N   LYS A 127     -68.277 -10.528 -25.007  1.00 28.23           N
ATOM    990  CA  LYS A 127     -68.903  -9.485 -25.860  1.00 28.07           C
ATOM    991  C   LYS A 127     -67.935  -8.755 -26.776  1.00 28.66           C
ATOM    992  O   LYS A 127     -68.274  -8.487 -27.920  1.00 28.47           O
ATOM    993  CB  LYS A 127     -69.577  -8.404 -25.044  1.00 28.17           C
ATOM    994  CG  LYS A 127     -70.852  -8.792 -24.377  1.00 26.54           C
ATOM    995  CD  LYS A 127     -71.333  -7.705 -23.466  1.00 19.87           C
ATOM    996  CE  LYS A 127     -72.462  -8.274 -22.710  1.00 19.47           C
ATOM    997  NZ  LYS A 127     -73.438  -7.271 -22.284  1.00 21.75           N
ATOM    998  N   GLY A 128     -66.764  -8.384 -26.268  1.00 29.13           N
ATOM    999  CA  GLY A 128     -65.718  -7.868 -27.137  1.00 30.85           C
ATOM   1000  C   GLY A 128     -65.520  -8.810 -28.319  1.00 32.49           C
ATOM   1001  O   GLY A 128     -65.496  -8.379 -29.475  1.00 33.31           O
ATOM   1002  N   MET A 129     -65.413 -10.108 -28.054  1.00 33.69           N
ATOM   1003  CA  MET A 129     -65.021 -11.033 -29.110  1.00 34.59           C
ATOM   1004  C   MET A 129     -66.168 -11.218 -30.052  1.00 35.23           C
ATOM   1005  O   MET A 129     -66.000 -11.129 -31.272  1.00 34.96           O
ATOM   1006  CB  MET A 129     -64.550 -12.345 -28.543  1.00 34.36           C
ATOM   1007  CG  MET A 129     -63.337 -12.204 -27.648  1.00 36.05           C
ATOM   1008  SD  MET A 129     -61.905 -11.421 -28.435  1.00 37.16           S
ATOM   1009  CE  MET A 129     -61.332 -12.725 -29.484  1.00 36.42           C
ATOM   1010  N   ASN A 130     -67.359 -11.430 -29.499  1.00 36.39           N
ATOM   1011  CA  ASN A 130     -68.522 -11.510 -30.368  1.00 37.17           C
ATOM   1012  C   ASN A 130     -68.540 -10.328 -31.321  1.00 38.03           C
ATOM   1013  O   ASN A 130     -68.873 -10.487 -32.489  1.00 37.81           O
ATOM   1014  CB  ASN A 130     -69.833 -11.535 -29.612  1.00 36.63           C
ATOM   1015  CG  ASN A 130     -70.998 -11.841 -30.531  1.00 36.32           C
ATOM   1016  OD1 ASN A 130     -71.117 -12.951 -31.062  1.00 36.33           O
ATOM   1017  ND2 ASN A 130     -71.846 -10.861 -30.747  1.00 34.70           N
ATOM   1018  N   TYR A 131     -68.171  -9.148 -30.816  1.00 38.92           N
ATOM   1019  CA  TYR A 131     -68.238  -7.971 -31.631  1.00 39.74           C
ATOM   1020  C   TYR A 131     -67.192  -8.078 -32.722  1.00 40.79           C
ATOM   1021  O   TYR A 131     -67.544  -8.133 -33.889  1.00 41.09           O
ATOM   1022  CB  TYR A 131     -68.108  -6.702 -30.816  1.00 39.60           C
ATOM   1023  CG  TYR A 131     -67.838  -5.507 -31.683  1.00 39.32           C
ATOM   1024  CD1 TYR A 131     -68.885  -4.690 -32.139  1.00 36.07           C
ATOM   1025  CD2 TYR A 131     -66.511  -5.209 -32.078  1.00 38.77           C
ATOM   1026  CE1 TYR A 131     -68.601  -3.599 -32.947  1.00 38.85           C
ATOM   1027  CE2 TYR A 131     -66.221  -4.129 -32.894  1.00 38.52           C
ATOM   1028  CZ  TYR A 131     -67.253  -3.330 -33.322  1.00 38.79           C
ATOM   1029  OH  TYR A 131     -66.921  -2.273 -34.112  1.00 38.29           O
ATOM   1030  N   LEU A 132     -65.914  -8.158 -32.363  1.00 42.04           N
ATOM   1031  CA  LEU A 132     -64.878  -8.528 -33.356  1.00 42.78           C
ATOM   1032  C   LEU A 132     -65.384  -9.578 -34.354  1.00 43.57           C
ATOM   1033  O   LEU A 132     -65.065  -9.502 -35.525  1.00 44.15           O
ATOM   1034  CB  LEU A 132     -63.580  -9.035 -32.690  1.00 41.95           C
ATOM   1035  CG  LEU A 132     -62.802  -8.065 -31.796  1.00 41.61           C
ATOM   1036  CD1 LEU A 132     -61.615  -8.741 -31.159  1.00 41.82           C
ATOM   1037  CD2 LEU A 132     -62.338  -6.847 -32.578  1.00 39.86           C
ATOM   1038  N   GLU A 133     -66.169 -10.556 -33.902  1.00 44.80           N
ATOM   1039  CA  GLU A 133     -66.628 -11.604 -34.820  1.00 45.79           C
ATOM   1040  C   GLU A 133     -67.602 -11.066 -35.861  1.00 46.13           C
ATOM   1041  O   GLU A 133     -67.534 -11.436 -37.026  1.00 46.47           O
ATOM   1042  CB  GLU A 133     -67.246 -12.788 -34.089  1.00 45.81           C
ATOM   1043  CG  GLU A 133     -67.182 -14.039 -34.914  1.00 46.36           C
ATOM   1044  CD  GLU A 133     -67.915 -15.222 -34.341  1.00 48.66           C
ATOM   1045  OE1 GLU A 133     -68.500 -15.957 -35.160  1.00 49.23           O
ATOM   1046  OE2 GLU A 133     -67.904 -15.442 -33.098  1.00 50.39           O
ATOM   1047  N   ASP A 134     -68.503 -10.194 -35.437  1.00 46.67           N
ATOM   1048  CA  ASP A 134     -69.401  -9.498 -36.354  1.00 47.16           C
ATOM   1049  C   ASP A 134     -68.664  -8.652 -37.394  1.00 47.27           C
ATOM   1050  O   ASP A 134     -69.131  -8.492 -38.503  1.00 47.73           O
ATOM   1051  CB  ASP A 134     -70.306  -8.563 -35.576  1.00 47.20           C
ATOM   1052  CG  ASP A 134     -71.376  -9.281 -34.800  1.00 47.42           C
ATOM   1053  OD1 ASP A 134     -71.926  -8.583 -33.915  1.00 47.83           O
ATOM   1054  OD2 ASP A 134     -71.685 -10.476 -35.083  1.00 45.10           O
ATOM   1055  N   ARG A 135     -67.520  -8.106 -37.018  1.00 47.31           N
ATOM   1056  CA  ARG A 135     -66.758  -7.262 -37.896  1.00 47.65           C
ATOM   1057  C   ARG A 135     -65.862  -8.189 -38.667  1.00 47.88           C
ATOM   1058  O   ARG A 135     -64.888  -7.769 -39.284  1.00 48.39           O
ATOM   1059  CB  ARG A 135     -65.958  -6.222 -37.089  1.00 47.69           C
ATOM   1060  CG  ARG A 135     -66.852  -5.113 -36.427  1.00 49.81           C
ATOM   1061  CD  ARG A 135     -67.784  -4.423 -37.465  1.00 53.81           C
ATOM   1062  NE  ARG A 135     -67.251  -3.162 -38.034  1.00 58.81           N
ATOM   1063  CZ  ARG A 135     -66.029  -2.955 -38.576  1.00 60.45           C
ATOM   1064  NH1 ARG A 135     -65.096  -3.901 -38.647  1.00 61.61           N
ATOM   1065  NH2 ARG A 135     -65.718  -1.759 -39.058  1.00 61.75           N
ATOM   1066  N   ARG A 136     -66.191  -9.473 -38.618  1.00 48.03           N
ATOM   1067  CA  ARG A 136     -65.419 -10.492 -39.298  1.00 48.42           C
ATOM   1068  C   ARG A 136     -63.930 -10.323 -39.015  1.00 47.55           C
ATOM   1069  O   ARG A 136     -63.149 -10.229 -39.943  1.00 48.27           O
ATOM   1070  CB  ARG A 136     -65.701 -10.424 -40.815  1.00 49.42           C
ATOM   1071  CG  ARG A 136     -67.184 -10.745 -41.254  1.00 53.54           C
ATOM   1072  CD  ARG A 136     -67.307 -11.003 -42.783  1.00 60.21           C
ATOM   1073  NE  ARG A 136     -66.052 -11.547 -43.367  1.00 66.84           N
ATOM   1074  CZ  ARG A 136     -65.917 -12.716 -44.027  1.00 69.41           C
ATOM   1075  NH1 ARG A 136     -66.969 -13.523 -44.251  1.00 71.08           N
ATOM   1076  NH2 ARG A 136     -64.713 -13.079 -44.492  1.00 69.23           N
ATOM   1077  N   LEU A 137     -63.522 -10.269 -37.750  1.00 46.37           N
ATOM   1078  CA  LEU A 137     -62.127  -9.956 -37.455  1.00 45.63           C
ATOM   1079  C   LEU A 137     -61.492 -10.925 -36.452  1.00 45.00           C
ATOM   1080  O   LEU A 137     -62.050 -11.133 -35.394  1.00 46.03           O
ATOM   1081  CB  LEU A 137     -62.052  -8.526 -36.959  1.00 45.65           C
ATOM   1082  CG  LEU A 137     -60.737  -7.744 -36.768  1.00 48.15           C
ATOM   1083  CD1 LEU A 137     -59.970  -7.458 -38.079  1.00 51.55           C
ATOM   1084  CD2 LEU A 137     -61.068  -6.404 -36.123  1.00 49.74           C
ATOM   1085  N   VAL A 138     -60.351 -11.527 -36.780  1.00 43.28           N
ATOM   1086  CA  VAL A 138     -59.762 -12.556 -35.936  1.00 42.65           C
ATOM   1087  C   VAL A 138     -58.587 -12.050 -35.097  1.00 42.73           C
ATOM   1088  O   VAL A 138     -57.536 -11.747 -35.633  1.00 43.30           O
ATOM   1089  CB  VAL A 138     -59.293 -13.796 -36.761  1.00 42.75           C
ATOM   1090  CG1 VAL A 138     -58.457 -14.735 -35.921  1.00 42.07           C
ATOM   1091  CG2 VAL A 138     -60.481 -14.588 -37.292  1.00 43.32           C
ATOM   1092  N   HIE A 139     -58.741 -12.011 -33.772  1.00 42.58           N
ATOM   1093  CA  HIE A 139     -57.737 -11.409 -32.878  1.00 41.81           C
ATOM   1094  C   HIE A 139     -56.363 -12.095 -32.901  1.00 41.94           C
ATOM   1095  O   HIE A 139     -55.313 -11.425 -32.931  1.00 41.50           O
ATOM   1096  CB  HIE A 139     -58.285 -11.331 -31.443  1.00 41.33           C
ATOM   1097  CG  HIE A 139     -57.438 -10.506 -30.514  1.00 39.24           C
ATOM   1098  ND1 HIE A 139     -56.212 -10.924 -30.054  1.00 37.17           N
ATOM   1099  CD2 HIE A 139     -57.646  -9.289 -29.956  1.00 39.40           C
ATOM   1100  CE1 HIE A 139     -55.700 -10.005 -29.251  1.00 37.77           C
ATOM   1101  NE2 HIE A 139     -56.549  -9.000 -29.178  1.00 37.40           N
ATOM   1102  N   ARG A 140     -56.395 -13.428 -32.862  1.00 42.19           N
ATOM   1103  CA  ARG A 140     -55.199 -14.290 -32.896  1.00 42.64           C
ATOM   1104  C   ARG A 140     -54.237 -14.095 -31.738  1.00 42.09           C
ATOM   1105  O   ARG A 140     -53.140 -14.651 -31.779  1.00 43.27           O
ATOM   1106  CB  ARG A 140     -54.432 -14.163 -34.227  1.00 42.70           C
ATOM   1107  CG  ARG A 140     -55.328 -14.349 -35.457  1.00 45.94           C
ATOM   1108  CD  ARG A 140     -54.657 -13.964 -36.762  1.00 51.94           C
ATOM   1109  NE  ARG A 140     -53.510 -14.833 -36.987  1.00 57.88           N
ATOM   1110  CZ  ARG A 140     -52.235 -14.436 -37.003  1.00 61.78           C
ATOM   1111  NH1 ARG A 140     -51.900 -13.142 -36.845  1.00 62.55           N
ATOM   1112  NH2 ARG A 140     -51.284 -15.354 -37.192  1.00 63.09           N
ATOM   1113  N   ASP A 141     -54.611 -13.307 -30.732  1.00 40.64           N
ATOM   1114  CA  ASP A 141     -53.763 -13.140 -29.556  1.00 39.71           C
ATOM   1115  C   ASP A 141     -54.524 -12.761 -28.270  1.00 39.08           C
ATOM   1116  O   ASP A 141     -54.039 -11.957 -27.467  1.00 39.13           O
ATOM   1117  CB  ASP A 141     -52.628 -12.168 -29.823  1.00 39.45           C
ATOM   1118  CG  ASP A 141     -51.545 -12.238 -28.749  1.00 43.20           C
ATOM   1119  OD1 ASP A 141     -51.405 -13.324 -28.123  1.00 46.97           O
ATOM   1120  OD2 ASP A 141     -50.829 -11.223 -28.505  1.00 44.29           O
ATOM   1121  N   LEU A 142     -55.715 -13.343 -28.079  1.00 37.90           N
ATOM   1122  CA  LEU A 142     -56.497 -13.108 -26.882  1.00 36.88           C
ATOM   1123  C   LEU A 142     -55.778 -13.738 -25.711  1.00 37.04           C
ATOM   1124  O   LEU A 142     -55.383 -14.894 -25.789  1.00 38.13           O
ATOM   1125  CB  LEU A 142     -57.911 -13.679 -27.007  1.00 36.12           C
ATOM   1126  CG  LEU A 142     -58.789 -13.346 -25.782  1.00 35.91           C
ATOM   1127  CD1 LEU A 142     -58.807 -11.826 -25.458  1.00 33.39           C
ATOM   1128  CD2 LEU A 142     -60.223 -13.896 -25.880  1.00 35.13           C
ATOM   1129  N   ALA A 143     -55.600 -12.978 -24.639  1.00 36.64           N
ATOM   1130  CA  ALA A 143     -54.964 -13.468 -23.432  1.00 36.24           C
ATOM   1131  C   ALA A 143     -55.157 -12.459 -22.304  1.00 36.79           C
ATOM   1132  O   ALA A 143     -55.314 -11.252 -22.517  1.00 35.96           O
ATOM   1133  CB  ALA A 143     -53.499 -13.686 -23.671  1.00 36.19           C
ATOM   1134  N   ALA A 144     -55.127 -12.963 -21.083  1.00 37.72           N
ATOM   1135  CA  ALA A 144     -55.295 -12.110 -19.928  1.00 38.34           C
ATOM   1136  C   ALA A 144     -54.431 -10.876 -20.040  1.00 38.71           C
ATOM   1137  O   ALA A 144     -54.860  -9.807 -19.616  1.00 39.59           O
ATOM   1138  CB  ALA A 144     -54.976 -12.857 -18.665  1.00 38.46           C
ATOM   1139  N   ARG A 145     -53.230 -11.014 -20.618  1.00 39.35           N
ATOM   1140  CA  ARG A 145     -52.268  -9.869 -20.770  1.00 39.60           C
ATOM   1141  C   ARG A 145     -52.772  -8.810 -21.758  1.00 38.98           C
ATOM   1142  O   ARG A 145     -52.424  -7.644 -21.629  1.00 39.53           O
ATOM   1143  CB  ARG A 145     -50.848 -10.326 -21.153  1.00 39.08           C
ATOM   1144  CG  ARG A 145     -50.671 -10.584 -22.623  1.00 40.86           C
ATOM   1145  CD  ARG A 145     -49.293 -11.180 -22.943  1.00 45.12           C
ATOM   1146  NE  ARG A 145     -49.460 -12.598 -23.224  1.00 48.80           N
ATOM   1147  CZ  ARG A 145     -49.809 -13.088 -24.414  1.00 50.42           C
ATOM   1148  NH1 ARG A 145     -49.982 -12.258 -25.465  1.00 49.51           N
ATOM   1149  NH2 ARG A 145     -49.964 -14.414 -24.556  1.00 49.09           N
ATOM   1150  N   ASN A 146     -53.624  -9.222 -22.692  1.00 38.02           N
ATOM   1151  CA  ASN A 146     -54.190  -8.327 -23.683  1.00 37.49           C
ATOM   1152  C   ASN A 146     -55.613  -7.863 -23.430  1.00 36.78           C
ATOM   1153  O   ASN A 146     -56.365  -7.629 -24.374  1.00 36.47           O
ATOM   1154  CB  ASN A 146     -54.118  -8.981 -25.052  1.00 37.82           C
ATOM   1155  CG  ASN A 146     -52.722  -9.102 -25.525  1.00 38.13           C
ATOM   1156  OD1 ASN A 146     -51.875  -8.283 -25.154  1.00 39.41           O
ATOM   1157  ND2 ASN A 146     -52.446 -10.117 -26.341  1.00 37.56           N
ATOM   1158  N   VAL A 147     -55.998  -7.744 -22.172  1.00 36.10           N
ATOM   1159  CA  VAL A 147     -57.294  -7.156 -21.854  1.00 35.76           C
ATOM   1160  C   VAL A 147     -56.963  -6.100 -20.827  1.00 35.60           C
ATOM   1161  O   VAL A 147     -56.317  -6.427 -19.829  1.00 36.03           O
ATOM   1162  CB  VAL A 147     -58.283  -8.187 -21.227  1.00 35.42           C
ATOM   1163  CG1 VAL A 147     -59.568  -7.511 -20.796  1.00 35.32           C
ATOM   1164  CG2 VAL A 147     -58.601  -9.258 -22.170  1.00 34.19           C
ATOM   1165  N   LEU A 148     -57.389  -4.862 -21.050  1.00 34.79           N
ATOM   1166  CA  LEU A 148     -57.011  -3.786 -20.141  1.00 35.22           C
ATOM   1167  C   LEU A 148     -58.162  -3.367 -19.293  1.00 34.56           C
ATOM   1168  O   LEU A 148     -59.301  -3.500 -19.710  1.00 34.48           O
ATOM   1169  CB  LEU A 148     -56.458  -2.565 -20.891  1.00 35.92           C
ATOM   1170  CG  LEU A 148     -55.264  -2.846 -21.822  1.00 37.64           C
ATOM   1171  CD1 LEU A 148     -54.730  -1.568 -22.391  1.00 34.45           C
ATOM   1172  CD2 LEU A 148     -54.128  -3.671 -21.124  1.00 38.52           C
ATOM   1173  N   VAL A 149     -57.846  -2.853 -18.108  1.00 33.99           N
ATOM   1174  CA  VAL A 149     -58.835  -2.483 -17.104  1.00 33.77           C
ATOM   1175  C   VAL A 149     -59.081  -0.954 -17.014  1.00 33.80           C
ATOM   1176  O   VAL A 149     -58.213  -0.197 -16.516  1.00 33.81           O
ATOM   1177  CB  VAL A 149     -58.364  -2.984 -15.727  1.00 33.94           C
ATOM   1178  CG1 VAL A 149     -59.495  -2.812 -14.673  1.00 33.94           C
ATOM   1179  CG2 VAL A 149     -57.886  -4.426 -15.830  1.00 32.94           C
ATOM   1180  N   LYS A 150     -60.241  -0.486 -17.470  1.00 32.83           N
ATOM   1181  CA  LYS A 150     -60.491   0.938 -17.373  1.00 32.58           C
ATOM   1182  C   LYS A 150     -60.957   1.241 -15.980  1.00 33.19           C
ATOM   1183  O   LYS A 150     -60.548   2.230 -15.389  1.00 33.58           O
ATOM   1184  CB  LYS A 150     -61.445   1.442 -18.449  1.00 32.52           C
ATOM   1185  CG  LYS A 150     -62.807   1.916 -18.000  1.00 31.07           C
ATOM   1186  CD  LYS A 150     -62.897   3.384 -18.133  1.00 29.11           C
ATOM   1187  CE  LYS A 150     -63.693   3.776 -19.321  1.00 30.78           C
ATOM   1188  NZ  LYS A 150     -65.090   4.132 -18.942  1.00 32.16           N
ATOM   1189  N   THR A 151     -61.804   0.377 -15.447  1.00 34.31           N
ATOM   1190  CA  THR A 151     -62.071   0.332 -13.998  1.00 35.63           C
ATOM   1191  C   THR A 151     -62.330  -1.139 -13.661  1.00 36.39           C
ATOM   1192  O   THR A 151     -62.619  -1.940 -14.571  1.00 36.47           O
ATOM   1193  CB  THR A 151     -63.333   1.082 -13.572  1.00 34.88           C
ATOM   1194  OG1 THR A 151     -64.448   0.233 -13.817  1.00 36.96           O
ATOM   1195  CG2 THR A 151     -63.523   2.369 -14.338  1.00 35.01           C
ATOM   1196  N   PRO A 152     -62.283  -1.499 -12.358  1.00 37.05           N
ATOM   1197  CA  PRO A 152     -62.427  -2.941 -12.075  1.00 37.02           C
ATOM   1198  C   PRO A 152     -63.721  -3.530 -12.638  1.00 37.06           C
ATOM   1199  O   PRO A 152     -63.736  -4.727 -12.932  1.00 37.02           O
ATOM   1200  CB  PRO A 152     -62.398  -3.036 -10.537  1.00 36.50           C
ATOM   1201  CG  PRO A 152     -61.859  -1.754 -10.062  1.00 36.89           C
ATOM   1202  CD  PRO A 152     -62.116  -0.702 -11.125  1.00 37.01           C
ATOM   1203  N   GLN A 153     -64.777  -2.717 -12.795  1.00 36.89           N
ATOM   1204  CA  GLN A 153     -66.021  -3.220 -13.386  1.00 37.53           C
ATOM   1205  C   GLN A 153     -66.091  -3.137 -14.908  1.00 37.25           C
ATOM   1206  O   GLN A 153     -67.044  -3.631 -15.496  1.00 36.88           O
ATOM   1207  CB  GLN A 153     -67.283  -2.619 -12.770  1.00 38.03           C
ATOM   1208  CG  GLN A 153     -67.259  -1.139 -12.421  1.00 44.21           C
ATOM   1209  CD  GLN A 153     -66.628  -0.901 -11.032  1.00 51.14           C
ATOM   1210  OE1 GLN A 153     -66.934  -1.626 -10.077  1.00 54.97           O
ATOM   1211  NE2 GLN A 153     -65.718   0.083 -10.929  1.00 51.44           N
ATOM   1212  N   HID A 154     -65.074  -2.547 -15.553  1.00 37.13           N
ATOM   1213  CA  HID A 154     -65.085  -2.397 -17.010  1.00 36.09           C
ATOM   1214  C   HID A 154     -63.778  -2.777 -17.672  1.00 35.81           C
ATOM   1215  O   HID A 154     -62.842  -1.991 -17.623  1.00 36.80           O
ATOM   1216  CB  HID A 154     -65.385  -0.965 -17.371  1.00 35.38           C
ATOM   1217  CG  HID A 154     -65.776  -0.777 -18.801  1.00 35.96           C
ATOM   1218  ND1 HID A 154     -66.603   0.248 -19.214  1.00 34.00           N
ATOM   1219  CD2 HID A 154     -65.467  -1.490 -19.916  1.00 36.01           C
ATOM   1220  CE1 HID A 154     -66.771   0.163 -20.526  1.00 33.91           C
ATOM   1221  NE2 HID A 154     -66.085  -0.875 -20.978  1.00 32.90           N
ATOM   1222  N   VAL A 155     -63.713  -3.948 -18.314  1.00 34.88           N
ATOM   1223  CA  VAL A 155     -62.506  -4.358 -19.065  1.00 33.89           C
ATOM   1224  C   VAL A 155     -62.720  -4.257 -20.581  1.00 33.73           C
ATOM   1225  O   VAL A 155     -63.852  -4.289 -21.040  1.00 34.40           O
ATOM   1226  CB  VAL A 155     -62.013  -5.796 -18.710  1.00 33.63           C
ATOM   1227  CG1 VAL A 155     -61.637  -5.923 -17.246  1.00 31.91           C
ATOM   1228  CG2 VAL A 155     -63.036  -6.838 -19.112  1.00 34.05           C
ATOM   1229  N   LYS A 156     -61.646  -4.135 -21.355  1.00 33.17           N
ATOM   1230  CA  LYS A 156     -61.761  -3.988 -22.792  1.00 33.59           C
ATOM   1231  C   LYS A 156     -60.662  -4.774 -23.443  1.00 34.47           C
ATOM   1232  O   LYS A 156     -59.562  -4.779 -22.932  1.00 35.22           O
ATOM   1233  CB  LYS A 156     -61.601  -2.527 -23.185  1.00 33.27           C
ATOM   1234  CG  LYS A 156     -62.777  -1.647 -22.841  1.00 32.08           C
ATOM   1235  CD  LYS A 156     -62.542  -0.231 -23.352  1.00 31.56           C
ATOM   1236  CE  LYS A 156     -63.646   0.732 -22.965  1.00 31.76           C
ATOM   1237  NZ  LYS A 156     -63.553   1.975 -23.747  1.00 29.91           N
ATOM   1238  N   ILE A 157     -60.945  -5.436 -24.562  1.00 35.68           N
ATOM   1239  CA  ILE A 157     -59.935  -6.219 -25.278  1.00 37.35           C
ATOM   1240  C   ILE A 157     -58.907  -5.302 -25.985  1.00 40.08           C
ATOM   1241  O   ILE A 157     -59.245  -4.247 -26.518  1.00 41.09           O
ATOM   1242  CB  ILE A 157     -60.617  -7.189 -26.272  1.00 36.37           C
ATOM   1243  CG1 ILE A 157     -61.548  -8.146 -25.528  1.00 34.95           C
ATOM   1244  CG2 ILE A 157     -59.598  -7.970 -27.081  1.00 34.86           C
ATOM   1245  CD1 ILE A 157     -62.524  -8.876 -26.428  1.00 31.55           C
ATOM   1246  N   THR A 158     -57.645  -5.679 -25.995  1.00 43.07           N
ATOM   1247  CA  THR A 158     -56.673  -4.853 -26.672  1.00 46.40           C
ATOM   1248  C   THR A 158     -55.728  -5.682 -27.492  1.00 48.92           C
ATOM   1249  O   THR A 158     -55.916  -6.875 -27.658  1.00 49.60           O
ATOM   1250  CB  THR A 158     -55.876  -3.975 -25.686  1.00 46.45           C
ATOM   1251  OG1 THR A 158     -55.171  -2.977 -26.422  1.00 47.84           O
ATOM   1252  CG2 THR A 158     -54.858  -4.778 -24.919  1.00 46.65           C
ATOM   1253  N   ASP A 159     -54.708  -5.019 -28.009  1.00 52.55           N
ATOM   1254  CA  ASP A 159     -53.618  -5.623 -28.783  1.00 55.85           C
ATOM   1255  C   ASP A 159     -53.976  -6.234 -30.107  1.00 57.69           C
ATOM   1256  O   ASP A 159     -54.310  -7.416 -30.187  1.00 58.05           O
ATOM   1257  CB  ASP A 159     -52.815  -6.624 -27.994  1.00 56.16           C
ATOM   1258  CG  ASP A 159     -51.398  -6.635 -28.438  1.00 58.94           C
ATOM   1259  OD1 ASP A 159     -50.949  -7.608 -29.087  1.00 62.29           O
ATOM   1260  OD2 ASP A 159     -50.740  -5.604 -28.195  1.00 63.33           O
ATOM   1261  N   PHE A 160     -53.844  -5.422 -31.153  1.00 60.44           N
ATOM   1262  CA  PHE A 160     -54.193  -5.824 -32.527  1.00 62.31           C
ATOM   1263  C   PHE A 160     -52.953  -5.963 -33.477  1.00 63.33           C
ATOM   1264  O   PHE A 160     -53.071  -6.001 -34.706  1.00 63.28           O
ATOM   1265  CB  PHE A 160     -55.315  -4.915 -33.066  1.00 62.31           C
ATOM   1266  CG  PHE A 160     -56.609  -4.999 -32.269  1.00 62.81           C
ATOM   1267  CD1 PHE A 160     -57.576  -5.973 -32.573  1.00 62.65           C
ATOM   1268  CD2 PHE A 160     -56.866  -4.108 -31.222  1.00 62.93           C
ATOM   1269  CE1 PHE A 160     -58.762  -6.056 -31.860  1.00 61.03           C
ATOM   1270  CE2 PHE A 160     -58.066  -4.192 -30.495  1.00 62.21           C
ATOM   1271  CZ  PHE A 160     -59.000  -5.170 -30.819  1.00 61.63           C
ATOM   1272  N   GLY A 161     -51.772  -6.091 -32.876  1.00 64.49           N
ATOM   1273  CA  GLY A 161     -50.591  -6.500 -33.610  1.00 66.06           C
ATOM   1274  C   GLY A 161     -50.612  -7.858 -34.318  1.00 67.00           C
ATOM   1275  O   GLY A 161     -49.608  -8.257 -34.909  1.00 67.93           O
ATOM   1276  N   LEU A 162     -51.717  -8.591 -34.271  1.00 67.39           N
ATOM   1277  CA  LEU A 162     -51.790  -9.843 -35.005  1.00 67.74           C
ATOM   1278  C   LEU A 162     -53.159  -9.990 -35.620  1.00 68.54           C
ATOM   1279  O   LEU A 162     -53.392 -10.884 -36.428  1.00 68.62           O
ATOM   1280  CB  LEU A 162     -51.491 -11.028 -34.094  1.00 67.50           C
ATOM   1281  CG  LEU A 162     -50.021 -11.384 -33.861  1.00 67.71           C
ATOM   1282  CD1 LEU A 162     -49.497 -10.806 -32.557  1.00 67.10           C
ATOM   1283  CD2 LEU A 162     -49.825 -12.892 -33.864  1.00 68.19           C
ATOM   1284  N   ALA A 163     -54.070  -9.105 -35.235  1.00 69.45           N
ATOM   1285  CA  ALA A 163     -55.448  -9.194 -35.677  1.00 70.28           C
ATOM   1286  C   ALA A 163     -55.512  -9.348 -37.207  1.00 71.11           C
ATOM   1287  O   ALA A 163     -54.731  -8.710 -37.914  1.00 71.57           O
ATOM   1288  CB  ALA A 163     -56.198  -7.971 -35.217  1.00 69.93           C
ATOM   1289  N   LYS A 164     -56.347 -10.191 -37.908  1.00151.97           N
ATOM   1290  CA  LYS A 164     -56.470 -10.405 -39.322  1.00151.97           C
ATOM   1291  CB  LYS A 164     -56.021 -11.806 -39.758  1.00151.97           C
ATOM   1292  CG  LYS A 164     -54.523 -12.024 -39.592  1.00151.97           C
ATOM   1293  CD  LYS A 164     -53.699 -11.077 -40.460  1.00151.97           C
ATOM   1294  CE  LYS A 164     -52.197 -11.210 -40.225  1.00151.97           C
ATOM   1295  NZ  LYS A 164     -51.456 -10.507 -41.294  1.00151.97           N
ATOM   1296  C   LYS A 164     -57.915 -10.324 -39.688  1.00151.97           C
ATOM   1297  O   LYS A 164     -58.774 -10.886 -39.010  1.00151.97           O
ATOM   1298  N   LEU A 165     -58.216  -9.584 -40.772  1.00131.43           N
ATOM   1299  CA  LEU A 165     -59.551  -9.554 -41.274  1.00131.43           C
ATOM   1300  CB  LEU A 165     -59.894  -8.334 -42.144  1.00131.43           C
ATOM   1301  CG  LEU A 165     -60.127  -7.054 -41.328  1.00131.43           C
ATOM   1302  CD1 LEU A 165     -60.468  -5.864 -42.240  1.00131.43           C
ATOM   1303  CD2 LEU A 165     -61.199  -7.290 -40.251  1.00131.43           C
ATOM   1304  C   LEU A 165     -59.709 -10.759 -42.123  1.00131.43           C
ATOM   1305  O   LEU A 165     -58.748 -11.251 -42.712  1.00131.43           O
ATOM   1306  N   LEU A 166     -60.938 -11.292 -42.182  1.00159.48           N
ATOM   1307  CA  LEU A 166     -61.157 -12.416 -43.040  1.00159.48           C
ATOM   1308  CB  LEU A 166     -61.878 -13.624 -42.404  1.00159.48           C
ATOM   1309  CG  LEU A 166     -60.990 -14.500 -41.498  1.00159.48           C
ATOM   1310  CD1 LEU A 166     -61.784 -15.680 -40.913  1.00159.48           C
ATOM   1311  CD2 LEU A 166     -59.726 -14.954 -42.246  1.00159.48           C
ATOM   1312  C   LEU A 166     -61.983 -11.963 -44.187  1.00159.48           C
ATOM   1313  O   LEU A 166     -62.810 -11.064 -44.054  1.00159.48           O
ATOM   1314  N   GLY A 167     -61.756 -12.570 -45.366  1.00139.82           N
ATOM   1315  CA  GLY A 167     -62.547 -12.212 -46.502  1.00139.82           C
ATOM   1316  C   GLY A 167     -63.932 -12.659 -46.164  1.00139.82           C
ATOM   1317  O   GLY A 167     -64.113 -13.620 -45.418  1.00139.82           O
ATOM   1318  N   ALA A 168     -64.951 -11.991 -46.734  1.00250.70           N
ATOM   1319  CA  ALA A 168     -66.303 -12.305 -46.372  1.00250.70           C
ATOM   1320  CB  ALA A 168     -67.346 -11.437 -47.100  1.00250.70           C
ATOM   1321  C   ALA A 168     -66.544 -13.741 -46.715  1.00250.70           C
ATOM   1322  O   ALA A 168     -67.259 -14.443 -46.002  1.00250.70           O
ATOM   1323  N   GLU A 169     -65.983 -14.187 -47.856  1.00230.60           N
ATOM   1324  CA  GLU A 169     -66.072 -15.545 -48.316  1.00230.60           C
ATOM   1325  CB  GLU A 169     -65.513 -15.711 -49.738  1.00230.60           C
ATOM   1326  CG  GLU A 169     -66.414 -15.136 -50.833  1.00230.60           C
ATOM   1327  CD  GLU A 169     -67.166 -16.291 -51.476  1.00230.60           C
ATOM   1328  OE1 GLU A 169     -66.553 -16.976 -52.340  1.00230.60           O
ATOM   1329  OE2 GLU A 169     -68.354 -16.507 -51.122  1.00230.60           O
ATOM   1330  C   GLU A 169     -65.268 -16.488 -47.458  1.00230.60           C
ATOM   1331  O   GLU A 169     -65.746 -17.568 -47.115  1.00230.60           O
ATOM   1332  N   GLU A 170     -64.033 -16.086 -47.082  1.00213.07           N
ATOM   1333  CA  GLU A 170     -63.055 -16.961 -46.474  1.00213.07           C
ATOM   1334  CB  GLU A 170     -61.636 -16.426 -46.719  1.00213.07           C
ATOM   1335  CG  GLU A 170     -60.526 -17.441 -46.491  1.00213.07           C
ATOM   1336  CD  GLU A 170     -59.218 -16.728 -46.781  1.00213.07           C
ATOM   1337  OE1 GLU A 170     -59.196 -15.475 -46.655  1.00213.07           O
ATOM   1338  OE2 GLU A 170     -58.221 -17.417 -47.125  1.00213.07           O
ATOM   1339  C   GLU A 170     -63.244 -17.153 -44.990  1.00213.07           C
ATOM   1340  O   GLU A 170     -63.465 -16.202 -44.244  1.00213.07           O
ATOM   1341  N   LYS A 171     -63.247 -18.435 -44.549  1.00 96.00           N
ATOM   1342  CA  LYS A 171     -63.339 -18.898 -43.184  1.00 96.00           C
ATOM   1343  CB  LYS A 171     -64.104 -20.227 -43.131  1.00 96.00           C
ATOM   1344  CG  LYS A 171     -65.549 -19.988 -43.589  1.00 96.00           C
ATOM   1345  CD  LYS A 171     -66.313 -21.206 -44.109  1.00 96.00           C
ATOM   1346  CE  LYS A 171     -67.684 -20.810 -44.674  1.00 96.00           C
ATOM   1347  NZ  LYS A 171     -68.299 -21.940 -45.407  1.00 96.00           N
ATOM   1348  C   LYS A 171     -62.027 -18.995 -42.437  1.00 96.00           C
ATOM   1349  O   LYS A 171     -61.988 -18.783 -41.224  1.00 96.00           O
ATOM   1350  N   GLU A 172     -60.524 -19.133 -42.961  1.00112.28           N
ATOM   1351  CA  GLU A 172     -59.410 -19.394 -42.019  1.00112.05           C
ATOM   1352  C   GLU A 172     -58.082 -18.747 -42.460  1.00111.94           C
ATOM   1353  O   GLU A 172     -57.602 -18.997 -43.572  1.00112.08           O
ATOM   1354  CB  GLU A 172     -59.210 -20.904 -41.812  1.00112.00           C
ATOM   1355  CG  GLU A 172     -59.539 -21.803 -43.019  1.00112.14           C
ATOM   1356  CD  GLU A 172     -59.621 -23.284 -42.659  1.00112.79           C
ATOM   1357  OE1 GLU A 172     -60.434 -23.638 -41.768  1.00112.19           O
ATOM   1358  OE2 GLU A 172     -58.871 -24.088 -43.274  1.00112.67           O
ATOM   1359  N   TYR A 173     -57.487 -17.924 -41.595  1.00111.60           N
ATOM   1360  CA  TYR A 173     -56.237 -17.244 -41.947  1.00111.47           C
ATOM   1361  C   TYR A 173     -55.054 -18.213 -41.989  1.00111.36           C
ATOM   1362  O   TYR A 173     -54.889 -19.045 -41.087  1.00111.18           O
ATOM   1363  CB  TYR A 173     -55.949 -16.070 -41.004  1.00111.41           C
ATOM   1364  CG  TYR A 173     -54.608 -15.392 -41.238  1.00111.69           C
ATOM   1365  CD1 TYR A 173     -54.356 -14.663 -42.419  1.00111.83           C
ATOM   1366  CD2 TYR A 173     -53.590 -15.481 -40.276  1.00112.11           C
ATOM   1367  CE1 TYR A 173     -53.109 -14.033 -42.628  1.00112.16           C
ATOM   1368  CE2 TYR A 173     -52.346 -14.860 -40.471  1.00112.76           C
ATOM   1369  CZ  TYR A 173     -52.105 -14.138 -41.645  1.00112.73           C
ATOM   1370  OH  TYR A 173     -50.868 -13.529 -41.813  1.00112.05           O
ATOM   1371  N   HIE A 174     -54.241 -18.087 -43.044  1.00111.29           N
ATOM   1372  CA  HIE A 174     -53.098 -18.976 -43.278  1.00111.13           C
ATOM   1373  C   HIE A 174     -51.772 -18.236 -43.111  1.00110.93           C
ATOM   1374  O   HIE A 174     -51.168 -17.799 -44.093  1.00111.10           O
ATOM   1375  CB  HIE A 174     -53.207 -19.666 -44.649  1.00111.11           C
ATOM   1376  CG  HIE A 174     -54.433 -20.521 -44.792  1.00111.69           C
ATOM   1377  ND1 HIE A 174     -54.561 -21.751 -44.180  1.00111.78           N
ATOM   1378  CD2 HIE A 174     -55.594 -20.313 -45.462  1.00111.83           C
ATOM   1379  CE1 HIE A 174     -55.745 -22.265 -44.470  1.00111.99           C
ATOM   1380  NE2 HIE A 174     -56.391 -21.413 -45.247  1.00111.79           N
ATOM   1381  N   ALA A 175     -51.341 -18.122 -41.848  1.00110.68           N
ATOM   1382  CA  ALA A 175     -50.141 -17.373 -41.423  1.00110.25           C
ATOM   1383  C   ALA A 175     -48.804 -17.890 -41.988  1.00110.04           C
ATOM   1384  O   ALA A 175     -48.751 -18.951 -42.625  1.00110.08           O
ATOM   1385  CB  ALA A 175     -50.082 -17.309 -39.890  1.00110.15           C
ATOM   1386  N   GLU A 176     -47.733 -17.128 -41.736  1.00109.51           N
ATOM   1387  CA  GLU A 176     -46.387 -17.433 -42.248  1.00108.89           C
ATOM   1388  C   GLU A 176     -45.434 -17.937 -41.146  1.00107.69           C
ATOM   1389  O   GLU A 176     -45.455 -19.124 -40.800  1.00107.45           O
ATOM   1390  CB  GLU A 176     -45.791 -16.203 -42.949  1.00109.38           C
ATOM   1391  CG  GLU A 176     -46.514 -15.763 -44.226  1.00111.12           C
ATOM   1392  CD  GLU A 176     -46.225 -14.300 -44.583  1.00113.64           C
ATOM   1393  OE1 GLU A 176     -45.398 -13.657 -43.885  1.00114.48           O
ATOM   1394  OE2 GLU A 176     -46.825 -13.791 -45.559  1.00114.68           O
ATOM   1395  N   GLY A 177     -44.600 -17.034 -40.620  1.00106.23           N
ATOM   1396  CA  GLY A 177     -43.710 -17.323 -39.487  1.00104.34           C
ATOM   1397  C   GLY A 177     -44.032 -16.444 -38.280  1.00102.93           C
ATOM   1398  O   GLY A 177     -45.205 -16.299 -37.906  1.00102.95           O
ATOM   1399  N   GLY A 178     -42.994 -15.864 -37.670  1.00101.39           N
ATOM   1400  CA  GLY A 178     -43.150 -14.950 -36.527  1.00 99.17           C
ATOM   1401  C   GLY A 178     -43.306 -15.647 -35.182  1.00 97.71           C
ATOM   1402  O   GLY A 178     -43.648 -16.836 -35.128  1.00 97.44           O
ATOM   1403  N   LYS A 179     -43.055 -14.899 -34.099  1.00 96.08           N
ATOM   1404  CA  LYS A 179     -43.159 -15.412 -32.705  1.00 94.31           C
ATOM   1405  C   LYS A 179     -44.615 -15.479 -32.202  1.00 92.45           C
ATOM   1406  O   LYS A 179     -45.350 -14.478 -32.225  1.00 92.11           O
ATOM   1407  CB  LYS A 179     -42.273 -14.607 -31.734  1.00 94.51           C
ATOM   1408  CG  LYS A 179     -40.804 -14.750 -32.043  1.00 95.79           C
ATOM   1409  CD  LYS A 179     -39.916 -13.890 -31.181  1.00 97.32           C
ATOM   1410  CE  LYS A 179     -38.475 -14.191 -31.560  1.00 98.14           C
ATOM   1411  NZ  LYS A 179     -37.503 -13.552 -30.649  1.00 99.63           N
ATOM   1412  N   VAL A 180     -45.033 -16.666 -31.761  1.00 89.74           N
ATOM   1413  CA  VAL A 180     -46.452 -16.887 -31.479  1.00 87.04           C
ATOM   1414  C   VAL A 180     -46.633 -17.400 -30.042  1.00 84.33           C
ATOM   1415  O   VAL A 180     -45.755 -18.120 -29.543  1.00 84.77           O
ATOM   1416  CB  VAL A 180     -47.127 -17.797 -32.572  1.00 87.36           C
ATOM   1417  CG1 VAL A 180     -48.618 -17.518 -32.647  1.00 87.95           C
ATOM   1418  CG2 VAL A 180     -46.541 -17.511 -33.962  1.00 86.98           C
ATOM   1419  N   PRO A 181     -47.730 -16.985 -29.354  1.00 81.10           N
ATOM   1420  CA  PRO A 181     -47.969 -17.446 -27.970  1.00 78.33           C
ATOM   1421  C   PRO A 181     -48.565 -18.853 -27.949  1.00 75.15           C
ATOM   1422  O   PRO A 181     -49.776 -19.008 -28.060  1.00 74.71           O
ATOM   1423  CB  PRO A 181     -48.976 -16.428 -27.439  1.00 78.75           C
ATOM   1424  CG  PRO A 181     -49.755 -16.015 -28.671  1.00 80.12           C
ATOM   1425  CD  PRO A 181     -48.786 -16.062 -29.822  1.00 80.57           C
ATOM   1426  N   ILE A 182     -47.712 -19.863 -27.817  1.00 71.50           N
ATOM   1427  CA  ILE A 182     -48.119 -21.250 -28.045  1.00 68.02           C
ATOM   1428  C   ILE A 182     -49.210 -21.690 -27.077  1.00 65.24           C
ATOM   1429  O   ILE A 182     -50.234 -22.274 -27.472  1.00 64.39           O
ATOM   1430  CB  ILE A 182     -46.901 -22.229 -27.925  1.00 68.44           C
ATOM   1431  CG1 ILE A 182     -45.984 -22.137 -29.156  1.00 68.45           C
ATOM   1432  CG2 ILE A 182     -47.369 -23.666 -27.750  1.00 67.18           C
ATOM   1433  CD1 ILE A 182     -46.564 -22.741 -30.453  1.00 68.37           C
ATOM   1434  N   LYS A 183     -48.961 -21.383 -25.808  1.00 61.71           N
ATOM   1435  CA  LYS A 183     -49.776 -21.834 -24.711  1.00 58.34           C
ATOM   1436  C   LYS A 183     -51.203 -21.257 -24.737  1.00 56.33           C
ATOM   1437  O   LYS A 183     -52.001 -21.563 -23.860  1.00 56.07           O
ATOM   1438  CB  LYS A 183     -49.102 -21.453 -23.391  1.00 58.70           C
ATOM   1439  CG  LYS A 183     -47.618 -21.754 -23.259  1.00 58.10           C
ATOM   1440  CD  LYS A 183     -47.372 -23.046 -22.477  1.00 56.98           C
ATOM   1441  CE  LYS A 183     -45.889 -23.284 -22.180  1.00 55.67           C
ATOM   1442  NZ  LYS A 183     -45.480 -22.739 -20.833  1.00 54.82           N
ATOM   1443  N   TRP A 184     -51.533 -20.427 -25.729  1.00 53.54           N
ATOM   1444  CA  TRP A 184     -52.883 -19.895 -25.876  1.00 50.09           C
ATOM   1445  C   TRP A 184     -53.552 -20.353 -27.122  1.00 49.77           C
ATOM   1446  O   TRP A 184     -54.723 -20.065 -27.297  1.00 49.58           O
ATOM   1447  CB  TRP A 184     -52.886 -18.375 -25.873  1.00 49.54           C
ATOM   1448  CG  TRP A 184     -52.728 -17.810 -24.503  1.00 46.28           C
ATOM   1449  CD1 TRP A 184     -53.701 -17.276 -23.734  1.00 43.08           C
ATOM   1450  CD2 TRP A 184     -51.524 -17.766 -23.719  1.00 44.78           C
ATOM   1451  NE1 TRP A 184     -53.199 -16.900 -22.521  1.00 42.81           N
ATOM   1452  CE2 TRP A 184     -51.862 -17.179 -22.481  1.00 44.26           C
ATOM   1453  CE3 TRP A 184     -50.191 -18.169 -23.943  1.00 42.71           C
ATOM   1454  CZ2 TRP A 184     -50.919 -16.963 -21.466  1.00 44.49           C
ATOM   1455  CZ3 TRP A 184     -49.260 -17.970 -22.944  1.00 42.14           C
ATOM   1456  CH2 TRP A 184     -49.626 -17.364 -21.715  1.00 43.88           C
ATOM   1457  N   MET A 185     -52.843 -21.067 -27.997  1.00 49.80           N
ATOM   1458  CA  MET A 185     -53.379 -21.300 -29.346  1.00 50.37           C
ATOM   1459  C   MET A 185     -54.061 -22.606 -29.497  1.00 50.48           C
ATOM   1460  O   MET A 185     -53.635 -23.601 -28.943  1.00 50.92           O
ATOM   1461  CB  MET A 185     -52.324 -21.167 -30.446  1.00 50.61           C
ATOM   1462  CG  MET A 185     -51.116 -20.325 -30.055  1.00 51.82           C
ATOM   1463  SD  MET A 185     -49.892 -20.001 -31.336  1.00 54.00           S
ATOM   1464  CE  MET A 185     -50.101 -21.341 -32.512  1.00 51.02           C
ATOM   1465  N   ALA A 186     -55.124 -22.583 -30.282  1.00 51.09           N
ATOM   1466  CA  ALA A 186     -55.839 -23.763 -30.686  1.00 51.73           C
ATOM   1467  C   ALA A 186     -54.857 -24.731 -31.305  1.00 52.92           C
ATOM   1468  O   ALA A 186     -53.703 -24.374 -31.574  1.00 53.15           O
ATOM   1469  CB  ALA A 186     -56.887 -23.390 -31.672  1.00 51.26           C
ATOM   1470  N   LEU A 187     -55.301 -25.966 -31.522  1.00 54.14           N
ATOM   1471  CA  LEU A 187     -54.425 -26.972 -32.103  1.00 54.77           C
ATOM   1472  C   LEU A 187     -54.325 -26.770 -33.609  1.00 55.22           C
ATOM   1473  O   LEU A 187     -53.226 -26.824 -34.149  1.00 54.48           O
ATOM   1474  CB  LEU A 187     -54.897 -28.376 -31.753  1.00 54.72           C
ATOM   1475  CG  LEU A 187     -54.012 -29.546 -32.193  1.00 54.59           C
ATOM   1476  CD1 LEU A 187     -52.819 -29.819 -31.249  1.00 53.45           C
ATOM   1477  CD2 LEU A 187     -54.908 -30.769 -32.333  1.00 55.35           C
ATOM   1478  N   GLU A 188     -55.457 -26.499 -34.271  1.00 56.21           N
ATOM   1479  CA  GLU A 188     -55.432 -26.210 -35.711  1.00 57.47           C
ATOM   1480  C   GLU A 188     -54.417 -25.107 -35.970  1.00 58.21           C
ATOM   1481  O   GLU A 188     -53.697 -25.159 -36.965  1.00 58.67           O
ATOM   1482  CB  GLU A 188     -56.788 -25.788 -36.280  1.00 57.43           C
ATOM   1483  CG  GLU A 188     -58.000 -26.043 -35.377  1.00 59.00           C
ATOM   1484  CD  GLU A 188     -58.337 -24.849 -34.465  1.00 58.93           C
ATOM   1485  OE1 GLU A 188     -59.014 -23.885 -34.920  1.00 56.55           O
ATOM   1486  OE2 GLU A 188     -57.920 -24.895 -33.286  1.00 59.14           O
ATOM   1487  N   SER A 189     -54.335 -24.132 -35.058  1.00 58.61           N
ATOM   1488  CA  SER A 189     -53.360 -23.045 -35.181  1.00 58.71           C
ATOM   1489  C   SER A 189     -51.926 -23.535 -35.014  1.00 58.63           C
ATOM   1490  O   SER A 189     -51.040 -23.150 -35.760  1.00 58.61           O
ATOM   1491  CB  SER A 189     -53.676 -21.928 -34.190  1.00 58.89           C
ATOM   1492  OG  SER A 189     -54.973 -21.398 -34.429  1.00 59.14           O
ATOM   1493  N   ILE A 190     -51.695 -24.416 -34.056  1.00 59.16           N
ATOM   1494  CA  ILE A 190     -50.326 -24.922 -33.837  1.00 59.65           C
ATOM   1495  C   ILE A 190     -49.808 -25.821 -34.977  1.00 60.24           C
ATOM   1496  O   ILE A 190     -48.613 -25.851 -35.246  1.00 60.37           O
ATOM   1497  CB  ILE A 190     -50.137 -25.627 -32.445  1.00 59.36           C
ATOM   1498  CG1 ILE A 190     -50.552 -24.686 -31.291  1.00 58.65           C
ATOM   1499  CG2 ILE A 190     -48.709 -26.054 -32.272  1.00 58.34           C
ATOM   1500  CD1 ILE A 190     -50.225 -25.173 -29.869  1.00 57.52           C
ATOM   1501  N   LEU A 191     -50.702 -26.536 -35.656  1.00 60.93           N
ATOM   1502  CA  LEU A 191     -50.267 -27.552 -36.621  1.00 60.90           C
ATOM   1503  C   LEU A 191     -50.461 -27.144 -38.074  1.00 61.62           C
ATOM   1504  O   LEU A 191     -49.859 -27.728 -38.967  1.00 62.13           O
ATOM   1505  CB  LEU A 191     -50.988 -28.891 -36.392  1.00 60.10           C
ATOM   1506  CG  LEU A 191     -51.093 -29.627 -35.067  1.00 57.82           C
ATOM   1507  CD1 LEU A 191     -52.111 -30.704 -35.285  1.00 58.12           C
ATOM   1508  CD2 LEU A 191     -49.810 -30.225 -34.592  1.00 54.95           C
ATOM   1509  N   HIE A 192     -51.336 -26.188 -38.333  1.00 62.12           N
ATOM   1510  CA  HIE A 192     -51.629 -25.847 -39.719  1.00 62.94           C
ATOM   1511  C   HIE A 192     -51.590 -24.332 -39.920  1.00 62.74           C
ATOM   1512  O   HIE A 192     -51.803 -23.845 -41.024  1.00 63.01           O
ATOM   1513  CB  HIE A 192     -52.987 -26.438 -40.140  1.00 63.22           C
ATOM   1514  CG  HIE A 192     -53.106 -27.928 -39.934  1.00 66.50           C
ATOM   1515  ND1 HIE A 192     -52.554 -28.591 -38.853  1.00 67.76           N
ATOM   1516  CD2 HIE A 192     -53.751 -28.880 -40.659  1.00 68.69           C
ATOM   1517  CE1 HIE A 192     -52.836 -29.881 -38.930  1.00 67.61           C
ATOM   1518  NE2 HIE A 192     -53.561 -30.084 -40.017  1.00 68.14           N
ATOM   1519  N   ARG A 193     -51.297 -23.601 -38.844  1.00 62.49           N
ATOM   1520  CA  ARG A 193     -51.390 -22.142 -38.802  1.00 62.25           C
ATOM   1521  C   ARG A 193     -52.724 -21.621 -39.314  1.00 61.62           C
ATOM   1522  O   ARG A 193     -52.789 -20.562 -39.954  1.00 62.05           O
ATOM   1523  CB  ARG A 193     -50.238 -21.501 -39.548  1.00 62.37           C
ATOM   1524  CG  ARG A 193     -48.937 -22.105 -39.175  1.00 65.53           C
ATOM   1525  CD  ARG A 193     -48.082 -22.215 -40.406  1.00 71.69           C
ATOM   1526  NE  ARG A 193     -46.664 -22.017 -40.101  1.00 76.23           N
ATOM   1527  CZ  ARG A 193     -45.662 -22.271 -40.944  1.00 78.29           C
ATOM   1528  NH1 ARG A 193     -44.408 -22.045 -40.550  1.00 79.77           N
ATOM   1529  NH2 ARG A 193     -45.903 -22.751 -42.170  1.00 78.01           N
ATOM   1530  N   ILE A 194     -53.783 -22.369 -39.016  1.00 60.38           N
ATOM   1531  CA  ILE A 194     -55.151 -21.963 -39.307  1.00 59.04           C
ATOM   1532  C   ILE A 194     -55.695 -21.141 -38.133  1.00 57.82           C
ATOM   1533  O   ILE A 194     -55.570 -21.545 -36.968  1.00 57.66           O
ATOM   1534  CB  ILE A 194     -56.050 -23.200 -39.504  1.00 59.24           C
ATOM   1535  CG1 ILE A 194     -55.664 -23.957 -40.774  1.00 59.71           C
ATOM   1536  CG2 ILE A 194     -57.528 -22.819 -39.513  1.00 59.64           C
ATOM   1537  CD1 ILE A 194     -56.524 -25.209 -41.043  1.00 59.91           C
ATOM   1538  N   TYR A 195     -56.300 -19.999 -38.447  1.00 56.12           N
ATOM   1539  CA  TYR A 195     -56.939 -19.148 -37.450  1.00 54.90           C
ATOM   1540  C   TYR A 195     -58.356 -18.795 -37.858  1.00 54.36           C
ATOM   1541  O   TYR A 195     -58.567 -18.113 -38.872  1.00 54.75           O
ATOM   1542  CB  TYR A 195     -56.150 -17.865 -37.250  1.00 54.64           C
ATOM   1543  CG  TYR A 195     -54.728 -18.084 -36.783  1.00 55.91           C
ATOM   1544  CD1 TYR A 195     -54.346 -17.757 -35.481  1.00 56.37           C
ATOM   1545  CD2 TYR A 195     -53.765 -18.624 -37.638  1.00 56.30           C
ATOM   1546  CE1 TYR A 195     -53.055 -17.960 -35.044  1.00 57.12           C
ATOM   1547  CE2 TYR A 195     -52.474 -18.833 -37.204  1.00 57.85           C
ATOM   1548  CZ  TYR A 195     -52.123 -18.495 -35.907  1.00 57.86           C
ATOM   1549  OH  TYR A 195     -50.831 -18.689 -35.481  1.00 58.93           O
ATOM   1550  N   THR A 196     -59.333 -19.267 -37.079  1.00 53.16           N
ATOM   1551  CA  THR A 196     -60.725 -18.884 -37.295  1.00 51.49           C
ATOM   1552  C   THR A 196     -61.222 -18.163 -36.050  1.00 50.45           C
ATOM   1553  O   THR A 196     -60.437 -17.952 -35.112  1.00 50.23           O
ATOM   1554  CB  THR A 196     -61.607 -20.089 -37.693  1.00 51.42           C
ATOM   1555  OG1 THR A 196     -62.094 -20.766 -36.531  1.00 52.88           O
ATOM   1556  CG2 THR A 196     -60.824 -21.049 -38.533  1.00 50.39           C
ATOM   1557  N   HIE A 197     -62.494 -17.747 -36.043  1.00 48.88           N
ATOM   1558  CA  HIE A 197     -63.061 -17.170 -34.830  1.00 47.64           C
ATOM   1559  C   HIE A 197     -63.074 -18.246 -33.751  1.00 47.05           C
ATOM   1560  O   HIE A 197     -62.946 -17.943 -32.573  1.00 47.25           O
ATOM   1561  CB  HIE A 197     -64.459 -16.596 -35.045  1.00 47.51           C
ATOM   1562  CG  HIE A 197     -64.518 -15.456 -36.023  1.00 48.87           C
ATOM   1563  ND1 HIE A 197     -63.740 -14.318 -35.909  1.00 50.32           N
ATOM   1564  CD2 HIE A 197     -65.305 -15.261 -37.111  1.00 49.27           C
ATOM   1565  CE1 HIE A 197     -64.033 -13.484 -36.891  1.00 48.84           C
ATOM   1566  NE2 HIE A 197     -64.984 -14.030 -37.630  1.00 48.87           N
ATOM   1567  N   GLN A 198     -63.183 -19.513 -34.162  1.00 46.18           N
ATOM   1568  CA  GLN A 198     -63.108 -20.631 -33.230  1.00 45.03           C
ATOM   1569  C   GLN A 198     -61.740 -20.920 -32.639  1.00 44.43           C
ATOM   1570  O   GLN A 198     -61.668 -21.588 -31.620  1.00 44.87           O
ATOM   1571  CB  GLN A 198     -63.665 -21.895 -33.829  1.00 44.63           C
ATOM   1572  CG  GLN A 198     -65.071 -21.746 -34.259  1.00 46.04           C
ATOM   1573  CD  GLN A 198     -65.989 -21.443 -33.115  1.00 47.97           C
ATOM   1574  OE1 GLN A 198     -66.473 -20.317 -32.969  1.00 50.80           O
ATOM   1575  NE2 GLN A 198     -66.251 -22.444 -32.293  1.00 48.18           N
ATOM   1576  N   SER A 199     -60.657 -20.446 -33.238  1.00 43.49           N
ATOM   1577  CA  SER A 199     -59.387 -20.590 -32.549  1.00 43.04           C
ATOM   1578  C   SER A 199     -59.316 -19.483 -31.526  1.00 42.81           C
ATOM   1579  O   SER A 199     -58.573 -19.574 -30.550  1.00 43.09           O
ATOM   1580  CB  SER A 199     -58.192 -20.548 -33.496  1.00 43.03           C
ATOM   1581  OG  SER A 199     -58.130 -19.318 -34.183  1.00 43.98           O
ATOM   1582  N   ASP A 200     -60.107 -18.436 -31.741  1.00 42.50           N
ATOM   1583  CA  ASP A 200     -60.140 -17.306 -30.806  1.00 42.31           C
ATOM   1584  C   ASP A 200     -60.873 -17.754 -29.539  1.00 42.00           C
ATOM   1585  O   ASP A 200     -60.414 -17.501 -28.401  1.00 41.67           O
ATOM   1586  CB  ASP A 200     -60.779 -16.056 -31.448  1.00 42.17           C
ATOM   1587  CG  ASP A 200     -59.736 -15.089 -32.097  1.00 41.48           C
ATOM   1588  OD1 ASP A 200     -60.163 -14.074 -32.676  1.00 41.11           O
ATOM   1589  OD2 ASP A 200     -58.510 -15.306 -32.017  1.00 40.98           O
ATOM   1590  N   VAL A 201     -61.974 -18.481 -29.759  1.00 41.50           N
ATOM   1591  CA  VAL A 201     -62.707 -19.144 -28.678  1.00 41.28           C
ATOM   1592  C   VAL A 201     -61.770 -19.965 -27.776  1.00 41.28           C
ATOM   1593  O   VAL A 201     -61.776 -19.803 -26.550  1.00 41.28           O
ATOM   1594  CB  VAL A 201     -63.853 -19.999 -29.215  1.00 41.05           C
ATOM   1595  CG1 VAL A 201     -64.379 -20.949 -28.131  1.00 41.86           C
ATOM   1596  CG2 VAL A 201     -64.958 -19.103 -29.714  1.00 40.01           C
ATOM   1597  N   TRP A 202     -60.940 -20.807 -28.387  1.00 40.73           N
ATOM   1598  CA  TRP A 202     -59.962 -21.566 -27.633  1.00 40.10           C
ATOM   1599  C   TRP A 202     -59.106 -20.649 -26.764  1.00 40.03           C
ATOM   1600  O   TRP A 202     -58.878 -20.938 -25.584  1.00 39.85           O
ATOM   1601  CB  TRP A 202     -59.092 -22.402 -28.559  1.00 39.62           C
ATOM   1602  CG  TRP A 202     -58.047 -23.260 -27.841  1.00 39.39           C
ATOM   1603  CD1 TRP A 202     -57.024 -22.819 -27.012  1.00 38.47           C
ATOM   1604  CD2 TRP A 202     -57.891 -24.695 -27.930  1.00 37.96           C
ATOM   1605  NE1 TRP A 202     -56.271 -23.896 -26.566  1.00 37.91           N
ATOM   1606  CE2 TRP A 202     -56.765 -25.051 -27.122  1.00 36.90           C
ATOM   1607  CE3 TRP A 202     -58.569 -25.709 -28.635  1.00 36.19           C
ATOM   1608  CZ2 TRP A 202     -56.326 -26.373 -26.984  1.00 34.61           C
ATOM   1609  CZ3 TRP A 202     -58.130 -27.018 -28.494  1.00 34.62           C
ATOM   1610  CH2 TRP A 202     -57.016 -27.339 -27.668  1.00 34.20           C
ATOM   1611  N   SER A 203     -58.641 -19.535 -27.313  1.00 39.91           N
ATOM   1612  CA  SER A 203     -57.762 -18.681 -26.501  1.00 40.07           C
ATOM   1613  C   SER A 203     -58.553 -17.980 -25.416  1.00 39.67           C
ATOM   1614  O   SER A 203     -58.009 -17.661 -24.341  1.00 39.48           O
ATOM   1615  CB  SER A 203     -56.999 -17.695 -27.351  1.00 40.04           C
ATOM   1616  OG  SER A 203     -56.718 -18.325 -28.585  1.00 42.03           O
ATOM   1617  N   TYR A 204     -59.845 -17.780 -25.690  1.00 38.92           N
ATOM   1618  CA  TYR A 204     -60.778 -17.333 -24.655  1.00 38.20           C
ATOM   1619  C   TYR A 204     -60.748 -18.243 -23.402  1.00 37.55           C
ATOM   1620  O   TYR A 204     -60.499 -17.767 -22.298  1.00 37.22           O
ATOM   1621  CB  TYR A 204     -62.181 -17.216 -25.230  1.00 37.59           C
ATOM   1622  CG  TYR A 204     -63.215 -16.700 -24.254  1.00 37.59           C
ATOM   1623  CD1 TYR A 204     -64.081 -17.576 -23.611  1.00 37.99           C
ATOM   1624  CD2 TYR A 204     -63.348 -15.332 -23.989  1.00 36.27           C
ATOM   1625  CE1 TYR A 204     -65.045 -17.117 -22.742  1.00 36.82           C
ATOM   1626  CE2 TYR A 204     -64.328 -14.859 -23.137  1.00 34.62           C
ATOM   1627  CZ  TYR A 204     -65.170 -15.766 -22.514  1.00 36.50           C
ATOM   1628  OH  TYR A 204     -66.143 -15.338 -21.638  1.00 38.22           O
ATOM   1629  N   GLY A 205     -60.988 -19.542 -23.606  1.00 37.03           N
ATOM   1630  CA  GLY A 205     -60.905 -20.562 -22.566  1.00 35.98           C
ATOM   1631  C   GLY A 205     -59.615 -20.412 -21.782  1.00 35.62           C
ATOM   1632  O   GLY A 205     -59.605 -20.392 -20.558  1.00 36.46           O
ATOM   1633  N   VAL A 206     -58.507 -20.263 -22.470  1.00 34.75           N
ATOM   1634  CA  VAL A 206     -57.262 -20.123 -21.740  1.00 33.78           C
ATOM   1635  C   VAL A 206     -57.290 -18.819 -20.907  1.00 34.46           C
ATOM   1636  O   VAL A 206     -56.886 -18.810 -19.759  1.00 35.00           O
ATOM   1637  CB  VAL A 206     -56.025 -20.175 -22.674  1.00 32.64           C
ATOM   1638  CG1 VAL A 206     -54.842 -20.278 -21.866  1.00 30.81           C
ATOM   1639  CG2 VAL A 206     -56.092 -21.349 -23.590  1.00 30.78           C
ATOM   1640  N   THR A 207     -57.770 -17.725 -21.492  1.00 34.78           N
ATOM   1641  CA  THR A 207     -57.884 -16.456 -20.786  1.00 34.96           C
ATOM   1642  C   THR A 207     -58.753 -16.658 -19.533  1.00 35.94           C
ATOM   1643  O   THR A 207     -58.424 -16.161 -18.453  1.00 35.98           O
ATOM   1644  CB  THR A 207     -58.519 -15.403 -21.720  1.00 34.41           C
ATOM   1645  OG1 THR A 207     -57.676 -15.255 -22.855  1.00 36.20           O
ATOM   1646  CG2 THR A 207     -58.660 -14.075 -21.070  1.00 32.39           C
ATOM   1647  N   VAL A 208     -59.861 -17.390 -19.669  1.00 36.61           N
ATOM   1648  CA  VAL A 208     -60.763 -17.571 -18.548  1.00 37.48           C
ATOM   1649  C   VAL A 208     -60.025 -18.329 -17.444  1.00 38.57           C
ATOM   1650  O   VAL A 208     -60.060 -17.946 -16.253  1.00 38.68           O
ATOM   1651  CB  VAL A 208     -62.042 -18.283 -18.960  1.00 37.29           C
ATOM   1652  CG1 VAL A 208     -63.013 -18.285 -17.811  1.00 36.28           C
ATOM   1653  CG2 VAL A 208     -62.668 -17.547 -20.149  1.00 38.44           C
ATOM   1654  N   TRP A 209     -59.327 -19.377 -17.862  1.00 39.12           N
ATOM   1655  CA  TRP A 209     -58.494 -20.138 -16.971  1.00 40.25           C
ATOM   1656  C   TRP A 209     -57.418 -19.275 -16.319  1.00 39.98           C
ATOM   1657  O   TRP A 209     -57.111 -19.435 -15.138  1.00 40.30           O
ATOM   1658  CB  TRP A 209     -57.863 -21.275 -17.737  1.00 41.23           C
ATOM   1659  CG  TRP A 209     -57.135 -22.264 -16.879  1.00 44.85           C
ATOM   1660  CD1 TRP A 209     -57.592 -23.483 -16.451  1.00 47.14           C
ATOM   1661  CD2 TRP A 209     -55.809 -22.130 -16.374  1.00 47.38           C
ATOM   1662  NE1 TRP A 209     -56.630 -24.112 -15.702  1.00 47.77           N
ATOM   1663  CE2 TRP A 209     -55.524 -23.302 -15.636  1.00 48.42           C
ATOM   1664  CE3 TRP A 209     -54.828 -21.131 -16.472  1.00 47.56           C
ATOM   1665  CZ2 TRP A 209     -54.291 -23.505 -14.997  1.00 47.72           C
ATOM   1666  CZ3 TRP A 209     -53.613 -21.330 -15.832  1.00 48.10           C
ATOM   1667  CH2 TRP A 209     -53.353 -22.519 -15.115  1.00 47.24           C
ATOM   1668  N   GLU A 210     -56.845 -18.346 -17.060  1.00 39.93           N
ATOM   1669  CA  GLU A 210     -55.925 -17.428 -16.426  1.00 40.12           C
ATOM   1670  C   GLU A 210     -56.625 -16.669 -15.302  1.00 40.33           C
ATOM   1671  O   GLU A 210     -56.089 -16.606 -14.208  1.00 41.30           O
ATOM   1672  CB  GLU A 210     -55.329 -16.466 -17.413  1.00 39.92           C
ATOM   1673  CG  GLU A 210     -54.367 -17.068 -18.398  1.00 41.33           C
ATOM   1674  CD  GLU A 210     -53.675 -15.968 -19.183  1.00 43.48           C
ATOM   1675  OE1 GLU A 210     -52.573 -15.543 -18.760  1.00 45.08           O
ATOM   1676  OE2 GLU A 210     -54.269 -15.478 -20.169  1.00 42.79           O
ATOM   1677  N   LEU A 211     -57.832 -16.151 -15.540  1.00 39.82           N
ATOM   1678  CA  LEU A 211     -58.538 -15.387 -14.513  1.00 39.29           C
ATOM   1679  C   LEU A 211     -58.911 -16.226 -13.301  1.00 39.56           C
ATOM   1680  O   LEU A 211     -58.718 -15.807 -12.153  1.00 39.46           O
ATOM   1681  CB  LEU A 211     -59.784 -14.720 -15.074  1.00 38.83           C
ATOM   1682  CG  LEU A 211     -59.603 -13.894 -16.351  1.00 38.98           C
ATOM   1683  CD1 LEU A 211     -60.865 -13.200 -16.690  1.00 34.78           C
ATOM   1684  CD2 LEU A 211     -58.432 -12.886 -16.240  1.00 40.75           C
ATOM   1685  N   MET A 212     -59.439 -17.417 -13.547  1.00 39.69           N
ATOM   1686  CA  MET A 212     -59.941 -18.249 -12.449  1.00 39.61           C
ATOM   1687  C   MET A 212     -58.793 -18.697 -11.545  1.00 39.98           C
ATOM   1688  O   MET A 212     -58.998 -18.955 -10.346  1.00 39.77           O
ATOM   1689  CB  MET A 212     -60.733 -19.449 -12.976  1.00 39.26           C
ATOM   1690  CG  MET A 212     -61.892 -19.048 -13.884  1.00 39.39           C
ATOM   1691  SD  MET A 212     -62.988 -17.901 -13.011  1.00 40.06           S
ATOM   1692  CE  MET A 212     -64.272 -17.528 -14.207  1.00 38.96           C
ATOM   1693  N   THR A 213     -57.579 -18.779 -12.094  1.00 39.87           N
ATOM   1694  CA  THR A 213     -56.485 -19.228 -11.247  1.00 40.16           C
ATOM   1695  C   THR A 213     -55.691 -18.035 -10.804  1.00 40.56           C
ATOM   1696  O   THR A 213     -54.515 -18.165 -10.498  1.00 40.98           O
ATOM   1697  CB  THR A 213     -55.522 -20.242 -11.924  1.00 39.83           C
ATOM   1698  OG1 THR A 213     -54.853 -19.602 -12.998  1.00 39.75           O
ATOM   1699  CG2 THR A 213     -56.250 -21.505 -12.429  1.00 40.07           C
ATOM   1700  N   PHE A 214     -56.330 -16.870 -10.833  1.00 41.06           N
ATOM   1701  CA  PHE A 214     -55.741 -15.602 -10.425  1.00 41.45           C
ATOM   1702  C   PHE A 214     -54.450 -15.251 -11.100  1.00 42.44           C
ATOM   1703  O   PHE A 214     -53.618 -14.529 -10.553  1.00 43.38           O
ATOM   1704  CB  PHE A 214     -55.619 -15.546  -8.919  1.00 40.93           C
ATOM   1705  CG  PHE A 214     -56.936 -15.608  -8.255  1.00 40.04           C
ATOM   1706  CD1 PHE A 214     -57.670 -14.464  -8.072  1.00 40.28           C
ATOM   1707  CD2 PHE A 214     -57.480 -16.823  -7.902  1.00 39.03           C
ATOM   1708  CE1 PHE A 214     -58.911 -14.526  -7.509  1.00 42.01           C
ATOM   1709  CE2 PHE A 214     -58.708 -16.907  -7.322  1.00 38.49           C
ATOM   1710  CZ  PHE A 214     -59.434 -15.764  -7.125  1.00 41.76           C
ATOM   1711  N   GLY A 215     -54.289 -15.765 -12.303  1.00 43.04           N
ATOM   1712  CA  GLY A 215     -53.193 -15.363 -13.121  1.00 43.89           C
ATOM   1713  C   GLY A 215     -52.074 -16.353 -13.137  1.00 44.32           C
ATOM   1714  O   GLY A 215     -50.916 -15.958 -13.200  1.00 44.72           O
ATOM   1715  N   SER A 216     -52.399 -17.635 -13.131  1.00 44.46           N
ATOM   1716  CA  SER A 216     -51.351 -18.623 -13.278  1.00 45.13           C
ATOM   1717  C   SER A 216     -50.816 -18.613 -14.672  1.00 45.52           C
ATOM   1718  O   SER A 216     -51.292 -17.862 -15.520  1.00 46.21           O
ATOM   1719  CB  SER A 216     -51.843 -20.011 -12.949  1.00 45.00           C
ATOM   1720  OG  SER A 216     -51.971 -20.113 -11.558  1.00 45.97           O
ATOM   1721  N   LYS A 217     -49.804 -19.449 -14.893  1.00 45.96           N
ATOM   1722  CA  LYS A 217     -49.152 -19.576 -16.177  1.00 45.70           C
ATOM   1723  C   LYS A 217     -49.579 -20.917 -16.720  1.00 45.57           C
ATOM   1724  O   LYS A 217     -49.304 -21.928 -16.095  1.00 45.66           O
ATOM   1725  CB  LYS A 217     -47.627 -19.524 -16.013  1.00 46.18           C
ATOM   1726  CG  LYS A 217     -47.085 -18.376 -15.182  1.00 46.81           C
ATOM   1727  CD  LYS A 217     -45.711 -17.982 -15.663  1.00 49.78           C
ATOM   1728  CE  LYS A 217     -44.924 -17.268 -14.551  1.00 53.41           C
ATOM   1729  NZ  LYS A 217     -43.616 -16.729 -15.071  1.00 54.42           N
ATOM   1730  N   PRO A 218     -50.289 -20.935 -17.861  1.00 45.74           N
ATOM   1731  CA  PRO A 218     -50.784 -22.210 -18.376  1.00 45.93           C
ATOM   1732  C   PRO A 218     -49.647 -23.132 -18.738  1.00 47.02           C
ATOM   1733  O   PRO A 218     -48.706 -22.720 -19.404  1.00 47.47           O
ATOM   1734  CB  PRO A 218     -51.581 -21.827 -19.622  1.00 45.31           C
ATOM   1735  CG  PRO A 218     -51.200 -20.433 -19.945  1.00 45.33           C
ATOM   1736  CD  PRO A 218     -50.689 -19.790 -18.701  1.00 45.75           C
ATOM   1737  N   TYR A 219     -49.753 -24.375 -18.280  1.00 48.50           N
ATOM   1738  CA  TYR A 219     -48.773 -25.426 -18.494  1.00 49.46           C
ATOM   1739  C   TYR A 219     -47.457 -24.938 -18.024  1.00 51.26           C
ATOM   1740  O   TYR A 219     -46.444 -25.187 -18.678  1.00 51.39           O
ATOM   1741  CB  TYR A 219     -48.645 -25.815 -19.952  1.00 48.51           C
ATOM   1742  CG  TYR A 219     -49.940 -25.864 -20.712  1.00 48.88           C
ATOM   1743  CD1 TYR A 219     -50.742 -27.013 -20.703  1.00 47.84           C
ATOM   1744  CD2 TYR A 219     -50.369 -24.760 -21.459  1.00 48.26           C
ATOM   1745  CE1 TYR A 219     -51.922 -27.064 -21.417  1.00 47.57           C
ATOM   1746  CE2 TYR A 219     -51.548 -24.797 -22.178  1.00 47.70           C
ATOM   1747  CZ  TYR A 219     -52.314 -25.948 -22.163  1.00 48.11           C
ATOM   1748  OH  TYR A 219     -53.472 -25.968 -22.897  1.00 47.78           O
ATOM   1749  N   ASP A 220     -47.463 -24.230 -16.896  1.00 53.66           N
ATOM   1750  CA  ASP A 220     -46.220 -23.747 -16.354  1.00 56.64           C
ATOM   1751  C   ASP A 220     -45.315 -24.924 -16.098  1.00 58.80           C
ATOM   1752  O   ASP A 220     -45.737 -25.900 -15.473  1.00 59.26           O
ATOM   1753  CB  ASP A 220     -46.407 -23.017 -15.055  1.00 56.84           C
ATOM   1754  CG  ASP A 220     -45.165 -22.274 -14.666  1.00 57.83           C
ATOM   1755  OD1 ASP A 220     -45.213 -21.421 -13.741  1.00 58.40           O
ATOM   1756  OD2 ASP A 220     -44.138 -22.541 -15.332  1.00 58.95           O
ATOM   1757  N   GLY A 221     -44.074 -24.829 -16.582  1.00 61.06           N
ATOM   1758  CA  GLY A 221     -43.138 -25.956 -16.516  1.00 63.23           C
ATOM   1759  C   GLY A 221     -42.965 -26.645 -17.862  1.00 64.71           C
ATOM   1760  O   GLY A 221     -41.829 -26.812 -18.347  1.00 64.71           O
ATOM   1761  N   ILE A 222     -44.075 -27.049 -18.479  1.00 65.85           N
ATOM   1762  CA  ILE A 222     -43.993 -27.616 -19.830  1.00 67.25           C
ATOM   1763  C   ILE A 222     -43.447 -26.586 -20.835  1.00 68.56           C
ATOM   1764  O   ILE A 222     -43.832 -25.428 -20.777  1.00 69.35           O
ATOM   1765  CB  ILE A 222     -45.331 -28.181 -20.262  1.00 67.03           C
ATOM   1766  CG1 ILE A 222     -45.855 -29.063 -19.110  1.00 67.27           C
ATOM   1767  CG2 ILE A 222     -45.190 -28.869 -21.621  1.00 66.24           C
ATOM   1768  CD1 ILE A 222     -46.921 -30.077 -19.459  1.00 69.17           C
ATOM   1769  N   PRO A 223     -42.443 -26.967 -21.657  1.00 69.80           N
ATOM   1770  CA  PRO A 223     -41.960 -26.145 -22.790  1.00 69.81           C
ATOM   1771  C   PRO A 223     -42.793 -26.227 -24.068  1.00 69.64           C
ATOM   1772  O   PRO A 223     -43.255 -27.311 -24.466  1.00 69.39           O
ATOM   1773  CB  PRO A 223     -40.542 -26.696 -23.051  1.00 70.10           C
ATOM   1774  CG  PRO A 223     -40.220 -27.607 -21.850  1.00 69.81           C
ATOM   1775  CD  PRO A 223     -41.573 -28.145 -21.460  1.00 70.20           C
ATOM   1776  N   ALA A 224     -42.931 -25.067 -24.706  1.00 69.57           N
ATOM   1777  CA  ALA A 224     -43.712 -24.880 -25.926  1.00 69.53           C
ATOM   1778  C   ALA A 224     -43.661 -26.059 -26.929  1.00 69.74           C
ATOM   1779  O   ALA A 224     -44.683 -26.465 -27.494  1.00 69.23           O
ATOM   1780  CB  ALA A 224     -43.303 -23.572 -26.585  1.00 69.11           C
ATOM   1781  N   SER A 225     -42.468 -26.614 -27.122  1.00 70.51           N
ATOM   1782  CA  SER A 225     -42.231 -27.706 -28.076  1.00 70.94           C
ATOM   1783  C   SER A 225     -43.208 -28.880 -27.924  1.00 71.45           C
ATOM   1784  O   SER A 225     -43.752 -29.365 -28.920  1.00 71.17           O
ATOM   1785  CB  SER A 225     -40.796 -28.190 -27.920  1.00 70.91           C
ATOM   1786  OG  SER A 225     -40.014 -27.165 -27.315  1.00 71.29           O
ATOM   1787  N   GLU A 226     -43.444 -29.305 -26.675  1.00 72.13           N
ATOM   1788  CA  GLU A 226     -44.282 -30.486 -26.364  1.00 72.56           C
ATOM   1789  C   GLU A 226     -45.780 -30.275 -26.551  1.00 72.13           C
ATOM   1790  O   GLU A 226     -46.513 -31.224 -26.901  1.00 72.27           O
ATOM   1791  CB  GLU A 226     -44.075 -30.933 -24.920  1.00 73.05           C
ATOM   1792  CG  GLU A 226     -42.735 -31.575 -24.595  1.00 75.27           C
ATOM   1793  CD  GLU A 226     -42.208 -31.040 -23.256  1.00 79.60           C
ATOM   1794  OE1 GLU A 226     -42.705 -31.467 -22.168  1.00 80.87           O
ATOM   1795  OE2 GLU A 226     -41.308 -30.154 -23.298  1.00 80.97           O
ATOM   1796  N   ILE A 227     -46.221 -29.041 -26.288  1.00 71.22           N
ATOM   1797  CA  ILE A 227     -47.638 -28.681 -26.290  1.00 69.92           C
ATOM   1798  C   ILE A 227     -48.477 -29.352 -27.368  1.00 69.62           C
ATOM   1799  O   ILE A 227     -49.466 -29.999 -27.054  1.00 69.67           O
ATOM   1800  CB  ILE A 227     -47.836 -27.176 -26.345  1.00 69.67           C
ATOM   1801  CG1 ILE A 227     -47.126 -26.505 -25.163  1.00 68.73           C
ATOM   1802  CG2 ILE A 227     -49.320 -26.838 -26.404  1.00 69.40           C
ATOM   1803  CD1 ILE A 227     -47.909 -26.487 -23.895  1.00 68.42           C
ATOM   1804  N   SER A 228     -48.097 -29.228 -28.629  1.00 69.53           N
ATOM   1805  CA  SER A 228     -48.931 -29.821 -29.680  1.00 69.76           C
ATOM   1806  C   SER A 228     -49.275 -31.280 -29.340  1.00 69.68           C
ATOM   1807  O   SER A 228     -50.392 -31.742 -29.589  1.00 69.32           O
ATOM   1808  CB  SER A 228     -48.236 -29.749 -31.038  1.00 69.58           C
ATOM   1809  OG  SER A 228     -47.462 -30.921 -31.250  1.00 70.62           O
ATOM   1810  N   SER A 229     -48.291 -31.976 -28.761  1.00 69.77           N
ATOM   1811  CA  SER A 229     -48.373 -33.402 -28.461  1.00 69.43           C
ATOM   1812  C   SER A 229     -49.240 -33.646 -27.230  1.00 68.91           C
ATOM   1813  O   SER A 229     -50.133 -34.514 -27.241  1.00 68.83           O
ATOM   1814  CB  SER A 229     -46.971 -33.970 -28.252  1.00 69.61           C
ATOM   1815  OG  SER A 229     -46.835 -35.192 -28.957  1.00 70.77           O
ATOM   1816  N   ILE A 230     -48.973 -32.869 -26.179  1.00 67.86           N
ATOM   1817  CA  ILE A 230     -49.808 -32.853 -24.991  1.00 66.86           C
ATOM   1818  C   ILE A 230     -51.284 -32.697 -25.327  1.00 66.69           C
ATOM   1819  O   ILE A 230     -52.075 -33.541 -24.936  1.00 66.97           O
ATOM   1820  CB  ILE A 230     -49.378 -31.758 -24.059  1.00 66.52           C
ATOM   1821  CG1 ILE A 230     -48.200 -32.250 -23.233  1.00 67.02           C
ATOM   1822  CG2 ILE A 230     -50.531 -31.320 -23.174  1.00 66.95           C
ATOM   1823  CD1 ILE A 230     -47.639 -31.228 -22.271  1.00 67.33           C
ATOM   1824  N   LEU A 231     -51.655 -31.652 -26.065  1.00 66.36           N
ATOM   1825  CA  LEU A 231     -53.059 -31.451 -26.455  1.00 66.64           C
ATOM   1826  C   LEU A 231     -53.555 -32.525 -27.399  1.00 66.45           C
ATOM   1827  O   LEU A 231     -54.749 -32.605 -27.699  1.00 66.29           O
ATOM   1828  CB  LEU A 231     -53.274 -30.108 -27.163  1.00 66.93           C
ATOM   1829  CG  LEU A 231     -52.807 -28.787 -26.551  1.00 67.84           C
ATOM   1830  CD1 LEU A 231     -52.809 -27.709 -27.634  1.00 68.10           C
ATOM   1831  CD2 LEU A 231     -53.656 -28.371 -25.340  1.00 68.91           C
ATOM   1832  N   GLU A 232     -52.638 -33.329 -27.914  1.00 66.58           N
ATOM   1833  CA  GLU A 232     -53.047 -34.334 -28.880  1.00 66.60           C
ATOM   1834  C   GLU A 232     -53.433 -35.591 -28.126  1.00 65.89           C
ATOM   1835  O   GLU A 232     -54.427 -36.248 -28.492  1.00 65.12           O
ATOM   1836  CB  GLU A 232     -51.963 -34.573 -29.925  1.00 66.88           C
ATOM   1837  CG  GLU A 232     -52.513 -34.623 -31.345  1.00 68.55           C
ATOM   1838  CD  GLU A 232     -51.493 -34.149 -32.394  1.00 72.60           C
ATOM   1839  OE1 GLU A 232     -50.329 -33.765 -32.029  1.00 72.09           O
ATOM   1840  OE2 GLU A 232     -51.883 -34.148 -33.595  1.00 73.57           O
ATOM   1841  N   LYS A 233     -52.648 -35.877 -27.066  1.00 65.24           N
ATOM   1842  CA  LYS A 233     -52.942 -36.891 -26.013  1.00 64.51           C
ATOM   1843  C   LYS A 233     -54.359 -36.802 -25.404  1.00 63.14           C
ATOM   1844  O   LYS A 233     -54.914 -37.819 -24.996  1.00 63.37           O
ATOM   1845  CB  LYS A 233     -51.935 -36.808 -24.849  1.00 64.99           C
ATOM   1846  CG  LYS A 233     -50.478 -37.151 -25.178  1.00 66.97           C
ATOM   1847  CD  LYS A 233     -49.592 -37.236 -23.899  1.00 68.42           C
ATOM   1848  CE  LYS A 233     -48.114 -36.842 -24.195  1.00 69.70           C
ATOM   1849  NZ  LYS A 233     -47.461 -37.526 -25.388  1.00 68.47           N
ATOM   1850  N   GLY A 234     -54.929 -35.596 -25.327  1.00 61.25           N
ATOM   1851  CA  GLY A 234     -56.305 -35.414 -24.835  1.00 58.46           C
ATOM   1852  C   GLY A 234     -56.283 -34.582 -23.570  1.00 56.41           C
ATOM   1853  O   GLY A 234     -57.327 -34.296 -22.982  1.00 56.30           O
ATOM   1854  N   GLU A 235     -55.070 -34.205 -23.175  1.00 54.04           N
ATOM   1855  CA  GLU A 235     -54.806 -33.376 -22.017  1.00 52.26           C
ATOM   1856  C   GLU A 235     -55.211 -31.915 -22.237  1.00 50.87           C
ATOM   1857  O   GLU A 235     -54.971 -31.327 -23.311  1.00 50.72           O
ATOM   1858  CB  GLU A 235     -53.317 -33.446 -21.686  1.00 52.24           C
ATOM   1859  CG  GLU A 235     -52.852 -32.482 -20.607  1.00 54.43           C
ATOM   1860  CD  GLU A 235     -51.540 -32.935 -19.958  1.00 59.13           C
ATOM   1861  OE1 GLU A 235     -50.870 -32.115 -19.277  1.00 59.07           O
ATOM   1862  OE2 GLU A 235     -51.167 -34.126 -20.132  1.00 61.90           O
ATOM   1863  N   ARG A 236     -55.827 -31.340 -21.211  1.00 48.73           N
ATOM   1864  CA  ARG A 236     -56.087 -29.927 -21.163  1.00 46.83           C
ATOM   1865  C   ARG A 236     -55.514 -29.388 -19.863  1.00 46.75           C
ATOM   1866  O   ARG A 236     -54.694 -30.057 -19.244  1.00 47.80           O
ATOM   1867  CB  ARG A 236     -57.562 -29.654 -21.289  1.00 45.98           C
ATOM   1868  CG  ARG A 236     -58.160 -29.858 -22.677  1.00 43.92           C
ATOM   1869  CD  ARG A 236     -57.359 -29.329 -23.830  1.00 43.06           C
ATOM   1870  NE  ARG A 236     -56.864 -30.454 -24.632  1.00 44.48           N
ATOM   1871  CZ  ARG A 236     -57.457 -30.901 -25.732  1.00 43.56           C
ATOM   1872  NH1 ARG A 236     -58.536 -30.299 -26.173  1.00 42.68           N
ATOM   1873  NH2 ARG A 236     -56.979 -31.944 -26.394  1.00 45.01           N
ATOM   1874  N   LEU A 237     -55.876 -28.174 -19.472  1.00 46.09           N
ATOM   1875  CA  LEU A 237     -55.327 -27.562 -18.267  1.00 45.96           C
ATOM   1876  C   LEU A 237     -56.220 -27.990 -17.134  1.00 46.04           C
ATOM   1877  O   LEU A 237     -57.410 -28.273 -17.375  1.00 46.77           O
ATOM   1878  CB  LEU A 237     -55.349 -26.031 -18.363  1.00 46.43           C
ATOM   1879  CG  LEU A 237     -54.496 -25.357 -19.442  1.00 45.52           C
ATOM   1880  CD1 LEU A 237     -55.217 -24.161 -20.101  1.00 42.15           C
ATOM   1881  CD2 LEU A 237     -53.195 -24.966 -18.794  1.00 43.73           C
ATOM   1882  N   PRO A 238     -55.694 -27.981 -15.890  1.00 45.21           N
ATOM   1883  CA  PRO A 238     -56.432 -28.525 -14.736  1.00 44.41           C
ATOM   1884  C   PRO A 238     -57.646 -27.668 -14.408  1.00 43.58           C
ATOM   1885  O   PRO A 238     -57.769 -26.556 -14.913  1.00 43.64           O
ATOM   1886  CB  PRO A 238     -55.424 -28.397 -13.594  1.00 44.22           C
ATOM   1887  CG  PRO A 238     -54.583 -27.216 -13.991  1.00 44.78           C
ATOM   1888  CD  PRO A 238     -54.407 -27.393 -15.485  1.00 44.92           C
ATOM   1889  N   GLN A 239     -58.507 -28.157 -13.533  1.00 42.58           N
ATOM   1890  CA  GLN A 239     -59.657 -27.380 -13.121  1.00 41.65           C
ATOM   1891  C   GLN A 239     -59.239 -26.398 -12.033  1.00 41.42           C
ATOM   1892  O   GLN A 239     -58.807 -26.826 -10.995  1.00 42.11           O
ATOM   1893  CB  GLN A 239     -60.718 -28.337 -12.603  1.00 41.21           C
ATOM   1894  CG  GLN A 239     -61.955 -27.698 -12.086  1.00 40.50           C
ATOM   1895  CD  GLN A 239     -63.003 -28.722 -11.734  1.00 41.52           C
ATOM   1896  OE1 GLN A 239     -62.918 -29.874 -12.164  1.00 41.74           O
ATOM   1897  NE2 GLN A 239     -64.014 -28.310 -10.958  1.00 41.85           N
ATOM   1898  N   PRO A 240     -59.376 -25.078 -12.244  1.00 41.10           N
ATOM   1899  CA  PRO A 240     -59.079 -24.156 -11.119  1.00 40.74           C
ATOM   1900  C   PRO A 240     -59.841 -24.472  -9.817  1.00 40.05           C
ATOM   1901  O   PRO A 240     -61.048 -24.735  -9.850  1.00 39.78           O
ATOM   1902  CB  PRO A 240     -59.525 -22.783 -11.639  1.00 40.95           C
ATOM   1903  CG  PRO A 240     -59.560 -22.912 -13.096  1.00 41.94           C
ATOM   1904  CD  PRO A 240     -59.810 -24.360 -13.451  1.00 41.12           C
ATOM   1905  N   PRO A 241     -59.125 -24.472  -8.673  1.00 39.79           N
ATOM   1906  CA  PRO A 241     -59.691 -24.650  -7.336  1.00 39.00           C
ATOM   1907  C   PRO A 241     -61.059 -24.004  -7.138  1.00 38.24           C
ATOM   1908  O   PRO A 241     -61.987 -24.691  -6.742  1.00 38.62           O
ATOM   1909  CB  PRO A 241     -58.656 -23.977  -6.447  1.00 38.65           C
ATOM   1910  CG  PRO A 241     -57.367 -24.338  -7.096  1.00 39.03           C
ATOM   1911  CD  PRO A 241     -57.653 -24.339  -8.599  1.00 40.26           C
ATOM   1912  N   ILE A 242     -61.185 -22.715  -7.441  1.00 37.03           N
ATOM   1913  CA  ILE A 242     -62.418 -21.970  -7.190  1.00 35.22           C
ATOM   1914  C   ILE A 242     -63.583 -22.325  -8.132  1.00 35.42           C
ATOM   1915  O   ILE A 242     -64.695 -21.797  -7.958  1.00 35.43           O
ATOM   1916  CB  ILE A 242     -62.190 -20.408  -7.241  1.00 34.87           C
ATOM   1917  CG1 ILE A 242     -61.881 -19.936  -8.663  1.00 32.84           C
ATOM   1918  CG2 ILE A 242     -61.107 -19.986  -6.330  1.00 31.61           C
ATOM   1919  CD1 ILE A 242     -62.248 -18.530  -8.911  1.00 30.76           C
ATOM   1920  N   CYS A 243     -63.347 -23.208  -9.101  1.00 35.31           N
ATOM   1921  CA  CYS A 243     -64.294 -23.415 -10.202  1.00 36.16           C
ATOM   1922  C   CYS A 243     -65.246 -24.562 -10.012  1.00 36.28           C
ATOM   1923  O   CYS A 243     -64.821 -25.714  -9.944  1.00 36.81           O
ATOM   1924  CB  CYS A 243     -63.547 -23.678 -11.515  1.00 36.53           C
ATOM   1925  SG  CYS A 243     -63.044 -22.206 -12.388  1.00 38.58           S
ATOM   1926  N   THR A 244     -66.539 -24.265  -9.994  1.00 36.51           N
ATOM   1927  CA  THR A 244     -67.550 -25.312 -10.086  1.00 37.12           C
ATOM   1928  C   THR A 244     -67.363 -26.074 -11.388  1.00 37.13           C
ATOM   1929  O   THR A 244     -66.860 -25.523 -12.377  1.00 37.49           O
ATOM   1930  CB  THR A 244     -68.981 -24.743 -10.118  1.00 37.58           C
ATOM   1931  OG1 THR A 244     -69.054 -23.682 -11.085  1.00 39.42           O
ATOM   1932  CG2 THR A 244     -69.425 -24.232  -8.737  1.00 37.14           C
ATOM   1933  N   ILE A 245     -67.774 -27.342 -11.400  1.00 36.85           N
ATOM   1934  CA  ILE A 245     -67.726 -28.132 -12.627  1.00 35.41           C
ATOM   1935  C   ILE A 245     -68.368 -27.327 -13.769  1.00 34.81           C
ATOM   1936  O   ILE A 245     -67.726 -27.132 -14.775  1.00 34.53           O
ATOM   1937  CB  ILE A 245     -68.291 -29.570 -12.444  1.00 34.98           C
ATOM   1938  CG1 ILE A 245     -68.053 -30.379 -13.712  1.00 34.35           C
ATOM   1939  CG2 ILE A 245     -69.756 -29.544 -12.069  1.00 35.60           C
ATOM   1940  CD1 ILE A 245     -68.619 -31.735 -13.706  1.00 32.87           C
ATOM   1941  N   ASP A 246     -69.573 -26.792 -13.564  1.00 34.33           N
ATOM   1942  CA  ASP A 246     -70.272 -25.948 -14.561  1.00 34.46           C
ATOM   1943  C   ASP A 246     -69.375 -24.992 -15.343  1.00 33.64           C
ATOM   1944  O   ASP A 246     -69.387 -24.968 -16.571  1.00 33.09           O
ATOM   1945  CB  ASP A 246     -71.323 -25.064 -13.889  1.00 34.83           C
ATOM   1946  CG  ASP A 246     -72.267 -25.835 -12.985  1.00 37.85           C
ATOM   1947  OD1 ASP A 246     -71.832 -26.389 -11.927  1.00 40.52           O
ATOM   1948  OD2 ASP A 246     -73.466 -25.850 -13.326  1.00 38.85           O
ATOM   1949  N   VAL A 247     -68.632 -24.175 -14.606  1.00 33.18           N
ATOM   1950  CA  VAL A 247     -67.759 -23.186 -15.204  1.00 32.26           C
ATOM   1951  C   VAL A 247     -66.698 -23.933 -15.952  1.00 33.00           C
ATOM   1952  O   VAL A 247     -66.543 -23.691 -17.133  1.00 33.95           O
ATOM   1953  CB  VAL A 247     -67.130 -22.196 -14.177  1.00 31.71           C
ATOM   1954  CG1 VAL A 247     -66.114 -21.307 -14.844  1.00 30.50           C
ATOM   1955  CG2 VAL A 247     -68.184 -21.347 -13.548  1.00 28.56           C
ATOM   1956  N   TYR A 248     -65.998 -24.856 -15.291  1.00 33.58           N
ATOM   1957  CA  TYR A 248     -64.892 -25.622 -15.923  1.00 34.24           C
ATOM   1958  C   TYR A 248     -65.334 -26.367 -17.170  1.00 34.71           C
ATOM   1959  O   TYR A 248     -64.635 -26.455 -18.137  1.00 34.16           O
ATOM   1960  CB  TYR A 248     -64.312 -26.616 -14.932  1.00 34.30           C
ATOM   1961  CG  TYR A 248     -63.121 -27.399 -15.440  1.00 35.01           C
ATOM   1962  CD1 TYR A 248     -63.139 -28.801 -15.536  1.00 35.07           C
ATOM   1963  CD2 TYR A 248     -61.965 -26.741 -15.808  1.00 36.71           C
ATOM   1964  CE1 TYR A 248     -62.023 -29.499 -16.008  1.00 33.82           C
ATOM   1965  CE2 TYR A 248     -60.858 -27.426 -16.263  1.00 36.13           C
ATOM   1966  CZ  TYR A 248     -60.893 -28.780 -16.359  1.00 34.81           C
ATOM   1967  OH  TYR A 248     -59.758 -29.349 -16.822  1.00 35.61           O
ATOM   1968  N   MET A 249     -66.533 -26.898 -17.130  1.00 36.37           N
ATOM   1969  CA  MET A 249     -67.108 -27.558 -18.262  1.00 38.07           C
ATOM   1970  C   MET A 249     -67.151 -26.576 -19.420  1.00 38.00           C
ATOM   1971  O   MET A 249     -66.975 -26.955 -20.563  1.00 39.33           O
ATOM   1972  CB  MET A 249     -68.507 -28.049 -17.889  1.00 38.78           C
ATOM   1973  CG  MET A 249     -69.251 -28.825 -18.965  1.00 43.69           C
ATOM   1974  SD  MET A 249     -68.677 -30.527 -19.125  1.00 52.85           S
ATOM   1975  CE  MET A 249     -68.695 -31.053 -17.404  1.00 49.15           C
ATOM   1976  N   ILE A 250     -67.391 -25.310 -19.157  1.00 37.72           N
ATOM   1977  CA  ILE A 250     -67.473 -24.400 -20.280  1.00 37.52           C
ATOM   1978  C   ILE A 250     -66.091 -24.182 -20.856  1.00 37.75           C
ATOM   1979  O   ILE A 250     -65.921 -24.147 -22.071  1.00 37.97           O
ATOM   1980  CB  ILE A 250     -68.063 -23.072 -19.905  1.00 37.21           C
ATOM   1981  CG1 ILE A 250     -69.574 -23.195 -19.797  1.00 36.03           C
ATOM   1982  CG2 ILE A 250     -67.708 -22.066 -20.966  1.00 37.53           C
ATOM   1983  CD1 ILE A 250     -70.206 -21.897 -19.403  1.00 35.35           C
ATOM   1984  N   MET A 251     -65.111 -24.028 -19.973  1.00 37.55           N
ATOM   1985  CA  MET A 251     -63.715 -23.966 -20.372  1.00 37.63           C
ATOM   1986  C   MET A 251     -63.293 -25.169 -21.257  1.00 37.59           C
ATOM   1987  O   MET A 251     -62.589 -25.004 -22.241  1.00 37.50           O
ATOM   1988  CB  MET A 251     -62.822 -23.889 -19.128  1.00 37.42           C
ATOM   1989  CG  MET A 251     -62.528 -22.514 -18.628  1.00 38.39           C
ATOM   1990  SD  MET A 251     -61.709 -22.504 -16.993  1.00 42.84           S
ATOM   1991  CE  MET A 251     -63.211 -22.348 -16.034  1.00 37.98           C
ATOM   1992  N   VAL A 252     -63.725 -26.376 -20.905  1.00 37.88           N
ATOM   1993  CA  VAL A 252     -63.253 -27.566 -21.599  1.00 38.43           C
ATOM   1994  C   VAL A 252     -63.840 -27.527 -23.000  1.00 38.95           C
ATOM   1995  O   VAL A 252     -63.172 -27.828 -24.006  1.00 38.62           O
ATOM   1996  CB  VAL A 252     -63.633 -28.877 -20.842  1.00 38.29           C
ATOM   1997  CG1 VAL A 252     -63.503 -30.075 -21.726  1.00 37.13           C
ATOM   1998  CG2 VAL A 252     -62.744 -29.075 -19.568  1.00 38.86           C
ATOM   1999  N   LYS A 253     -65.090 -27.104 -23.059  1.00 39.54           N
ATOM   2000  CA  LYS A 253     -65.749 -26.977 -24.320  1.00 40.48           C
ATOM   2001  C   LYS A 253     -64.908 -26.103 -25.263  1.00 41.14           C
ATOM   2002  O   LYS A 253     -64.715 -26.440 -26.439  1.00 41.94           O
ATOM   2003  CB  LYS A 253     -67.159 -26.450 -24.122  1.00 40.24           C
ATOM   2004  CG  LYS A 253     -68.047 -27.454 -23.492  1.00 40.14           C
ATOM   2005  CD  LYS A 253     -69.440 -27.270 -24.032  1.00 44.10           C
ATOM   2006  CE  LYS A 253     -70.501 -27.628 -22.999  1.00 44.96           C
ATOM   2007  NZ  LYS A 253     -71.587 -26.599 -23.028  1.00 45.93           N
ATOM   2008  N   CYS A 254     -64.366 -25.007 -24.743  1.00 41.48           N
ATOM   2009  CA  CYS A 254     -63.516 -24.136 -25.561  1.00 41.70           C
ATOM   2010  C   CYS A 254     -62.315 -24.859 -26.151  1.00 42.09           C
ATOM   2011  O   CYS A 254     -61.797 -24.450 -27.166  1.00 42.19           O
ATOM   2012  CB  CYS A 254     -63.030 -22.929 -24.754  1.00 41.40           C
ATOM   2013  SG  CYS A 254     -64.346 -21.799 -24.467  1.00 38.00           S
ATOM   2014  N   TRP A 255     -61.868 -25.920 -25.501  1.00 42.69           N
ATOM   2015  CA  TRP A 255     -60.639 -26.550 -25.914  1.00 43.45           C
ATOM   2016  C   TRP A 255     -60.843 -27.881 -26.597  1.00 44.44           C
ATOM   2017  O   TRP A 255     -60.080 -28.800 -26.361  1.00 44.42           O
ATOM   2018  CB  TRP A 255     -59.737 -26.782 -24.740  1.00 42.84           C
ATOM   2019  CG  TRP A 255     -59.450 -25.619 -23.955  1.00 42.12           C
ATOM   2020  CD1 TRP A 255     -59.219 -24.365 -24.405  1.00 42.14           C
ATOM   2021  CD2 TRP A 255     -59.289 -25.586 -22.541  1.00 42.02           C
ATOM   2022  NE1 TRP A 255     -58.930 -23.528 -23.349  1.00 41.55           N
ATOM   2023  CE2 TRP A 255     -58.967 -24.255 -22.190  1.00 42.28           C
ATOM   2024  CE3 TRP A 255     -59.406 -26.551 -21.527  1.00 41.69           C
ATOM   2025  CZ2 TRP A 255     -58.757 -23.854 -20.858  1.00 43.33           C
ATOM   2026  CZ3 TRP A 255     -59.167 -26.167 -20.204  1.00 43.07           C
ATOM   2027  CH2 TRP A 255     -58.845 -24.824 -19.881  1.00 43.95           C
ATOM   2028  N   MET A 256     -61.850 -27.979 -27.452  1.00 45.66           N
ATOM   2029  CA  MET A 256     -62.062 -29.195 -28.202  1.00 47.30           C
ATOM   2030  C   MET A 256     -61.384 -29.251 -29.568  1.00 48.22           C
ATOM   2031  O   MET A 256     -61.184 -28.237 -30.209  1.00 49.45           O
ATOM   2032  CB  MET A 256     -63.534 -29.485 -28.286  1.00 47.03           C
ATOM   2033  CG  MET A 256     -63.858 -30.432 -27.174  1.00 49.62           C
ATOM   2034  SD  MET A 256     -65.589 -30.572 -26.836  1.00 53.29           S
ATOM   2035  CE  MET A 256     -66.188 -31.533 -28.222  1.00 54.79           C
ATOM   2036  N   ILE A 257     -61.006 -30.440 -30.005  1.00 48.95           N
ATOM   2037  CA  ILE A 257     -60.260 -30.577 -31.242  1.00 49.28           C
ATOM   2038  C   ILE A 257     -61.123 -30.190 -32.447  1.00 49.12           C
ATOM   2039  O   ILE A 257     -60.686 -29.402 -33.282  1.00 50.07           O
ATOM   2040  CB  ILE A 257     -59.635 -31.986 -31.375  1.00 49.58           C
ATOM   2041  CG1 ILE A 257     -58.735 -32.250 -30.155  1.00 50.87           C
ATOM   2042  CG2 ILE A 257     -58.904 -32.126 -32.695  1.00 50.62           C
ATOM   2043  CD1 ILE A 257     -57.356 -32.802 -30.447  1.00 52.14           C
ATOM   2044  N   ASP A 258     -62.331 -30.728 -32.538  1.00 48.44           N
ATOM   2045  CA  ASP A 258     -63.248 -30.308 -33.578  1.00 48.20           C
ATOM   2046  C   ASP A 258     -63.677 -28.865 -33.278  1.00 48.30           C
ATOM   2047  O   ASP A 258     -64.550 -28.613 -32.436  1.00 48.84           O
ATOM   2048  CB  ASP A 258     -64.436 -31.280 -33.658  1.00 48.35           C
ATOM   2049  CG  ASP A 258     -65.590 -30.742 -34.476  1.00 48.90           C
ATOM   2050  OD1 ASP A 258     -65.395 -29.846 -35.300  1.00 52.40           O
ATOM   2051  OD2 ASP A 258     -66.723 -31.205 -34.305  1.00 50.84           O
ATOM   2052  N   ALA A 259     -63.048 -27.911 -33.959  1.00 48.12           N
ATOM   2053  CA  ALA A 259     -63.297 -26.476 -33.710  1.00 47.62           C
ATOM   2054  C   ALA A 259     -64.769 -26.043 -33.802  1.00 47.19           C
ATOM   2055  O   ALA A 259     -65.189 -25.160 -33.087  1.00 47.26           O
ATOM   2056  CB  ALA A 259     -62.435 -25.616 -34.595  1.00 47.10           C
ATOM   2057  N   ASP A 260     -65.555 -26.679 -34.653  1.00 47.01           N
ATOM   2058  CA  ASP A 260     -66.990 -26.383 -34.714  1.00 47.48           C
ATOM   2059  C   ASP A 260     -67.806 -26.847 -33.516  1.00 46.59           C
ATOM   2060  O   ASP A 260     -68.992 -26.503 -33.358  1.00 45.42           O
ATOM   2061  CB  ASP A 260     -67.585 -26.966 -35.977  1.00 48.24           C
ATOM   2062  CG  ASP A 260     -67.471 -26.022 -37.134  1.00 51.61           C
ATOM   2063  OD1 ASP A 260     -68.303 -26.152 -38.064  1.00 55.63           O
ATOM   2064  OD2 ASP A 260     -66.568 -25.133 -37.105  1.00 55.78           O
ATOM   2065  N   SER A 261     -67.149 -27.641 -32.682  1.00 45.94           N
ATOM   2066  CA  SER A 261     -67.783 -28.174 -31.508  1.00 45.47           C
ATOM   2067  C   SER A 261     -67.705 -27.179 -30.346  1.00 44.41           C
ATOM   2068  O   SER A 261     -68.479 -27.286 -29.397  1.00 44.71           O
ATOM   2069  CB  SER A 261     -67.187 -29.552 -31.151  1.00 45.67           C
ATOM   2070  OG  SER A 261     -67.986 -30.607 -31.695  1.00 47.94           O
ATOM   2071  N   ARG A 262     -66.799 -26.203 -30.436  1.00 43.00           N
ATOM   2072  CA  ARG A 262     -66.559 -25.266 -29.355  1.00 41.57           C
ATOM   2073  C   ARG A 262     -67.690 -24.248 -29.298  1.00 41.74           C
ATOM   2074  O   ARG A 262     -68.427 -24.114 -30.262  1.00 42.22           O
ATOM   2075  CB  ARG A 262     -65.237 -24.571 -29.584  1.00 41.30           C
ATOM   2076  CG  ARG A 262     -64.091 -25.498 -29.824  1.00 40.07           C
ATOM   2077  CD  ARG A 262     -62.956 -24.755 -30.393  1.00 40.15           C
ATOM   2078  NE  ARG A 262     -61.888 -25.674 -30.722  1.00 44.95           N
ATOM   2079  CZ  ARG A 262     -60.758 -25.360 -31.355  1.00 47.15           C
ATOM   2080  NH1 ARG A 262     -59.863 -26.307 -31.596  1.00 48.19           N
ATOM   2081  NH2 ARG A 262     -60.516 -24.119 -31.761  1.00 48.28           N
ATOM   2082  N   PRO A 263     -67.861 -23.527 -28.163  1.00 41.82           N
ATOM   2083  CA  PRO A 263     -68.996 -22.604 -28.178  1.00 41.17           C
ATOM   2084  C   PRO A 263     -68.715 -21.348 -29.002  1.00 40.97           C
ATOM   2085  O   PRO A 263     -67.556 -20.993 -29.224  1.00 41.02           O
ATOM   2086  CB  PRO A 263     -69.196 -22.264 -26.686  1.00 40.91           C
ATOM   2087  CG  PRO A 263     -68.277 -23.194 -25.921  1.00 40.38           C
ATOM   2088  CD  PRO A 263     -67.159 -23.480 -26.859  1.00 41.72           C
ATOM   2089  N   LYS A 264     -69.784 -20.721 -29.479  1.00 40.87           N
ATOM   2090  CA  LYS A 264     -69.724 -19.418 -30.127  1.00 41.18           C
ATOM   2091  C   LYS A 264     -69.682 -18.301 -29.073  1.00 39.85           C
ATOM   2092  O   LYS A 264     -70.340 -18.408 -28.033  1.00 40.29           O
ATOM   2093  CB  LYS A 264     -70.942 -19.244 -31.058  1.00 41.97           C
ATOM   2094  CG  LYS A 264     -70.727 -19.823 -32.471  1.00 46.32           C
ATOM   2095  CD  LYS A 264     -71.059 -21.333 -32.463  1.00 55.83           C
ATOM   2096  CE  LYS A 264     -70.475 -22.139 -33.663  1.00 58.29           C
ATOM   2097  NZ  LYS A 264     -69.865 -23.446 -33.177  1.00 60.28           N
ATOM   2098  N   PHE A 265     -68.935 -17.233 -29.325  1.00 37.95           N
ATOM   2099  CA  PHE A 265     -68.846 -16.164 -28.344  1.00 36.50           C
ATOM   2100  C   PHE A 265     -70.233 -15.719 -27.885  1.00 37.34           C
ATOM   2101  O   PHE A 265     -70.444 -15.376 -26.705  1.00 37.84           O
ATOM   2102  CB  PHE A 265     -68.068 -14.976 -28.881  1.00 35.23           C
ATOM   2103  CG  PHE A 265     -66.586 -15.198 -28.927  1.00 33.08           C
ATOM   2104  CD1 PHE A 265     -65.845 -15.352 -27.751  1.00 32.44           C
ATOM   2105  CD2 PHE A 265     -65.922 -15.249 -30.131  1.00 29.67           C
ATOM   2106  CE1 PHE A 265     -64.464 -15.560 -27.768  1.00 31.05           C
ATOM   2107  CE2 PHE A 265     -64.557 -15.461 -30.165  1.00 31.23           C
ATOM   2108  CZ  PHE A 265     -63.812 -15.612 -28.980  1.00 32.39           C
ATOM   2109  N   ARG A 266     -71.199 -15.746 -28.796  1.00 37.47           N
ATOM   2110  CA  ARG A 266     -72.512 -15.244 -28.441  1.00 37.55           C
ATOM   2111  C   ARG A 266     -73.178 -16.186 -27.463  1.00 37.27           C
ATOM   2112  O   ARG A 266     -74.088 -15.781 -26.740  1.00 37.76           O
ATOM   2113  CB  ARG A 266     -73.384 -15.040 -29.674  1.00 37.91           C
ATOM   2114  CG  ARG A 266     -73.694 -16.322 -30.423  1.00 39.54           C
ATOM   2115  CD  ARG A 266     -74.799 -16.110 -31.408  1.00 40.32           C
ATOM   2116  NE  ARG A 266     -76.068 -15.824 -30.748  1.00 40.16           N
ATOM   2117  CZ  ARG A 266     -76.831 -16.763 -30.206  1.00 40.88           C
ATOM   2118  NH1 ARG A 266     -77.982 -16.452 -29.627  1.00 41.15           N
ATOM   2119  NH2 ARG A 266     -76.426 -18.022 -30.241  1.00 41.72           N
ATOM   2120  N   GLU A 267     -72.714 -17.433 -27.445  1.00 36.64           N
ATOM   2121  CA  GLU A 267     -73.179 -18.427 -26.483  1.00 36.71           C
ATOM   2122  C   GLU A 267     -72.464 -18.271 -25.139  1.00 35.57           C
ATOM   2123  O   GLU A 267     -73.064 -18.417 -24.049  1.00 35.18           O
ATOM   2124  CB  GLU A 267     -72.917 -19.826 -27.020  1.00 37.24           C
ATOM   2125  CG  GLU A 267     -74.037 -20.367 -27.849  1.00 39.81           C
ATOM   2126  CD  GLU A 267     -73.586 -21.424 -28.859  1.00 43.74           C
ATOM   2127  OE1 GLU A 267     -72.374 -21.774 -28.919  1.00 42.86           O
ATOM   2128  OE2 GLU A 267     -74.477 -21.893 -29.610  1.00 46.44           O
ATOM   2129  N   LEU A 268     -71.169 -18.006 -25.232  1.00 34.05           N
ATOM   2130  CA  LEU A 268     -70.368 -17.740 -24.057  1.00 32.67           C
ATOM   2131  C   LEU A 268     -70.921 -16.570 -23.294  1.00 32.30           C
ATOM   2132  O   LEU A 268     -71.024 -16.652 -22.066  1.00 31.94           O
ATOM   2133  CB  LEU A 268     -68.933 -17.471 -24.440  1.00 32.31           C
ATOM   2134  CG  LEU A 268     -68.275 -18.699 -25.041  1.00 30.99           C
ATOM   2135  CD1 LEU A 268     -67.038 -18.296 -25.758  1.00 31.05           C
ATOM   2136  CD2 LEU A 268     -67.961 -19.682 -23.952  1.00 30.23           C
ATOM   2137  N   ILE A 269     -71.299 -15.496 -24.011  1.00 31.97           N
ATOM   2138  CA  ILE A 269     -71.999 -14.359 -23.366  1.00 31.19           C
ATOM   2139  C   ILE A 269     -73.194 -14.918 -22.621  1.00 31.70           C
ATOM   2140  O   ILE A 269     -73.251 -14.804 -21.407  1.00 32.40           O
ATOM   2141  CB  ILE A 269     -72.474 -13.252 -24.334  1.00 31.00           C
ATOM   2142  CG1 ILE A 269     -71.291 -12.615 -25.094  1.00 30.87           C
ATOM   2143  CG2 ILE A 269     -73.300 -12.220 -23.594  1.00 28.68           C
ATOM   2144  CD1 ILE A 269     -71.701 -11.730 -26.250  1.00 27.35           C
ATOM   2145  N   ILE A 270     -74.114 -15.583 -23.316  1.00 31.77           N
ATOM   2146  CA  ILE A 270     -75.280 -16.127 -22.626  1.00 32.04           C
ATOM   2147  C   ILE A 270     -74.923 -16.940 -21.341  1.00 32.76           C
ATOM   2148  O   ILE A 270     -75.355 -16.583 -20.216  1.00 31.96           O
ATOM   2149  CB  ILE A 270     -76.169 -16.922 -23.587  1.00 31.88           C
ATOM   2150  CG1 ILE A 270     -76.588 -16.004 -24.735  1.00 31.56           C
ATOM   2151  CG2 ILE A 270     -77.381 -17.545 -22.826  1.00 30.36           C
ATOM   2152  CD1 ILE A 270     -77.437 -16.653 -25.847  1.00 30.70           C
ATOM   2153  N   GLU A 271     -74.102 -17.983 -21.506  1.00 33.44           N
ATOM   2154  CA  GLU A 271     -73.793 -18.857 -20.387  1.00 34.19           C
ATOM   2155  C   GLU A 271     -73.178 -18.109 -19.188  1.00 33.97           C
ATOM   2156  O   GLU A 271     -73.686 -18.209 -18.067  1.00 33.90           O
ATOM   2157  CB  GLU A 271     -72.960 -20.069 -20.810  1.00 34.59           C
ATOM   2158  CG  GLU A 271     -73.605 -21.053 -21.819  1.00 37.64           C
ATOM   2159  CD  GLU A 271     -75.082 -21.379 -21.547  1.00 44.51           C
ATOM   2160  OE1 GLU A 271     -75.907 -21.254 -22.505  1.00 46.25           O
ATOM   2161  OE2 GLU A 271     -75.432 -21.765 -20.395  1.00 46.06           O
ATOM   2162  N   PHE A 272     -72.136 -17.312 -19.410  1.00 33.79           N
ATOM   2163  CA  PHE A 272     -71.526 -16.593 -18.284  1.00 33.73           C
ATOM   2164  C   PHE A 272     -72.480 -15.572 -17.687  1.00 34.64           C
ATOM   2165  O   PHE A 272     -72.522 -15.355 -16.475  1.00 35.05           O
ATOM   2166  CB  PHE A 272     -70.194 -15.965 -18.659  1.00 33.06           C
ATOM   2167  CG  PHE A 272     -69.035 -16.952 -18.647  1.00 31.36           C
ATOM   2168  CD1 PHE A 272     -68.395 -17.283 -17.466  1.00 30.25           C
ATOM   2169  CD2 PHE A 272     -68.595 -17.549 -19.816  1.00 29.17           C
ATOM   2170  CE1 PHE A 272     -67.326 -18.172 -17.436  1.00 28.45           C
ATOM   2171  CE2 PHE A 272     -67.545 -18.457 -19.798  1.00 28.38           C
ATOM   2172  CZ  PHE A 272     -66.906 -18.768 -18.600  1.00 28.33           C
ATOM   2173  N   SER A 273     -73.294 -14.970 -18.532  1.00 35.27           N
ATOM   2174  CA  SER A 273     -74.209 -13.974 -18.044  1.00 35.61           C
ATOM   2175  C   SER A 273     -75.275 -14.613 -17.136  1.00 35.52           C
ATOM   2176  O   SER A 273     -75.665 -14.018 -16.137  1.00 35.06           O
ATOM   2177  CB  SER A 273     -74.746 -13.139 -19.211  1.00 35.41           C
ATOM   2178  OG  SER A 273     -76.151 -12.984 -19.151  1.00 38.08           O
ATOM   2179  N   LYS A 274     -75.702 -15.844 -17.441  1.00 36.06           N
ATOM   2180  CA  LYS A 274     -76.615 -16.574 -16.519  1.00 36.11           C
ATOM   2181  C   LYS A 274     -75.929 -16.746 -15.180  1.00 36.40           C
ATOM   2182  O   LYS A 274     -76.423 -16.300 -14.141  1.00 36.33           O
ATOM   2183  CB  LYS A 274     -77.022 -17.946 -17.044  1.00 35.30           C
ATOM   2184  CG  LYS A 274     -77.860 -17.948 -18.322  1.00 37.51           C
ATOM   2185  CD  LYS A 274     -78.464 -19.345 -18.485  1.00 41.06           C
ATOM   2186  CE  LYS A 274     -79.098 -19.620 -19.848  1.00 40.91           C
ATOM   2187  NZ  LYS A 274     -78.468 -20.835 -20.440  1.00 40.46           N
ATOM   2188  N   MET A 275     -74.757 -17.369 -15.221  1.00 36.98           N
ATOM   2189  CA  MET A 275     -73.940 -17.564 -14.044  1.00 37.58           C
ATOM   2190  C   MET A 275     -73.698 -16.270 -13.244  1.00 38.70           C
ATOM   2191  O   MET A 275     -73.697 -16.269 -12.007  1.00 38.61           O
ATOM   2192  CB  MET A 275     -72.625 -18.160 -14.491  1.00 37.24           C
ATOM   2193  CG  MET A 275     -72.775 -19.597 -14.887  1.00 36.82           C
ATOM   2194  SD  MET A 275     -71.190 -20.241 -15.383  1.00 36.87           S
ATOM   2195  CE  MET A 275     -71.579 -21.975 -15.285  1.00 39.58           C
ATOM   2196  N   ALA A 276     -73.524 -15.162 -13.959  1.00 39.60           N
ATOM   2197  CA  ALA A 276     -73.224 -13.909 -13.318  1.00 40.37           C
ATOM   2198  C   ALA A 276     -74.405 -13.328 -12.518  1.00 41.35           C
ATOM   2199  O   ALA A 276     -74.231 -12.314 -11.824  1.00 42.22           O
ATOM   2200  CB  ALA A 276     -72.730 -12.936 -14.330  1.00 40.07           C
ATOM   2201  N   ARG A 277     -75.582 -13.953 -12.594  1.00 41.43           N
ATOM   2202  CA  ARG A 277     -76.710 -13.528 -11.777  1.00 41.97           C
ATOM   2203  C   ARG A 277     -76.765 -14.257 -10.482  1.00 41.95           C
ATOM   2204  O   ARG A 277     -77.610 -13.950  -9.649  1.00 42.56           O
ATOM   2205  CB  ARG A 277     -78.021 -13.858 -12.429  1.00 42.45           C
ATOM   2206  CG  ARG A 277     -78.263 -13.177 -13.694  1.00 46.72           C
ATOM   2207  CD  ARG A 277     -79.454 -13.801 -14.345  1.00 52.70           C
ATOM   2208  NE  ARG A 277     -79.931 -12.886 -15.354  1.00 58.33           N
ATOM   2209  CZ  ARG A 277     -80.909 -12.015 -15.163  1.00 61.46           C
ATOM   2210  NH1 ARG A 277     -81.264 -11.212 -16.157  1.00 64.70           N
ATOM   2211  NH2 ARG A 277     -81.540 -11.957 -13.993  1.00 63.17           N
ATOM   2212  N   ASP A 278     -75.953 -15.292 -10.337  1.00 41.69           N
ATOM   2213  CA  ASP A 278     -75.886 -16.014  -9.086  1.00 41.53           C
ATOM   2214  C   ASP A 278     -74.427 -16.468  -8.920  1.00 41.76           C
ATOM   2215  O   ASP A 278     -74.136 -17.666  -8.894  1.00 42.79           O
ATOM   2216  CB  ASP A 278     -76.884 -17.166  -9.075  1.00 41.02           C
ATOM   2217  CG  ASP A 278     -77.051 -17.803  -7.693  1.00 43.15           C
ATOM   2218  OD1 ASP A 278     -77.750 -18.831  -7.599  1.00 46.75           O
ATOM   2219  OD2 ASP A 278     -76.499 -17.310  -6.690  1.00 43.97           O
ATOM   2220  N   PRO A 279     -73.495 -15.495  -8.811  1.00 41.25           N
ATOM   2221  CA  PRO A 279     -72.059 -15.730  -8.879  1.00 40.44           C
ATOM   2222  C   PRO A 279     -71.559 -16.841  -7.989  1.00 40.32           C
ATOM   2223  O   PRO A 279     -70.561 -17.483  -8.309  1.00 40.40           O
ATOM   2224  CB  PRO A 279     -71.482 -14.417  -8.365  1.00 40.16           C
ATOM   2225  CG  PRO A 279     -72.458 -13.418  -8.766  1.00 40.83           C
ATOM   2226  CD  PRO A 279     -73.794 -14.065  -8.607  1.00 40.99           C
ATOM   2227  N   GLN A 280     -72.226 -17.058  -6.861  1.00 40.66           N
ATOM   2228  CA  GLN A 280     -71.617 -17.841  -5.786  1.00 40.33           C
ATOM   2229  C   GLN A 280     -72.023 -19.269  -5.916  1.00 39.53           C
ATOM   2230  O   GLN A 280     -71.480 -20.144  -5.237  1.00 39.62           O
ATOM   2231  CB  GLN A 280     -71.967 -17.278  -4.411  1.00 40.89           C
ATOM   2232  CG  GLN A 280     -71.636 -15.773  -4.252  1.00 45.05           C
ATOM   2233  CD  GLN A 280     -71.555 -15.310  -2.793  1.00 50.17           C
ATOM   2234  OE1 GLN A 280     -70.984 -14.238  -2.504  1.00 52.45           O
ATOM   2235  NE2 GLN A 280     -72.139 -16.101  -1.864  1.00 49.67           N
ATOM   2236  N   ARG A 281     -72.967 -19.502  -6.822  1.00 38.73           N
ATOM   2237  CA  ARG A 281     -73.347 -20.838  -7.215  1.00 38.10           C
ATOM   2238  C   ARG A 281     -72.310 -21.435  -8.115  1.00 37.46           C
ATOM   2239  O   ARG A 281     -72.086 -22.616  -8.096  1.00 37.87           O
ATOM   2240  CB  ARG A 281     -74.643 -20.767  -7.978  1.00 38.56           C
ATOM   2241  CG  ARG A 281     -75.360 -22.058  -8.039  1.00 40.47           C
ATOM   2242  CD  ARG A 281     -76.606 -21.842  -8.778  1.00 44.92           C
ATOM   2243  NE  ARG A 281     -77.133 -23.102  -9.265  1.00 48.44           N
ATOM   2244  CZ  ARG A 281     -78.264 -23.206  -9.945  1.00 48.61           C
ATOM   2245  NH1 ARG A 281     -78.660 -24.388 -10.370  1.00 47.58           N
ATOM   2246  NH2 ARG A 281     -78.980 -22.118 -10.206  1.00 50.06           N
ATOM   2247  N   TYR A 282     -71.674 -20.603  -8.914  1.00 37.56           N
ATOM   2248  CA  TYR A 282     -70.739 -21.047  -9.920  1.00 37.46           C
ATOM   2249  C   TYR A 282     -69.261 -20.833  -9.586  1.00 37.71           C
ATOM   2250  O   TYR A 282     -68.399 -21.433 -10.223  1.00 36.81           O
ATOM   2251  CB  TYR A 282     -71.119 -20.362 -11.206  1.00 37.19           C
ATOM   2252  CG  TYR A 282     -72.542 -20.670 -11.533  1.00 38.87           C
ATOM   2253  CD1 TYR A 282     -73.547 -19.696 -11.379  1.00 38.99           C
ATOM   2254  CD2 TYR A 282     -72.914 -21.971 -11.935  1.00 39.42           C
ATOM   2255  CE1 TYR A 282     -74.866 -19.998 -11.665  1.00 39.45           C
ATOM   2256  CE2 TYR A 282     -74.229 -22.287 -12.215  1.00 38.75           C
ATOM   2257  CZ  TYR A 282     -75.200 -21.303 -12.082  1.00 40.27           C
ATOM   2258  OH  TYR A 282     -76.505 -21.623 -12.366  1.00 40.65           O
ATOM   2259  N   LEU A 283     -68.964 -19.983  -8.598  1.00 38.72           N
ATOM   2260  CA  LEU A 283     -67.562 -19.805  -8.151  1.00 40.09           C
ATOM   2261  C   LEU A 283     -67.369 -19.788  -6.624  1.00 40.88           C
ATOM   2262  O   LEU A 283     -67.895 -18.917  -5.931  1.00 41.82           O
ATOM   2263  CB  LEU A 283     -66.886 -18.579  -8.819  1.00 39.78           C
ATOM   2264  CG  LEU A 283     -66.653 -18.532 -10.339  1.00 37.04           C
ATOM   2265  CD1 LEU A 283     -66.224 -17.128 -10.718  1.00 36.95           C
ATOM   2266  CD2 LEU A 283     -65.624 -19.527 -10.802  1.00 33.18           C
ATOM   2267  N   VAL A 284     -66.600 -20.735  -6.096  1.00 41.24           N
ATOM   2268  CA  VAL A 284     -66.518 -20.840  -4.648  1.00 41.81           C
ATOM   2269  C   VAL A 284     -65.235 -20.169  -4.221  1.00 42.93           C
ATOM   2270  O   VAL A 284     -64.162 -20.667  -4.492  1.00 42.86           O
ATOM   2271  CB  VAL A 284     -66.591 -22.300  -4.177  1.00 41.41           C
ATOM   2272  CG1 VAL A 284     -66.758 -22.360  -2.717  1.00 40.50           C
ATOM   2273  CG2 VAL A 284     -67.768 -23.019  -4.827  1.00 41.56           C
ATOM   2274  N   ILE A 285     -65.352 -18.993  -3.617  1.00 44.69           N
ATOM   2275  CA  ILE A 285     -64.181 -18.257  -3.161  1.00 46.43           C
ATOM   2276  C   ILE A 285     -64.370 -17.843  -1.719  1.00 48.22           C
ATOM   2277  O   ILE A 285     -65.341 -17.170  -1.353  1.00 47.80           O
ATOM   2278  CB  ILE A 285     -63.936 -16.984  -3.985  1.00 46.34           C
ATOM   2279  CG1 ILE A 285     -63.674 -17.307  -5.448  1.00 46.28           C
ATOM   2280  CG2 ILE A 285     -62.757 -16.195  -3.440  1.00 46.76           C
ATOM   2281  CD1 ILE A 285     -63.949 -16.129  -6.355  1.00 45.67           C
ATOM   2282  N   GLN A 286     -63.413 -18.248  -0.904  1.00 51.03           N
ATOM   2283  CA  GLN A 286     -63.354 -17.883   0.502  1.00 54.11           C
ATOM   2284  C   GLN A 286     -63.365 -16.347   0.703  1.00 54.90           C
ATOM   2285  O   GLN A 286     -62.465 -15.660   0.236  1.00 55.60           O
ATOM   2286  CB  GLN A 286     -62.071 -18.501   1.032  1.00 54.89           C
ATOM   2287  CG  GLN A 286     -61.638 -18.141   2.449  1.00 59.75           C
ATOM   2288  CD  GLN A 286     -60.266 -18.756   2.769  1.00 66.47           C
ATOM   2289  OE1 GLN A 286     -59.941 -19.894   2.325  1.00 67.59           O
ATOM   2290  NE2 GLN A 286     -59.440 -17.999   3.518  1.00 68.75           N
ATOM   2291  N   GLY A 287     -64.385 -15.813   1.368  1.00 55.80           N
ATOM   2292  CA  GLY A 287     -64.451 -14.382   1.610  1.00 57.53           C
ATOM   2293  C   GLY A 287     -65.392 -13.604   0.701  1.00 59.69           C
ATOM   2294  O   GLY A 287     -65.656 -12.434   0.949  1.00 59.56           O
ATOM   2295  N   ASP A 288     -65.912 -14.248  -0.343  1.00 61.69           N
ATOM   2296  CA  ASP A 288     -66.617 -13.565  -1.428  1.00 63.76           C
ATOM   2297  C   ASP A 288     -67.491 -12.353  -1.021  1.00 66.56           C
ATOM   2298  O   ASP A 288     -67.176 -11.190  -1.361  1.00 66.73           O
ATOM   2299  CB  ASP A 288     -67.449 -14.575  -2.199  1.00 63.02           C
ATOM   2300  CG  ASP A 288     -67.512 -14.280  -3.686  1.00 60.62           C
ATOM   2301  OD1 ASP A 288     -67.711 -15.247  -4.444  1.00 60.04           O
ATOM   2302  OD2 ASP A 288     -67.379 -13.115  -4.105  1.00 55.31           O
ATOM   2303  N   GLU A 289     -68.585 -12.628  -0.308  1.00 69.73           N
ATOM   2304  CA  GLU A 289     -69.575 -11.603   0.130  1.00 72.83           C
ATOM   2305  C   GLU A 289     -68.997 -10.330   0.815  1.00 74.41           C
ATOM   2306  O   GLU A 289     -69.597  -9.251   0.714  1.00 74.83           O
ATOM   2307  CB  GLU A 289     -70.627 -12.245   1.050  0.50 72.75           C
ATOM   2308  CG  GLU A 289     -70.031 -13.146   2.149  0.50 74.17           C
ATOM   2309  CD  GLU A 289     -69.599 -14.529   1.630  0.50 76.69           C
ATOM   2310  OE1 GLU A 289     -68.545 -15.052   2.079  1.00 77.58           O
ATOM   2311  OE2 GLU A 289     -70.317 -15.093   0.767  1.00 78.33           O
ATOM   2312  N   ARG A 290     -67.845 -10.480   1.499  1.00 76.24           N
ATOM   2313  CA  ARG A 290     -67.158  -9.421   2.297  1.00 77.45           C
ATOM   2314  C   ARG A 290     -65.889  -8.834   1.606  1.00 78.44           C
ATOM   2315  O   ARG A 290     -64.879  -8.525   2.278  1.00 78.63           O
ATOM   2316  CB  ARG A 290     -66.794  -9.931   3.678  1.00  0.00           C
ATOM   2317  CG  ARG A 290     -68.062 -10.304   4.438  1.00  0.00           C
ATOM   2318  CD  ARG A 290     -67.698 -10.726   5.858  1.00  0.00           C
ATOM   2319  NE  ARG A 290     -68.908 -11.081   6.633  1.00  0.00           N
ATOM   2320  CZ  ARG A 290     -68.865 -11.480   7.901  1.00  0.00           C
ATOM   2321  NH2 ARG A 290     -70.014 -11.774   8.502  1.00  0.00           N
ATOM   2322  NH1 ARG A 290     -67.719 -11.590   8.567  1.00  0.00           N
ATOM   2323  N   MET A 291     -65.966  -8.699   0.268  1.00 79.52           N
ATOM   2324  CA  MET A 291     -64.883  -8.186  -0.614  1.00 79.94           C
ATOM   2325  C   MET A 291     -65.443  -7.063  -1.505  1.00 80.60           C
ATOM   2326  O   MET A 291     -66.535  -7.201  -2.088  1.00 80.76           O
ATOM   2327  CB  MET A 291     -64.351  -9.306  -1.542  1.00 79.68           C
ATOM   2328  CG  MET A 291     -63.154 -10.127  -1.069  1.00 78.32           C
ATOM   2329  SD  MET A 291     -62.887 -11.545  -2.175  1.00 75.34           S
ATOM   2330  CE  MET A 291     -61.623 -12.489  -1.305  1.00 77.14           C
ATOM   2331  N   HIE A 292     -64.698  -5.962  -1.618  1.00 81.07           N
ATOM   2332  CA  HIE A 292     -65.004  -4.902  -2.603  1.00 81.36           C
ATOM   2333  C   HIE A 292     -63.696  -4.357  -3.219  1.00 81.48           C
ATOM   2334  O   HIE A 292     -62.588  -4.659  -2.719  1.00 81.52           O
ATOM   2335  CB  HIE A 292     -65.803  -3.771  -2.020  1.00  0.00           C
ATOM   2336  CG  HIE A 292     -67.171  -4.146  -1.502  1.00  0.00           C
ATOM   2337  ND1 HIE A 292     -67.347  -4.764  -0.270  1.00  0.00           N
ATOM   2338  CD2 HIE A 292     -68.409  -3.993  -2.041  1.00  0.00           C
ATOM   2339  NE2 HIE A 292     -69.287  -4.512  -1.141  1.00  0.00           N
ATOM   2340  CE1 HIE A 292     -68.640  -4.965  -0.096  1.00  0.00           C
ATOM   2341  N   LEU A 293     -63.817  -3.585  -4.306  1.00 81.16           N
ATOM   2342  CA  LEU A 293     -62.634  -3.126  -5.044  1.00 80.70           C
ATOM   2343  C   LEU A 293     -62.616  -1.626  -5.355  1.00 80.70           C
ATOM   2344  O   LEU A 293     -63.266  -1.160  -6.292  1.00 80.72           O
ATOM   2345  CB  LEU A 293     -62.417  -3.983  -6.303  1.00 80.18           C
ATOM   2346  CG  LEU A 293     -61.593  -5.256  -6.059  1.00 79.60           C
ATOM   2347  CD1 LEU A 293     -61.511  -6.125  -7.297  1.00 78.25           C
ATOM   2348  CD2 LEU A 293     -60.179  -4.948  -5.517  1.00 79.41           C
ATOM   2349  N   PRO A 294     -60.875  -0.888  -5.857  1.00 95.22           N
ATOM   2350  CA  PRO A 294     -60.728   0.559  -5.628  1.00 95.22           C
ATOM   2351  C   PRO A 294     -61.232   1.461  -6.844  1.00 95.22           C
ATOM   2352  O   PRO A 294     -60.959   1.115  -7.949  1.00 95.22           O
ATOM   2353  CD  PRO A 294     -59.569  -1.476  -6.072  1.00 95.22           C
ATOM   2354  CB  PRO A 294     -59.259   0.735  -5.290  1.00 95.22           C
ATOM   2355  CG  PRO A 294     -58.603  -0.353  -6.050  1.00 95.22           C
ATOM   2356  N   SER A 295     -61.930   2.554  -6.612  1.00 46.40           N
ATOM   2357  CA  SER A 295     -62.407   3.515  -7.565  1.00 46.40           C
ATOM   2358  C   SER A 295     -61.249   4.163  -8.313  1.00 46.40           C
ATOM   2359  O   SER A 295     -60.434   4.807  -7.675  1.00 46.40           O
ATOM   2360  CB  SER A 295     -63.310   4.633  -6.906  1.00 46.40           C
ATOM   2361  OG  SER A 295     -63.956   5.428  -7.863  1.00 46.40           O
ATOM   2362  N   PRO A 296     -61.352   4.130  -9.672  1.00 78.41           N
ATOM   2363  CA  PRO A 296     -60.295   4.808 -10.400  1.00 78.41           C
ATOM   2364  C   PRO A 296     -60.081   6.343 -10.146  1.00 78.41           C
ATOM   2365  O   PRO A 296     -59.016   6.853 -10.438  1.00 78.41           O
ATOM   2366  CD  PRO A 296     -62.493   3.796 -10.536  1.00 78.41           C
ATOM   2367  CB  PRO A 296     -60.687   4.680 -11.875  1.00 78.41           C
ATOM   2368  CG  PRO A 296     -62.220   4.587 -11.812  1.00 78.41           C
ATOM   2369  N   THR A 297     -61.135   7.011  -9.716  1.00105.74           N
ATOM   2370  CA  THR A 297     -61.047   8.446  -9.476  1.00105.74           C
ATOM   2371  C   THR A 297     -60.064   8.806  -8.344  1.00105.74           C
ATOM   2372  O   THR A 297     -59.538   9.920  -8.285  1.00105.74           O
ATOM   2373  CB  THR A 297     -62.385   8.924  -9.001  1.00105.74           C
ATOM   2374  OG1 THR A 297     -62.947   8.088  -7.960  1.00105.74           O
ATOM   2375  CG2 THR A 297     -63.469   8.882 -10.124  1.00105.74           C
ATOM   2376  N   ASP A 298     -59.798   7.812  -7.518  1.00 75.95           N
ATOM   2377  CA  ASP A 298     -58.995   7.932  -6.279  1.00 75.95           C
ATOM   2378  C   ASP A 298     -57.575   7.642  -6.564  1.00 75.95           C
ATOM   2379  O   ASP A 298     -56.788   7.704  -5.621  1.00 75.95           O
ATOM   2380  CB  ASP A 298     -59.475   7.020  -5.141  1.00 75.95           C
ATOM   2381  CG  ASP A 298     -60.955   7.200  -4.813  1.00 75.95           C
ATOM   2382  OD1 ASP A 298     -61.436   8.316  -4.926  1.00 75.95           O
ATOM   2383  OD2 ASP A 298     -61.516   6.264  -4.264  1.00 75.95           O
ATOM   2384  N   SER A 299     -57.249   7.237  -7.744  1.00 59.07           N
ATOM   2385  CA  SER A 299     -55.906   7.067  -8.203  1.00 59.07           C
ATOM   2386  C   SER A 299     -55.379   8.461  -8.450  1.00 59.07           C
ATOM   2387  O   SER A 299     -56.138   9.397  -8.713  1.00 59.07           O
ATOM   2388  CB  SER A 299     -55.859   6.177  -9.466  1.00 59.07           C
ATOM   2389  OG  SER A 299     -54.476   5.957  -9.853  1.00 59.07           O
ATOM   2390  N   ASN A 300     -54.016   8.625  -8.193  1.00 65.78           N
ATOM   2391  CA  ASN A 300     -53.362   9.912  -7.840  1.00 65.78           C
ATOM   2392  C   ASN A 300     -53.478  11.021  -8.924  1.00 65.78           C
ATOM   2393  O   ASN A 300     -53.701  12.142  -8.533  1.00 65.78           O
ATOM   2394  CB  ASN A 300     -51.880   9.698  -7.456  1.00 65.78           C
ATOM   2395  CG  ASN A 300     -51.508   9.065  -6.170  1.00 65.78           C
ATOM   2396  OD1 ASN A 300     -52.339   9.007  -5.249  1.00 65.78           O
ATOM   2397  ND2 ASN A 300     -50.308   8.496  -6.042  1.00 65.78           N
ATOM   2398  N   PHE A 301     -53.341  10.581 -10.119  1.00 98.29           N
ATOM   2399  CA  PHE A 301     -53.571  11.336 -11.345  1.00 98.29           C
ATOM   2400  C   PHE A 301     -55.006  11.929 -11.490  1.00 98.29           C
ATOM   2401  O   PHE A 301     -55.186  13.143 -11.698  1.00 98.29           O
ATOM   2402  CB  PHE A 301     -53.192  10.416 -12.524  1.00 98.29           C
ATOM   2403  CG  PHE A 301     -53.538  11.035 -13.870  1.00 98.29           C
ATOM   2404  CD1 PHE A 301     -52.795  12.144 -14.358  1.00 98.29           C
ATOM   2405  CD2 PHE A 301     -54.670  10.654 -14.559  1.00 98.29           C
ATOM   2406  CE1 PHE A 301     -53.247  12.831 -15.443  1.00 98.29           C
ATOM   2407  CE2 PHE A 301     -55.119  11.310 -15.669  1.00 98.29           C
ATOM   2408  CZ  PHE A 301     -54.409  12.349 -16.171  1.00 98.29           C
ATOM   2409  N   TYR A 302     -56.067  11.197 -11.276  1.00 52.92           N
ATOM   2410  CA  TYR A 302     -57.437  11.707 -11.323  1.00 52.92           C
ATOM   2411  C   TYR A 302     -57.716  12.628 -10.130  1.00 52.92           C
ATOM   2412  O   TYR A 302     -58.522  13.581 -10.296  1.00 52.92           O
ATOM   2413  CB  TYR A 302     -58.506  10.553 -11.445  1.00 52.92           C
ATOM   2414  CG  TYR A 302     -58.309   9.571 -12.562  1.00 52.92           C
ATOM   2415  CD1 TYR A 302     -58.700   9.971 -13.826  1.00 52.92           C
ATOM   2416  CD2 TYR A 302     -57.434   8.506 -12.344  1.00 52.92           C
ATOM   2417  CE1 TYR A 302     -58.295   9.162 -14.974  1.00 52.92           C
ATOM   2418  CE2 TYR A 302     -57.122   7.659 -13.387  1.00 52.92           C
ATOM   2419  CZ  TYR A 302     -57.467   8.043 -14.719  1.00 52.92           C
ATOM   2420  OH  TYR A 302     -57.206   7.163 -15.709  1.00 52.92           O
ATOM   2421  N   ARG A 303     -57.048  12.502  -8.983  1.00117.63           N
ATOM   2422  CA  ARG A 303     -57.039  13.443  -7.931  1.00117.63           C
ATOM   2423  C   ARG A 303     -56.215  14.714  -8.237  1.00117.63           C
ATOM   2424  O   ARG A 303     -56.481  15.716  -7.656  1.00117.63           O
ATOM   2425  CB  ARG A 303     -56.645  12.715  -6.645  1.00117.63           C
ATOM   2426  CG  ARG A 303     -56.358  13.490  -5.327  1.00117.63           C
ATOM   2427  CD  ARG A 303     -57.447  14.420  -4.803  1.00117.63           C
ATOM   2428  NE  ARG A 303     -58.681  13.721  -4.440  1.00117.63           N
ATOM   2429  CZ  ARG A 303     -59.901  14.315  -4.213  1.00117.63           C
ATOM   2430  NH1 ARG A 303     -59.898  15.627  -4.356  1.00117.63           N
ATOM   2431  NH2 ARG A 303     -61.004  13.584  -3.844  1.00117.63           N
ATOM   2432  N   ALA A 304     -55.238  14.608  -9.183  1.00 32.65           N
ATOM   2433  CA  ALA A 304     -54.423  15.706  -9.578  1.00 32.65           C
ATOM   2434  C   ALA A 304     -55.256  16.724 -10.391  1.00 32.65           C
ATOM   2435  O   ALA A 304     -55.203  17.882 -10.106  1.00 32.65           O
ATOM   2436  CB  ALA A 304     -53.160  15.135 -10.263  1.00 32.65           C
ATOM   2437  N   LEU A 305     -56.030  16.153 -11.259  1.00 68.12           N
ATOM   2438  CA  LEU A 305     -56.993  16.922 -12.070  1.00 68.12           C
ATOM   2439  C   LEU A 305     -58.144  17.438 -11.208  1.00 68.12           C
ATOM   2440  O   LEU A 305     -58.588  18.582 -11.508  1.00 68.12           O
ATOM   2441  CB  LEU A 305     -57.642  16.039 -13.179  1.00 68.12           C
ATOM   2442  CG  LEU A 305     -56.514  15.530 -14.144  1.00 68.12           C
ATOM   2443  CD1 LEU A 305     -57.191  14.625 -15.187  1.00 68.12           C
ATOM   2444  CD2 LEU A 305     -55.693  16.695 -14.788  1.00 68.12           C
ATOM   2445  N   MET A 306     -58.583  16.646 -10.211  1.00 89.92           N
ATOM   2446  CA  MET A 306     -59.727  17.003  -9.365  1.00 89.92           C
ATOM   2447  C   MET A 306     -59.529  18.136  -8.341  1.00 89.92           C
ATOM   2448  O   MET A 306     -60.543  18.791  -8.036  1.00 89.92           O
ATOM   2449  CB  MET A 306     -60.282  15.751  -8.682  1.00 89.92           C
ATOM   2450  CG  MET A 306     -61.486  15.852  -7.761  1.00 89.92           C
ATOM   2451  SD  MET A 306     -62.577  14.349  -7.799  1.00 89.92           S
ATOM   2452  CE  MET A 306     -61.416  13.005  -7.804  1.00 89.92           C
ATOM   2453  N   ASP A 307     -58.333  18.258  -7.773  1.00 76.05           N
ATOM   2454  CA  ASP A 307     -57.874  19.356  -6.892  1.00 76.05           C
ATOM   2455  C   ASP A 307     -57.561  20.700  -7.639  1.00 76.05           C
ATOM   2456  O   ASP A 307     -57.404  21.751  -6.958  1.00 76.05           O
ATOM   2457  CB  ASP A 307     -56.670  18.950  -5.972  1.00 76.05           C
ATOM   2458  CG  ASP A 307     -56.843  17.824  -5.013  1.00 76.05           C
ATOM   2459  OD1 ASP A 307     -57.999  17.504  -4.752  1.00 76.05           O
ATOM   2460  OD2 ASP A 307     -55.880  17.318  -4.423  1.00 76.05           O
ATOM   2461  N   GLU A 308     -57.398  20.573  -8.971  1.00105.18           N
ATOM   2462  CA  GLU A 308     -56.975  21.709  -9.881  1.00105.18           C
ATOM   2463  C   GLU A 308     -58.150  22.187 -10.667  1.00105.18           C
ATOM   2464  O   GLU A 308     -59.178  21.533 -10.715  1.00105.18           O
ATOM   2465  CB  GLU A 308     -55.890  21.130 -10.839  1.00105.18           C
ATOM   2466  CG  GLU A 308     -55.000  22.179 -11.637  1.00105.18           C
ATOM   2467  CD  GLU A 308     -54.403  23.241 -10.766  1.00105.18           C
ATOM   2468  OE1 GLU A 308     -55.007  24.322 -10.628  1.00105.18           O
ATOM   2469  OE2 GLU A 308     -53.399  22.865 -10.169  1.00105.18           O
ATOM   2470  N   GLU A 309     -58.055  23.287 -11.363  1.00 43.89           N
ATOM   2471  CA  GLU A 309     -59.043  23.912 -12.269  1.00 43.89           C
ATOM   2472  C   GLU A 309     -59.340  23.140 -13.570  1.00 43.89           C
ATOM   2473  O   GLU A 309     -60.315  23.485 -14.262  1.00 43.89           O
ATOM   2474  CB  GLU A 309     -58.759  25.439 -12.483  1.00 43.89           C
ATOM   2475  CG  GLU A 309     -58.503  26.109 -11.119  1.00 43.89           C
ATOM   2476  CD  GLU A 309     -58.214  27.569 -11.433  1.00 43.89           C
ATOM   2477  OE1 GLU A 309     -59.117  28.406 -11.281  1.00 43.89           O
ATOM   2478  OE2 GLU A 309     -57.048  27.843 -11.781  1.00 43.89           O
ATOM   2479  N   ASP A 310     -58.514  22.122 -13.863  1.00 55.18           N
ATOM   2480  CA  ASP A 310     -58.701  21.032 -14.864  1.00 55.18           C
ATOM   2481  C   ASP A 310     -60.127  20.426 -14.753  1.00 55.18           C
ATOM   2482  O   ASP A 310     -60.535  19.852 -15.789  1.00 55.18           O
ATOM   2483  CB  ASP A 310     -57.600  19.856 -14.754  1.00 55.18           C
ATOM   2484  CG  ASP A 310     -56.256  20.472 -14.779  1.00 55.18           C
ATOM   2485  OD1 ASP A 310     -56.015  21.481 -15.474  1.00 55.18           O
ATOM   2486  OD2 ASP A 310     -55.291  19.874 -14.237  1.00 55.18           O
ATOM   2487  N   MET A 311     -60.672  20.423 -13.574  1.00148.79           N
ATOM   2488  CA  MET A 311     -61.927  19.794 -13.182  1.00148.79           C
ATOM   2489  C   MET A 311     -63.173  20.082 -14.079  1.00148.79           C
ATOM   2490  O   MET A 311     -64.065  19.282 -14.266  1.00148.79           O
ATOM   2491  CB  MET A 311     -62.121  19.964 -11.650  1.00148.79           C
ATOM   2492  CG  MET A 311     -63.354  19.292 -11.060  1.00148.79           C
ATOM   2493  SD  MET A 311     -63.083  17.507 -10.852  1.00148.79           S
ATOM   2494  CE  MET A 311     -64.575  17.051  -9.970  1.00148.79           C
ATOM   2495  N   ASP A 312     -63.122  21.239 -14.704  1.00 89.83           N
ATOM   2496  CA  ASP A 312     -64.238  21.752 -15.556  1.00 89.83           C
ATOM   2497  C   ASP A 312     -64.112  21.210 -16.953  1.00 89.83           C
ATOM   2498  O   ASP A 312     -65.108  21.127 -17.652  1.00 89.83           O
ATOM   2499  CB  ASP A 312     -64.383  23.314 -15.635  1.00 89.83           C
ATOM   2500  CG  ASP A 312     -64.528  23.962 -14.296  1.00 89.83           C
ATOM   2501  OD1 ASP A 312     -63.876  25.017 -14.145  1.00 89.83           O
ATOM   2502  OD2 ASP A 312     -65.315  23.461 -13.454  1.00 89.83           O
ATOM   2503  N   ASP A 313     -62.878  20.856 -17.455  1.00 82.35           N
ATOM   2504  CA  ASP A 313     -62.578  20.511 -18.807  1.00 82.35           C
ATOM   2505  C   ASP A 313     -62.444  19.042 -19.042  1.00 82.35           C
ATOM   2506  O   ASP A 313     -62.462  18.550 -20.175  1.00 82.35           O
ATOM   2507  CB  ASP A 313     -61.342  21.241 -19.353  1.00 82.35           C
ATOM   2508  CG  ASP A 313     -61.495  22.766 -19.372  1.00 82.35           C
ATOM   2509  OD1 ASP A 313     -62.616  23.304 -19.553  1.00 82.35           O
ATOM   2510  OD2 ASP A 313     -60.440  23.449 -19.348  1.00 82.35           O
ATOM   2511  N   VAL A 314     -62.339  18.292 -17.891  1.00 73.29           N
ATOM   2512  CA  VAL A 314     -61.997  16.862 -17.927  1.00 73.29           C
ATOM   2513  C   VAL A 314     -63.208  16.088 -18.600  1.00 73.29           C
ATOM   2514  O   VAL A 314     -64.365  16.320 -18.272  1.00 73.29           O
ATOM   2515  CB  VAL A 314     -61.553  16.190 -16.583  1.00 73.29           C
ATOM   2516  CG1 VAL A 314     -62.495  16.513 -15.495  1.00 73.29           C
ATOM   2517  CG2 VAL A 314     -61.290  14.682 -16.727  1.00 73.29           C
ATOM   2518  N   VAL A 315     -62.835  15.216 -19.510  1.00 79.56           N
ATOM   2519  CA  VAL A 315     -63.724  14.302 -20.088  1.00 79.56           C
ATOM   2520  C   VAL A 315     -63.140  12.940 -19.869  1.00 79.56           C
ATOM   2521  O   VAL A 315     -61.982  12.584 -19.730  1.00 79.56           O
ATOM   2522  CB  VAL A 315     -63.877  14.485 -21.618  1.00 79.56           C
ATOM   2523  CG1 VAL A 315     -64.377  15.873 -22.055  1.00 79.56           C
ATOM   2524  CG2 VAL A 315     -62.698  13.957 -22.526  1.00 79.56           C
ATOM   2525  N   ASP A 316     -64.026  11.904 -19.865  1.00128.80           N
ATOM   2526  CA  ASP A 316     -63.698  10.517 -20.288  1.00128.80           C
ATOM   2527  C   ASP A 316     -63.445  10.466 -21.817  1.00128.80           C
ATOM   2528  O   ASP A 316     -64.366  10.828 -22.559  1.00128.80           O
ATOM   2529  CB  ASP A 316     -64.706   9.479 -19.667  1.00128.80           C
ATOM   2530  CG  ASP A 316     -64.629   7.991 -20.019  1.00128.80           C
ATOM   2531  OD1 ASP A 316     -65.467   7.293 -19.483  1.00128.80           O
ATOM   2532  OD2 ASP A 316     -63.693   7.594 -20.755  1.00128.80           O
ATOM   2533  N   ALA A 317     -62.274   9.843 -22.225  1.00 80.55           N
ATOM   2534  CA  ALA A 317     -61.862   9.363 -23.538  1.00 80.55           C
ATOM   2535  C   ALA A 317     -62.994   8.780 -24.298  1.00 80.55           C
ATOM   2536  O   ALA A 317     -63.153   9.093 -25.452  1.00 80.55           O
ATOM   2537  CB  ALA A 317     -60.736   8.386 -23.409  1.00 80.55           C
ATOM   2538  N   ASP A 318     -63.769   7.950 -23.622  1.00 99.32           N
ATOM   2539  CA  ASP A 318     -64.955   7.133 -24.128  1.00 99.32           C
ATOM   2540  C   ASP A 318     -66.213   7.899 -24.504  1.00 99.32           C
ATOM   2541  O   ASP A 318     -67.096   7.336 -25.148  1.00 99.32           O
ATOM   2542  CB  ASP A 318     -65.367   5.946 -23.267  1.00 99.32           C
ATOM   2543  CG  ASP A 318     -64.329   4.764 -23.152  1.00 99.32           C
ATOM   2544  OD1 ASP A 318     -64.526   3.890 -22.249  1.00 99.32           O
ATOM   2545  OD2 ASP A 318     -63.553   4.500 -24.109  1.00 99.32           O
ATOM   2546  N   GLU A 319     -66.284   9.171 -24.149  1.00128.22           N
ATOM   2547  CA  GLU A 319     -67.456  10.095 -24.293  1.00128.22           C
ATOM   2548  C   GLU A 319     -67.025  11.211 -25.204  1.00128.22           C
ATOM   2549  O   GLU A 319     -67.905  11.727 -25.906  1.00128.22           O
ATOM   2550  CB  GLU A 319     -67.937  10.674 -22.965  1.00128.22           C
ATOM   2551  CG  GLU A 319     -68.351   9.503 -21.999  1.00128.22           C
ATOM   2552  CD  GLU A 319     -69.262  10.094 -20.899  1.00128.22           C
ATOM   2553  OE1 GLU A 319     -70.499  10.114 -21.121  1.00128.22           O
ATOM   2554  OE2 GLU A 319     -68.723  10.745 -19.997  1.00128.22           O
ATOM   2555  N   TYR A 320     -65.724  11.559 -25.322  1.00113.41           N
ATOM   2556  CA  TYR A 320     -65.309  12.539 -26.283  1.00113.41           C
ATOM   2557  C   TYR A 320     -65.671  12.197 -27.773  1.00113.41           C
ATOM   2558  O   TYR A 320     -65.253  11.127 -28.161  1.00113.41           O
ATOM   2559  CB  TYR A 320     -63.759  12.888 -26.212  1.00113.41           C
ATOM   2560  CG  TYR A 320     -63.177  13.791 -27.305  1.00113.41           C
ATOM   2561  CD1 TYR A 320     -62.192  13.353 -28.228  1.00113.41           C
ATOM   2562  CD2 TYR A 320     -63.522  15.150 -27.325  1.00113.41           C
ATOM   2563  CE1 TYR A 320     -61.703  14.207 -29.247  1.00113.41           C
ATOM   2564  CE2 TYR A 320     -62.962  16.044 -28.341  1.00113.41           C
ATOM   2565  CZ  TYR A 320     -62.059  15.549 -29.301  1.00113.41           C
ATOM   2566  OH  TYR A 320     -61.600  16.396 -30.219  1.00113.41           O
ATOM   2567  N   LEU A 321     -66.344  13.086 -28.507  1.00118.63           N
ATOM   2568  CA  LEU A 321     -66.552  13.116 -29.970  1.00118.63           C
ATOM   2569  C   LEU A 321     -65.369  13.604 -30.822  1.00118.63           C
ATOM   2570  O   LEU A 321     -64.998  14.781 -30.787  1.00118.63           O
ATOM   2571  CB  LEU A 321     -67.903  13.846 -30.334  1.00118.63           C
ATOM   2572  CG  LEU A 321     -69.136  13.332 -29.612  1.00118.63           C
ATOM   2573  CD1 LEU A 321     -69.422  11.857 -29.643  1.00118.63           C
ATOM   2574  CD2 LEU A 321     -69.280  13.988 -28.178  1.00118.63           C
ATOM   2575  N   ILE A 322     -64.748  12.739 -31.537  1.00243.28           N
ATOM   2576  CA  ILE A 322     -63.855  13.193 -32.558  1.00243.28           C
ATOM   2577  C   ILE A 322     -64.606  14.003 -33.700  1.00243.28           C
ATOM   2578  O   ILE A 322     -64.075  15.063 -34.102  1.00243.28           O
ATOM   2579  CB  ILE A 322     -62.966  12.054 -33.091  1.00243.28           C
ATOM   2580  CG1 ILE A 322     -61.954  11.724 -31.966  1.00243.28           C
ATOM   2581  CG2 ILE A 322     -62.187  12.260 -34.400  1.00243.28           C
ATOM   2582  CD1 ILE A 322     -61.491  10.272 -31.915  1.00243.28           C
ATOM   2583  N   PRO A 323     -65.811  13.578 -34.092  1.00177.97           N
ATOM   2584  CA  PRO A 323     -66.312  12.169 -34.279  1.00177.97           C
ATOM   2585  C   PRO A 323     -65.488  11.472 -35.391  1.00177.97           C
ATOM   2586  O   PRO A 323     -65.159  12.061 -36.407  1.00177.97           O
ATOM   2587  CD  PRO A 323     -66.780  14.550 -34.611  1.00177.97           C
ATOM   2588  CB  PRO A 323     -67.723  12.448 -34.736  1.00177.97           C
ATOM   2589  CG  PRO A 323     -68.090  13.881 -34.422  1.00177.97           C
ATOM   2590  N   GLN A 324     -65.212  10.201 -35.182  1.00 65.94           N
ATOM   2591  CA  GLN A 324     -64.702   9.390 -36.307  1.00 65.94           C
ATOM   2592  C   GLN A 324     -65.780   8.779 -37.221  1.00 65.94           C
ATOM   2593  O   GLN A 324     -65.373   8.591 -38.372  1.00 65.94           O
ATOM   2594  CB  GLN A 324     -63.890   8.236 -35.709  1.00 65.94           C
ATOM   2595  CG  GLN A 324     -62.572   8.613 -35.030  1.00 65.94           C
ATOM   2596  CD  GLN A 324     -62.080   7.663 -34.009  1.00 65.94           C
ATOM   2597  OE1 GLN A 324     -62.870   7.211 -33.172  1.00 65.94           O
ATOM   2598  NE2 GLN A 324     -60.809   7.397 -34.065  1.00 65.94           N
END
