# Supplementary material for: Structural characterization of EGFR exon 19 deletion mutation using molecular dynamics simulation
Source: PLoS One. 2019 Sep 19;14(9):e0222814. doi: 10.1371/journal.pone.0222814 (PMC6752865; doi:10.1371/journal.pone.0222814)
Supplement: S2 File — (PDB) [file pone.0222814.s006.pdb]

TITLE	ACTIVE FORM APO ∆ELREA EGFR
REMARK	PDB STRUCTURES USED TO BUILD THIS COMPOSITE MODEL
REMARK	2GS2, 1M14, 3W2S
HELIX    1   1 GLU     13  GLU     15  1                                   3
HELIX    2   2 LYS     53  SER     67  1                                  15
HELIX    3   3 LEU     97  ASN    107  1                                  11
HELIX    4   4 SER    110  ASP    129  1                                  20
HELIX    5   5 ALA    139  ASN    141  1                                   3
HELIX    6   6 LEU    182  HIE    187  1                                   6
HELIX    7   7 HIE    192  MET    207  1                                  16
HELIX    8   8 ALA    219  LYS    228  1                                  10
HELIX    9   9 ILE    240  TRP    250  1                                  11
HELIX   10  10 ALA    254  SER    256  1                                   3
HELIX   11  11 PHE    260  ARG    272  1                                  13
HELIX   12  12 PRO    274  TYR    277  1                                   4
HELIX   13  13 PRO    291  ASP    293  1                                   3
HELIX   14  14 ASN    295  ASP    302  1                                   8
HELIX   15  15 GLU    304  MET    306  1                                   3
SHEET    1   1 1 PHE    16  VAL    21  0
SHEET    2   2 1 THR    29  TRP    35  0
SHEET    3   3 1 ILE    44  THR    50  0
SHEET    4   4 1 LEU    76  LEU    81  0
SHEET    5   5 1 VAL    85  GLN    90  0
SHEET    6   6 1 VAL   142  THR   146  0
SHEET    7   7 1 HID   149  ILE   152  0
ATOM      1  N   GLU     1     -67.985  -2.412 -45.418  1.00 64.81           N
ATOM      2  CA  GLU     1     -68.130  -2.235 -43.955  1.00 64.81           C
ATOM      3  CB  GLU     1     -66.782  -2.469 -43.252  1.00 64.81           C
ATOM      4  CG  GLU     1     -66.919  -2.790 -41.765  1.00 64.81           C
ATOM      5  CD  GLU     1     -67.260  -4.272 -41.649  1.00 64.81           C
ATOM      6  OE1 GLU     1     -68.422  -4.640 -41.968  1.00 64.81           O
ATOM      7  OE2 GLU     1     -66.361  -5.059 -41.249  1.00 64.81           O
ATOM      8  C   GLU     1     -68.572  -0.834 -43.683  1.00 64.81           C
ATOM      9  O   GLU     1     -68.853  -0.076 -44.609  1.00 64.81           O
ATOM     10  N   ALA     2     -68.667  -0.467 -42.391  1.00 46.70           N
ATOM     11  CA  ALA     2     -69.079   0.852 -42.013  1.00 46.70           C
ATOM     12  CB  ALA     2     -69.585   0.943 -40.563  1.00 46.70           C
ATOM     13  C   ALA     2     -67.912   1.782 -42.158  1.00 46.70           C
ATOM     14  O   ALA     2     -66.746   1.387 -42.154  1.00 46.70           O
ATOM     15  N   PRO     3     -68.264   3.026 -42.325  1.00149.61           N
ATOM     16  CA  PRO     3     -67.300   4.086 -42.495  1.00149.61           C
ATOM     17  CD  PRO     3     -69.488   3.297 -43.065  1.00149.61           C
ATOM     18  CB  PRO     3     -68.080   5.269 -43.063  1.00149.61           C
ATOM     19  CG  PRO     3     -69.240   4.609 -43.824  1.00149.61           C
ATOM     20  C   PRO     3     -66.480   4.456 -41.290  1.00149.61           C
ATOM     21  O   PRO     3     -65.521   5.207 -41.448  1.00149.61           O
ATOM     22  N   ASN     4     -66.824   3.972 -40.085  1.00125.14           N
ATOM     23  CA  ASN     4     -66.107   4.322 -38.886  1.00125.14           C
ATOM     24  CB  ASN     4     -64.700   3.701 -38.803  1.00125.14           C
ATOM     25  CG  ASN     4     -64.202   3.791 -37.363  1.00125.14           C
ATOM     26  OD1 ASN     4     -63.143   3.261 -37.034  1.00125.14           O
ATOM     27  ND2 ASN     4     -64.983   4.463 -36.476  1.00125.14           N
ATOM     28  C   ASN     4     -65.993   5.814 -38.791  1.00125.14           C
ATOM     29  O   ASN     4     -65.052   6.439 -39.280  1.00125.14           O
ATOM     30  N   GLN     5     -66.991   6.392 -38.102  1.00114.71           N
ATOM     31  CA  GLN     5     -67.231   7.788 -37.869  1.00114.71           C
ATOM     32  CB  GLN     5     -68.654   8.053 -37.363  1.00114.71           C
ATOM     33  CG  GLN     5     -69.723   7.611 -38.362  1.00114.71           C
ATOM     34  CD  GLN     5     -69.910   6.109 -38.221  1.00114.71           C
ATOM     35  OE1 GLN     5     -69.397   5.489 -37.290  1.00114.71           O
ATOM     36  NE2 GLN     5     -70.675   5.504 -39.167  1.00114.71           N
ATOM     37  C   GLN     5     -66.281   8.408 -36.893  1.00114.71           C
ATOM     38  O   GLN     5     -66.067   9.617 -36.967  1.00114.71           O
ATOM     39  N   ALA     6     -65.711   7.611 -35.961  1.00 56.28           N
ATOM     40  CA  ALA     6     -64.944   8.084 -34.831  1.00 56.28           C
ATOM     41  CB  ALA     6     -64.064   6.998 -34.190  1.00 56.28           C
ATOM     42  C   ALA     6     -64.056   9.236 -35.185  1.00 56.28           C
ATOM     43  O   ALA     6     -63.478   9.303 -36.269  1.00 56.28           O
ATOM     44  N   LEU     7     -63.984  10.211 -34.253  1.00 45.90           N
ATOM     45  CA  LEU     7     -63.217  11.405 -34.451  1.00 45.90           C
ATOM     46  CB  LEU     7     -63.871  12.658 -33.835  1.00 45.90           C
ATOM     47  CG  LEU     7     -65.263  12.994 -34.409  1.00 45.90           C
ATOM     48  CD1 LEU     7     -65.849  14.251 -33.748  1.00 45.90           C
ATOM     49  CD2 LEU     7     -65.236  13.092 -35.943  1.00 45.90           C
ATOM     50  C   LEU     7     -61.907  11.228 -33.756  1.00 45.90           C
ATOM     51  O   LEU     7     -61.831  10.634 -32.680  1.00 45.90           O
ATOM     52  N   LEU     8     -60.826  11.721 -34.382  1.00 52.78           N
ATOM     53  CA  LEU     8     -59.537  11.658 -33.765  1.00 52.78           C
ATOM     54  CB  LEU     8     -58.427  11.220 -34.738  1.00 52.78           C
ATOM     55  CG  LEU     8     -57.025  11.136 -34.106  1.00 52.78           C
ATOM     56  CD1 LEU     8     -56.978  10.082 -32.988  1.00 52.78           C
ATOM     57  CD2 LEU     8     -55.949  10.902 -35.179  1.00 52.78           C
ATOM     58  C   LEU     8     -59.255  13.054 -33.323  1.00 52.78           C
ATOM     59  O   LEU     8     -59.265  13.981 -34.134  1.00 52.78           O
ATOM     60  N   ARG     9     -59.007  13.255 -32.015  1.00149.73           N
ATOM     61  CA  ARG     9     -58.804  14.604 -31.584  1.00149.73           C
ATOM     62  CB  ARG     9     -59.525  14.963 -30.275  1.00149.73           C
ATOM     63  CG  ARG     9     -59.462  16.459 -29.959  1.00149.73           C
ATOM     64  CD  ARG     9     -60.370  16.888 -28.809  1.00149.73           C
ATOM     65  NE  ARG     9     -60.185  15.903 -27.713  1.00149.73           N
ATOM     66  CZ  ARG     9     -61.014  15.933 -26.633  1.00149.73           C
ATOM     67  NH1 ARG     9     -61.987  16.887 -26.543  1.00149.73           N
ATOM     68  NH2 ARG     9     -60.870  14.995 -25.654  1.00149.73           N
ATOM     69  C   ARG     9     -57.343  14.845 -31.413  1.00149.73           C
ATOM     70  O   ARG     9     -56.605  13.999 -30.907  1.00149.73           O
ATOM     71  N   ILE    10     -56.892  16.031 -31.865  1.00 91.93           N
ATOM     72  CA  ILE    10     -55.510  16.395 -31.747  1.00 91.93           C
ATOM     73  CB  ILE    10     -54.927  17.029 -32.980  1.00 91.93           C
ATOM     74  CG1 ILE    10     -54.840  16.008 -34.128  1.00 91.93           C
ATOM     75  CG2 ILE    10     -53.564  17.634 -32.603  1.00 91.93           C
ATOM     76  CD1 ILE    10     -56.194  15.536 -34.645  1.00 91.93           C
ATOM     77  C   ILE    10     -55.435  17.394 -30.643  1.00 91.93           C
ATOM     78  O   ILE    10     -56.169  18.381 -30.630  1.00 91.93           O
ATOM     79  N   LEU    11     -54.541  17.143 -29.669  1.00 69.58           N
ATOM     80  CA  LEU    11     -54.460  17.981 -28.511  1.00 69.58           C
ATOM     81  CB  LEU    11     -54.335  17.175 -27.206  1.00 69.58           C
ATOM     82  CG  LEU    11     -55.498  16.189 -26.981  1.00 69.58           C
ATOM     83  CD1 LEU    11     -55.329  15.411 -25.666  1.00 69.58           C
ATOM     84  CD2 LEU    11     -56.859  16.893 -27.093  1.00 69.58           C
ATOM     85  C   LEU    11     -53.247  18.853 -28.596  1.00 69.58           C
ATOM     86  O   LEU    11     -52.201  18.446 -29.098  1.00 69.58           O
ATOM     87  N   LYS    12     -53.383  20.102 -28.105  1.00152.67           N
ATOM     88  CA  LYS    12     -52.294  21.033 -28.062  1.00152.67           C
ATOM     89  CB  LYS    12     -52.721  22.468 -27.704  1.00152.67           C
ATOM     90  CG  LYS    12     -53.976  22.980 -28.416  1.00152.67           C
ATOM     91  CD  LYS    12     -53.930  22.946 -29.941  1.00152.67           C
ATOM     92  CE  LYS    12     -55.217  23.484 -30.573  1.00152.67           C
ATOM     93  NZ  LYS    12     -56.381  22.684 -30.128  1.00152.67           N
ATOM     94  C   LYS    12     -51.431  20.594 -26.918  1.00152.67           C
ATOM     95  O   LYS    12     -51.932  20.174 -25.876  1.00152.67           O
ATOM     96  N   GLU    13     -50.101  20.705 -27.080  1.00 55.29           N
ATOM     97  CA  GLU    13     -49.159  20.306 -26.073  1.00 55.29           C
ATOM     98  CB  GLU    13     -47.709  20.463 -26.560  1.00 55.29           C
ATOM     99  CG  GLU    13     -46.665  19.849 -25.630  1.00 55.29           C
ATOM    100  CD  GLU    13     -45.355  19.787 -26.404  1.00 55.29           C
ATOM    101  OE1 GLU    13     -44.991  20.813 -27.039  1.00 55.29           O
ATOM    102  OE2 GLU    13     -44.707  18.706 -26.381  1.00 55.29           O
ATOM    103  C   GLU    13     -49.365  21.175 -24.875  1.00 55.29           C
ATOM    104  O   GLU    13     -49.189  20.755 -23.733  1.00 55.29           O
ATOM    105  N   THR    14     -49.765  22.426 -25.130  1.00105.68           N
ATOM    106  CA  THR    14     -49.993  23.408 -24.116  1.00105.68           C
ATOM    107  CB  THR    14     -50.420  24.721 -24.701  1.00105.68           C
ATOM    108  OG1 THR    14     -50.609  25.674 -23.671  1.00105.68           O
ATOM    109  CG2 THR    14     -51.731  24.518 -25.480  1.00105.68           C
ATOM    110  C   THR    14     -51.091  22.937 -23.215  1.00105.68           C
ATOM    111  O   THR    14     -51.131  23.285 -22.037  1.00105.68           O
ATOM    112  N   GLU    15     -52.026  22.142 -23.758  1.00 88.93           N
ATOM    113  CA  GLU    15     -53.192  21.715 -23.038  1.00 88.93           C
ATOM    114  CB  GLU    15     -54.187  20.931 -23.912  1.00 88.93           C
ATOM    115  CG  GLU    15     -54.908  21.821 -24.928  1.00 88.93           C
ATOM    116  CD  GLU    15     -55.862  20.954 -25.738  1.00 88.93           C
ATOM    117  OE1 GLU    15     -55.780  19.704 -25.601  1.00 88.93           O
ATOM    118  OE2 GLU    15     -56.688  21.525 -26.499  1.00 88.93           O
ATOM    119  C   GLU    15     -52.868  20.878 -21.834  1.00 88.93           C
ATOM    120  O   GLU    15     -53.633  20.904 -20.872  1.00 88.93           O
ATOM    121  N   PHE    16     -51.778  20.079 -21.824  1.00 81.07           N
ATOM    122  CA  PHE    16     -51.654  19.258 -20.648  1.00 81.07           C
ATOM    123  CB  PHE    16     -52.063  17.796 -20.905  1.00 81.07           C
ATOM    124  CG  PHE    16     -51.261  17.301 -22.058  1.00 81.07           C
ATOM    125  CD1 PHE    16     -50.002  16.777 -21.873  1.00 81.07           C
ATOM    126  CD2 PHE    16     -51.776  17.366 -23.334  1.00 81.07           C
ATOM    127  CE1 PHE    16     -49.272  16.323 -22.946  1.00 81.07           C
ATOM    128  CE2 PHE    16     -51.051  16.913 -24.410  1.00 81.07           C
ATOM    129  CZ  PHE    16     -49.795  16.392 -24.216  1.00 81.07           C
ATOM    130  C   PHE    16     -50.285  19.258 -20.031  1.00 81.07           C
ATOM    131  O   PHE    16     -49.262  19.222 -20.711  1.00 81.07           O
ATOM    132  N   LYS    17     -50.263  19.296 -18.678  1.00 90.22           N
ATOM    133  CA  LYS    17     -49.048  19.220 -17.912  1.00 90.22           C
ATOM    134  CB  LYS    17     -49.078  20.004 -16.589  1.00 90.22           C
ATOM    135  CG  LYS    17     -47.767  19.897 -15.807  1.00 90.22           C
ATOM    136  CD  LYS    17     -47.605  20.938 -14.697  1.00 90.22           C
ATOM    137  CE  LYS    17     -47.100  22.288 -15.209  1.00 90.22           C
ATOM    138  NZ  LYS    17     -46.950  23.237 -14.084  1.00 90.22           N
ATOM    139  C   LYS    17     -48.791  17.781 -17.567  1.00 90.22           C
ATOM    140  O   LYS    17     -49.726  16.995 -17.424  1.00 90.22           O
ATOM    141  N   LYS    18     -47.494  17.408 -17.450  1.00 90.78           N
ATOM    142  CA  LYS    18     -47.092  16.078 -17.065  1.00 90.78           C
ATOM    143  CB  LYS    18     -45.886  15.534 -17.849  1.00 90.78           C
ATOM    144  CG  LYS    18     -46.113  15.346 -19.348  1.00 90.78           C
ATOM    145  CD  LYS    18     -44.811  15.073 -20.106  1.00 90.78           C
ATOM    146  CE  LYS    18     -44.998  14.886 -21.612  1.00 90.78           C
ATOM    147  NZ  LYS    18     -43.693  14.603 -22.254  1.00 90.78           N
ATOM    148  C   LYS    18     -46.610  16.179 -15.646  1.00 90.78           C
ATOM    149  O   LYS    18     -45.814  17.060 -15.333  1.00 90.78           O
ATOM    150  N   ILE    19     -47.184  15.366 -14.731  1.00156.52           N
ATOM    151  CA  ILE    19     -46.825  15.357 -13.335  1.00156.52           C
ATOM    152  CB  ILE    19     -47.986  14.928 -12.490  1.00156.52           C
ATOM    153  CG1 ILE    19     -49.200  15.836 -12.768  1.00156.52           C
ATOM    154  CG2 ILE    19     -47.533  14.939 -11.020  1.00156.52           C
ATOM    155  CD1 ILE    19     -48.973  17.309 -12.433  1.00156.52           C
ATOM    156  C   ILE    19     -45.639  14.502 -12.959  1.00156.52           C
ATOM    157  O   ILE    19     -44.728  14.969 -12.277  1.00156.52           O
ATOM    158  N   LYS    20     -45.625  13.216 -13.388  1.00157.59           N
ATOM    159  CA  LYS    20     -44.625  12.286 -12.918  1.00157.59           C
ATOM    160  CB  LYS    20     -45.071  11.432 -11.725  1.00157.59           C
ATOM    161  CG  LYS    20     -45.335  12.145 -10.408  1.00157.59           C
ATOM    162  CD  LYS    20     -46.108  11.235  -9.453  1.00157.59           C
ATOM    163  CE  LYS    20     -45.563   9.805  -9.447  1.00157.59           C
ATOM    164  NZ  LYS    20     -46.607   8.859  -9.001  1.00157.59           N
ATOM    165  C   LYS    20     -44.415  11.234 -13.957  1.00157.59           C
ATOM    166  O   LYS    20     -45.030  11.251 -15.021  1.00157.59           O
ATOM    167  N   VAL    21     -43.512  10.272 -13.655  1.00133.43           N
ATOM    168  CA  VAL    21     -43.346   9.183 -14.569  1.00133.43           C
ATOM    169  CB  VAL    21     -41.927   8.926 -15.004  1.00133.43           C
ATOM    170  CG1 VAL    21     -41.145   8.194 -13.902  1.00133.43           C
ATOM    171  CG2 VAL    21     -41.977   8.168 -16.337  1.00133.43           C
ATOM    172  C   VAL    21     -43.880   7.948 -13.900  1.00133.43           C
ATOM    173  O   VAL    21     -43.564   7.669 -12.744  1.00133.43           O
ATOM    174  N   LEU    22     -44.844   7.272 -14.563  1.00128.71           N
ATOM    175  CA  LEU    22     -45.388   6.016 -14.116  1.00128.71           C
ATOM    176  CB  LEU    22     -46.804   5.747 -14.654  1.00128.71           C
ATOM    177  CG  LEU    22     -47.893   6.590 -13.966  1.00128.71           C
ATOM    178  CD1 LEU    22     -48.194   6.080 -12.548  1.00128.71           C
ATOM    179  CD2 LEU    22     -47.514   8.073 -13.959  1.00128.71           C
ATOM    180  C   LEU    22     -44.534   4.843 -14.471  1.00128.71           C
ATOM    181  O   LEU    22     -44.298   3.967 -13.642  1.00128.71           O
ATOM    182  N   GLY    23     -44.037   4.795 -15.723  1.00 53.31           N
ATOM    183  CA  GLY    23     -43.328   3.617 -16.132  1.00 53.31           C
ATOM    184  C   GLY    23     -42.190   4.039 -16.985  1.00 53.31           C
ATOM    185  O   GLY    23     -42.031   5.221 -17.286  1.00 53.31           O
ATOM    186  N   SER    24     -41.328   3.066 -17.348  1.00 57.77           N
ATOM    187  CA  SER    24     -40.260   3.361 -18.248  1.00 57.77           C
ATOM    188  CB  SER    24     -39.274   4.400 -17.681  1.00 57.77           C
ATOM    189  OG  SER    24     -38.234   4.655 -18.614  1.00 57.77           O
ATOM    190  C   SER    24     -39.502   2.093 -18.500  1.00 57.77           C
ATOM    191  O   SER    24     -39.222   1.330 -17.574  1.00 57.77           O
ATOM    192  N   GLY    25     -39.150   1.853 -19.780  1.00 57.07           N
ATOM    193  CA  GLY    25     -38.293   0.763 -20.142  1.00 57.07           C
ATOM    194  C   GLY    25     -38.921  -0.234 -21.078  1.00 57.07           C
ATOM    195  O   GLY    25     -38.572  -0.256 -22.256  1.00 57.07           O
ATOM    196  N   ALA    26     -39.869  -1.082 -20.625  1.00 85.23           N
ATOM    197  CA  ALA    26     -40.203  -2.142 -21.538  1.00 85.23           C
ATOM    198  CB  ALA    26     -41.138  -3.189 -20.908  1.00 85.23           C
ATOM    199  C   ALA    26     -40.852  -1.677 -22.800  1.00 85.23           C
ATOM    200  O   ALA    26     -40.264  -1.817 -23.874  1.00 85.23           O
ATOM    201  N   PHE    27     -42.091  -1.142 -22.732  1.00168.52           N
ATOM    202  CA  PHE    27     -42.623  -0.717 -23.986  1.00168.52           C
ATOM    203  CB  PHE    27     -44.146  -0.840 -24.115  1.00168.52           C
ATOM    204  CG  PHE    27     -44.373  -0.907 -25.587  1.00168.52           C
ATOM    205  CD1 PHE    27     -44.157  -2.098 -26.241  1.00168.52           C
ATOM    206  CD2 PHE    27     -44.784   0.184 -26.316  1.00168.52           C
ATOM    207  CE1 PHE    27     -44.350  -2.207 -27.598  1.00168.52           C
ATOM    208  CE2 PHE    27     -44.979   0.082 -27.675  1.00168.52           C
ATOM    209  CZ  PHE    27     -44.761  -1.113 -28.319  1.00168.52           C
ATOM    210  C   PHE    27     -42.238   0.698 -24.273  1.00168.52           C
ATOM    211  O   PHE    27     -41.562   0.963 -25.260  1.00168.52           O
ATOM    212  N   GLY    28     -42.582   1.617 -23.331  1.00118.88           N
ATOM    213  CA  GLY    28     -42.414   3.037 -23.475  1.00118.88           C
ATOM    214  C   GLY    28     -42.360   3.679 -22.128  1.00118.88           C
ATOM    215  O   GLY    28     -42.176   2.993 -21.124  1.00118.88           O
ATOM    216  N   THR    29     -42.484   5.031 -22.092  1.00 80.86           N
ATOM    217  CA  THR    29     -42.476   5.748 -20.840  1.00 80.86           C
ATOM    218  CB  THR    29     -41.452   6.847 -20.793  1.00 80.86           C
ATOM    219  OG1 THR    29     -40.156   6.318 -21.036  1.00 80.86           O
ATOM    220  CG2 THR    29     -41.491   7.502 -19.403  1.00 80.86           C
ATOM    221  C   THR    29     -43.819   6.395 -20.735  1.00 80.86           C
ATOM    222  O   THR    29     -44.284   7.055 -21.665  1.00 80.86           O
ATOM    223  N   VAL    30     -44.483   6.213 -19.580  1.00 49.94           N
ATOM    224  CA  VAL    30     -45.793   6.754 -19.411  1.00 49.94           C
ATOM    225  CB  VAL    30     -46.806   5.723 -19.001  1.00 49.94           C
ATOM    226  CG1 VAL    30     -48.144   6.426 -18.724  1.00 49.94           C
ATOM    227  CG2 VAL    30     -46.884   4.649 -20.099  1.00 49.94           C
ATOM    228  C   VAL    30     -45.729   7.776 -18.322  1.00 49.94           C
ATOM    229  O   VAL    30     -44.955   7.656 -17.372  1.00 49.94           O
ATOM    230  N   TYR    31     -46.554   8.834 -18.447  1.00 63.75           N
ATOM    231  CA  TYR    31     -46.512   9.880 -17.469  1.00 63.75           C
ATOM    232  CB  TYR    31     -46.095  11.244 -18.051  1.00 63.75           C
ATOM    233  CG  TYR    31     -44.718  11.134 -18.609  1.00 63.75           C
ATOM    234  CD1 TYR    31     -44.512  10.523 -19.825  1.00 63.75           C
ATOM    235  CD2 TYR    31     -43.636  11.654 -17.935  1.00 63.75           C
ATOM    236  CE1 TYR    31     -43.248  10.419 -20.355  1.00 63.75           C
ATOM    237  CE2 TYR    31     -42.368  11.553 -18.461  1.00 63.75           C
ATOM    238  CZ  TYR    31     -42.173  10.932 -19.672  1.00 63.75           C
ATOM    239  OH  TYR    31     -40.875  10.825 -20.214  1.00 63.75           O
ATOM    240  C   TYR    31     -47.881  10.088 -16.914  1.00 63.75           C
ATOM    241  O   TYR    31     -48.879  10.010 -17.629  1.00 63.75           O
ATOM    242  N   LYS    32     -47.952  10.326 -15.592  1.00 94.17           N
ATOM    243  CA  LYS    32     -49.191  10.716 -14.996  1.00 94.17           C
ATOM    244  CB  LYS    32     -49.179  10.689 -13.459  1.00 94.17           C
ATOM    245  CG  LYS    32     -50.539  10.987 -12.824  1.00 94.17           C
ATOM    246  CD  LYS    32     -50.560  10.761 -11.313  1.00 94.17           C
ATOM    247  CE  LYS    32     -50.151  12.013 -10.540  1.00 94.17           C
ATOM    248  NZ  LYS    32     -49.986  11.714  -9.102  1.00 94.17           N
ATOM    249  C   LYS    32     -49.294  12.142 -15.416  1.00 94.17           C
ATOM    250  O   LYS    32     -48.268  12.789 -15.624  1.00 94.17           O
ATOM    251  N   GLY    33     -50.515  12.675 -15.597  1.00 32.36           N
ATOM    252  CA  GLY    33     -50.563  14.044 -16.017  1.00 32.36           C
ATOM    253  C   GLY    33     -51.975  14.534 -15.979  1.00 32.36           C
ATOM    254  O   GLY    33     -52.920  13.766 -15.801  1.00 32.36           O
ATOM    255  N   LEU    34     -52.136  15.860 -16.146  1.00 60.54           N
ATOM    256  CA  LEU    34     -53.432  16.467 -16.150  1.00 60.54           C
ATOM    257  CB  LEU    34     -53.589  17.594 -15.115  1.00 60.54           C
ATOM    258  CG  LEU    34     -53.594  17.095 -13.659  1.00 60.54           C
ATOM    259  CD1 LEU    34     -53.751  18.260 -12.666  1.00 60.54           C
ATOM    260  CD2 LEU    34     -54.664  16.009 -13.458  1.00 60.54           C
ATOM    261  C   LEU    34     -53.643  17.085 -17.492  1.00 60.54           C
ATOM    262  O   LEU    34     -52.720  17.621 -18.099  1.00 60.54           O
ATOM    263  N   TRP    35     -54.889  17.009 -17.996  1.00112.57           N
ATOM    264  CA  TRP    35     -55.188  17.558 -19.281  1.00112.57           C
ATOM    265  CB  TRP    35     -55.614  16.466 -20.276  1.00112.57           C
ATOM    266  CG  TRP    35     -56.136  16.968 -21.595  1.00112.57           C
ATOM    267  CD2 TRP    35     -57.455  16.671 -22.071  1.00112.57           C
ATOM    268  CD1 TRP    35     -55.529  17.713 -22.562  1.00112.57           C
ATOM    269  NE1 TRP    35     -56.399  17.916 -23.607  1.00112.57           N
ATOM    270  CE2 TRP    35     -57.586  17.276 -23.319  1.00112.57           C
ATOM    271  CE3 TRP    35     -58.469  15.947 -21.512  1.00112.57           C
ATOM    272  CZ2 TRP    35     -58.743  17.168 -24.032  1.00112.57           C
ATOM    273  CZ3 TRP    35     -59.638  15.844 -22.227  1.00112.57           C
ATOM    274  CH2 TRP    35     -59.767  16.446 -23.459  1.00112.57           C
ATOM    275  C   TRP    35     -56.292  18.553 -19.134  1.00112.57           C
ATOM    276  O   TRP    35     -57.400  18.222 -18.714  1.00112.57           O
ATOM    277  N   ILE    36     -56.007  19.817 -19.500  1.00123.08           N
ATOM    278  CA  ILE    36     -57.002  20.841 -19.398  1.00123.08           C
ATOM    279  CB  ILE    36     -56.452  22.136 -18.871  1.00123.08           C
ATOM    280  CG1 ILE    36     -55.725  21.912 -17.536  1.00123.08           C
ATOM    281  CG2 ILE    36     -57.608  23.145 -18.779  1.00123.08           C
ATOM    282  CD1 ILE    36     -56.602  21.278 -16.466  1.00123.08           C
ATOM    283  C   ILE    36     -57.406  21.122 -20.808  1.00123.08           C
ATOM    284  O   ILE    36     -56.621  21.659 -21.584  1.00123.08           O
ATOM    285  N   PRO    37     -58.614  20.808 -21.164  1.00 99.76           N
ATOM    286  CA  PRO    37     -59.056  21.054 -22.507  1.00 99.76           C
ATOM    287  CD  PRO    37     -59.317  19.689 -20.557  1.00 99.76           C
ATOM    288  CB  PRO    37     -60.409  20.358 -22.629  1.00 99.76           C
ATOM    289  CG  PRO    37     -60.295  19.186 -21.634  1.00 99.76           C
ATOM    290  C   PRO    37     -59.070  22.538 -22.699  1.00 99.76           C
ATOM    291  O   PRO    37     -58.984  23.264 -21.710  1.00 99.76           O
ATOM    292  N   GLU    38     -59.212  23.011 -23.952  1.00150.64           N
ATOM    293  CA  GLU    38     -58.945  24.387 -24.261  1.00150.64           C
ATOM    294  CB  GLU    38     -59.141  24.689 -25.760  1.00150.64           C
ATOM    295  CG  GLU    38     -60.449  24.168 -26.355  0.50150.64           C
ATOM    296  CD  GLU    38     -60.261  24.099 -27.865  0.50150.64           C
ATOM    297  OE1 GLU    38     -59.157  23.677 -28.300  0.50150.64           O
ATOM    298  OE2 GLU    38     -61.220  24.454 -28.601  0.50150.64           O
ATOM    299  C   GLU    38     -59.667  25.384 -23.400  1.00150.64           C
ATOM    300  O   GLU    38     -58.994  26.162 -22.727  1.00150.64           O
ATOM    301  N   GLY    39     -61.010  25.398 -23.311  1.00 63.81           N
ATOM    302  CA  GLY    39     -61.557  26.432 -22.466  1.00 63.81           C
ATOM    303  C   GLY    39     -62.698  25.851 -21.697  1.00 63.81           C
ATOM    304  O   GLY    39     -63.681  26.532 -21.406  1.00 63.81           O
ATOM    305  N   GLU    40     -62.589  24.549 -21.383  1.00109.46           N
ATOM    306  CA  GLU    40     -63.599  23.813 -20.681  1.00109.46           C
ATOM    307  CB  GLU    40     -63.619  22.332 -21.076  1.00109.46           C
ATOM    308  CG  GLU    40     -64.121  22.224 -22.520  1.00109.46           C
ATOM    309  CD  GLU    40     -64.164  20.777 -22.967  1.00109.46           C
ATOM    310  OE1 GLU    40     -64.849  19.962 -22.295  1.00109.46           O
ATOM    311  OE2 GLU    40     -63.515  20.476 -24.005  1.00109.46           O
ATOM    312  C   GLU    40     -63.607  24.014 -19.189  1.00109.46           C
ATOM    313  O   GLU    40     -64.653  23.866 -18.557  1.00109.46           O
ATOM    314  N   LYS    41     -62.458  24.352 -18.568  1.00126.53           N
ATOM    315  CA  LYS    41     -62.427  24.520 -17.137  1.00126.53           C
ATOM    316  CB  LYS    41     -63.519  25.482 -16.632  1.00126.53           C
ATOM    317  CG  LYS    41     -63.363  25.910 -15.171  1.00126.53           C
ATOM    318  CD  LYS    41     -62.170  26.837 -14.927  1.00126.53           C
ATOM    319  CE  LYS    41     -62.020  27.275 -13.468  1.00126.53           C
ATOM    320  NZ  LYS    41     -63.117  28.195 -13.097  1.00126.53           N
ATOM    321  C   LYS    41     -62.624  23.189 -16.469  1.00126.53           C
ATOM    322  O   LYS    41     -63.249  23.102 -15.411  1.00126.53           O
ATOM    323  N   VAL    42     -62.088  22.112 -17.084  1.00 56.55           N
ATOM    324  CA  VAL    42     -62.142  20.799 -16.497  1.00 56.55           C
ATOM    325  CB  VAL    42     -63.012  19.834 -17.252  1.00 56.55           C
ATOM    326  CG1 VAL    42     -64.454  20.369 -17.246  1.00 56.55           C
ATOM    327  CG2 VAL    42     -62.424  19.625 -18.658  1.00 56.55           C
ATOM    328  C   VAL    42     -60.744  20.247 -16.523  1.00 56.55           C
ATOM    329  O   VAL    42     -59.926  20.663 -17.341  1.00 56.55           O
ATOM    330  N   LYS    43     -60.414  19.317 -15.599  1.00132.37           N
ATOM    331  CA  LYS    43     -59.106  18.708 -15.581  1.00132.37           C
ATOM    332  CB  LYS    43     -58.326  18.876 -14.261  1.00132.37           C
ATOM    333  CG  LYS    43     -57.776  20.270 -13.965  1.00132.37           C
ATOM    334  CD  LYS    43     -58.813  21.304 -13.538  1.00132.37           C
ATOM    335  CE  LYS    43     -58.185  22.664 -13.232  1.00132.37           C
ATOM    336  NZ  LYS    43     -57.180  22.515 -12.155  1.00132.37           N
ATOM    337  C   LYS    43     -59.295  17.228 -15.686  1.00132.37           C
ATOM    338  O   LYS    43     -60.134  16.658 -14.990  1.00132.37           O
ATOM    339  N   ILE    44     -58.511  16.547 -16.549  1.00 74.06           N
ATOM    340  CA  ILE    44     -58.723  15.132 -16.626  1.00 74.06           C
ATOM    341  CB  ILE    44     -59.337  14.712 -17.929  1.00 74.06           C
ATOM    342  CG1 ILE    44     -60.697  15.417 -18.088  1.00 74.06           C
ATOM    343  CG2 ILE    44     -59.451  13.179 -17.947  1.00 74.06           C
ATOM    344  CD1 ILE    44     -61.288  15.336 -19.493  1.00 74.06           C
ATOM    345  C   ILE    44     -57.424  14.417 -16.416  1.00 74.06           C
ATOM    346  O   ILE    44     -56.422  14.684 -17.079  1.00 74.06           O
ATOM    347  N   PRO    45     -57.426  13.501 -15.483  1.00153.43           N
ATOM    348  CA  PRO    45     -56.251  12.728 -15.214  1.00153.43           C
ATOM    349  CD  PRO    45     -58.326  13.540 -14.347  1.00153.43           C
ATOM    350  CB  PRO    45     -56.513  11.987 -13.899  1.00153.43           C
ATOM    351  CG  PRO    45     -58.009  12.231 -13.606  1.00153.43           C
ATOM    352  C   PRO    45     -55.988  11.871 -16.405  1.00153.43           C
ATOM    353  O   PRO    45     -56.916  11.215 -16.880  1.00153.43           O
ATOM    354  N   VAL    46     -54.734  11.840 -16.897  1.00 52.83           N
ATOM    355  CA  VAL    46     -54.484  11.082 -18.087  1.00 52.83           C
ATOM    356  CB  VAL    46     -54.464  11.920 -19.331  1.00 52.83           C
ATOM    357  CG1 VAL    46     -55.862  12.530 -19.528  1.00 52.83           C
ATOM    358  CG2 VAL    46     -53.345  12.967 -19.197  1.00 52.83           C
ATOM    359  C   VAL    46     -53.143  10.429 -17.986  1.00 52.83           C
ATOM    360  O   VAL    46     -52.392  10.665 -17.043  1.00 52.83           O
ATOM    361  N   ALA    47     -52.845   9.536 -18.956  1.00 48.99           N
ATOM    362  CA  ALA    47     -51.558   8.903 -19.051  1.00 48.99           C
ATOM    363  CB  ALA    47     -51.625   7.368 -19.000  1.00 48.99           C
ATOM    364  C   ALA    47     -51.007   9.280 -20.406  1.00 48.99           C
ATOM    365  O   ALA    47     -51.739   9.247 -21.392  1.00 48.99           O
ATOM    366  N   ILE    48     -49.703   9.646 -20.499  1.00 85.42           N
ATOM    367  CA  ILE    48     -49.101  10.060 -21.757  1.00 85.42           C
ATOM    368  CB  ILE    48     -48.512  11.437 -21.683  1.00 85.42           C
ATOM    369  CG1 ILE    48     -49.599  12.470 -21.342  1.00 85.42           C
ATOM    370  CG2 ILE    48     -47.785  11.719 -23.007  1.00 85.42           C
ATOM    371  CD1 ILE    48     -49.030  13.823 -20.920  1.00 85.42           C
ATOM    372  C   ILE    48     -47.946   9.110 -22.093  1.00 85.42           C
ATOM    373  O   ILE    48     -47.269   8.674 -21.165  1.00 85.42           O
ATOM    374  N   LYS    49     -47.686   8.767 -23.409  1.00174.50           N
ATOM    375  CA  LYS    49     -46.653   7.776 -23.793  1.00174.50           C
ATOM    376  CB  LYS    49     -47.259   6.365 -23.877  1.00174.50           C
ATOM    377  CG  LYS    49     -46.273   5.264 -24.263  1.00174.50           C
ATOM    378  CD  LYS    49     -46.914   3.875 -24.266  1.00174.50           C
ATOM    379  CE  LYS    49     -47.984   3.726 -25.350  1.00174.50           C
ATOM    380  NZ  LYS    49     -48.595   2.381 -25.292  1.00174.50           N
ATOM    381  C   LYS    49     -45.914   7.993 -25.180  1.00174.50           C
ATOM    382  O   LYS    49     -46.577   8.518 -26.072  1.00174.50           O
ATOM    383  N   THR    50     -44.569   7.571 -25.413  1.00247.46           N
ATOM    384  CA  THR    50     -43.743   7.688 -26.689  1.00247.46           C
ATOM    385  CB  THR    50     -43.099   9.034 -26.854  1.00247.46           C
ATOM    386  OG1 THR    50     -42.187   9.281 -25.796  1.00247.46           O
ATOM    387  CG2 THR    50     -44.199  10.107 -26.885  1.00247.46           C
ATOM    388  C   THR    50     -42.585   6.637 -26.921  1.00247.46           C
ATOM    389  O   THR    50     -42.236   5.900 -25.998  1.00247.46           O
ATOM    390  N   SER    51     -41.985   6.531 -28.193  1.00196.26           N
ATOM    391  CA  SER    51     -40.815   5.727 -28.654  1.00196.26           C
ATOM    392  CB  SER    51     -40.813   4.295 -28.089  1.00196.26           C
ATOM    393  OG  SER    51     -39.680   3.585 -28.567  1.00196.26           O
ATOM    394  C   SER    51     -40.751   5.583 -30.191  1.00196.26           C
ATOM    395  O   SER    51     -41.772   5.369 -30.830  1.00196.26           O
ATOM    396  N   PRO    52     -39.564   5.636 -30.804  1.00129.35           N
ATOM    397  CA  PRO    52     -39.366   5.619 -32.266  1.00129.35           C
ATOM    398  CD  PRO    52     -38.470   6.322 -30.135  1.00129.35           C
ATOM    399  CB  PRO    52     -37.899   5.984 -32.477  1.00129.35           C
ATOM    400  CG  PRO    52     -37.554   6.849 -31.251  1.00129.35           C
ATOM    401  C   PRO    52     -39.824   4.537 -33.219  1.00129.35           C
ATOM    402  O   PRO    52     -40.596   4.830 -34.134  1.00129.35           O
ATOM    403  N   LYS    53     -39.402   3.275 -33.027  1.00128.55           N
ATOM    404  CA  LYS    53     -39.761   2.179 -33.900  1.00128.55           C
ATOM    405  CB  LYS    53     -39.217   0.861 -33.331  1.00128.55           C
ATOM    406  CG  LYS    53     -39.631  -0.411 -34.067  1.00128.55           C
ATOM    407  CD  LYS    53     -39.035  -1.663 -33.421  1.00128.55           C
ATOM    408  CE  LYS    53     -39.271  -1.717 -31.906  1.00128.55           C
ATOM    409  NZ  LYS    53     -38.677  -2.943 -31.329  1.00128.55           N
ATOM    410  C   LYS    53     -41.231   2.111 -33.771  1.00128.55           C
ATOM    411  O   LYS    53     -41.981   1.752 -34.679  1.00128.55           O
ATOM    412  N   ALA    54     -41.630   2.491 -32.561  1.00102.02           N
ATOM    413  CA  ALA    54     -42.939   2.474 -32.029  1.00102.02           C
ATOM    414  CB  ALA    54     -42.975   2.870 -30.541  1.00102.02           C
ATOM    415  C   ALA    54     -43.913   3.358 -32.738  1.00102.02           C
ATOM    416  O   ALA    54     -45.080   2.990 -32.808  1.00102.02           O
ATOM    417  N   ASN    55     -43.500   4.522 -33.281  1.00 94.28           N
ATOM    418  CA  ASN    55     -44.449   5.471 -33.808  1.00 94.28           C
ATOM    419  CB  ASN    55     -43.787   6.715 -34.426  1.00 94.28           C
ATOM    420  CG  ASN    55     -43.297   7.574 -33.264  1.00 94.28           C
ATOM    421  OD1 ASN    55     -42.631   8.590 -33.460  1.00 94.28           O
ATOM    422  ND2 ASN    55     -43.639   7.160 -32.015  1.00 94.28           N
ATOM    423  C   ASN    55     -45.340   4.824 -34.819  1.00 94.28           C
ATOM    424  O   ASN    55     -46.535   5.120 -34.876  1.00 94.28           O
ATOM    425  N   LYS    56     -44.801   3.904 -35.632  1.00 94.85           N
ATOM    426  CA  LYS    56     -45.663   3.275 -36.587  1.00 94.85           C
ATOM    427  CB  LYS    56     -44.976   2.194 -37.431  1.00 94.85           C
ATOM    428  CG  LYS    56     -45.983   1.496 -38.348  1.00 94.85           C
ATOM    429  CD  LYS    56     -45.374   0.532 -39.363  1.00 94.85           C
ATOM    430  CE  LYS    56     -46.435  -0.177 -40.206  1.00 94.85           C
ATOM    431  NZ  LYS    56     -47.334  -0.958 -39.326  1.00 94.85           N
ATOM    432  C   LYS    56     -46.774   2.577 -35.862  1.00 94.85           C
ATOM    433  O   LYS    56     -47.928   2.622 -36.282  1.00 94.85           O
ATOM    434  N   GLU    57     -46.444   1.891 -34.757  1.00 75.14           N
ATOM    435  CA  GLU    57     -47.399   1.126 -34.003  1.00 75.14           C
ATOM    436  CB  GLU    57     -46.703   0.197 -32.994  1.00 75.14           C
ATOM    437  CG  GLU    57     -45.806  -0.834 -33.686  1.00 75.14           C
ATOM    438  CD  GLU    57     -45.042  -1.614 -32.628  1.00 75.14           C
ATOM    439  OE1 GLU    57     -45.517  -1.648 -31.462  1.00 75.14           O
ATOM    440  OE2 GLU    57     -43.975  -2.188 -32.973  1.00 75.14           O
ATOM    441  C   GLU    57     -48.380   1.990 -33.248  1.00 75.14           C
ATOM    442  O   GLU    57     -49.562   1.659 -33.158  1.00 75.14           O
ATOM    443  N   ILE    58     -47.912   3.122 -32.683  1.00 85.67           N
ATOM    444  CA  ILE    58     -48.706   3.974 -31.836  1.00 85.67           C
ATOM    445  CB  ILE    58     -47.932   5.122 -31.244  1.00 85.67           C
ATOM    446  CG1 ILE    58     -48.752   5.807 -30.138  1.00 85.67           C
ATOM    447  CG2 ILE    58     -47.506   6.072 -32.376  1.00 85.67           C
ATOM    448  CD1 ILE    58     -47.932   6.767 -29.279  1.00 85.67           C
ATOM    449  C   ILE    58     -49.860   4.549 -32.586  1.00 85.67           C
ATOM    450  O   ILE    58     -50.945   4.708 -32.028  1.00 85.67           O
ATOM    451  N   LEU    59     -49.637   4.943 -33.851  1.00 61.11           N
ATOM    452  CA  LEU    59     -50.696   5.480 -34.650  1.00 61.11           C
ATOM    453  CB  LEU    59     -50.195   6.027 -35.998  1.00 61.11           C
ATOM    454  CG  LEU    59     -49.299   7.273 -35.846  1.00 61.11           C
ATOM    455  CD1 LEU    59     -48.818   7.790 -37.210  1.00 61.11           C
ATOM    456  CD2 LEU    59     -50.000   8.365 -35.016  1.00 61.11           C
ATOM    457  C   LEU    59     -51.682   4.393 -34.908  1.00 61.11           C
ATOM    458  O   LEU    59     -52.891   4.618 -34.874  1.00 61.11           O
ATOM    459  N   ASP    60     -51.187   3.172 -35.170  1.00 43.67           N
ATOM    460  CA  ASP    60     -52.076   2.083 -35.452  1.00 43.67           C
ATOM    461  CB  ASP    60     -51.323   0.770 -35.751  1.00 43.67           C
ATOM    462  CG  ASP    60     -50.574   0.915 -37.074  1.00 43.67           C
ATOM    463  OD1 ASP    60     -50.933   1.833 -37.860  1.00 43.67           O
ATOM    464  OD2 ASP    60     -49.636   0.109 -37.318  1.00 43.67           O
ATOM    465  C   ASP    60     -52.919   1.860 -34.238  1.00 43.67           C
ATOM    466  O   ASP    60     -54.132   1.676 -34.326  1.00 43.67           O
ATOM    467  N   GLU    61     -52.282   1.897 -33.056  1.00 41.46           N
ATOM    468  CA  GLU    61     -52.982   1.676 -31.829  1.00 41.46           C
ATOM    469  CB  GLU    61     -52.048   1.705 -30.608  1.00 41.46           C
ATOM    470  CG  GLU    61     -52.768   1.466 -29.281  1.00 41.46           C
ATOM    471  CD  GLU    61     -51.724   1.521 -28.176  1.00 41.46           C
ATOM    472  OE1 GLU    61     -50.511   1.564 -28.513  1.00 41.46           O
ATOM    473  OE2 GLU    61     -52.125   1.515 -26.982  1.00 41.46           O
ATOM    474  C   GLU    61     -53.991   2.765 -31.648  1.00 41.46           C
ATOM    475  O   GLU    61     -55.120   2.507 -31.234  1.00 41.46           O
ATOM    476  N   ALA    62     -53.607   4.011 -31.983  1.00 36.59           N
ATOM    477  CA  ALA    62     -54.447   5.162 -31.803  1.00 36.59           C
ATOM    478  CB  ALA    62     -53.769   6.470 -32.242  1.00 36.59           C
ATOM    479  C   ALA    62     -55.677   4.997 -32.630  1.00 36.59           C
ATOM    480  O   ALA    62     -56.770   5.376 -32.211  1.00 36.59           O
ATOM    481  N   TYR    63     -55.525   4.429 -33.837  1.00 56.39           N
ATOM    482  CA  TYR    63     -56.635   4.249 -34.721  1.00 56.39           C
ATOM    483  CB  TYR    63     -56.205   3.573 -36.037  1.00 56.39           C
ATOM    484  CG  TYR    63     -57.409   3.144 -36.803  1.00 56.39           C
ATOM    485  CD1 TYR    63     -57.942   1.892 -36.596  1.00 56.39           C
ATOM    486  CD2 TYR    63     -58.002   3.977 -37.723  1.00 56.39           C
ATOM    487  CE1 TYR    63     -59.049   1.472 -37.293  1.00 56.39           C
ATOM    488  CE2 TYR    63     -59.111   3.563 -38.425  1.00 56.39           C
ATOM    489  CZ  TYR    63     -59.634   2.310 -38.210  1.00 56.39           C
ATOM    490  OH  TYR    63     -60.770   1.882 -38.928  1.00 56.39           O
ATOM    491  C   TYR    63     -57.655   3.378 -34.052  1.00 56.39           C
ATOM    492  O   TYR    63     -58.845   3.690 -34.050  1.00 56.39           O
ATOM    493  N   VAL    64     -57.209   2.257 -33.458  1.00 51.28           N
ATOM    494  CA  VAL    64     -58.113   1.323 -32.848  1.00 51.28           C
ATOM    495  CB  VAL    64     -57.429   0.061 -32.413  1.00 51.28           C
ATOM    496  CG1 VAL    64     -58.459  -0.823 -31.688  1.00 51.28           C
ATOM    497  CG2 VAL    64     -56.792  -0.603 -33.647  1.00 51.28           C
ATOM    498  C   VAL    64     -58.773   1.903 -31.633  1.00 51.28           C
ATOM    499  O   VAL    64     -59.991   1.827 -31.478  1.00 51.28           O
ATOM    500  N   MET    65     -57.980   2.541 -30.757  1.00 62.12           N
ATOM    501  CA  MET    65     -58.453   2.991 -29.478  1.00 62.12           C
ATOM    502  CB  MET    65     -57.328   3.602 -28.626  1.00 62.12           C
ATOM    503  CG  MET    65     -57.663   3.693 -27.137  1.00 62.12           C
ATOM    504  SD  MET    65     -56.265   4.202 -26.090  1.00 62.12           S
ATOM    505  CE  MET    65     -55.227   2.767 -26.498  1.00 62.12           C
ATOM    506  C   MET    65     -59.527   4.014 -29.670  1.00 62.12           C
ATOM    507  O   MET    65     -60.474   4.088 -28.887  1.00 62.12           O
ATOM    508  N   ALA    66     -59.374   4.854 -30.705  1.00 51.03           N
ATOM    509  CA  ALA    66     -60.300   5.900 -31.042  1.00 51.03           C
ATOM    510  CB  ALA    66     -59.780   6.806 -32.171  1.00 51.03           C
ATOM    511  C   ALA    66     -61.614   5.329 -31.492  1.00 51.03           C
ATOM    512  O   ALA    66     -62.665   5.942 -31.309  1.00 51.03           O
ATOM    513  N   SER    67     -61.571   4.171 -32.174  1.00 67.10           N
ATOM    514  CA  SER    67     -62.736   3.556 -32.746  1.00 67.10           C
ATOM    515  CB  SER    67     -62.372   2.533 -33.831  1.00 67.10           C
ATOM    516  OG  SER    67     -61.699   3.191 -34.893  1.00 67.10           O
ATOM    517  C   SER    67     -63.582   2.846 -31.727  1.00 67.10           C
ATOM    518  O   SER    67     -64.677   2.387 -32.052  1.00 67.10           O
ATOM    519  N   VAL    68     -63.117   2.695 -30.474  1.00 51.91           N
ATOM    520  CA  VAL    68     -63.914   1.922 -29.559  1.00 51.91           C
ATOM    521  CB  VAL    68     -63.137   0.827 -28.894  1.00 51.91           C
ATOM    522  CG1 VAL    68     -62.661  -0.154 -29.979  1.00 51.91           C
ATOM    523  CG2 VAL    68     -61.995   1.464 -28.084  1.00 51.91           C
ATOM    524  C   VAL    68     -64.467   2.794 -28.474  1.00 51.91           C
ATOM    525  O   VAL    68     -63.821   3.738 -28.024  1.00 51.91           O
ATOM    526  N   ASP    69     -65.717   2.502 -28.044  1.00 62.89           N
ATOM    527  CA  ASP    69     -66.327   3.257 -26.984  1.00 62.89           C
ATOM    528  CB  ASP    69     -67.318   4.317 -27.496  1.00 62.89           C
ATOM    529  CG  ASP    69     -67.906   5.055 -26.301  1.00 62.89           C
ATOM    530  OD1 ASP    69     -67.321   4.957 -25.190  1.00 62.89           O
ATOM    531  OD2 ASP    69     -68.963   5.716 -26.485  1.00 62.89           O
ATOM    532  C   ASP    69     -67.113   2.324 -26.113  1.00 62.89           C
ATOM    533  O   ASP    69     -68.290   2.076 -26.370  1.00 62.89           O
ATOM    534  N   ASN    70     -66.483   1.783 -25.051  1.00 56.59           N
ATOM    535  CA  ASN    70     -67.183   0.910 -24.154  1.00 56.59           C
ATOM    536  CB  ASN    70     -67.000  -0.576 -24.508  1.00 56.59           C
ATOM    537  CG  ASN    70     -67.973  -1.400 -23.681  1.00 56.59           C
ATOM    538  OD1 ASN    70     -67.725  -1.687 -22.512  1.00 56.59           O
ATOM    539  ND2 ASN    70     -69.119  -1.793 -24.298  1.00 56.59           N
ATOM    540  C   ASN    70     -66.607   1.151 -22.792  1.00 56.59           C
ATOM    541  O   ASN    70     -65.440   1.516 -22.669  1.00 56.59           O
ATOM    542  N   PRO    71     -67.379   0.965 -21.756  1.00 89.13           N
ATOM    543  CA  PRO    71     -66.872   1.214 -20.434  1.00 89.13           C
ATOM    544  CD  PRO    71     -68.816   1.180 -21.840  1.00 89.13           C
ATOM    545  CB  PRO    71     -68.089   1.158 -19.515  1.00 89.13           C
ATOM    546  CG  PRO    71     -69.247   1.610 -20.427  1.00 89.13           C
ATOM    547  C   PRO    71     -65.753   0.291 -20.053  1.00 89.13           C
ATOM    548  O   PRO    71     -64.994   0.607 -19.140  1.00 89.13           O
ATOM    549  N   HIE    72     -65.711  -0.895 -20.674  1.00127.29           N
ATOM    550  CA  HIE    72     -64.750  -1.942 -20.469  1.00127.29           C
ATOM    551  ND1 HIE    72     -66.078  -3.764 -18.208  1.00127.29           N
ATOM    552  CG  HIE    72     -66.401  -3.485 -19.518  1.00127.29           C
ATOM    553  CB  HIE    72     -65.385  -3.330 -20.607  1.00127.29           C
ATOM    554  NE2 HIE    72     -68.284  -3.509 -18.276  1.00127.29           N
ATOM    555  CD2 HIE    72     -67.754  -3.335 -19.541  1.00127.29           C
ATOM    556  CE1 HIE    72     -67.239  -3.765 -17.508  1.00127.29           C
ATOM    557  C   HIE    72     -63.512  -1.844 -21.309  1.00127.29           C
ATOM    558  O   HIE    72     -62.650  -2.708 -21.194  1.00127.29           O
ATOM    559  N   VAL    73     -63.443  -0.910 -22.279  1.00 58.10           N
ATOM    560  CA  VAL    73     -62.271  -0.820 -23.112  1.00 58.10           C
ATOM    561  CB  VAL    73     -62.590  -0.910 -24.577  1.00 58.10           C
ATOM    562  CG1 VAL    73     -61.282  -0.793 -25.376  1.00 58.10           C
ATOM    563  CG2 VAL    73     -63.370  -2.213 -24.826  1.00 58.10           C
ATOM    564  C   VAL    73     -61.650   0.522 -22.851  1.00 58.10           C
ATOM    565  O   VAL    73     -62.347   1.483 -22.540  1.00 58.10           O
ATOM    566  N   CYS    74     -60.310   0.630 -22.985  1.00 69.74           N
ATOM    567  CA  CYS    74     -59.651   1.857 -22.625  1.00 69.74           C
ATOM    568  CB  CYS    74     -58.121   1.773 -22.596  1.00 69.74           C
ATOM    569  SG  CYS    74     -57.558   0.961 -21.075  1.00 69.74           S
ATOM    570  C   CYS    74     -60.048   3.003 -23.490  1.00 69.74           C
ATOM    571  O   CYS    74     -60.224   2.884 -24.701  1.00 69.74           O
ATOM    572  N   ARG    75     -60.171   4.175 -22.836  1.00160.93           N
ATOM    573  CA  ARG    75     -60.603   5.387 -23.468  1.00160.93           C
ATOM    574  CB  ARG    75     -61.351   6.311 -22.487  1.00160.93           C
ATOM    575  CG  ARG    75     -61.968   7.575 -23.094  1.00160.93           C
ATOM    576  CD  ARG    75     -63.058   7.279 -24.125  1.00160.93           C
ATOM    577  NE  ARG    75     -63.977   8.453 -24.166  1.00160.93           N
ATOM    578  CZ  ARG    75     -63.685   9.558 -24.912  1.00160.93           C
ATOM    579  NH1 ARG    75     -62.509   9.631 -25.599  1.00160.93           N
ATOM    580  NH2 ARG    75     -64.571  10.595 -24.959  1.00160.93           N
ATOM    581  C   ARG    75     -59.408   6.141 -23.984  1.00160.93           C
ATOM    582  O   ARG    75     -58.533   6.543 -23.217  1.00160.93           O
ATOM    583  N   LEU    76     -59.357   6.347 -25.322  1.00 76.32           N
ATOM    584  CA  LEU    76     -58.302   7.099 -25.947  1.00 76.32           C
ATOM    585  CB  LEU    76     -57.947   6.635 -27.367  1.00 76.32           C
ATOM    586  CG  LEU    76     -56.926   7.567 -28.048  1.00 76.32           C
ATOM    587  CD1 LEU    76     -55.571   7.546 -27.323  1.00 76.32           C
ATOM    588  CD2 LEU    76     -56.814   7.277 -29.552  1.00 76.32           C
ATOM    589  C   LEU    76     -58.770   8.514 -26.091  1.00 76.32           C
ATOM    590  O   LEU    76     -59.740   8.792 -26.794  1.00 76.32           O
ATOM    591  N   LEU    77     -58.104   9.443 -25.383  1.00 90.66           N
ATOM    592  CA  LEU    77     -58.484  10.828 -25.397  1.00 90.66           C
ATOM    593  CB  LEU    77     -57.933  11.593 -24.185  1.00 90.66           C
ATOM    594  CG  LEU    77     -58.601  11.134 -22.876  1.00 90.66           C
ATOM    595  CD1 LEU    77     -58.042  11.890 -21.666  1.00 90.66           C
ATOM    596  CD2 LEU    77     -60.133  11.234 -22.968  1.00 90.66           C
ATOM    597  C   LEU    77     -58.118  11.562 -26.656  1.00 90.66           C
ATOM    598  O   LEU    77     -58.924  12.332 -27.176  1.00 90.66           O
ATOM    599  N   GLY    78     -56.891  11.357 -27.182  1.00 36.16           N
ATOM    600  CA  GLY    78     -56.484  12.101 -28.343  1.00 36.16           C
ATOM    601  C   GLY    78     -55.002  11.955 -28.473  1.00 36.16           C
ATOM    602  O   GLY    78     -54.357  11.330 -27.632  1.00 36.16           O
ATOM    603  N   ILE    79     -54.417  12.534 -29.542  1.00109.62           N
ATOM    604  CA  ILE    79     -52.995  12.433 -29.705  1.00109.62           C
ATOM    605  CB  ILE    79     -52.543  11.612 -30.883  1.00109.62           C
ATOM    606  CG1 ILE    79     -52.976  12.253 -32.211  1.00109.62           C
ATOM    607  CG2 ILE    79     -53.053  10.174 -30.682  1.00109.62           C
ATOM    608  CD1 ILE    79     -54.486  12.369 -32.383  1.00109.62           C
ATOM    609  C   ILE    79     -52.438  13.808 -29.888  1.00109.62           C
ATOM    610  O   ILE    79     -53.144  14.740 -30.273  1.00109.62           O
ATOM    611  N   CYS    80     -51.143  13.968 -29.551  1.00 54.74           N
ATOM    612  CA  CYS    80     -50.488  15.232 -29.719  1.00 54.74           C
ATOM    613  CB  CYS    80     -49.802  15.732 -28.436  1.00 54.74           C
ATOM    614  SG  CYS    80     -49.030  17.362 -28.654  1.00 54.74           S
ATOM    615  C   CYS    80     -49.434  15.031 -30.765  1.00 54.74           C
ATOM    616  O   CYS    80     -48.624  14.110 -30.669  1.00 54.74           O
ATOM    617  N   LEU    81     -49.416  15.899 -31.800  1.00 75.74           N
ATOM    618  CA  LEU    81     -48.492  15.701 -32.884  1.00 75.74           C
ATOM    619  CB  LEU    81     -49.120  16.021 -34.252  1.00 75.74           C
ATOM    620  CG  LEU    81     -50.330  15.133 -34.603  1.00 75.74           C
ATOM    621  CD1 LEU    81     -50.911  15.494 -35.981  1.00 75.74           C
ATOM    622  CD2 LEU    81     -49.982  13.641 -34.483  1.00 75.74           C
ATOM    623  C   LEU    81     -47.317  16.612 -32.725  1.00 75.74           C
ATOM    624  O   LEU    81     -47.135  17.555 -33.492  1.00 75.74           O
ATOM    625  N   THR    82     -46.469  16.334 -31.721  1.00 66.59           N
ATOM    626  CA  THR    82     -45.253  17.071 -31.554  1.00 66.59           C
ATOM    627  CB  THR    82     -44.987  17.470 -30.128  1.00 66.59           C
ATOM    628  OG1 THR    82     -44.964  16.330 -29.285  1.00 66.59           O
ATOM    629  CG2 THR    82     -46.093  18.438 -29.678  1.00 66.59           C
ATOM    630  C   THR    82     -44.183  16.152 -32.050  1.00 66.59           C
ATOM    631  O   THR    82     -44.501  15.079 -32.560  1.00 66.59           O
ATOM    632  N   SER    83     -42.896  16.533 -31.900  1.00 91.10           N
ATOM    633  CA  SER    83     -41.819  15.735 -32.423  1.00 91.10           C
ATOM    634  CB  SER    83     -40.431  16.262 -32.029  1.00 91.10           C
ATOM    635  OG  SER    83     -39.429  15.427 -32.588  1.00 91.10           O
ATOM    636  C   SER    83     -41.966  14.371 -31.846  1.00 91.10           C
ATOM    637  O   SER    83     -41.748  13.361 -32.513  1.00 91.10           O
ATOM    638  N   THR    84     -42.352  14.299 -30.568  1.00173.90           N
ATOM    639  CA  THR    84     -42.638  12.995 -30.057  1.00173.90           C
ATOM    640  CB  THR    84     -42.159  12.772 -28.651  1.00173.90           C
ATOM    641  OG1 THR    84     -42.813  13.654 -27.751  1.00173.90           O
ATOM    642  CG2 THR    84     -40.643  13.019 -28.615  1.00173.90           C
ATOM    643  C   THR    84     -44.135  12.940 -30.055  1.00173.90           C
ATOM    644  O   THR    84     -44.778  13.768 -29.414  1.00173.90           O
ATOM    645  N   VAL    85     -44.732  11.992 -30.811  1.00129.16           N
ATOM    646  CA  VAL    85     -46.166  11.870 -30.882  1.00129.16           C
ATOM    647  CB  VAL    85     -46.624  10.914 -31.949  1.00129.16           C
ATOM    648  CG1 VAL    85     -48.151  10.751 -31.856  1.00129.16           C
ATOM    649  CG2 VAL    85     -46.141  11.442 -33.310  1.00129.16           C
ATOM    650  C   VAL    85     -46.618  11.338 -29.565  1.00129.16           C
ATOM    651  O   VAL    85     -46.126  10.319 -29.100  1.00129.16           O
ATOM    652  N   GLN    86     -47.591  11.997 -28.919  1.00108.80           N
ATOM    653  CA  GLN    86     -47.972  11.540 -27.616  1.00108.80           C
ATOM    654  CB  GLN    86     -47.968  12.682 -26.586  1.00108.80           C
ATOM    655  CG  GLN    86     -46.594  13.356 -26.518  1.00108.80           C
ATOM    656  CD  GLN    86     -46.613  14.477 -25.495  1.00108.80           C
ATOM    657  OE1 GLN    86     -46.024  14.356 -24.420  1.00108.80           O
ATOM    658  NE2 GLN    86     -47.293  15.605 -25.831  1.00108.80           N
ATOM    659  C   GLN    86     -49.337  10.946 -27.691  1.00108.80           C
ATOM    660  O   GLN    86     -50.232  11.489 -28.339  1.00108.80           O
ATOM    661  N   LEU    87     -49.498   9.782 -27.027  1.00 91.41           N
ATOM    662  CA  LEU    87     -50.733   9.053 -26.936  1.00 91.41           C
ATOM    663  CB  LEU    87     -50.479   7.534 -26.852  1.00 91.41           C
ATOM    664  CG  LEU    87     -51.736   6.648 -26.851  1.00 91.41           C
ATOM    665  CD1 LEU    87     -52.426   6.666 -28.224  1.00 91.41           C
ATOM    666  CD2 LEU    87     -51.411   5.226 -26.366  1.00 91.41           C
ATOM    667  C   LEU    87     -51.344   9.479 -25.639  1.00 91.41           C
ATOM    668  O   LEU    87     -50.721   9.347 -24.587  1.00 91.41           O
ATOM    669  N   ILE    88     -52.584  10.011 -25.670  1.00122.16           N
ATOM    670  CA  ILE    88     -53.155  10.483 -24.439  1.00122.16           C
ATOM    671  CB  ILE    88     -53.702  11.877 -24.546  1.00122.16           C
ATOM    672  CG1 ILE    88     -52.619  12.853 -25.041  1.00122.16           C
ATOM    673  CG2 ILE    88     -54.289  12.256 -23.177  1.00122.16           C
ATOM    674  CD1 ILE    88     -51.391  12.933 -24.141  1.00122.16           C
ATOM    675  C   ILE    88     -54.310   9.602 -24.080  1.00122.16           C
ATOM    676  O   ILE    88     -55.290   9.513 -24.817  1.00122.16           O
ATOM    677  N   THR    89     -54.236   8.934 -22.912  1.00 45.60           N
ATOM    678  CA  THR    89     -55.305   8.059 -22.521  1.00 45.60           C
ATOM    679  CB  THR    89     -54.935   6.604 -22.569  1.00 45.60           C
ATOM    680  OG1 THR    89     -53.866   6.338 -21.672  1.00 45.60           O
ATOM    681  CG2 THR    89     -54.524   6.246 -24.006  1.00 45.60           C
ATOM    682  C   THR    89     -55.705   8.367 -21.116  1.00 45.60           C
ATOM    683  O   THR    89     -55.050   9.152 -20.430  1.00 45.60           O
ATOM    684  N   GLN    90     -56.821   7.754 -20.656  1.00121.23           N
ATOM    685  CA  GLN    90     -57.281   8.017 -19.323  1.00121.23           C
ATOM    686  CB  GLN    90     -58.727   7.595 -19.004  1.00121.23           C
ATOM    687  CG  GLN    90     -58.971   6.090 -18.957  1.00121.23           C
ATOM    688  CD  GLN    90     -60.444   5.885 -18.628  1.00121.23           C
ATOM    689  OE1 GLN    90     -61.129   5.100 -19.279  1.00121.23           O
ATOM    690  NE2 GLN    90     -60.949   6.602 -17.588  1.00121.23           N
ATOM    691  C   GLN    90     -56.364   7.344 -18.360  1.00121.23           C
ATOM    692  O   GLN    90     -55.882   6.236 -18.594  1.00121.23           O
ATOM    693  N   LEU    91     -56.085   8.042 -17.245  1.00 67.99           N
ATOM    694  CA  LEU    91     -55.194   7.536 -16.245  1.00 67.99           C
ATOM    695  CB  LEU    91     -54.809   8.612 -15.210  1.00 67.99           C
ATOM    696  CG  LEU    91     -53.857   8.126 -14.102  1.00 67.99           C
ATOM    697  CD1 LEU    91     -52.484   7.737 -14.678  1.00 67.99           C
ATOM    698  CD2 LEU    91     -53.749   9.163 -12.970  1.00 67.99           C
ATOM    699  C   LEU    91     -55.868   6.417 -15.513  1.00 67.99           C
ATOM    700  O   LEU    91     -56.956   6.585 -14.964  1.00 67.99           O
ATOM    701  N   MET    92     -55.226   5.230 -15.477  1.00 81.87           N
ATOM    702  CA  MET    92     -55.774   4.143 -14.716  1.00 81.87           C
ATOM    703  CB  MET    92     -55.711   2.796 -15.458  1.00 81.87           C
ATOM    704  CG  MET    92     -56.468   2.826 -16.789  1.00 81.87           C
ATOM    705  SD  MET    92     -58.246   3.174 -16.643  1.00 81.87           S
ATOM    706  CE  MET    92     -58.756   1.456 -16.353  1.00 81.87           C
ATOM    707  C   MET    92     -54.909   4.062 -13.490  1.00 81.87           C
ATOM    708  O   MET    92     -53.916   3.337 -13.444  1.00 81.87           O
ATOM    709  N   PRO    93     -55.330   4.760 -12.470  1.00 95.12           N
ATOM    710  CA  PRO    93     -54.557   5.011 -11.280  1.00 95.12           C
ATOM    711  CD  PRO    93     -56.698   5.233 -12.365  1.00 95.12           C
ATOM    712  CB  PRO    93     -55.514   5.696 -10.302  1.00 95.12           C
ATOM    713  CG  PRO    93     -56.668   6.211 -11.180  1.00 95.12           C
ATOM    714  C   PRO    93     -53.938   3.794 -10.662  1.00 95.12           C
ATOM    715  O   PRO    93     -52.759   3.829 -10.315  1.00 95.12           O
ATOM    716  N   PHE    94     -54.710   2.708 -10.544  1.00 99.28           N
ATOM    717  CA  PHE    94     -54.325   1.489  -9.891  1.00 99.28           C
ATOM    718  CB  PHE    94     -55.508   0.547  -9.616  1.00 99.28           C
ATOM    719  CG  PHE    94     -56.281   1.200  -8.522  1.00 99.28           C
ATOM    720  CD1 PHE    94     -57.240   2.145  -8.802  1.00 99.28           C
ATOM    721  CD2 PHE    94     -56.029   0.876  -7.208  1.00 99.28           C
ATOM    722  CE1 PHE    94     -57.946   2.750  -7.788  1.00 99.28           C
ATOM    723  CE2 PHE    94     -56.731   1.477  -6.191  1.00 99.28           C
ATOM    724  CZ  PHE    94     -57.693   2.415  -6.479  1.00 99.28           C
ATOM    725  C   PHE    94     -53.267   0.757 -10.657  1.00 99.28           C
ATOM    726  O   PHE    94     -52.642  -0.155 -10.120  1.00 99.28           O
ATOM    727  N   GLY    95     -53.101   1.045 -11.960  1.00 34.25           N
ATOM    728  CA  GLY    95     -52.083   0.344 -12.689  1.00 34.25           C
ATOM    729  C   GLY    95     -52.723  -0.864 -13.297  1.00 34.25           C
ATOM    730  O   GLY    95     -53.944  -1.003 -13.274  1.00 34.25           O
ATOM    731  N   CYS    96     -51.900  -1.770 -13.866  1.00 53.94           N
ATOM    732  CA  CYS    96     -52.412  -2.929 -14.548  1.00 53.94           C
ATOM    733  CB  CYS    96     -51.378  -3.623 -15.448  1.00 53.94           C
ATOM    734  SG  CYS    96     -50.076  -4.450 -14.484  1.00 53.94           S
ATOM    735  C   CYS    96     -52.879  -3.951 -13.556  1.00 53.94           C
ATOM    736  O   CYS    96     -52.416  -4.008 -12.419  1.00 53.94           O
ATOM    737  N   LEU    97     -53.817  -4.809 -14.006  1.00 61.97           N
ATOM    738  CA  LEU    97     -54.472  -5.803 -13.204  1.00 61.97           C
ATOM    739  CB  LEU    97     -55.620  -6.486 -13.972  1.00 61.97           C
ATOM    740  CG  LEU    97     -56.417  -7.516 -13.154  1.00 61.97           C
ATOM    741  CD1 LEU    97     -57.042  -6.869 -11.909  1.00 61.97           C
ATOM    742  CD2 LEU    97     -57.471  -8.214 -14.029  1.00 61.97           C
ATOM    743  C   LEU    97     -53.504  -6.849 -12.731  1.00 61.97           C
ATOM    744  O   LEU    97     -53.571  -7.282 -11.582  1.00 61.97           O
ATOM    745  N   LEU    98     -52.563  -7.278 -13.594  1.00 59.69           N
ATOM    746  CA  LEU    98     -51.660  -8.328 -13.217  1.00 59.69           C
ATOM    747  CB  LEU    98     -50.658  -8.682 -14.332  1.00 59.69           C
ATOM    748  CG  LEU    98     -49.659  -9.789 -13.940  1.00 59.69           C
ATOM    749  CD1 LEU    98     -50.382 -11.087 -13.556  1.00 59.69           C
ATOM    750  CD2 LEU    98     -48.604 -10.002 -15.039  1.00 59.69           C
ATOM    751  C   LEU    98     -50.878  -7.890 -12.021  1.00 59.69           C
ATOM    752  O   LEU    98     -50.726  -8.639 -11.058  1.00 59.69           O
ATOM    753  N   ASP    99     -50.375  -6.647 -12.042  1.00 88.03           N
ATOM    754  CA  ASP    99     -49.585  -6.174 -10.948  1.00 88.03           C
ATOM    755  CB  ASP    99     -49.008  -4.772 -11.196  1.00 88.03           C
ATOM    756  CG  ASP    99     -47.970  -4.535 -10.116  1.00 88.03           C
ATOM    757  OD1 ASP    99     -47.757  -5.478  -9.308  1.00 88.03           O
ATOM    758  OD2 ASP    99     -47.375  -3.426 -10.084  1.00 88.03           O
ATOM    759  C   ASP    99     -50.446  -6.094  -9.728  1.00 88.03           C
ATOM    760  O   ASP    99     -50.029  -6.461  -8.631  1.00 88.03           O
ATOM    761  N   TYR   100     -51.696  -5.641  -9.913  1.00 68.26           N
ATOM    762  CA  TYR   100     -52.621  -5.400  -8.848  1.00 68.26           C
ATOM    763  CB  TYR   100     -53.954  -4.865  -9.406  1.00 68.26           C
ATOM    764  CG  TYR   100     -54.885  -4.520  -8.298  1.00 68.26           C
ATOM    765  CD1 TYR   100     -55.729  -5.463  -7.762  1.00 68.26           C
ATOM    766  CD2 TYR   100     -54.915  -3.239  -7.799  1.00 68.26           C
ATOM    767  CE1 TYR   100     -56.588  -5.132  -6.742  1.00 68.26           C
ATOM    768  CE2 TYR   100     -55.770  -2.901  -6.780  1.00 68.26           C
ATOM    769  CZ  TYR   100     -56.611  -3.849  -6.250  1.00 68.26           C
ATOM    770  OH  TYR   100     -57.493  -3.507  -5.204  1.00 68.26           O
ATOM    771  C   TYR   100     -52.879  -6.679  -8.110  1.00 68.26           C
ATOM    772  O   TYR   100     -52.931  -6.691  -6.881  1.00 68.26           O
ATOM    773  N   VAL   101     -53.063  -7.797  -8.834  1.00 47.35           N
ATOM    774  CA  VAL   101     -53.371  -9.024  -8.158  1.00 47.35           C
ATOM    775  CB  VAL   101     -53.736 -10.137  -9.095  1.00 47.35           C
ATOM    776  CG1 VAL   101     -55.025  -9.735  -9.831  1.00 47.35           C
ATOM    777  CG2 VAL   101     -52.547 -10.422 -10.027  1.00 47.35           C
ATOM    778  C   VAL   101     -52.216  -9.479  -7.321  1.00 47.35           C
ATOM    779  O   VAL   101     -52.391  -9.842  -6.159  1.00 47.35           O
ATOM    780  N   ARG   102     -50.989  -9.445  -7.873  1.00101.50           N
ATOM    781  CA  ARG   102     -49.872  -9.974  -7.145  1.00101.50           C
ATOM    782  CB  ARG   102     -48.563  -9.915  -7.952  1.00101.50           C
ATOM    783  CG  ARG   102     -48.576 -10.882  -9.139  1.00101.50           C
ATOM    784  CD  ARG   102     -47.302 -10.875  -9.984  1.00101.50           C
ATOM    785  NE  ARG   102     -47.260  -9.590 -10.734  1.00101.50           N
ATOM    786  CZ  ARG   102     -46.600  -9.528 -11.927  1.00101.50           C
ATOM    787  NH1 ARG   102     -46.004 -10.646 -12.437  1.00101.50           N
ATOM    788  NH2 ARG   102     -46.543  -8.349 -12.610  1.00101.50           N
ATOM    789  C   ARG   102     -49.683  -9.226  -5.866  1.00101.50           C
ATOM    790  O   ARG   102     -49.531  -9.825  -4.804  1.00101.50           O
ATOM    791  N   GLU   103     -49.720  -7.887  -5.918  1.00 91.24           N
ATOM    792  CA  GLU   103     -49.455  -7.131  -4.730  1.00 91.24           C
ATOM    793  CB  GLU   103     -49.333  -5.627  -5.017  1.00 91.24           C
ATOM    794  CG  GLU   103     -48.088  -5.289  -5.840  1.00 91.24           C
ATOM    795  CD  GLU   103     -48.058  -3.788  -6.071  1.00 91.24           C
ATOM    796  OE1 GLU   103     -49.123  -3.141  -5.879  1.00 91.24           O
ATOM    797  OE2 GLU   103     -46.973  -3.270  -6.445  1.00 91.24           O
ATOM    798  C   GLU   103     -50.533  -7.333  -3.699  1.00 91.24           C
ATOM    799  O   GLU   103     -50.257  -7.368  -2.503  1.00 91.24           O
ATOM    800  N   HIE   104     -51.794  -7.393  -4.154  1.00133.52           N
ATOM    801  CA  HIE   104     -53.012  -7.437  -3.382  1.00133.52           C
ATOM    802  ND1 HIE   104     -52.937  -4.499  -4.812  1.00133.52           N
ATOM    803  CG  HIE   104     -53.734  -5.162  -3.906  1.00133.52           C
ATOM    804  CB  HIE   104     -54.120  -6.601  -4.022  1.00133.52           C
ATOM    805  NE2 HIE   104     -53.398  -3.049  -3.191  1.00133.52           N
ATOM    806  CD2 HIE   104     -54.007  -4.260  -2.924  1.00133.52           C
ATOM    807  CE1 HIE   104     -52.766  -3.241  -4.336  1.00133.52           C
ATOM    808  C   HIE   104     -53.572  -8.756  -2.913  1.00133.52           C
ATOM    809  O   HIE   104     -54.557  -8.727  -2.180  1.00133.52           O
ATOM    810  N   LYS   105     -53.011  -9.925  -3.285  1.00145.00           N
ATOM    811  CA  LYS   105     -53.655 -11.212  -3.109  1.00145.00           C
ATOM    812  CB  LYS   105     -52.698 -12.384  -3.383  1.00145.00           C
ATOM    813  CG  LYS   105     -51.513 -12.452  -2.420  1.00145.00           C
ATOM    814  CD  LYS   105     -50.712 -13.747  -2.561  1.00145.00           C
ATOM    815  CE  LYS   105     -51.561 -15.010  -2.399  1.00145.00           C
ATOM    816  NZ  LYS   105     -50.785 -16.199  -2.817  1.00145.00           N
ATOM    817  C   LYS   105     -54.246 -11.397  -1.736  1.00145.00           C
ATOM    818  O   LYS   105     -55.254 -12.087  -1.586  1.00145.00           O
ATOM    819  N   ASP   106     -53.650 -10.789  -0.701  1.00 83.41           N
ATOM    820  CA  ASP   106     -54.121 -10.913   0.647  1.00 83.41           C
ATOM    821  CB  ASP   106     -53.223 -10.159   1.641  1.00 83.41           C
ATOM    822  CG  ASP   106     -51.860 -10.832   1.637  1.00 83.41           C
ATOM    823  OD1 ASP   106     -51.802 -12.054   1.336  1.00 83.41           O
ATOM    824  OD2 ASP   106     -50.857 -10.128   1.930  1.00 83.41           O
ATOM    825  C   ASP   106     -55.497 -10.332   0.788  1.00 83.41           C
ATOM    826  O   ASP   106     -56.240 -10.780   1.655  1.00 83.41           O
ATOM    827  N   ASN   107     -55.875  -9.291   0.010  1.00131.51           N
ATOM    828  CA  ASN   107     -57.176  -8.724   0.248  1.00131.51           C
ATOM    829  CB  ASN   107     -57.096  -7.271   0.744  1.00131.51           C
ATOM    830  CG  ASN   107     -56.519  -7.285   2.150  1.00131.51           C
ATOM    831  OD1 ASN   107     -57.226  -7.044   3.127  1.00131.51           O
ATOM    832  ND2 ASN   107     -55.199  -7.594   2.261  1.00131.51           N
ATOM    833  C   ASN   107     -58.052  -8.704  -0.979  1.00131.51           C
ATOM    834  O   ASN   107     -58.906  -7.825  -1.097  1.00131.51           O
ATOM    835  N   ILE   108     -57.934  -9.692  -1.888  1.00124.65           N
ATOM    836  CA  ILE   108     -58.760  -9.733  -3.073  1.00124.65           C
ATOM    837  CB  ILE   108     -58.011 -10.215  -4.286  1.00124.65           C
ATOM    838  CG1 ILE   108     -56.859  -9.267  -4.656  1.00124.65           C
ATOM    839  CG2 ILE   108     -59.028 -10.402  -5.423  1.00124.65           C
ATOM    840  CD1 ILE   108     -57.323  -7.896  -5.138  1.00124.65           C
ATOM    841  C   ILE   108     -59.822 -10.763  -2.819  1.00124.65           C
ATOM    842  O   ILE   108     -59.506 -11.890  -2.446  1.00124.65           O
ATOM    843  N   GLY   109     -61.111 -10.414  -3.038  1.00 43.48           N
ATOM    844  CA  GLY   109     -62.165 -11.342  -2.719  1.00 43.48           C
ATOM    845  C   GLY   109     -62.824 -11.853  -3.967  1.00 43.48           C
ATOM    846  O   GLY   109     -62.678 -11.304  -5.057  1.00 43.48           O
ATOM    847  N   SER   110     -63.626 -12.920  -3.793  1.00 94.00           N
ATOM    848  CA  SER   110     -64.315 -13.615  -4.837  1.00 94.00           C
ATOM    849  CB  SER   110     -65.217 -14.705  -4.236  1.00 94.00           C
ATOM    850  OG  SER   110     -66.052 -15.269  -5.228  1.00 94.00           O
ATOM    851  C   SER   110     -65.183 -12.644  -5.569  1.00 94.00           C
ATOM    852  O   SER   110     -65.359 -12.744  -6.782  1.00 94.00           O
ATOM    853  N   GLN   111     -65.738 -11.659  -4.847  1.00 51.15           N
ATOM    854  CA  GLN   111     -66.621 -10.710  -5.459  1.00 51.15           C
ATOM    855  CB  GLN   111     -67.161  -9.690  -4.444  1.00 51.15           C
ATOM    856  CG  GLN   111     -68.295  -8.826  -4.994  1.00 51.15           C
ATOM    857  CD  GLN   111     -69.560  -9.672  -4.969  1.00 51.15           C
ATOM    858  OE1 GLN   111     -69.914 -10.249  -3.942  1.00 51.15           O
ATOM    859  NE2 GLN   111     -70.257  -9.757  -6.134  1.00 51.15           N
ATOM    860  C   GLN   111     -65.851  -9.952  -6.496  1.00 51.15           C
ATOM    861  O   GLN   111     -66.337  -9.731  -7.604  1.00 51.15           O
ATOM    862  N   TYR   112     -64.618  -9.532  -6.159  1.00127.83           N
ATOM    863  CA  TYR   112     -63.821  -8.786  -7.090  1.00127.83           C
ATOM    864  CB  TYR   112     -62.481  -8.314  -6.490  1.00127.83           C
ATOM    865  CG  TYR   112     -62.711  -7.173  -5.561  1.00127.83           C
ATOM    866  CD1 TYR   112     -63.001  -7.381  -4.232  1.00127.83           C
ATOM    867  CD2 TYR   112     -62.636  -5.884  -6.033  1.00127.83           C
ATOM    868  CE1 TYR   112     -63.207  -6.312  -3.389  1.00127.83           C
ATOM    869  CE2 TYR   112     -62.841  -4.814  -5.197  1.00127.83           C
ATOM    870  CZ  TYR   112     -63.126  -5.027  -3.872  1.00127.83           C
ATOM    871  OH  TYR   112     -63.335  -3.923  -3.017  1.00127.83           O
ATOM    872  C   TYR   112     -63.459  -9.643  -8.260  1.00127.83           C
ATOM    873  O   TYR   112     -63.648  -9.249  -9.410  1.00127.83           O
ATOM    874  N   LEU   113     -62.972 -10.868  -7.987  1.00 57.61           N
ATOM    875  CA  LEU   113     -62.470 -11.684  -9.050  1.00 57.61           C
ATOM    876  CB  LEU   113     -61.986 -13.066  -8.576  1.00 57.61           C
ATOM    877  CG  LEU   113     -60.735 -13.027  -7.677  1.00 57.61           C
ATOM    878  CD1 LEU   113     -60.307 -14.442  -7.255  1.00 57.61           C
ATOM    879  CD2 LEU   113     -59.592 -12.245  -8.341  1.00 57.61           C
ATOM    880  C   LEU   113     -63.545 -11.928 -10.057  1.00 57.61           C
ATOM    881  O   LEU   113     -63.332 -11.727 -11.252  1.00 57.61           O
ATOM    882  N   LEU   114     -64.743 -12.341  -9.607  1.00 46.73           N
ATOM    883  CA  LEU   114     -65.791 -12.643 -10.540  1.00 46.73           C
ATOM    884  CB  LEU   114     -67.046 -13.200  -9.844  1.00 46.73           C
ATOM    885  CG  LEU   114     -66.798 -14.555  -9.150  1.00 46.73           C
ATOM    886  CD1 LEU   114     -68.073 -15.078  -8.468  1.00 46.73           C
ATOM    887  CD2 LEU   114     -66.181 -15.582 -10.116  1.00 46.73           C
ATOM    888  C   LEU   114     -66.179 -11.404 -11.285  1.00 46.73           C
ATOM    889  O   LEU   114     -66.362 -11.433 -12.501  1.00 46.73           O
ATOM    890  N   ASN   115     -66.286 -10.265 -10.578  1.00 36.19           N
ATOM    891  CA  ASN   115     -66.700  -9.047 -11.218  1.00 36.19           C
ATOM    892  CB  ASN   115     -66.756  -7.847 -10.254  1.00 36.19           C
ATOM    893  CG  ASN   115     -67.947  -8.038  -9.323  1.00 36.19           C
ATOM    894  OD1 ASN   115     -68.896  -8.752  -9.645  1.00 36.19           O
ATOM    895  ND2 ASN   115     -67.905  -7.371  -8.138  1.00 36.19           N
ATOM    896  C   ASN   115     -65.728  -8.723 -12.306  1.00 36.19           C
ATOM    897  O   ASN   115     -66.121  -8.290 -13.387  1.00 36.19           O
ATOM    898  N   TRP   116     -64.425  -8.929 -12.060  1.00 56.94           N
ATOM    899  CA  TRP   116     -63.452  -8.611 -13.065  1.00 56.94           C
ATOM    900  CB  TRP   116     -62.017  -8.873 -12.581  1.00 56.94           C
ATOM    901  CG  TRP   116     -61.608  -7.927 -11.481  1.00 56.94           C
ATOM    902  CD2 TRP   116     -60.550  -8.164 -10.540  1.00 56.94           C
ATOM    903  CD1 TRP   116     -62.154  -6.721 -11.155  1.00 56.94           C
ATOM    904  NE1 TRP   116     -61.498  -6.186 -10.073  1.00 56.94           N
ATOM    905  CE2 TRP   116     -60.510  -7.064  -9.681  1.00 56.94           C
ATOM    906  CE3 TRP   116     -59.684  -9.211 -10.399  1.00 56.94           C
ATOM    907  CZ2 TRP   116     -59.601  -6.996  -8.664  1.00 56.94           C
ATOM    908  CZ3 TRP   116     -58.767  -9.137  -9.374  1.00 56.94           C
ATOM    909  CH2 TRP   116     -58.727  -8.051  -8.523  1.00 56.94           C
ATOM    910  C   TRP   116     -63.705  -9.477 -14.254  1.00 56.94           C
ATOM    911  O   TRP   116     -63.717  -9.005 -15.390  1.00 56.94           O
ATOM    912  N   CYS   117     -63.953 -10.776 -14.009  1.00 36.62           N
ATOM    913  CA  CYS   117     -64.156 -11.695 -15.085  1.00 36.62           C
ATOM    914  CB  CYS   117     -64.486 -13.117 -14.598  1.00 36.62           C
ATOM    915  SG  CYS   117     -63.120 -13.880 -13.672  1.00 36.62           S
ATOM    916  C   CYS   117     -65.323 -11.219 -15.890  1.00 36.62           C
ATOM    917  O   CYS   117     -65.278 -11.215 -17.119  1.00 36.62           O
ATOM    918  N   VAL   118     -66.408 -10.791 -15.220  1.00 97.73           N
ATOM    919  CA  VAL   118     -67.553 -10.376 -15.975  1.00 97.73           C
ATOM    920  CB  VAL   118     -68.773 -10.099 -15.134  1.00 97.73           C
ATOM    921  CG1 VAL   118     -68.624  -8.758 -14.401  1.00 97.73           C
ATOM    922  CG2 VAL   118     -70.005 -10.178 -16.048  1.00 97.73           C
ATOM    923  C   VAL   118     -67.213  -9.156 -16.782  1.00 97.73           C
ATOM    924  O   VAL   118     -67.558  -9.061 -17.959  1.00 97.73           O
ATOM    925  N   GLN   119     -66.498  -8.192 -16.174  1.00 50.29           N
ATOM    926  CA  GLN   119     -66.183  -6.963 -16.848  1.00 50.29           C
ATOM    927  CB  GLN   119     -65.518  -5.945 -15.912  1.00 50.29           C
ATOM    928  CG  GLN   119     -66.495  -5.502 -14.824  1.00 50.29           C
ATOM    929  CD  GLN   119     -65.742  -4.713 -13.773  1.00 50.29           C
ATOM    930  OE1 GLN   119     -64.614  -4.272 -13.988  1.00 50.29           O
ATOM    931  NE2 GLN   119     -66.389  -4.539 -12.591  1.00 50.29           N
ATOM    932  C   GLN   119     -65.281  -7.231 -18.012  1.00 50.29           C
ATOM    933  O   GLN   119     -65.441  -6.634 -19.075  1.00 50.29           O
ATOM    934  N   ILE   120     -64.308  -8.146 -17.852  1.00 96.71           N
ATOM    935  CA  ILE   120     -63.401  -8.442 -18.925  1.00 96.71           C
ATOM    936  CB  ILE   120     -62.376  -9.479 -18.552  1.00 96.71           C
ATOM    937  CG1 ILE   120     -61.502  -8.995 -17.381  1.00 96.71           C
ATOM    938  CG2 ILE   120     -61.567  -9.824 -19.815  1.00 96.71           C
ATOM    939  CD1 ILE   120     -60.674  -7.752 -17.697  1.00 96.71           C
ATOM    940  C   ILE   120     -64.194  -9.004 -20.068  1.00 96.71           C
ATOM    941  O   ILE   120     -64.004  -8.610 -21.218  1.00 96.71           O
ATOM    942  N   ALA   121     -65.134  -9.923 -19.774  1.00 35.42           N
ATOM    943  CA  ALA   121     -65.905 -10.568 -20.801  1.00 35.42           C
ATOM    944  CB  ALA   121     -66.916 -11.580 -20.235  1.00 35.42           C
ATOM    945  C   ALA   121     -66.674  -9.532 -21.564  1.00 35.42           C
ATOM    946  O   ALA   121     -66.735  -9.582 -22.791  1.00 35.42           O
ATOM    947  N   LYS   122     -67.262  -8.547 -20.859  1.00 37.99           N
ATOM    948  CA  LYS   122     -68.074  -7.542 -21.491  1.00 37.99           C
ATOM    949  CB  LYS   122     -68.691  -6.559 -20.481  1.00 37.99           C
ATOM    950  CG  LYS   122     -69.684  -7.204 -19.509  1.00 37.99           C
ATOM    951  CD  LYS   122     -70.106  -6.280 -18.364  1.00 37.99           C
ATOM    952  CE  LYS   122     -71.177  -6.878 -17.448  1.00 37.99           C
ATOM    953  NZ  LYS   122     -71.538  -5.912 -16.387  1.00 37.99           N
ATOM    954  C   LYS   122     -67.240  -6.747 -22.447  1.00 37.99           C
ATOM    955  O   LYS   122     -67.696  -6.402 -23.537  1.00 37.99           O
ATOM    956  N   GLY   123     -65.989  -6.422 -22.073  1.00 23.20           N
ATOM    957  CA  GLY   123     -65.182  -5.657 -22.974  1.00 23.20           C
ATOM    958  C   GLY   123     -65.003  -6.454 -24.231  1.00 23.20           C
ATOM    959  O   GLY   123     -65.103  -5.923 -25.335  1.00 23.20           O
ATOM    960  N   MET   124     -64.732  -7.765 -24.091  1.00 58.55           N
ATOM    961  CA  MET   124     -64.463  -8.589 -25.235  1.00 58.55           C
ATOM    962  CB  MET   124     -63.992  -9.999 -24.850  1.00 58.55           C
ATOM    963  CG  MET   124     -62.703  -9.970 -24.026  1.00 58.55           C
ATOM    964  SD  MET   124     -61.304  -9.132 -24.833  1.00 58.55           S
ATOM    965  CE  MET   124     -60.927 -10.481 -25.989  1.00 58.55           C
ATOM    966  C   MET   124     -65.679  -8.714 -26.092  1.00 58.55           C
ATOM    967  O   MET   124     -65.594  -8.616 -27.316  1.00 58.55           O
ATOM    968  N   ASN   125     -66.856  -8.899 -25.468  1.00 44.87           N
ATOM    969  CA  ASN   125     -68.056  -9.078 -26.232  1.00 44.87           C
ATOM    970  CB  ASN   125     -69.307  -9.207 -25.344  1.00 44.87           C
ATOM    971  CG  ASN   125     -70.504  -9.543 -26.226  1.00 44.87           C
ATOM    972  OD1 ASN   125     -70.381 -10.239 -27.233  1.00 44.87           O
ATOM    973  ND2 ASN   125     -71.701  -9.029 -25.840  1.00 44.87           N
ATOM    974  C   ASN   125     -68.218  -7.857 -27.075  1.00 44.87           C
ATOM    975  O   ASN   125     -68.613  -7.937 -28.238  1.00 44.87           O
ATOM    976  N   TYR   126     -67.896  -6.686 -26.497  1.00 58.12           N
ATOM    977  CA  TYR   126     -68.038  -5.438 -27.186  1.00 58.12           C
ATOM    978  CB  TYR   126     -67.653  -4.260 -26.276  1.00 58.12           C
ATOM    979  CG  TYR   126     -67.666  -3.013 -27.083  1.00 58.12           C
ATOM    980  CD1 TYR   126     -68.839  -2.335 -27.316  1.00 58.12           C
ATOM    981  CD2 TYR   126     -66.492  -2.519 -27.598  1.00 58.12           C
ATOM    982  CE1 TYR   126     -68.840  -1.182 -28.063  1.00 58.12           C
ATOM    983  CE2 TYR   126     -66.487  -1.367 -28.346  1.00 58.12           C
ATOM    984  CZ  TYR   126     -67.663  -0.699 -28.579  1.00 58.12           C
ATOM    985  OH  TYR   126     -67.665   0.485 -29.347  1.00 58.12           O
ATOM    986  C   TYR   126     -67.129  -5.416 -28.378  1.00 58.12           C
ATOM    987  O   TYR   126     -67.567  -5.170 -29.501  1.00 58.12           O
ATOM    988  N   LEU   127     -65.845  -5.758 -28.175  1.00 60.10           N
ATOM    989  CA  LEU   127     -64.892  -5.736 -29.245  1.00 60.10           C
ATOM    990  CB  LEU   127     -63.497  -6.235 -28.815  1.00 60.10           C
ATOM    991  CG  LEU   127     -62.777  -5.311 -27.809  1.00 60.10           C
ATOM    992  CD1 LEU   127     -61.392  -5.867 -27.434  1.00 60.10           C
ATOM    993  CD2 LEU   127     -62.698  -3.864 -28.326  1.00 60.10           C
ATOM    994  C   LEU   127     -65.400  -6.666 -30.307  1.00 60.10           C
ATOM    995  O   LEU   127     -65.199  -6.428 -31.497  1.00 60.10           O
ATOM    996  N   GLU   128     -66.066  -7.765 -29.904  1.00 57.40           N
ATOM    997  CA  GLU   128     -66.538  -8.715 -30.872  1.00 57.40           C
ATOM    998  CB  GLU   128     -67.119 -10.000 -30.256  1.00 57.40           C
ATOM    999  CG  GLU   128     -67.324 -11.108 -31.294  1.00 57.40           C
ATOM   1000  CD  GLU   128     -67.647 -12.402 -30.562  1.00 57.40           C
ATOM   1001  OE1 GLU   128     -67.706 -12.372 -29.304  1.00 57.40           O
ATOM   1002  OE2 GLU   128     -67.830 -13.441 -31.251  1.00 57.40           O
ATOM   1003  C   GLU   128     -67.581  -8.094 -31.755  1.00 57.40           C
ATOM   1004  O   GLU   128     -67.599  -8.343 -32.959  1.00 57.40           O
ATOM   1005  N   ASP   129     -68.479  -7.262 -31.189  1.00 41.95           N
ATOM   1006  CA  ASP   129     -69.529  -6.653 -31.966  1.00 41.95           C
ATOM   1007  CB  ASP   129     -70.473  -5.786 -31.114  1.00 41.95           C
ATOM   1008  CG  ASP   129     -71.299  -6.716 -30.235  1.00 41.95           C
ATOM   1009  OD1 ASP   129     -71.424  -7.915 -30.601  1.00 41.95           O
ATOM   1010  OD2 ASP   129     -71.819  -6.242 -29.190  1.00 41.95           O
ATOM   1011  C   ASP   129     -68.902  -5.765 -32.998  1.00 41.95           C
ATOM   1012  O   ASP   129     -69.378  -5.656 -34.126  1.00 41.95           O
ATOM   1013  N   ARG   130     -67.802  -5.109 -32.604  1.00142.14           N
ATOM   1014  CA  ARG   130     -67.012  -4.214 -33.396  1.00142.14           C
ATOM   1015  CB  ARG   130     -65.973  -3.451 -32.558  1.00142.14           C
ATOM   1016  CG  ARG   130     -66.626  -2.595 -31.472  1.00142.14           C
ATOM   1017  CD  ARG   130     -66.930  -1.156 -31.893  1.00142.14           C
ATOM   1018  NE  ARG   130     -67.254  -1.152 -33.346  1.00142.14           N
ATOM   1019  CZ  ARG   130     -66.299  -0.770 -34.244  1.00142.14           C
ATOM   1020  NH1 ARG   130     -65.071  -0.370 -33.805  1.00142.14           N
ATOM   1021  NH2 ARG   130     -66.577  -0.773 -35.580  1.00142.14           N
ATOM   1022  C   ARG   130     -66.293  -5.032 -34.418  1.00142.14           C
ATOM   1023  O   ARG   130     -65.604  -4.496 -35.282  1.00142.14           O
ATOM   1024  N   ARG   131     -66.358  -6.367 -34.278  1.00139.59           N
ATOM   1025  CA  ARG   131     -65.661  -7.266 -35.151  1.00139.59           C
ATOM   1026  CB  ARG   131     -66.119  -7.276 -36.618  1.00139.59           C
ATOM   1027  CG  ARG   131     -67.350  -8.155 -36.833  1.00139.59           C
ATOM   1028  CD  ARG   131     -67.575  -8.513 -38.299  1.00139.59           C
ATOM   1029  NE  ARG   131     -67.726  -7.220 -39.010  1.00139.59           N
ATOM   1030  CZ  ARG   131     -68.913  -6.556 -38.928  1.00139.59           C
ATOM   1031  NH1 ARG   131     -69.972  -7.124 -38.281  1.00139.59           N
ATOM   1032  NH2 ARG   131     -69.036  -5.314 -39.474  1.00139.59           N
ATOM   1033  C   ARG   131     -64.206  -6.957 -35.087  1.00139.59           C
ATOM   1034  O   ARG   131     -63.549  -6.766 -36.106  1.00139.59           O
ATOM   1035  N   LEU   132     -63.665  -6.892 -33.852  1.00 67.18           N
ATOM   1036  CA  LEU   132     -62.275  -6.594 -33.688  1.00 67.18           C
ATOM   1037  CB  LEU   132     -62.072  -5.255 -32.958  1.00 67.18           C
ATOM   1038  CG  LEU   132     -60.607  -4.845 -32.743  1.00 67.18           C
ATOM   1039  CD1 LEU   132     -59.890  -4.589 -34.077  1.00 67.18           C
ATOM   1040  CD2 LEU   132     -60.507  -3.654 -31.775  1.00 67.18           C
ATOM   1041  C   LEU   132     -61.633  -7.687 -32.873  1.00 67.18           C
ATOM   1042  O   LEU   132     -62.171  -8.091 -31.846  1.00 67.18           O
ATOM   1043  N   VAL   133     -60.452  -8.188 -33.310  1.00 59.74           N
ATOM   1044  CA  VAL   133     -59.796  -9.264 -32.606  1.00 59.74           C
ATOM   1045  CB  VAL   133     -59.346 -10.371 -33.519  1.00 59.74           C
ATOM   1046  CG1 VAL   133     -58.551 -11.406 -32.706  1.00 59.74           C
ATOM   1047  CG2 VAL   133     -60.586 -10.958 -34.216  1.00 59.74           C
ATOM   1048  C   VAL   133     -58.583  -8.733 -31.894  1.00 59.74           C
ATOM   1049  O   VAL   133     -57.629  -8.271 -32.518  1.00 59.74           O
ATOM   1050  N   HID   134     -58.589  -8.827 -30.547  1.00 77.19           N
ATOM   1051  CA  HID   134     -57.564  -8.276 -29.695  1.00 77.19           C
ATOM   1052  ND1 HID   134     -55.838  -8.139 -26.800  1.00 77.19           N
ATOM   1053  CG  HID   134     -57.014  -7.647 -27.320  1.00 77.19           C
ATOM   1054  CB  HID   134     -57.930  -8.422 -28.211  1.00 77.19           C
ATOM   1055  NE2 HID   134     -56.030  -6.048 -26.076  1.00 77.19           N
ATOM   1056  CD2 HID   134     -57.118  -6.369 -26.866  1.00 77.19           C
ATOM   1057  CE1 HID   134     -55.290  -7.141 -26.064  1.00 77.19           C
ATOM   1058  C   HID   134     -56.226  -8.940 -29.906  1.00 77.19           C
ATOM   1059  O   HID   134     -55.209  -8.268 -30.083  1.00 77.19           O
ATOM   1060  N   ARG   135     -56.205 -10.285 -29.866  1.00232.78           N
ATOM   1061  CA  ARG   135     -55.054 -11.126 -30.075  1.00232.78           C
ATOM   1062  CB  ARG   135     -54.358 -10.854 -31.418  1.00232.78           C
ATOM   1063  CG  ARG   135     -55.289 -11.003 -32.623  1.00232.78           C
ATOM   1064  CD  ARG   135     -54.543 -11.182 -33.945  1.00232.78           C
ATOM   1065  NE  ARG   135     -53.578 -10.059 -34.065  1.00232.78           N
ATOM   1066  CZ  ARG   135     -52.255 -10.305 -34.296  1.00232.78           C
ATOM   1067  NH1 ARG   135     -51.806 -11.587 -34.430  1.00232.78           N
ATOM   1068  NH2 ARG   135     -51.377  -9.264 -34.377  1.00232.78           N
ATOM   1069  C   ARG   135     -54.022 -10.996 -28.975  1.00232.78           C
ATOM   1070  O   ARG   135     -53.003 -11.684 -29.005  1.00232.78           O
ATOM   1071  N   ASP   136     -54.163 -10.015 -28.066  1.00177.34           N
ATOM   1072  CA  ASP   136     -53.282  -9.803 -26.935  1.00177.34           C
ATOM   1073  CB  ASP   136     -52.587  -8.429 -26.953  1.00177.34           C
ATOM   1074  CG  ASP   136     -51.282  -8.556 -26.164  1.00177.34           C
ATOM   1075  OD1 ASP   136     -50.977  -9.692 -25.711  1.00177.34           O
ATOM   1076  OD2 ASP   136     -50.580  -7.524 -26.001  1.00177.34           O
ATOM   1077  C   ASP   136     -53.874 -10.015 -25.555  1.00177.34           C
ATOM   1078  O   ASP   136     -53.252  -9.590 -24.581  1.00177.34           O
ATOM   1079  N   LEU   137     -55.120 -10.499 -25.393  1.00 80.45           N
ATOM   1080  CA  LEU   137     -55.733 -10.450 -24.081  1.00 80.45           C
ATOM   1081  CB  LEU   137     -57.155 -11.043 -24.076  1.00 80.45           C
ATOM   1082  CG  LEU   137     -57.873 -10.966 -22.718  1.00 80.45           C
ATOM   1083  CD1 LEU   137     -58.053  -9.506 -22.269  1.00 80.45           C
ATOM   1084  CD2 LEU   137     -59.205 -11.735 -22.752  1.00 80.45           C
ATOM   1085  C   LEU   137     -54.903 -11.160 -23.053  1.00 80.45           C
ATOM   1086  O   LEU   137     -54.444 -12.282 -23.261  1.00 80.45           O
ATOM   1087  N   ALA   138     -54.679 -10.484 -21.900  1.00 58.83           N
ATOM   1088  CA  ALA   138     -53.911 -11.041 -20.820  1.00 58.83           C
ATOM   1089  CB  ALA   138     -52.408 -11.134 -21.122  1.00 58.83           C
ATOM   1090  C   ALA   138     -54.073 -10.169 -19.607  1.00 58.83           C
ATOM   1091  O   ALA   138     -54.458  -9.003 -19.686  1.00 58.83           O
ATOM   1092  N   ALA   139     -53.714 -10.719 -18.433  1.00 40.02           N
ATOM   1093  CA  ALA   139     -53.881 -10.007 -17.198  1.00 40.02           C
ATOM   1094  CB  ALA   139     -53.347 -10.790 -15.987  1.00 40.02           C
ATOM   1095  C   ALA   139     -53.114  -8.724 -17.291  1.00 40.02           C
ATOM   1096  O   ALA   139     -53.532  -7.702 -16.749  1.00 40.02           O
ATOM   1097  N   ARG   140     -51.964  -8.757 -17.986  1.00195.83           N
ATOM   1098  CA  ARG   140     -51.101  -7.618 -18.125  1.00195.83           C
ATOM   1099  CB  ARG   140     -49.868  -7.897 -19.002  1.00195.83           C
ATOM   1100  CG  ARG   140     -49.094  -9.155 -18.615  1.00195.83           C
ATOM   1101  CD  ARG   140     -49.751 -10.437 -19.130  1.00195.83           C
ATOM   1102  NE  ARG   140     -48.975 -10.919 -20.311  1.00195.83           N
ATOM   1103  CZ  ARG   140     -49.247 -10.483 -21.578  1.00195.83           C
ATOM   1104  NH1 ARG   140     -50.157  -9.489 -21.797  1.00195.83           N
ATOM   1105  NH2 ARG   140     -48.613 -11.067 -22.635  1.00195.83           N
ATOM   1106  C   ARG   140     -51.836  -6.530 -18.846  1.00195.83           C
ATOM   1107  O   ARG   140     -51.620  -5.353 -18.564  1.00195.83           O
ATOM   1108  N   ASN   141     -52.699  -6.880 -19.824  1.00124.12           N
ATOM   1109  CA  ASN   141     -53.296  -5.827 -20.599  1.00124.12           C
ATOM   1110  CB  ASN   141     -53.367  -6.148 -22.100  1.00124.12           C
ATOM   1111  CG  ASN   141     -51.945  -6.112 -22.635  1.00124.12           C
ATOM   1112  OD1 ASN   141     -51.142  -5.274 -22.227  1.00124.12           O
ATOM   1113  ND2 ASN   141     -51.617  -7.044 -23.569  1.00124.12           N
ATOM   1114  C   ASN   141     -54.694  -5.512 -20.163  1.00124.12           C
ATOM   1115  O   ASN   141     -55.573  -5.293 -20.996  1.00124.12           O
ATOM   1116  N   VAL   142     -54.944  -5.453 -18.847  1.00 67.50           N
ATOM   1117  CA  VAL   142     -56.214  -4.978 -18.379  1.00 67.50           C
ATOM   1118  CB  VAL   142     -57.077  -6.042 -17.760  1.00 67.50           C
ATOM   1119  CG1 VAL   142     -58.338  -5.380 -17.181  1.00 67.50           C
ATOM   1120  CG2 VAL   142     -57.378  -7.106 -18.830  1.00 67.50           C
ATOM   1121  C   VAL   142     -55.835  -3.999 -17.312  1.00 67.50           C
ATOM   1122  O   VAL   142     -55.067  -4.344 -16.416  1.00 67.50           O
ATOM   1123  N   LEU   143     -56.349  -2.752 -17.376  1.00 58.04           N
ATOM   1124  CA  LEU   143     -55.928  -1.756 -16.425  1.00 58.04           C
ATOM   1125  CB  LEU   143     -55.545  -0.409 -17.066  1.00 58.04           C
ATOM   1126  CG  LEU   143     -54.332  -0.519 -18.012  1.00 58.04           C
ATOM   1127  CD1 LEU   143     -53.960   0.845 -18.615  1.00 58.04           C
ATOM   1128  CD2 LEU   143     -53.146  -1.215 -17.324  1.00 58.04           C
ATOM   1129  C   LEU   143     -57.022  -1.504 -15.437  1.00 58.04           C
ATOM   1130  O   LEU   143     -58.198  -1.706 -15.736  1.00 58.04           O
ATOM   1131  N   VAL   144     -56.639  -1.053 -14.217  1.00 63.60           N
ATOM   1132  CA  VAL   144     -57.604  -0.875 -13.168  1.00 63.60           C
ATOM   1133  CB  VAL   144     -57.160  -1.531 -11.891  1.00 63.60           C
ATOM   1134  CG1 VAL   144     -58.218  -1.295 -10.804  1.00 63.60           C
ATOM   1135  CG2 VAL   144     -56.874  -3.016 -12.179  1.00 63.60           C
ATOM   1136  C   VAL   144     -57.815   0.585 -12.873  1.00 63.60           C
ATOM   1137  O   VAL   144     -56.940   1.264 -12.338  1.00 63.60           O
ATOM   1138  N   LYS   145     -58.999   1.120 -13.245  1.00164.71           N
ATOM   1139  CA  LYS   145     -59.315   2.483 -12.917  1.00164.71           C
ATOM   1140  CB  LYS   145     -60.498   3.061 -13.720  1.00164.71           C
ATOM   1141  CG  LYS   145     -61.882   2.529 -13.358  1.00164.71           C
ATOM   1142  CD  LYS   145     -62.990   3.172 -14.199  1.00164.71           C
ATOM   1143  CE  LYS   145     -62.866   4.690 -14.357  1.00164.71           C
ATOM   1144  NZ  LYS   145     -63.401   5.372 -13.159  1.00164.71           N
ATOM   1145  C   LYS   145     -59.591   2.557 -11.443  1.00164.71           C
ATOM   1146  O   LYS   145     -59.140   3.473 -10.755  1.00164.71           O
ATOM   1147  N   THR   146     -60.359   1.573 -10.927  1.00 67.28           N
ATOM   1148  CA  THR   146     -60.645   1.437  -9.526  1.00 67.28           C
ATOM   1149  CB  THR   146     -61.973   1.999  -9.108  1.00 67.28           C
ATOM   1150  OG1 THR   146     -63.030   1.274  -9.719  1.00 67.28           O
ATOM   1151  CG2 THR   146     -62.032   3.478  -9.522  1.00 67.28           C
ATOM   1152  C   THR   146     -60.716  -0.043  -9.305  1.00 67.28           C
ATOM   1153  O   THR   146     -60.868  -0.784 -10.272  1.00 67.28           O
ATOM   1154  N   PRO   147     -60.643  -0.539  -8.100  1.00 87.78           N
ATOM   1155  CA  PRO   147     -60.664  -1.964  -7.933  1.00 87.78           C
ATOM   1156  CD  PRO   147     -59.992   0.137  -6.992  1.00 87.78           C
ATOM   1157  CB  PRO   147     -60.416  -2.206  -6.446  1.00 87.78           C
ATOM   1158  CG  PRO   147     -59.569  -0.989  -6.028  1.00 87.78           C
ATOM   1159  C   PRO   147     -61.941  -2.534  -8.455  1.00 87.78           C
ATOM   1160  O   PRO   147     -61.955  -3.690  -8.872  1.00 87.78           O
ATOM   1161  N   GLN   148     -63.025  -1.744  -8.397  1.00189.26           N
ATOM   1162  CA  GLN   148     -64.325  -2.107  -8.878  1.00189.26           C
ATOM   1163  CB  GLN   148     -65.423  -1.136  -8.412  1.00189.26           C
ATOM   1164  CG  GLN   148     -65.702  -1.185  -6.908  1.00189.26           C
ATOM   1165  CD  GLN   148     -64.558  -0.516  -6.157  1.00189.26           C
ATOM   1166  OE1 GLN   148     -64.049  -1.053  -5.173  1.00189.26           O
ATOM   1167  NE2 GLN   148     -64.149   0.696  -6.618  1.00189.26           N
ATOM   1168  C   GLN   148     -64.364  -2.109 -10.377  1.00189.26           C
ATOM   1169  O   GLN   148     -65.145  -2.858 -10.956  1.00189.26           O
ATOM   1170  N   HID   149     -63.582  -1.248 -11.064  1.00 82.28           N
ATOM   1171  CA  HID   149     -63.775  -1.175 -12.492  1.00 82.28           C
ATOM   1172  ND1 HID   149     -65.665   1.293 -14.771  1.00 82.28           N
ATOM   1173  CG  HID   149     -64.862   0.270 -14.316  1.00 82.28           C
ATOM   1174  CB  HID   149     -64.342   0.195 -12.912  1.00 82.28           C
ATOM   1175  NE2 HID   149     -65.366  -0.087 -16.488  1.00 82.28           N
ATOM   1176  CD2 HID   149     -64.689  -0.564 -15.379  1.00 82.28           C
ATOM   1177  CE1 HID   149     -65.936   1.030 -16.073  1.00 82.28           C
ATOM   1178  C   HID   149     -62.485  -1.396 -13.241  1.00 82.28           C
ATOM   1179  O   HID   149     -61.518  -0.656 -13.072  1.00 82.28           O
ATOM   1180  N   VAL   150     -62.455  -2.419 -14.127  1.00 51.11           N
ATOM   1181  CA  VAL   150     -61.288  -2.712 -14.924  1.00 51.11           C
ATOM   1182  CB  VAL   150     -60.778  -4.120 -14.774  1.00 51.11           C
ATOM   1183  CG1 VAL   150     -60.309  -4.330 -13.325  1.00 51.11           C
ATOM   1184  CG2 VAL   150     -61.879  -5.097 -15.217  1.00 51.11           C
ATOM   1185  C   VAL   150     -61.642  -2.531 -16.374  1.00 51.11           C
ATOM   1186  O   VAL   150     -62.807  -2.634 -16.754  1.00 51.11           O
ATOM   1187  N   LYS   151     -60.640  -2.218 -17.228  1.00 60.64           N
ATOM   1188  CA  LYS   151     -60.906  -2.025 -18.632  1.00 60.64           C
ATOM   1189  CB  LYS   151     -60.954  -0.541 -19.033  1.00 60.64           C
ATOM   1190  CG  LYS   151     -62.158   0.185 -18.434  1.00 60.64           C
ATOM   1191  CD  LYS   151     -62.066   1.710 -18.489  1.00 60.64           C
ATOM   1192  CE  LYS   151     -63.305   2.399 -17.911  1.00 60.64           C
ATOM   1193  NZ  LYS   151     -63.162   3.868 -17.993  1.00 60.64           N
ATOM   1194  C   LYS   151     -59.814  -2.684 -19.429  1.00 60.64           C
ATOM   1195  O   LYS   151     -58.665  -2.730 -18.998  1.00 60.64           O
ATOM   1196  N   ILE   152     -60.153  -3.212 -20.627  1.00113.46           N
ATOM   1197  CA  ILE   152     -59.216  -3.888 -21.486  1.00113.46           C
ATOM   1198  CB  ILE   152     -59.849  -4.745 -22.554  1.00113.46           C
ATOM   1199  CG1 ILE   152     -60.628  -5.928 -21.948  1.00113.46           C
ATOM   1200  CG2 ILE   152     -58.731  -5.193 -23.509  1.00113.46           C
ATOM   1201  CD1 ILE   152     -61.952  -5.548 -21.290  1.00113.46           C
ATOM   1202  C   ILE   152     -58.360  -2.867 -22.185  1.00113.46           C
ATOM   1203  O   ILE   152     -58.833  -1.791 -22.546  1.00113.46           O
ATOM   1204  N   THR   153     -57.055  -3.177 -22.375  1.00169.52           N
ATOM   1205  CA  THR   153     -56.152  -2.234 -22.987  1.00169.52           C
ATOM   1206  CB  THR   153     -55.058  -1.763 -22.073  1.00169.52           C
ATOM   1207  OG1 THR   153     -54.124  -2.812 -21.879  1.00169.52           O
ATOM   1208  CG2 THR   153     -55.643  -1.399 -20.708  1.00169.52           C
ATOM   1209  C   THR   153     -55.362  -2.954 -24.040  1.00169.52           C
ATOM   1210  O   THR   153     -55.658  -4.095 -24.386  1.00169.52           O
ATOM   1211  N   ASP   154     -54.276  -2.289 -24.496  1.00129.90           N
ATOM   1212  CA  ASP   154     -53.268  -2.732 -25.431  1.00129.90           C
ATOM   1213  CB  ASP   154     -52.286  -3.730 -24.788  1.00129.90           C
ATOM   1214  CG  ASP   154     -51.084  -3.907 -25.704  1.00129.90           C
ATOM   1215  OD1 ASP   154     -51.252  -4.481 -26.812  1.00129.90           O
ATOM   1216  OD2 ASP   154     -49.975  -3.459 -25.307  1.00129.90           O
ATOM   1217  C   ASP   154     -53.735  -3.289 -26.753  1.00129.90           C
ATOM   1218  O   ASP   154     -53.952  -4.485 -26.923  1.00129.90           O
ATOM   1219  N   PHE   155     -53.948  -2.355 -27.702  1.00149.44           N
ATOM   1220  CA  PHE   155     -54.351  -2.429 -29.086  1.00149.44           C
ATOM   1221  CB  PHE   155     -55.168  -1.202 -29.506  1.00149.44           C
ATOM   1222  CG  PHE   155     -56.384  -1.328 -28.651  1.00149.44           C
ATOM   1223  CD1 PHE   155     -57.385  -2.208 -28.993  1.00149.44           C
ATOM   1224  CD2 PHE   155     -56.515  -0.586 -27.498  1.00149.44           C
ATOM   1225  CE1 PHE   155     -58.507  -2.340 -28.208  1.00149.44           C
ATOM   1226  CE2 PHE   155     -57.634  -0.713 -26.708  1.00149.44           C
ATOM   1227  CZ  PHE   155     -58.631  -1.592 -27.062  1.00149.44           C
ATOM   1228  C   PHE   155     -53.245  -2.713 -30.086  1.00149.44           C
ATOM   1229  O   PHE   155     -53.497  -2.734 -31.291  1.00149.44           O
ATOM   1230  N   GLY   156     -51.972  -2.811 -29.660  1.00 91.20           N
ATOM   1231  CA  GLY   156     -50.874  -2.972 -30.586  1.00 91.20           C
ATOM   1232  C   GLY   156     -51.046  -4.169 -31.497  1.00 91.20           C
ATOM   1233  O   GLY   156     -50.470  -4.226 -32.583  1.00 91.20           O
ATOM   1234  N   LEU   157     -51.653  -5.256 -31.010  1.00160.22           N
ATOM   1235  CA  LEU   157     -51.931  -6.397 -31.847  1.00160.22           C
ATOM   1236  CB  LEU   157     -51.830  -7.732 -31.095  1.00160.22           C
ATOM   1237  CG  LEU   157     -50.378  -8.075 -30.713  1.00160.22           C
ATOM   1238  CD1 LEU   157     -49.805  -7.064 -29.709  1.00160.22           C
ATOM   1239  CD2 LEU   157     -50.248  -9.531 -30.244  1.00160.22           C
ATOM   1240  C   LEU   157     -53.245  -6.366 -32.584  1.00160.22           C
ATOM   1241  O   LEU   157     -53.389  -7.031 -33.610  1.00160.22           O
ATOM   1242  N   ALA   158     -54.250  -5.633 -32.058  1.00 64.10           N
ATOM   1243  CA  ALA   158     -55.619  -5.704 -32.514  1.00 64.10           C
ATOM   1244  CB  ALA   158     -56.495  -4.573 -31.946  1.00 64.10           C
ATOM   1245  C   ALA   158     -55.731  -5.676 -34.016  1.00 64.10           C
ATOM   1246  O   ALA   158     -55.030  -4.926 -34.692  1.00 64.10           O
ATOM   1247  N   LYS   159     -56.621  -6.538 -34.575  1.00138.12           N
ATOM   1248  CA  LYS   159     -56.817  -6.612 -36.000  1.00138.12           C
ATOM   1249  CB  LYS   159     -56.295  -7.919 -36.631  1.00138.12           C
ATOM   1250  CG  LYS   159     -54.771  -8.065 -36.647  1.00138.12           C
ATOM   1251  CD  LYS   159     -54.060  -6.989 -37.471  1.00138.12           C
ATOM   1252  CE  LYS   159     -52.583  -7.288 -37.733  1.00138.12           C
ATOM   1253  NZ  LYS   159     -51.831  -7.351 -36.461  1.00138.12           N
ATOM   1254  C   LYS   159     -58.290  -6.588 -36.276  1.00138.12           C
ATOM   1255  O   LYS   159     -59.067  -7.273 -35.613  1.00138.12           O
ATOM   1256  N   LEU   160     -58.717  -5.774 -37.262  1.00 47.35           N
ATOM   1257  CA  LEU   160     -60.095  -5.757 -37.647  1.00 47.35           C
ATOM   1258  CB  LEU   160     -60.523  -4.472 -38.378  1.00 47.35           C
ATOM   1259  CG  LEU   160     -60.605  -3.233 -37.467  1.00 47.35           C
ATOM   1260  CD1 LEU   160     -61.033  -1.986 -38.255  1.00 47.35           C
ATOM   1261  CD2 LEU   160     -61.525  -3.495 -36.264  1.00 47.35           C
ATOM   1262  C   LEU   160     -60.290  -6.890 -38.593  1.00 47.35           C
ATOM   1263  O   LEU   160     -59.363  -7.294 -39.295  1.00 47.35           O
ATOM   1264  N   LEU   161     -61.513  -7.447 -38.619  1.00 52.65           N
ATOM   1265  CA  LEU   161     -61.792  -8.515 -39.529  1.00 52.65           C
ATOM   1266  CB  LEU   161     -62.551  -9.699 -38.908  1.00 52.65           C
ATOM   1267  CG  LEU   161     -61.720 -10.508 -37.898  1.00 52.65           C
ATOM   1268  CD1 LEU   161     -62.521 -11.694 -37.337  1.00 52.65           C
ATOM   1269  CD2 LEU   161     -60.375 -10.942 -38.505  1.00 52.65           C
ATOM   1270  C   LEU   161     -62.690  -7.967 -40.579  1.00 52.65           C
ATOM   1271  O   LEU   161     -63.498  -7.080 -40.312  1.00 52.65           O
ATOM   1272  N   GLY   162     -62.560  -8.478 -41.816  1.00 20.92           N
ATOM   1273  CA  GLY   162     -63.455  -8.029 -42.833  1.00 20.92           C
ATOM   1274  C   GLY   162     -64.781  -8.540 -42.397  1.00 20.92           C
ATOM   1275  O   GLY   162     -64.853  -9.514 -41.648  1.00 20.92           O
ATOM   1276  N   ALA   163     -65.872  -7.903 -42.857  1.00 27.34           N
ATOM   1277  CA  ALA   163     -67.156  -8.330 -42.393  1.00 27.34           C
ATOM   1278  CB  ALA   163     -68.316  -7.519 -42.996  1.00 27.34           C
ATOM   1279  C   ALA   163     -67.326  -9.754 -42.799  1.00 27.34           C
ATOM   1280  O   ALA   163     -67.813 -10.576 -42.027  1.00 27.34           O
ATOM   1281  N   GLU   164     -66.933 -10.079 -44.041  1.00111.84           N
ATOM   1282  CA  GLU   164     -67.052 -11.425 -44.512  1.00111.84           C
ATOM   1283  CB  GLU   164     -66.847 -11.535 -46.030  1.00111.84           C
ATOM   1284  CG  GLU   164     -67.284 -12.886 -46.595  1.00111.84           C
ATOM   1285  CD  GLU   164     -68.803 -12.878 -46.699  1.00111.84           C
ATOM   1286  OE1 GLU   164     -69.330 -12.107 -47.546  1.00111.84           O
ATOM   1287  OE2 GLU   164     -69.455 -13.636 -45.935  1.00111.84           O
ATOM   1288  C   GLU   164     -66.041 -12.329 -43.854  1.00111.84           C
ATOM   1289  O   GLU   164     -66.372 -13.449 -43.468  1.00111.84           O
ATOM   1290  N   GLU   165     -64.786 -11.850 -43.693  1.00 60.45           N
ATOM   1291  CA  GLU   165     -63.674 -12.678 -43.283  1.00 60.45           C
ATOM   1292  CB  GLU   165     -62.317 -12.007 -43.543  1.00 60.45           C
ATOM   1293  CG  GLU   165     -61.124 -12.942 -43.358  1.00 60.45           C
ATOM   1294  CD  GLU   165     -59.888 -12.179 -43.805  1.00 60.45           C
ATOM   1295  OE1 GLU   165     -59.831 -10.948 -43.547  1.00 60.45           O
ATOM   1296  OE2 GLU   165     -58.992 -12.815 -44.420  1.00 60.45           O
ATOM   1297  C   GLU   165     -63.712 -13.096 -41.838  1.00 60.45           C
ATOM   1298  O   GLU   165     -63.939 -12.291 -40.937  1.00 60.45           O
ATOM   1299  N   LYS   166     -63.528 -14.422 -41.627  1.00108.16           N
ATOM   1300  CA  LYS   166     -63.488 -15.135 -40.374  1.00108.16           C
ATOM   1301  CB  LYS   166     -63.794 -16.627 -40.585  1.00108.16           C
ATOM   1302  CG  LYS   166     -65.140 -16.853 -41.278  1.00108.16           C
ATOM   1303  CD  LYS   166     -65.334 -18.264 -41.835  1.00108.16           C
ATOM   1304  CE  LYS   166     -66.589 -18.405 -42.700  1.00108.16           C
ATOM   1305  NZ  LYS   166     -67.803 -18.163 -41.888  1.00108.16           N
ATOM   1306  C   LYS   166     -62.188 -15.063 -39.586  1.00108.16           C
ATOM   1307  O   LYS   166     -62.235 -14.881 -38.370  1.00108.16           O
ATOM   1308  N   GLU   167     -60.989 -15.213 -40.216  1.00 83.02           N
ATOM   1309  CA  GLU   167     -59.812 -15.373 -39.382  1.00 83.02           C
ATOM   1310  CB  GLU   167     -59.469 -16.860 -39.196  1.00 83.02           C
ATOM   1311  CG  GLU   167     -59.284 -17.591 -40.528  1.00 83.02           C
ATOM   1312  CD  GLU   167     -59.382 -19.087 -40.268  1.00 83.02           C
ATOM   1313  OE1 GLU   167     -59.910 -19.464 -39.187  1.00 83.02           O
ATOM   1314  OE2 GLU   167     -58.943 -19.872 -41.150  1.00 83.02           O
ATOM   1315  C   GLU   167     -58.594 -14.676 -39.938  1.00 83.02           C
ATOM   1316  O   GLU   167     -58.286 -14.760 -41.125  1.00 83.02           O
ATOM   1317  N   TYR   168     -57.830 -14.014 -39.037  1.00 83.10           N
ATOM   1318  CA  TYR   168     -56.661 -13.230 -39.348  1.00 83.10           C
ATOM   1319  CB  TYR   168     -56.344 -12.237 -38.210  1.00 83.10           C
ATOM   1320  CG  TYR   168     -55.058 -11.517 -38.438  1.00 83.10           C
ATOM   1321  CD1 TYR   168     -54.954 -10.523 -39.384  1.00 83.10           C
ATOM   1322  CD2 TYR   168     -53.957 -11.817 -37.669  1.00 83.10           C
ATOM   1323  CE1 TYR   168     -53.763  -9.859 -39.570  1.00 83.10           C
ATOM   1324  CE2 TYR   168     -52.765 -11.157 -37.850  1.00 83.10           C
ATOM   1325  CZ  TYR   168     -52.666 -10.177 -38.807  1.00 83.10           C
ATOM   1326  OH  TYR   168     -51.445  -9.496 -38.997  1.00 83.10           O
ATOM   1327  C   TYR   168     -55.481 -14.135 -39.558  1.00 83.10           C
ATOM   1328  O   TYR   168     -55.239 -15.053 -38.776  1.00 83.10           O
ATOM   1329  N   HIE   169     -54.724 -13.901 -40.655  1.00 60.80           N
ATOM   1330  CA  HIE   169     -53.569 -14.707 -40.945  1.00 60.80           C
ATOM   1331  ND1 HIE   169     -54.997 -17.400 -42.303  1.00 60.80           N
ATOM   1332  CG  HIE   169     -54.836 -16.076 -42.643  1.00 60.80           C
ATOM   1333  CB  HIE   169     -53.595 -15.274 -42.374  1.00 60.80           C
ATOM   1334  NE2 HIE   169     -56.896 -16.757 -43.265  1.00 60.80           N
ATOM   1335  CD2 HIE   169     -56.006 -15.699 -43.230  1.00 60.80           C
ATOM   1336  CE1 HIE   169     -56.247 -17.757 -42.697  1.00 60.80           C
ATOM   1337  C   HIE   169     -52.358 -13.825 -40.814  1.00 60.80           C
ATOM   1338  O   HIE   169     -52.008 -13.105 -41.747  1.00 60.80           O
ATOM   1339  N   ALA   170     -51.688 -13.875 -39.639  1.00 66.85           N
ATOM   1340  CA  ALA   170     -50.547 -13.049 -39.311  1.00 66.85           C
ATOM   1341  CB  ALA   170     -50.334 -12.903 -37.795  1.00 66.85           C
ATOM   1342  C   ALA   170     -49.262 -13.584 -39.890  1.00 66.85           C
ATOM   1343  O   ALA   170     -49.104 -14.788 -40.075  1.00 66.85           O
ATOM   1344  N   GLU   171     -48.331 -12.679 -40.279  1.00 80.65           N
ATOM   1345  CA  GLU   171     -47.056 -13.112 -40.795  1.00 80.65           C
ATOM   1346  CB  GLU   171     -46.418 -12.085 -41.746  1.00 80.65           C
ATOM   1347  CG  GLU   171     -47.190 -11.973 -43.063  1.00 80.65           C
ATOM   1348  CD  GLU   171     -46.459 -11.008 -43.985  1.00 80.65           C
ATOM   1349  OE1 GLU   171     -45.505 -10.337 -43.510  1.00 80.65           O
ATOM   1350  OE2 GLU   171     -46.852 -10.927 -45.180  1.00 80.65           O
ATOM   1351  C   GLU   171     -46.021 -13.509 -39.763  1.00 80.65           C
ATOM   1352  O   GLU   171     -45.613 -14.670 -39.721  1.00 80.65           O
ATOM   1353  N   GLY   172     -45.627 -12.586 -38.846  1.00 64.11           N
ATOM   1354  CA  GLY   172     -44.517 -12.869 -37.962  1.00 64.11           C
ATOM   1355  C   GLY   172     -44.617 -11.984 -36.752  1.00 64.11           C
ATOM   1356  O   GLY   172     -45.704 -11.557 -36.370  1.00 64.11           O
ATOM   1357  N   GLY   173     -43.467 -11.715 -36.094  1.00 23.02           N
ATOM   1358  CA  GLY   173     -43.441 -10.861 -34.938  1.00 23.02           C
ATOM   1359  C   GLY   173     -43.474 -11.721 -33.712  1.00 23.02           C
ATOM   1360  O   GLY   173     -43.842 -12.892 -33.773  1.00 23.02           O
ATOM   1361  N   LYS   174     -43.077 -11.145 -32.556  1.00 81.51           N
ATOM   1362  CA  LYS   174     -43.057 -11.893 -31.328  1.00 81.51           C
ATOM   1363  CB  LYS   174     -42.158 -11.286 -30.236  1.00 81.51           C
ATOM   1364  CG  LYS   174     -40.665 -11.465 -30.519  1.00 81.51           C
ATOM   1365  CD  LYS   174     -39.757 -10.607 -29.637  1.00 81.51           C
ATOM   1366  CE  LYS   174     -39.309  -9.303 -30.300  1.00 81.51           C
ATOM   1367  NZ  LYS   174     -38.307  -9.591 -31.351  1.00 81.51           N
ATOM   1368  C   LYS   174     -44.453 -11.977 -30.800  1.00 81.51           C
ATOM   1369  O   LYS   174     -45.211 -11.008 -30.861  1.00 81.51           O
ATOM   1370  N   VAL   175     -44.842 -13.153 -30.265  1.00 58.31           N
ATOM   1371  CA  VAL   175     -46.181 -13.306 -29.775  1.00 58.31           C
ATOM   1372  CB  VAL   175     -47.051 -14.107 -30.706  1.00 58.31           C
ATOM   1373  CG1 VAL   175     -48.461 -14.236 -30.101  1.00 58.31           C
ATOM   1374  CG2 VAL   175     -47.015 -13.443 -32.094  1.00 58.31           C
ATOM   1375  C   VAL   175     -46.151 -14.013 -28.452  1.00 58.31           C
ATOM   1376  O   VAL   175     -45.243 -14.802 -28.182  1.00 58.31           O
ATOM   1377  N   PRO   176     -47.091 -13.704 -27.589  1.00115.79           N
ATOM   1378  CA  PRO   176     -47.202 -14.375 -26.314  1.00115.79           C
ATOM   1379  CD  PRO   176     -47.794 -12.433 -27.612  1.00115.79           C
ATOM   1380  CB  PRO   176     -48.105 -13.487 -25.450  1.00115.79           C
ATOM   1381  CG  PRO   176     -48.801 -12.547 -26.457  1.00115.79           C
ATOM   1382  C   PRO   176     -47.724 -15.768 -26.515  1.00115.79           C
ATOM   1383  O   PRO   176     -48.933 -15.926 -26.672  1.00115.79           O
ATOM   1384  N   ILE   177     -46.853 -16.790 -26.419  1.00109.47           N
ATOM   1385  CA  ILE   177     -47.237 -18.149 -26.696  1.00109.47           C
ATOM   1386  CB  ILE   177     -46.072 -19.096 -26.709  1.00109.47           C
ATOM   1387  CG1 ILE   177     -45.140 -18.809 -27.898  1.00109.47           C
ATOM   1388  CG2 ILE   177     -46.636 -20.527 -26.704  1.00109.47           C
ATOM   1389  CD1 ILE   177     -45.792 -19.081 -29.253  1.00109.47           C
ATOM   1390  C   ILE   177     -48.196 -18.687 -25.682  1.00109.47           C
ATOM   1391  O   ILE   177     -49.220 -19.272 -26.029  1.00109.47           O
ATOM   1392  N   LYS   178     -47.902 -18.464 -24.394  1.00108.06           N
ATOM   1393  CA  LYS   178     -48.632 -19.088 -23.329  1.00108.06           C
ATOM   1394  CB  LYS   178     -47.989 -18.899 -21.948  1.00108.06           C
ATOM   1395  CG  LYS   178     -46.758 -19.798 -21.809  1.00108.06           C
ATOM   1396  CD  LYS   178     -45.926 -19.562 -20.554  1.00108.06           C
ATOM   1397  CE  LYS   178     -44.704 -20.478 -20.460  1.00108.06           C
ATOM   1398  NZ  LYS   178     -43.933 -20.164 -19.236  1.00108.06           N
ATOM   1399  C   LYS   178     -50.073 -18.673 -23.301  1.00108.06           C
ATOM   1400  O   LYS   178     -50.881 -19.307 -22.626  1.00108.06           O
ATOM   1401  N   TRP   179     -50.400 -17.507 -23.878  1.00135.60           N
ATOM   1402  CA  TRP   179     -51.753 -17.027 -23.986  1.00135.60           C
ATOM   1403  CB  TRP   179     -51.827 -15.495 -23.949  1.00135.60           C
ATOM   1404  CG  TRP   179     -51.570 -14.995 -22.551  1.00135.60           C
ATOM   1405  CD2 TRP   179     -50.279 -14.987 -21.923  1.00135.60           C
ATOM   1406  CD1 TRP   179     -52.458 -14.554 -21.615  1.00135.60           C
ATOM   1407  NE1 TRP   179     -51.801 -14.270 -20.442  1.00135.60           N
ATOM   1408  CE2 TRP   179     -50.459 -14.534 -20.617  1.00135.60           C
ATOM   1409  CE3 TRP   179     -49.047 -15.341 -22.393  1.00135.60           C
ATOM   1410  CZ2 TRP   179     -49.405 -14.427 -19.756  1.00135.60           C
ATOM   1411  CZ3 TRP   179     -47.985 -15.219 -21.525  1.00135.60           C
ATOM   1412  CH2 TRP   179     -48.160 -14.772 -20.233  1.00135.60           C
ATOM   1413  C   TRP   179     -52.539 -17.538 -25.164  1.00135.60           C
ATOM   1414  O   TRP   179     -53.768 -17.520 -25.136  1.00135.60           O
ATOM   1415  N   MET   180     -51.874 -17.963 -26.254  1.00130.71           N
ATOM   1416  CA  MET   180     -52.590 -18.178 -27.485  1.00130.71           C
ATOM   1417  CB  MET   180     -51.756 -17.765 -28.712  1.00130.71           C
ATOM   1418  CG  MET   180     -50.286 -18.180 -28.626  1.00130.71           C
ATOM   1419  SD  MET   180     -49.206 -17.360 -29.840  1.00130.71           S
ATOM   1420  CE  MET   180     -49.775 -18.328 -31.266  1.00130.71           C
ATOM   1421  C   MET   180     -53.178 -19.540 -27.678  1.00130.71           C
ATOM   1422  O   MET   180     -52.684 -20.552 -27.182  1.00130.71           O
ATOM   1423  N   ALA   181     -54.295 -19.555 -28.444  1.00 63.12           N
ATOM   1424  CA  ALA   181     -55.037 -20.729 -28.801  1.00 63.12           C
ATOM   1425  CB  ALA   181     -56.305 -20.432 -29.620  1.00 63.12           C
ATOM   1426  C   ALA   181     -54.134 -21.564 -29.650  1.00 63.12           C
ATOM   1427  O   ALA   181     -53.066 -21.116 -30.061  1.00 63.12           O
ATOM   1428  N   LEU   182     -54.505 -22.844 -29.849  1.00 72.60           N
ATOM   1429  CA  LEU   182     -53.707 -23.752 -30.620  1.00 72.60           C
ATOM   1430  CB  LEU   182     -54.172 -25.215 -30.519  1.00 72.60           C
ATOM   1431  CG  LEU   182     -53.223 -26.190 -31.243  1.00 72.60           C
ATOM   1432  CD1 LEU   182     -51.845 -26.226 -30.563  1.00 72.60           C
ATOM   1433  CD2 LEU   182     -53.846 -27.586 -31.389  1.00 72.60           C
ATOM   1434  C   LEU   182     -53.734 -23.372 -32.067  1.00 72.60           C
ATOM   1435  O   LEU   182     -52.706 -23.403 -32.741  1.00 72.60           O
ATOM   1436  N   GLU   183     -54.914 -22.972 -32.579  1.00116.10           N
ATOM   1437  CA  GLU   183     -55.058 -22.669 -33.975  1.00116.10           C
ATOM   1438  CB  GLU   183     -56.430 -22.072 -34.328  1.00116.10           C
ATOM   1439  CG  GLU   183     -57.619 -22.877 -33.810  1.00116.10           C
ATOM   1440  CD  GLU   183     -58.030 -22.237 -32.491  1.00116.10           C
ATOM   1441  OE1 GLU   183     -57.258 -22.340 -31.501  1.00116.10           O
ATOM   1442  OE2 GLU   183     -59.125 -21.615 -32.468  1.00116.10           O
ATOM   1443  C   GLU   183     -54.085 -21.579 -34.252  1.00116.10           C
ATOM   1444  O   GLU   183     -53.444 -21.544 -35.300  1.00116.10           O
ATOM   1445  N   SER   184     -53.966 -20.646 -33.292  1.00 45.44           N
ATOM   1446  CA  SER   184     -53.076 -19.536 -33.441  1.00 45.44           C
ATOM   1447  CB  SER   184     -53.193 -18.529 -32.285  1.00 45.44           C
ATOM   1448  OG  SER   184     -54.492 -17.955 -32.274  1.00 45.44           O
ATOM   1449  C   SER   184     -51.658 -20.023 -33.487  1.00 45.44           C
ATOM   1450  O   SER   184     -50.863 -19.549 -34.296  1.00 45.44           O
ATOM   1451  N   ILE   185     -51.290 -20.989 -32.625  1.00 68.77           N
ATOM   1452  CA  ILE   185     -49.915 -21.399 -32.592  1.00 68.77           C
ATOM   1453  CB  ILE   185     -49.614 -22.340 -31.462  1.00 68.77           C
ATOM   1454  CG1 ILE   185     -49.876 -21.645 -30.114  1.00 68.77           C
ATOM   1455  CG2 ILE   185     -48.165 -22.831 -31.623  1.00 68.77           C
ATOM   1456  CD1 ILE   185     -49.847 -22.588 -28.913  1.00 68.77           C
ATOM   1457  C   ILE   185     -49.509 -22.073 -33.872  1.00 68.77           C
ATOM   1458  O   ILE   185     -48.428 -21.802 -34.393  1.00 68.77           O
ATOM   1459  N   LEU   186     -50.311 -23.039 -34.370  1.00136.75           N
ATOM   1460  CA  LEU   186     -49.914 -23.721 -35.571  1.00136.75           C
ATOM   1461  CB  LEU   186     -50.578 -25.102 -35.707  1.00136.75           C
ATOM   1462  CG  LEU   186     -50.131 -26.078 -34.598  1.00136.75           C
ATOM   1463  CD1 LEU   186     -50.649 -25.649 -33.217  1.00136.75           C
ATOM   1464  CD2 LEU   186     -50.494 -27.527 -34.938  1.00136.75           C
ATOM   1465  C   LEU   186     -50.149 -22.939 -36.838  1.00136.75           C
ATOM   1466  O   LEU   186     -49.240 -22.770 -37.649  1.00136.75           O
ATOM   1467  N   HIE   187     -51.405 -22.494 -37.044  1.00109.10           N
ATOM   1468  CA  HIE   187     -51.905 -21.819 -38.218  1.00109.10           C
ATOM   1469  ND1 HIE   187     -53.344 -24.473 -37.486  1.00109.10           N
ATOM   1470  CG  HIE   187     -53.558 -23.605 -38.533  1.00109.10           C
ATOM   1471  CB  HIE   187     -53.390 -22.124 -38.417  1.00109.10           C
ATOM   1472  NE2 HIE   187     -53.877 -25.720 -39.246  1.00109.10           N
ATOM   1473  CD2 HIE   187     -53.884 -24.384 -39.601  1.00109.10           C
ATOM   1474  CE1 HIE   187     -53.547 -25.724 -37.966  1.00109.10           C
ATOM   1475  C   HIE   187     -51.686 -20.335 -38.236  1.00109.10           C
ATOM   1476  O   HIE   187     -51.655 -19.723 -39.303  1.00109.10           O
ATOM   1477  N   ARG   188     -51.561 -19.702 -37.058  1.00104.06           N
ATOM   1478  CA  ARG   188     -51.493 -18.273 -36.978  1.00104.06           C
ATOM   1479  CB  ARG   188     -50.380 -17.665 -37.845  1.00104.06           C
ATOM   1480  CG  ARG   188     -49.019 -18.252 -37.468  1.00104.06           C
ATOM   1481  CD  ARG   188     -47.805 -17.442 -37.917  1.00104.06           C
ATOM   1482  NE  ARG   188     -46.606 -18.247 -37.551  1.00104.06           N
ATOM   1483  CZ  ARG   188     -46.205 -18.334 -36.248  1.00104.06           C
ATOM   1484  NH1 ARG   188     -46.908 -17.693 -35.268  1.00104.06           N
ATOM   1485  NH2 ARG   188     -45.109 -19.080 -35.921  1.00104.06           N
ATOM   1486  C   ARG   188     -52.829 -17.728 -37.382  1.00104.06           C
ATOM   1487  O   ARG   188     -52.937 -16.662 -37.986  1.00104.06           O
ATOM   1488  N   ILE   189     -53.896 -18.474 -37.025  1.00 72.88           N
ATOM   1489  CA  ILE   189     -55.249 -18.072 -37.272  1.00 72.88           C
ATOM   1490  CB  ILE   189     -56.179 -19.215 -37.566  1.00 72.88           C
ATOM   1491  CG1 ILE   189     -55.786 -19.918 -38.875  1.00 72.88           C
ATOM   1492  CG2 ILE   189     -57.618 -18.672 -37.559  1.00 72.88           C
ATOM   1493  CD1 ILE   189     -56.539 -21.228 -39.106  1.00 72.88           C
ATOM   1494  C   ILE   189     -55.747 -17.426 -36.018  1.00 72.88           C
ATOM   1495  O   ILE   189     -55.536 -17.945 -34.923  1.00 72.88           O
ATOM   1496  N   TYR   190     -56.386 -16.243 -36.150  1.00173.59           N
ATOM   1497  CA  TYR   190     -56.910 -15.559 -35.002  1.00173.59           C
ATOM   1498  CB  TYR   190     -56.234 -14.203 -34.748  1.00173.59           C
ATOM   1499  CG  TYR   190     -54.805 -14.427 -34.389  1.00173.59           C
ATOM   1500  CD1 TYR   190     -53.866 -14.633 -35.373  1.00173.59           C
ATOM   1501  CD2 TYR   190     -54.408 -14.443 -33.072  1.00173.59           C
ATOM   1502  CE1 TYR   190     -52.546 -14.836 -35.048  1.00173.59           C
ATOM   1503  CE2 TYR   190     -53.089 -14.645 -32.741  1.00173.59           C
ATOM   1504  CZ  TYR   190     -52.157 -14.842 -33.730  1.00173.59           C
ATOM   1505  OH  TYR   190     -50.802 -15.048 -33.395  1.00173.59           O
ATOM   1506  C   TYR   190     -58.352 -15.248 -35.253  1.00173.59           C
ATOM   1507  O   TYR   190     -58.692 -14.556 -36.213  1.00173.59           O
ATOM   1508  N   THR   191     -59.239 -15.740 -34.369  1.00 57.60           N
ATOM   1509  CA  THR   191     -60.637 -15.448 -34.481  1.00 57.60           C
ATOM   1510  CB  THR   191     -61.483 -16.651 -34.784  1.00 57.60           C
ATOM   1511  OG1 THR   191     -61.433 -17.574 -33.707  1.00 57.60           O
ATOM   1512  CG2 THR   191     -60.945 -17.308 -36.067  1.00 57.60           C
ATOM   1513  C   THR   191     -61.046 -14.918 -33.142  1.00 57.60           C
ATOM   1514  O   THR   191     -60.212 -14.752 -32.255  1.00 57.60           O
ATOM   1515  N   HIE   192     -62.341 -14.602 -32.971  1.00 64.93           N
ATOM   1516  CA  HIE   192     -62.817 -14.126 -31.703  1.00 64.93           C
ATOM   1517  ND1 HIE   192     -64.041 -11.292 -32.448  1.00 64.93           N
ATOM   1518  CG  HIE   192     -64.532 -12.560 -32.661  1.00 64.93           C
ATOM   1519  CB  HIE   192     -64.297 -13.715 -31.734  1.00 64.93           C
ATOM   1520  NE2 HIE   192     -65.172 -11.220 -34.360  1.00 64.93           N
ATOM   1521  CD2 HIE   192     -65.220 -12.498 -33.835  1.00 64.93           C
ATOM   1522  CE1 HIE   192     -64.452 -10.530 -33.493  1.00 64.93           C
ATOM   1523  C   HIE   192     -62.647 -15.254 -30.734  1.00 64.93           C
ATOM   1524  O   HIE   192     -62.430 -15.048 -29.541  1.00 64.93           O
ATOM   1525  N   GLN   193     -62.765 -16.489 -31.250  1.00 74.22           N
ATOM   1526  CA  GLN   193     -62.656 -17.704 -30.494  1.00 74.22           C
ATOM   1527  CB  GLN   193     -62.983 -18.943 -31.341  1.00 74.22           C
ATOM   1528  CG  GLN   193     -64.411 -18.926 -31.887  1.00 74.22           C
ATOM   1529  CD  GLN   193     -65.362 -18.966 -30.699  1.00 74.22           C
ATOM   1530  OE1 GLN   193     -65.493 -17.997 -29.953  1.00 74.22           O
ATOM   1531  NE2 GLN   193     -66.047 -20.126 -30.515  1.00 74.22           N
ATOM   1532  C   GLN   193     -61.266 -17.866 -29.951  1.00 74.22           C
ATOM   1533  O   GLN   193     -61.072 -18.509 -28.923  1.00 74.22           O
ATOM   1534  N   SER   194     -60.238 -17.378 -30.665  1.00100.16           N
ATOM   1535  CA  SER   194     -58.905 -17.487 -30.139  1.00100.16           C
ATOM   1536  CB  SER   194     -57.841 -17.023 -31.148  1.00100.16           C
ATOM   1537  OG  SER   194     -57.960 -17.753 -32.357  1.00100.16           O
ATOM   1538  C   SER   194     -58.811 -16.554 -28.972  1.00100.16           C
ATOM   1539  O   SER   194     -58.022 -16.761 -28.050  1.00100.16           O
ATOM   1540  N   ASP   195     -59.599 -15.463 -29.019  1.00 54.98           N
ATOM   1541  CA  ASP   195     -59.604 -14.492 -27.963  1.00 54.98           C
ATOM   1542  CB  ASP   195     -60.445 -13.244 -28.288  1.00 54.98           C
ATOM   1543  CG  ASP   195     -59.661 -12.387 -29.272  1.00 54.98           C
ATOM   1544  OD1 ASP   195     -58.451 -12.677 -29.477  1.00 54.98           O
ATOM   1545  OD2 ASP   195     -60.258 -11.427 -29.828  1.00 54.98           O
ATOM   1546  C   ASP   195     -60.170 -15.120 -26.729  1.00 54.98           C
ATOM   1547  O   ASP   195     -59.660 -14.900 -25.630  1.00 54.98           O
ATOM   1548  N   VAL   196     -61.232 -15.942 -26.880  1.00139.92           N
ATOM   1549  CA  VAL   196     -61.836 -16.536 -25.720  1.00139.92           C
ATOM   1550  CB  VAL   196     -63.061 -17.383 -25.964  1.00139.92           C
ATOM   1551  CG1 VAL   196     -64.133 -16.525 -26.638  1.00139.92           C
ATOM   1552  CG2 VAL   196     -62.698 -18.650 -26.733  1.00139.92           C
ATOM   1553  C   VAL   196     -60.812 -17.382 -25.032  1.00139.92           C
ATOM   1554  O   VAL   196     -60.734 -17.390 -23.805  1.00139.92           O
ATOM   1555  N   TRP   197     -59.973 -18.093 -25.806  1.00 88.75           N
ATOM   1556  CA  TRP   197     -58.964 -18.937 -25.228  1.00 88.75           C
ATOM   1557  CB  TRP   197     -58.013 -19.543 -26.274  1.00 88.75           C
ATOM   1558  CG  TRP   197     -56.919 -20.408 -25.687  1.00 88.75           C
ATOM   1559  CD2 TRP   197     -56.837 -21.834 -25.847  1.00 88.75           C
ATOM   1560  CD1 TRP   197     -55.804 -20.036 -24.994  1.00 88.75           C
ATOM   1561  NE1 TRP   197     -55.045 -21.141 -24.692  1.00 88.75           N
ATOM   1562  CE2 TRP   197     -55.664 -22.254 -25.219  1.00 88.75           C
ATOM   1563  CE3 TRP   197     -57.664 -22.717 -26.476  1.00 88.75           C
ATOM   1564  CZ2 TRP   197     -55.299 -23.571 -25.211  1.00 88.75           C
ATOM   1565  CZ3 TRP   197     -57.296 -24.044 -26.458  1.00 88.75           C
ATOM   1566  CH2 TRP   197     -56.138 -24.464 -25.837  1.00 88.75           C
ATOM   1567  C   TRP   197     -58.087 -18.094 -24.350  1.00 88.75           C
ATOM   1568  O   TRP   197     -57.765 -18.478 -23.228  1.00 88.75           O
ATOM   1569  N   SER   198     -57.664 -16.912 -24.833  1.00 82.00           N
ATOM   1570  CA  SER   198     -56.770 -16.096 -24.057  1.00 82.00           C
ATOM   1571  CB  SER   198     -56.243 -14.869 -24.824  1.00 82.00           C
ATOM   1572  OG  SER   198     -57.304 -13.975 -25.121  1.00 82.00           O
ATOM   1573  C   SER   198     -57.486 -15.612 -22.837  1.00 82.00           C
ATOM   1574  O   SER   198     -56.868 -15.315 -21.815  1.00 82.00           O
ATOM   1575  N   TYR   199     -58.821 -15.515 -22.929  1.00141.20           N
ATOM   1576  CA  TYR   199     -59.643 -15.077 -21.842  1.00141.20           C
ATOM   1577  CB  TYR   199     -61.118 -15.038 -22.284  1.00141.20           C
ATOM   1578  CG  TYR   199     -62.004 -14.628 -21.163  1.00141.20           C
ATOM   1579  CD1 TYR   199     -62.287 -13.300 -20.943  1.00141.20           C
ATOM   1580  CD2 TYR   199     -62.558 -15.577 -20.336  1.00141.20           C
ATOM   1581  CE1 TYR   199     -63.112 -12.922 -19.910  1.00141.20           C
ATOM   1582  CE2 TYR   199     -63.383 -15.207 -19.302  1.00141.20           C
ATOM   1583  CZ  TYR   199     -63.660 -13.878 -19.091  1.00141.20           C
ATOM   1584  OH  TYR   199     -64.508 -13.500 -18.029  1.00141.20           O
ATOM   1585  C   TYR   199     -59.484 -16.060 -20.720  1.00141.20           C
ATOM   1586  O   TYR   199     -59.241 -15.671 -19.577  1.00141.20           O
ATOM   1587  N   GLY   200     -59.559 -17.370 -21.035  1.00 33.21           N
ATOM   1588  CA  GLY   200     -59.455 -18.397 -20.038  1.00 33.21           C
ATOM   1589  C   GLY   200     -58.128 -18.272 -19.361  1.00 33.21           C
ATOM   1590  O   GLY   200     -58.029 -18.399 -18.142  1.00 33.21           O
ATOM   1591  N   VAL   201     -57.060 -18.019 -20.135  1.00 35.93           N
ATOM   1592  CA  VAL   201     -55.758 -17.911 -19.543  1.00 35.93           C
ATOM   1593  CB  VAL   201     -54.676 -17.697 -20.561  1.00 35.93           C
ATOM   1594  CG1 VAL   201     -53.327 -17.580 -19.832  1.00 35.93           C
ATOM   1595  CG2 VAL   201     -54.731 -18.851 -21.578  1.00 35.93           C
ATOM   1596  C   VAL   201     -55.752 -16.743 -18.599  1.00 35.93           C
ATOM   1597  O   VAL   201     -55.208 -16.822 -17.498  1.00 35.93           O
ATOM   1598  N   THR   202     -56.378 -15.623 -19.005  1.00 39.50           N
ATOM   1599  CA  THR   202     -56.402 -14.432 -18.200  1.00 39.50           C
ATOM   1600  CB  THR   202     -57.125 -13.304 -18.876  1.00 39.50           C
ATOM   1601  OG1 THR   202     -56.514 -13.016 -20.125  1.00 39.50           O
ATOM   1602  CG2 THR   202     -57.075 -12.065 -17.966  1.00 39.50           C
ATOM   1603  C   THR   202     -57.115 -14.737 -16.919  1.00 39.50           C
ATOM   1604  O   THR   202     -56.694 -14.313 -15.844  1.00 39.50           O
ATOM   1605  N   VAL   203     -58.224 -15.495 -17.002  1.00 38.66           N
ATOM   1606  CA  VAL   203     -58.987 -15.806 -15.828  1.00 38.66           C
ATOM   1607  CB  VAL   203     -60.216 -16.613 -16.136  1.00 38.66           C
ATOM   1608  CG1 VAL   203     -60.962 -16.906 -14.823  1.00 38.66           C
ATOM   1609  CG2 VAL   203     -61.058 -15.838 -17.164  1.00 38.66           C
ATOM   1610  C   VAL   203     -58.116 -16.603 -14.911  1.00 38.66           C
ATOM   1611  O   VAL   203     -58.077 -16.366 -13.704  1.00 38.66           O
ATOM   1612  N   TRP   204     -57.363 -17.557 -15.485  1.00 64.10           N
ATOM   1613  CA  TRP   204     -56.501 -18.419 -14.737  1.00 64.10           C
ATOM   1614  CB  TRP   204     -55.786 -19.440 -15.640  1.00 64.10           C
ATOM   1615  CG  TRP   204     -54.982 -20.489 -14.911  1.00 64.10           C
ATOM   1616  CD2 TRP   204     -53.581 -20.385 -14.609  1.00 64.10           C
ATOM   1617  CD1 TRP   204     -55.390 -21.701 -14.435  1.00 64.10           C
ATOM   1618  NE1 TRP   204     -54.332 -22.360 -13.857  1.00 64.10           N
ATOM   1619  CE2 TRP   204     -53.212 -21.561 -13.956  1.00 64.10           C
ATOM   1620  CE3 TRP   204     -52.677 -19.391 -14.855  1.00 64.10           C
ATOM   1621  CZ2 TRP   204     -51.928 -21.764 -13.540  1.00 64.10           C
ATOM   1622  CZ3 TRP   204     -51.383 -19.598 -14.434  1.00 64.10           C
ATOM   1623  CH2 TRP   204     -51.017 -20.762 -13.790  1.00 64.10           C
ATOM   1624  C   TRP   204     -55.466 -17.567 -14.071  1.00 64.10           C
ATOM   1625  O   TRP   204     -55.076 -17.826 -12.934  1.00 64.10           O
ATOM   1626  N   GLU   205     -54.978 -16.520 -14.759  1.00 61.22           N
ATOM   1627  CA  GLU   205     -53.986 -15.700 -14.131  1.00 61.22           C
ATOM   1628  CB  GLU   205     -53.446 -14.570 -15.030  1.00 61.22           C
ATOM   1629  CG  GLU   205     -52.562 -15.081 -16.173  1.00 61.22           C
ATOM   1630  CD  GLU   205     -51.939 -13.888 -16.889  1.00 61.22           C
ATOM   1631  OE1 GLU   205     -52.648 -13.252 -17.711  1.00 61.22           O
ATOM   1632  OE2 GLU   205     -50.742 -13.598 -16.619  1.00 61.22           O
ATOM   1633  C   GLU   205     -54.580 -15.083 -12.896  1.00 61.22           C
ATOM   1634  O   GLU   205     -53.935 -15.048 -11.850  1.00 61.22           O
ATOM   1635  N   LEU   206     -55.834 -14.596 -12.971  1.00 55.91           N
ATOM   1636  CA  LEU   206     -56.451 -13.932 -11.852  1.00 55.91           C
ATOM   1637  CB  LEU   206     -57.815 -13.313 -12.206  1.00 55.91           C
ATOM   1638  CG  LEU   206     -57.719 -12.214 -13.281  1.00 55.91           C
ATOM   1639  CD1 LEU   206     -59.078 -11.535 -13.519  1.00 55.91           C
ATOM   1640  CD2 LEU   206     -56.601 -11.211 -12.955  1.00 55.91           C
ATOM   1641  C   LEU   206     -56.669 -14.874 -10.698  1.00 55.91           C
ATOM   1642  O   LEU   206     -56.375 -14.534  -9.553  1.00 55.91           O
ATOM   1643  N   MET   207     -57.168 -16.094 -10.969  1.00 60.89           N
ATOM   1644  CA  MET   207     -57.517 -17.024  -9.929  1.00 60.89           C
ATOM   1645  CB  MET   207     -58.187 -18.291 -10.483  1.00 60.89           C
ATOM   1646  CG  MET   207     -59.507 -17.984 -11.196  1.00 60.89           C
ATOM   1647  SD  MET   207     -60.762 -17.193 -10.142  1.00 60.89           S
ATOM   1648  CE  MET   207     -62.015 -17.054 -11.449  1.00 60.89           C
ATOM   1649  C   MET   207     -56.290 -17.427  -9.162  1.00 60.89           C
ATOM   1650  O   MET   207     -56.346 -17.661  -7.956  1.00 60.89           O
ATOM   1651  N   THR   208     -55.159 -17.567  -9.868  1.00 97.99           N
ATOM   1652  CA  THR   208     -53.875 -17.923  -9.329  1.00 97.99           C
ATOM   1653  CB  THR   208     -52.924 -18.512 -10.337  1.00 97.99           C
ATOM   1654  OG1 THR   208     -52.671 -17.603 -11.397  1.00 97.99           O
ATOM   1655  CG2 THR   208     -53.532 -19.817 -10.876  1.00 97.99           C
ATOM   1656  C   THR   208     -53.234 -16.739  -8.666  1.00 97.99           C
ATOM   1657  O   THR   208     -52.123 -16.840  -8.150  1.00 97.99           O
ATOM   1658  N   PHE   209     -53.879 -15.561  -8.731  1.00 90.07           N
ATOM   1659  CA  PHE   209     -53.323 -14.367  -8.160  1.00 90.07           C
ATOM   1660  CB  PHE   209     -53.035 -14.478  -6.652  1.00 90.07           C
ATOM   1661  CG  PHE   209     -54.361 -14.473  -5.969  1.00 90.07           C
ATOM   1662  CD1 PHE   209     -54.989 -13.281  -5.681  1.00 90.07           C
ATOM   1663  CD2 PHE   209     -54.982 -15.650  -5.625  1.00 90.07           C
ATOM   1664  CE1 PHE   209     -56.212 -13.263  -5.053  1.00 90.07           C
ATOM   1665  CE2 PHE   209     -56.205 -15.639  -4.996  1.00 90.07           C
ATOM   1666  CZ  PHE   209     -56.824 -14.445  -4.712  1.00 90.07           C
ATOM   1667  C   PHE   209     -52.082 -13.948  -8.884  1.00 90.07           C
ATOM   1668  O   PHE   209     -51.188 -13.334  -8.300  1.00 90.07           O
ATOM   1669  N   GLY   210     -52.034 -14.224 -10.206  1.00 42.32           N
ATOM   1670  CA  GLY   210     -50.955 -13.716 -11.003  1.00 42.32           C
ATOM   1671  C   GLY   210     -49.843 -14.695 -11.180  1.00 42.32           C
ATOM   1672  O   GLY   210     -48.681 -14.301 -11.251  1.00 42.32           O
ATOM   1673  N   SER   211     -50.162 -15.996 -11.259  1.00 82.30           N
ATOM   1674  CA  SER   211     -49.133 -16.967 -11.486  1.00 82.30           C
ATOM   1675  CB  SER   211     -49.615 -18.400 -11.213  1.00 82.30           C
ATOM   1676  OG  SER   211     -48.563 -19.322 -11.437  1.00 82.30           O
ATOM   1677  C   SER   211     -48.740 -16.862 -12.929  1.00 82.30           C
ATOM   1678  O   SER   211     -49.341 -16.103 -13.689  1.00 82.30           O
ATOM   1679  N   LYS   212     -47.677 -17.589 -13.335  1.00 80.15           N
ATOM   1680  CA  LYS   212     -47.255 -17.565 -14.708  1.00 80.15           C
ATOM   1681  CB  LYS   212     -45.739 -17.369 -14.875  1.00 80.15           C
ATOM   1682  CG  LYS   212     -45.260 -15.983 -14.429  1.00 80.15           C
ATOM   1683  CD  LYS   212     -43.738 -15.863 -14.310  1.00 80.15           C
ATOM   1684  CE  LYS   212     -43.260 -14.479 -13.866  1.00 80.15           C
ATOM   1685  NZ  LYS   212     -43.648 -14.230 -12.460  1.00 80.15           N
ATOM   1686  C   LYS   212     -47.630 -18.886 -15.304  1.00 80.15           C
ATOM   1687  O   LYS   212     -47.219 -19.941 -14.823  1.00 80.15           O
ATOM   1688  N   PRO   213     -48.420 -18.840 -16.344  1.00 83.38           N
ATOM   1689  CA  PRO   213     -48.914 -20.023 -16.993  1.00 83.38           C
ATOM   1690  CD  PRO   213     -48.515 -17.665 -17.193  1.00 83.38           C
ATOM   1691  CB  PRO   213     -49.738 -19.516 -18.175  1.00 83.38           C
ATOM   1692  CG  PRO   213     -49.042 -18.191 -18.540  1.00 83.38           C
ATOM   1693  C   PRO   213     -47.790 -20.886 -17.459  1.00 83.38           C
ATOM   1694  O   PRO   213     -46.882 -20.379 -18.115  1.00 83.38           O
ATOM   1695  N   TYR   214     -47.855 -22.198 -17.165  1.00 69.65           N
ATOM   1696  CA  TYR   214     -46.854 -23.127 -17.601  1.00 69.65           C
ATOM   1697  CB  TYR   214     -46.803 -23.290 -19.129  1.00 69.65           C
ATOM   1698  CG  TYR   214     -48.143 -23.748 -19.583  1.00 69.65           C
ATOM   1699  CD1 TYR   214     -48.521 -25.065 -19.460  1.00 69.65           C
ATOM   1700  CD2 TYR   214     -49.020 -22.848 -20.140  1.00 69.65           C
ATOM   1701  CE1 TYR   214     -49.763 -25.478 -19.883  1.00 69.65           C
ATOM   1702  CE2 TYR   214     -50.262 -23.254 -20.566  1.00 69.65           C
ATOM   1703  CZ  TYR   214     -50.635 -24.572 -20.437  1.00 69.65           C
ATOM   1704  OH  TYR   214     -51.909 -24.994 -20.872  1.00 69.65           O
ATOM   1705  C   TYR   214     -45.518 -22.621 -17.180  1.00 69.65           C
ATOM   1706  O   TYR   214     -44.556 -22.696 -17.944  1.00 69.65           O
ATOM   1707  N   ASP   215     -45.409 -22.105 -15.944  1.00 49.61           N
ATOM   1708  CA  ASP   215     -44.132 -21.609 -15.531  1.00 49.61           C
ATOM   1709  CB  ASP   215     -44.149 -21.003 -14.114  1.00 49.61           C
ATOM   1710  CG  ASP   215     -42.835 -20.274 -13.859  1.00 49.61           C
ATOM   1711  OD1 ASP   215     -41.762 -20.851 -14.180  1.00 49.61           O
ATOM   1712  OD2 ASP   215     -42.885 -19.134 -13.327  1.00 49.61           O
ATOM   1713  C   ASP   215     -43.184 -22.769 -15.536  1.00 49.61           C
ATOM   1714  O   ASP   215     -43.500 -23.841 -15.022  1.00 49.61           O
ATOM   1715  N   GLY   216     -41.993 -22.576 -16.139  1.00 31.44           N
ATOM   1716  CA  GLY   216     -40.982 -23.594 -16.177  1.00 31.44           C
ATOM   1717  C   GLY   216     -40.969 -24.248 -17.527  1.00 31.44           C
ATOM   1718  O   GLY   216     -39.938 -24.748 -17.972  1.00 31.44           O
ATOM   1719  N   ILE   217     -42.110 -24.246 -18.235  1.00 58.30           N
ATOM   1720  CA  ILE   217     -42.144 -24.887 -19.519  1.00 58.30           C
ATOM   1721  CB  ILE   217     -43.506 -25.414 -19.890  1.00 58.30           C
ATOM   1722  CG1 ILE   217     -43.973 -26.476 -18.879  1.00 58.30           C
ATOM   1723  CG2 ILE   217     -43.443 -25.936 -21.334  1.00 58.30           C
ATOM   1724  CD1 ILE   217     -45.440 -26.868 -19.049  1.00 58.30           C
ATOM   1725  C   ILE   217     -41.759 -23.859 -20.536  1.00 58.30           C
ATOM   1726  O   ILE   217     -42.200 -22.713 -20.465  1.00 58.30           O
ATOM   1727  N   PRO   218     -40.889 -24.235 -21.440  1.00122.69           N
ATOM   1728  CA  PRO   218     -40.484 -23.351 -22.505  1.00122.69           C
ATOM   1729  CD  PRO   218     -39.843 -25.186 -21.107  1.00122.69           C
ATOM   1730  CB  PRO   218     -39.127 -23.861 -22.997  1.00122.69           C
ATOM   1731  CG  PRO   218     -38.986 -25.263 -22.378  1.00122.69           C
ATOM   1732  C   PRO   218     -41.531 -23.272 -23.577  1.00122.69           C
ATOM   1733  O   PRO   218     -42.257 -24.242 -23.785  1.00122.69           O
ATOM   1734  N   ALA   219     -41.563 -22.145 -24.313  1.00 40.62           N
ATOM   1735  CA  ALA   219     -42.567 -21.842 -25.294  1.00 40.62           C
ATOM   1736  CB  ALA   219     -42.340 -20.483 -25.976  1.00 40.62           C
ATOM   1737  C   ALA   219     -42.585 -22.880 -26.373  1.00 40.62           C
ATOM   1738  O   ALA   219     -43.646 -23.223 -26.890  1.00 40.62           O
ATOM   1739  N   SER   220     -41.411 -23.414 -26.740  1.00 52.20           N
ATOM   1740  CA  SER   220     -41.296 -24.313 -27.855  1.00 52.20           C
ATOM   1741  CB  SER   220     -39.865 -24.846 -27.999  1.00 52.20           C
ATOM   1742  OG  SER   220     -38.962 -23.761 -28.143  1.00 52.20           O
ATOM   1743  C   SER   220     -42.194 -25.511 -27.692  1.00 52.20           C
ATOM   1744  O   SER   220     -42.849 -25.931 -28.644  1.00 52.20           O
ATOM   1745  N   GLU   221     -42.238 -26.088 -26.480  1.00 70.12           N
ATOM   1746  CA  GLU   221     -42.947 -27.302 -26.159  1.00 70.12           C
ATOM   1747  CB  GLU   221     -42.574 -27.835 -24.767  1.00 70.12           C
ATOM   1748  CG  GLU   221     -41.118 -28.291 -24.673  1.00 70.12           C
ATOM   1749  CD  GLU   221     -40.798 -28.546 -23.209  1.00 70.12           C
ATOM   1750  OE1 GLU   221     -41.549 -29.314 -22.551  1.00 70.12           O
ATOM   1751  OE2 GLU   221     -39.794 -27.958 -22.725  1.00 70.12           O
ATOM   1752  C   GLU   221     -44.440 -27.139 -26.177  1.00 70.12           C
ATOM   1753  O   GLU   221     -45.169 -28.101 -26.419  1.00 70.12           O
ATOM   1754  N   ILE   222     -44.931 -25.910 -25.954  1.00157.82           N
ATOM   1755  CA  ILE   222     -46.311 -25.661 -25.649  1.00157.82           C
ATOM   1756  CB  ILE   222     -46.577 -24.184 -25.484  1.00157.82           C
ATOM   1757  CG1 ILE   222     -47.787 -23.955 -24.576  1.00157.82           C
ATOM   1758  CG2 ILE   222     -46.727 -23.532 -26.867  1.00157.82           C
ATOM   1759  CD1 ILE   222     -47.503 -24.301 -23.115  1.00157.82           C
ATOM   1760  C   ILE   222     -47.246 -26.235 -26.680  1.00157.82           C
ATOM   1761  O   ILE   222     -48.246 -26.846 -26.305  1.00157.82           O
ATOM   1762  N   SER   223     -46.958 -26.105 -27.991  1.00 40.73           N
ATOM   1763  CA  SER   223     -47.897 -26.585 -28.969  1.00 40.73           C
ATOM   1764  CB  SER   223     -47.412 -26.413 -30.419  1.00 40.73           C
ATOM   1765  OG  SER   223     -46.307 -27.268 -30.668  1.00 40.73           O
ATOM   1766  C   SER   223     -48.109 -28.053 -28.754  1.00 40.73           C
ATOM   1767  O   SER   223     -49.225 -28.551 -28.896  1.00 40.73           O
ATOM   1768  N   SER   224     -47.032 -28.780 -28.403  1.00 78.59           N
ATOM   1769  CA  SER   224     -47.099 -30.200 -28.194  1.00 78.59           C
ATOM   1770  CB  SER   224     -45.713 -30.845 -28.017  1.00 78.59           C
ATOM   1771  OG  SER   224     -44.961 -30.722 -29.214  1.00 78.59           O
ATOM   1772  C   SER   224     -47.896 -30.524 -26.966  1.00 78.59           C
ATOM   1773  O   SER   224     -48.729 -31.429 -26.984  1.00 78.59           O
ATOM   1774  N   ILE   225     -47.673 -29.780 -25.863  1.00 43.85           N
ATOM   1775  CA  ILE   225     -48.331 -30.088 -24.623  1.00 43.85           C
ATOM   1776  CB  ILE   225     -47.937 -29.182 -23.495  1.00 43.85           C
ATOM   1777  CG1 ILE   225     -46.457 -29.382 -23.127  1.00 43.85           C
ATOM   1778  CG2 ILE   225     -48.904 -29.437 -22.329  1.00 43.85           C
ATOM   1779  CD1 ILE   225     -45.918 -28.304 -22.188  1.00 43.85           C
ATOM   1780  C   ILE   225     -49.811 -29.957 -24.798  1.00 43.85           C
ATOM   1781  O   ILE   225     -50.570 -30.832 -24.384  1.00 43.85           O
ATOM   1782  N   LEU   226     -50.252 -28.865 -25.445  1.00 66.27           N
ATOM   1783  CA  LEU   226     -51.644 -28.585 -25.661  1.00 66.27           C
ATOM   1784  CB  LEU   226     -51.883 -27.222 -26.345  1.00 66.27           C
ATOM   1785  CG  LEU   226     -51.430 -26.016 -25.499  1.00 66.27           C
ATOM   1786  CD1 LEU   226     -51.697 -24.686 -26.224  1.00 66.27           C
ATOM   1787  CD2 LEU   226     -52.044 -26.059 -24.092  1.00 66.27           C
ATOM   1788  C   LEU   226     -52.204 -29.645 -26.555  1.00 66.27           C
ATOM   1789  O   LEU   226     -53.403 -29.912 -26.540  1.00 66.27           O
ATOM   1790  N   GLU   227     -51.347 -30.217 -27.419  1.00 81.45           N
ATOM   1791  CA  GLU   227     -51.741 -31.235 -28.353  1.00 81.45           C
ATOM   1792  CB  GLU   227     -50.597 -31.586 -29.319  1.00 81.45           C
ATOM   1793  CG  GLU   227     -51.061 -32.092 -30.684  1.00 81.45           C
ATOM   1794  CD  GLU   227     -51.208 -30.872 -31.587  1.00 81.45           C
ATOM   1795  OE1 GLU   227     -50.316 -29.985 -31.519  1.00 81.45           O
ATOM   1796  OE2 GLU   227     -52.209 -30.806 -32.350  1.00 81.45           O
ATOM   1797  C   GLU   227     -52.093 -32.482 -27.595  1.00 81.45           C
ATOM   1798  O   GLU   227     -53.045 -33.185 -27.933  1.00 81.45           O
ATOM   1799  N   LYS   228     -51.321 -32.770 -26.529  1.00104.39           N
ATOM   1800  CA  LYS   228     -51.463 -33.951 -25.726  1.00104.39           C
ATOM   1801  CB  LYS   228     -50.390 -34.057 -24.629  1.00104.39           C
ATOM   1802  CG  LYS   228     -48.973 -34.029 -25.207  1.00104.39           C
ATOM   1803  CD  LYS   228     -48.744 -35.070 -26.305  1.00104.39           C
ATOM   1804  CE  LYS   228     -47.470 -34.833 -27.121  1.00104.39           C
ATOM   1805  NZ  LYS   228     -47.507 -35.645 -28.358  1.00104.39           N
ATOM   1806  C   LYS   228     -52.812 -33.946 -25.076  1.00104.39           C
ATOM   1807  O   LYS   228     -53.389 -35.005 -24.833  1.00104.39           O
ATOM   1808  N   GLY   229     -53.367 -32.751 -24.793  1.00 35.22           N
ATOM   1809  CA  GLY   229     -54.644 -32.700 -24.143  1.00 35.22           C
ATOM   1810  C   GLY   229     -54.469 -32.061 -22.804  1.00 35.22           C
ATOM   1811  O   GLY   229     -55.436 -31.866 -22.070  1.00 35.22           O
ATOM   1812  N   GLU   230     -53.217 -31.721 -22.451  1.00 64.05           N
ATOM   1813  CA  GLU   230     -52.937 -31.099 -21.191  1.00 64.05           C
ATOM   1814  CB  GLU   230     -51.442 -31.146 -20.821  1.00 64.05           C
ATOM   1815  CG  GLU   230     -51.109 -30.615 -19.424  1.00 64.05           C
ATOM   1816  CD  GLU   230     -49.618 -30.832 -19.195  1.00 64.05           C
ATOM   1817  OE1 GLU   230     -49.160 -31.991 -19.375  1.00 64.05           O
ATOM   1818  OE2 GLU   230     -48.918 -29.846 -18.839  1.00 64.05           O
ATOM   1819  C   GLU   230     -53.362 -29.662 -21.236  1.00 64.05           C
ATOM   1820  O   GLU   230     -53.329 -29.016 -22.282  1.00 64.05           O
ATOM   1821  N   ARG   231     -53.798 -29.142 -20.070  1.00161.03           N
ATOM   1822  CA  ARG   231     -54.176 -27.767 -19.921  1.00161.03           C
ATOM   1823  CB  ARG   231     -55.692 -27.539 -19.816  1.00161.03           C
ATOM   1824  CG  ARG   231     -56.460 -27.965 -21.069  1.00161.03           C
ATOM   1825  CD  ARG   231     -55.809 -27.535 -22.388  1.00161.03           C
ATOM   1826  NE  ARG   231     -56.738 -27.957 -23.474  1.00161.03           N
ATOM   1827  CZ  ARG   231     -56.299 -28.297 -24.722  1.00161.03           C
ATOM   1828  NH1 ARG   231     -54.966 -28.371 -25.000  1.00161.03           N
ATOM   1829  NH2 ARG   231     -57.211 -28.566 -25.701  1.00161.03           N
ATOM   1830  C   ARG   231     -53.554 -27.326 -18.632  1.00161.03           C
ATOM   1831  O   ARG   231     -52.754 -28.054 -18.048  1.00161.03           O
ATOM   1832  N   LEU   232     -53.869 -26.094 -18.185  1.00 73.28           N
ATOM   1833  CA  LEU   232     -53.334 -25.564 -16.961  1.00 73.28           C
ATOM   1834  CB  LEU   232     -53.500 -24.038 -16.874  1.00 73.28           C
ATOM   1835  CG  LEU   232     -52.659 -23.281 -17.917  1.00 73.28           C
ATOM   1836  CD1 LEU   232     -53.014 -21.787 -17.948  1.00 73.28           C
ATOM   1837  CD2 LEU   232     -51.157 -23.507 -17.678  1.00 73.28           C
ATOM   1838  C   LEU   232     -54.092 -26.172 -15.819  1.00 73.28           C
ATOM   1839  O   LEU   232     -55.259 -26.537 -15.942  1.00 73.28           O
ATOM   1840  N   PRO   233     -53.427 -26.272 -14.701  1.00 70.90           N
ATOM   1841  CA  PRO   233     -53.945 -26.863 -13.493  1.00 70.90           C
ATOM   1842  CD  PRO   233     -52.192 -25.541 -14.476  1.00 70.90           C
ATOM   1843  CB  PRO   233     -52.781 -26.827 -12.509  1.00 70.90           C
ATOM   1844  CG  PRO   233     -51.978 -25.590 -12.954  1.00 70.90           C
ATOM   1845  C   PRO   233     -55.098 -26.061 -12.972  1.00 70.90           C
ATOM   1846  O   PRO   233     -55.282 -24.923 -13.399  1.00 70.90           O
ATOM   1847  N   GLN   234     -55.898 -26.644 -12.057  1.00 53.91           N
ATOM   1848  CA  GLN   234     -57.024 -25.952 -11.499  1.00 53.91           C
ATOM   1849  CB  GLN   234     -58.104 -26.923 -10.985  1.00 53.91           C
ATOM   1850  CG  GLN   234     -59.347 -26.251 -10.401  1.00 53.91           C
ATOM   1851  CD  GLN   234     -60.296 -27.354  -9.950  1.00 53.91           C
ATOM   1852  OE1 GLN   234     -60.311 -28.447 -10.513  1.00 53.91           O
ATOM   1853  NE2 GLN   234     -61.108 -27.061  -8.898  1.00 53.91           N
ATOM   1854  C   GLN   234     -56.515 -25.136 -10.344  1.00 53.91           C
ATOM   1855  O   GLN   234     -55.805 -25.649  -9.481  1.00 53.91           O
ATOM   1856  N   PRO   235     -56.848 -23.870 -10.293  1.00 78.50           N
ATOM   1857  CA  PRO   235     -56.381 -23.042  -9.210  1.00 78.50           C
ATOM   1858  CD  PRO   235     -57.094 -23.099 -11.501  1.00 78.50           C
ATOM   1859  CB  PRO   235     -56.736 -21.610  -9.604  1.00 78.50           C
ATOM   1860  CG  PRO   235     -56.722 -21.648 -11.145  1.00 78.50           C
ATOM   1861  C   PRO   235     -56.984 -23.505  -7.920  1.00 78.50           C
ATOM   1862  O   PRO   235     -58.141 -23.921  -7.923  1.00 78.50           O
ATOM   1863  N   PRO   236     -56.257 -23.432  -6.835  1.00 74.95           N
ATOM   1864  CA  PRO   236     -56.749 -23.943  -5.585  1.00 74.95           C
ATOM   1865  CD  PRO   236     -54.804 -23.426  -6.889  1.00 74.95           C
ATOM   1866  CB  PRO   236     -55.578 -23.841  -4.613  1.00 74.95           C
ATOM   1867  CG  PRO   236     -54.345 -23.983  -5.528  1.00 74.95           C
ATOM   1868  C   PRO   236     -58.019 -23.307  -5.113  1.00 74.95           C
ATOM   1869  O   PRO   236     -58.858 -24.007  -4.548  1.00 74.95           O
ATOM   1870  N   ILE   237     -58.186 -21.995  -5.332  1.00 74.11           N
ATOM   1871  CA  ILE   237     -59.344 -21.263  -4.897  1.00 74.11           C
ATOM   1872  CB  ILE   237     -59.207 -19.771  -5.031  1.00 74.11           C
ATOM   1873  CG1 ILE   237     -59.056 -19.352  -6.500  1.00 74.11           C
ATOM   1874  CG2 ILE   237     -58.036 -19.323  -4.141  1.00 74.11           C
ATOM   1875  CD1 ILE   237     -59.219 -17.849  -6.719  1.00 74.11           C
ATOM   1876  C   ILE   237     -60.567 -21.685  -5.662  1.00 74.11           C
ATOM   1877  O   ILE   237     -61.686 -21.529  -5.172  1.00 74.11           O
ATOM   1878  N   CYS   238     -60.383 -22.161  -6.912  1.00 72.47           N
ATOM   1879  CA  CYS   238     -61.473 -22.394  -7.827  1.00 72.47           C
ATOM   1880  CB  CYS   238     -61.018 -22.448  -9.297  1.00 72.47           C
ATOM   1881  SG  CYS   238     -60.328 -20.876  -9.890  1.00 72.47           S
ATOM   1882  C   CYS   238     -62.266 -23.641  -7.590  1.00 72.47           C
ATOM   1883  O   CYS   238     -61.740 -24.743  -7.444  1.00 72.47           O
ATOM   1884  N   THR   239     -63.605 -23.474  -7.606  1.00 47.05           N
ATOM   1885  CA  THR   239     -64.505 -24.585  -7.522  1.00 47.05           C
ATOM   1886  CB  THR   239     -65.920 -24.199  -7.195  1.00 47.05           C
ATOM   1887  OG1 THR   239     -66.411 -23.284  -8.163  1.00 47.05           O
ATOM   1888  CG2 THR   239     -65.960 -23.568  -5.793  1.00 47.05           C
ATOM   1889  C   THR   239     -64.502 -25.194  -8.885  1.00 47.05           C
ATOM   1890  O   THR   239     -64.046 -24.579  -9.847  1.00 47.05           O
ATOM   1891  N   ILE   240     -65.026 -26.424  -9.004  1.00 43.04           N
ATOM   1892  CA  ILE   240     -65.011 -27.101 -10.263  1.00 43.04           C
ATOM   1893  CB  ILE   240     -65.653 -28.458 -10.205  1.00 43.04           C
ATOM   1894  CG1 ILE   240     -65.433 -29.209 -11.527  1.00 43.04           C
ATOM   1895  CG2 ILE   240     -67.131 -28.289  -9.819  1.00 43.04           C
ATOM   1896  CD1 ILE   240     -65.820 -30.685 -11.458  1.00 43.04           C
ATOM   1897  C   ILE   240     -65.762 -26.271 -11.254  1.00 43.04           C
ATOM   1898  O   ILE   240     -65.332 -26.123 -12.395  1.00 43.04           O
ATOM   1899  N   ASP   241     -66.880 -25.660 -10.826  1.00 69.16           N
ATOM   1900  CA  ASP   241     -67.747 -24.947 -11.718  1.00 69.16           C
ATOM   1901  CB  ASP   241     -68.848 -24.176 -10.969  1.00 69.16           C
ATOM   1902  CG  ASP   241     -69.717 -25.157 -10.196  1.00 69.16           C
ATOM   1903  OD1 ASP   241     -69.286 -26.329 -10.031  1.00 69.16           O
ATOM   1904  OD2 ASP   241     -70.822 -24.742  -9.756  1.00 69.16           O
ATOM   1905  C   ASP   241     -66.966 -23.900 -12.452  1.00 69.16           C
ATOM   1906  O   ASP   241     -67.078 -23.784 -13.671  1.00 69.16           O
ATOM   1907  N   VAL   242     -66.161 -23.099 -11.728  1.00 41.18           N
ATOM   1908  CA  VAL   242     -65.433 -22.036 -12.361  1.00 41.18           C
ATOM   1909  CB  VAL   242     -64.707 -21.166 -11.378  1.00 41.18           C
ATOM   1910  CG1 VAL   242     -63.927 -20.092 -12.156  1.00 41.18           C
ATOM   1911  CG2 VAL   242     -65.733 -20.596 -10.382  1.00 41.18           C
ATOM   1912  C   VAL   242     -64.414 -22.614 -13.293  1.00 41.18           C
ATOM   1913  O   VAL   242     -64.305 -22.199 -14.446  1.00 41.18           O
ATOM   1914  N   TYR   243     -63.678 -23.635 -12.814  1.00120.22           N
ATOM   1915  CA  TYR   243     -62.604 -24.258 -13.541  1.00120.22           C
ATOM   1916  CB  TYR   243     -61.931 -25.362 -12.704  1.00120.22           C
ATOM   1917  CG  TYR   243     -60.832 -25.996 -13.484  1.00120.22           C
ATOM   1918  CD1 TYR   243     -59.590 -25.408 -13.567  1.00120.22           C
ATOM   1919  CD2 TYR   243     -61.053 -27.183 -14.141  1.00120.22           C
ATOM   1920  CE1 TYR   243     -58.582 -26.003 -14.289  1.00120.22           C
ATOM   1921  CE2 TYR   243     -60.049 -27.782 -14.862  1.00120.22           C
ATOM   1922  CZ  TYR   243     -58.811 -27.194 -14.934  1.00120.22           C
ATOM   1923  OH  TYR   243     -57.783 -27.812 -15.676  1.00120.22           O
ATOM   1924  C   TYR   243     -63.149 -24.849 -14.799  1.00120.22           C
ATOM   1925  O   TYR   243     -62.508 -24.817 -15.849  1.00120.22           O
ATOM   1926  N   MET   244     -64.369 -25.396 -14.718  1.00119.59           N
ATOM   1927  CA  MET   244     -64.998 -26.023 -15.839  1.00119.59           C
ATOM   1928  CB  MET   244     -66.415 -26.503 -15.485  1.00119.59           C
ATOM   1929  CG  MET   244     -67.081 -27.385 -16.541  1.00119.59           C
ATOM   1930  SD  MET   244     -68.756 -27.932 -16.087  1.00119.59           S
ATOM   1931  CE  MET   244     -68.215 -28.861 -14.623  1.00119.59           C
ATOM   1932  C   MET   244     -65.121 -24.988 -16.911  1.00119.59           C
ATOM   1933  O   MET   244     -64.914 -25.272 -18.089  1.00119.59           O
ATOM   1934  N   ILE   245     -65.451 -23.744 -16.526  1.00 88.33           N
ATOM   1935  CA  ILE   245     -65.623 -22.700 -17.496  1.00 88.33           C
ATOM   1936  CB  ILE   245     -65.972 -21.379 -16.870  1.00 88.33           C
ATOM   1937  CG1 ILE   245     -67.318 -21.447 -16.133  1.00 88.33           C
ATOM   1938  CG2 ILE   245     -65.927 -20.310 -17.976  1.00 88.33           C
ATOM   1939  CD1 ILE   245     -68.504 -21.713 -17.055  1.00 88.33           C
ATOM   1940  C   ILE   245     -64.323 -22.477 -18.199  1.00 88.33           C
ATOM   1941  O   ILE   245     -64.279 -22.338 -19.420  1.00 88.33           O
ATOM   1942  N   MET   246     -63.222 -22.445 -17.428  1.00 47.63           N
ATOM   1943  CA  MET   246     -61.925 -22.175 -17.972  1.00 47.63           C
ATOM   1944  CB  MET   246     -60.840 -22.093 -16.885  1.00 47.63           C
ATOM   1945  CG  MET   246     -60.969 -20.836 -16.019  1.00 47.63           C
ATOM   1946  SD  MET   246     -59.724 -20.677 -14.705  1.00 47.63           S
ATOM   1947  CE  MET   246     -60.672 -21.649 -13.501  1.00 47.63           C
ATOM   1948  C   MET   246     -61.550 -23.247 -18.950  1.00 47.63           C
ATOM   1949  O   MET   246     -60.983 -22.956 -20.001  1.00 47.63           O
ATOM   1950  N   VAL   247     -61.867 -24.517 -18.640  1.00 33.34           N
ATOM   1951  CA  VAL   247     -61.498 -25.605 -19.500  1.00 33.34           C
ATOM   1952  CB  VAL   247     -61.895 -26.943 -18.952  1.00 33.34           C
ATOM   1953  CG1 VAL   247     -61.544 -28.020 -19.994  1.00 33.34           C
ATOM   1954  CG2 VAL   247     -61.207 -27.138 -17.591  1.00 33.34           C
ATOM   1955  C   VAL   247     -62.191 -25.439 -20.812  1.00 33.34           C
ATOM   1956  O   VAL   247     -61.604 -25.669 -21.869  1.00 33.34           O
ATOM   1957  N   LYS   248     -63.463 -25.005 -20.776  1.00110.84           N
ATOM   1958  CA  LYS   248     -64.209 -24.871 -21.991  1.00110.84           C
ATOM   1959  CB  LYS   248     -65.642 -24.340 -21.799  1.00110.84           C
ATOM   1960  CG  LYS   248     -66.686 -25.419 -21.496  1.00110.84           C
ATOM   1961  CD  LYS   248     -66.532 -26.102 -20.140  1.00110.84           C
ATOM   1962  CE  LYS   248     -67.608 -27.156 -19.867  1.00110.84           C
ATOM   1963  NZ  LYS   248     -67.478 -28.273 -20.830  1.00110.84           N
ATOM   1964  C   LYS   248     -63.498 -23.917 -22.899  1.00110.84           C
ATOM   1965  O   LYS   248     -63.458 -24.123 -24.110  1.00110.84           O
ATOM   1966  N   CYS   249     -62.892 -22.855 -22.342  1.00 66.18           N
ATOM   1967  CA  CYS   249     -62.248 -21.867 -23.167  1.00 66.18           C
ATOM   1968  CB  CYS   249     -61.711 -20.668 -22.365  1.00 66.18           C
ATOM   1969  SG  CYS   249     -63.048 -19.648 -21.670  1.00 66.18           S
ATOM   1970  C   CYS   249     -61.099 -22.478 -23.924  1.00 66.18           C
ATOM   1971  O   CYS   249     -60.733 -22.017 -25.002  1.00 66.18           O
ATOM   1972  N   TRP   250     -60.462 -23.492 -23.325  1.00165.05           N
ATOM   1973  CA  TRP   250     -59.288 -24.195 -23.769  1.00165.05           C
ATOM   1974  CB  TRP   250     -58.481 -24.734 -22.581  1.00165.05           C
ATOM   1975  CG  TRP   250     -57.934 -23.585 -21.767  1.00165.05           C
ATOM   1976  CD2 TRP   250     -57.619 -23.638 -20.367  1.00165.05           C
ATOM   1977  CD1 TRP   250     -57.685 -22.303 -22.168  1.00165.05           C
ATOM   1978  NE1 TRP   250     -57.233 -21.556 -21.108  1.00165.05           N
ATOM   1979  CE2 TRP   250     -57.189 -22.365 -19.992  1.00165.05           C
ATOM   1980  CE3 TRP   250     -57.688 -24.663 -19.465  1.00165.05           C
ATOM   1981  CZ2 TRP   250     -56.821 -22.095 -18.706  1.00165.05           C
ATOM   1982  CZ3 TRP   250     -57.311 -24.387 -18.169  1.00165.05           C
ATOM   1983  CH2 TRP   250     -56.887 -23.128 -17.797  1.00165.05           C
ATOM   1984  C   TRP   250     -59.492 -25.279 -24.798  1.00165.05           C
ATOM   1985  O   TRP   250     -58.553 -26.032 -25.051  1.00165.05           O
ATOM   1986  N   MET   251     -60.713 -25.510 -25.311  1.00145.18           N
ATOM   1987  CA  MET   251     -60.922 -26.629 -26.200  1.00145.18           C
ATOM   1988  CB  MET   251     -62.402 -27.009 -26.340  1.00145.18           C
ATOM   1989  CG  MET   251     -62.605 -28.387 -26.965  1.00145.18           C
ATOM   1990  SD  MET   251     -64.326 -28.963 -26.979  1.00145.18           S
ATOM   1991  CE  MET   251     -63.944 -30.542 -27.788  1.00145.18           C
ATOM   1992  C   MET   251     -60.346 -26.429 -27.579  1.00145.18           C
ATOM   1993  O   MET   251     -60.238 -25.316 -28.090  1.00145.18           O
ATOM   1994  N   ILE   252     -59.946 -27.557 -28.214  1.00147.32           N
ATOM   1995  CA  ILE   252     -59.343 -27.565 -29.519  1.00147.32           C
ATOM   1996  CB  ILE   252     -58.818 -28.923 -29.892  1.00147.32           C
ATOM   1997  CG1 ILE   252     -57.996 -28.820 -31.180  1.00147.32           C
ATOM   1998  CG2 ILE   252     -59.984 -29.922 -29.959  1.00147.32           C
ATOM   1999  CD1 ILE   252     -56.744 -27.968 -31.018  1.00147.32           C
ATOM   2000  C   ILE   252     -60.326 -27.106 -30.557  1.00147.32           C
ATOM   2001  O   ILE   252     -60.004 -26.251 -31.381  1.00147.32           O
ATOM   2002  N   ASP   253     -61.558 -27.655 -30.550  1.00 60.99           N
ATOM   2003  CA  ASP   253     -62.543 -27.208 -31.494  1.00 60.99           C
ATOM   2004  CB  ASP   253     -63.814 -28.078 -31.484  1.00 60.99           C
ATOM   2005  CG  ASP   253     -64.815 -27.550 -32.506  1.00 60.99           C
ATOM   2006  OD1 ASP   253     -64.503 -26.534 -33.183  1.00 60.99           O
ATOM   2007  OD2 ASP   253     -65.914 -28.156 -32.617  1.00 60.99           O
ATOM   2008  C   ASP   253     -62.920 -25.834 -31.038  1.00 60.99           C
ATOM   2009  O   ASP   253     -63.571 -25.678 -30.007  1.00 60.99           O
ATOM   2010  N   ALA   254     -62.548 -24.805 -31.822  1.00 47.30           N
ATOM   2011  CA  ALA   254     -62.732 -23.429 -31.449  1.00 47.30           C
ATOM   2012  CB  ALA   254     -62.167 -22.451 -32.491  1.00 47.30           C
ATOM   2013  C   ALA   254     -64.185 -23.114 -31.279  1.00 47.30           C
ATOM   2014  O   ALA   254     -64.558 -22.341 -30.398  1.00 47.30           O
ATOM   2015  N   ASP   255     -65.046 -23.695 -32.131  1.00 55.50           N
ATOM   2016  CA  ASP   255     -66.456 -23.429 -32.093  1.00 55.50           C
ATOM   2017  CB  ASP   255     -67.229 -24.100 -33.241  1.00 55.50           C
ATOM   2018  CG  ASP   255     -66.927 -23.330 -34.517  1.00 55.50           C
ATOM   2019  OD1 ASP   255     -66.616 -22.113 -34.411  1.00 55.50           O
ATOM   2020  OD2 ASP   255     -67.009 -23.943 -35.615  1.00 55.50           O
ATOM   2021  C   ASP   255     -67.042 -23.913 -30.800  1.00 55.50           C
ATOM   2022  O   ASP   255     -68.082 -23.418 -30.369  1.00 55.50           O
ATOM   2023  N   SER   256     -66.418 -24.931 -30.176  1.00 47.32           N
ATOM   2024  CA  SER   256     -66.908 -25.520 -28.957  1.00 47.32           C
ATOM   2025  CB  SER   256     -66.177 -26.822 -28.589  1.00 47.32           C
ATOM   2026  OG  SER   256     -66.440 -27.825 -29.559  1.00 47.32           O
ATOM   2027  C   SER   256     -66.766 -24.589 -27.782  1.00 47.32           C
ATOM   2028  O   SER   256     -67.459 -24.757 -26.780  1.00 47.32           O
ATOM   2029  N   ARG   257     -65.868 -23.587 -27.864  1.00102.26           N
ATOM   2030  CA  ARG   257     -65.580 -22.691 -26.769  1.00102.26           C
ATOM   2031  CB  ARG   257     -64.373 -21.786 -27.059  1.00102.26           C
ATOM   2032  CG  ARG   257     -63.114 -22.583 -27.389  1.00102.26           C
ATOM   2033  CD  ARG   257     -61.947 -21.736 -27.899  1.00102.26           C
ATOM   2034  NE  ARG   257     -60.851 -22.682 -28.250  1.00102.26           N
ATOM   2035  CZ  ARG   257     -59.839 -22.287 -29.077  1.00102.26           C
ATOM   2036  NH1 ARG   257     -59.806 -21.008 -29.553  1.00102.26           N
ATOM   2037  NH2 ARG   257     -58.857 -23.171 -29.421  1.00102.26           N
ATOM   2038  C   ARG   257     -66.756 -21.792 -26.532  1.00102.26           C
ATOM   2039  O   ARG   257     -67.614 -21.629 -27.396  1.00102.26           O
ATOM   2040  N   PRO   258     -66.833 -21.219 -25.354  1.00105.22           N
ATOM   2041  CA  PRO   258     -67.938 -20.346 -25.058  1.00105.22           C
ATOM   2042  CD  PRO   258     -66.353 -21.908 -24.166  1.00105.22           C
ATOM   2043  CB  PRO   258     -67.984 -20.223 -23.537  1.00105.22           C
ATOM   2044  CG  PRO   258     -67.331 -21.525 -23.043  1.00105.22           C
ATOM   2045  C   PRO   258     -67.811 -19.017 -25.732  1.00105.22           C
ATOM   2046  O   PRO   258     -66.695 -18.591 -26.030  1.00105.22           O
ATOM   2047  N   LYS   259     -68.957 -18.360 -25.996  1.00101.36           N
ATOM   2048  CA  LYS   259     -68.974 -17.043 -26.558  1.00101.36           C
ATOM   2049  CB  LYS   259     -70.267 -16.729 -27.326  1.00101.36           C
ATOM   2050  CG  LYS   259     -70.286 -17.339 -28.728  1.00101.36           C
ATOM   2051  CD  LYS   259     -70.224 -18.867 -28.745  1.00101.36           C
ATOM   2052  CE  LYS   259     -70.040 -19.440 -30.152  1.00101.36           C
ATOM   2053  NZ  LYS   259     -69.614 -20.856 -30.077  1.00101.36           N
ATOM   2054  C   LYS   259     -68.851 -16.083 -25.416  1.00101.36           C
ATOM   2055  O   LYS   259     -69.269 -16.372 -24.296  1.00101.36           O
ATOM   2056  N   PHE   260     -68.294 -14.889 -25.681  1.00 70.18           N
ATOM   2057  CA  PHE   260     -68.066 -13.941 -24.631  1.00 70.18           C
ATOM   2058  CB  PHE   260     -67.393 -12.648 -25.119  1.00 70.18           C
ATOM   2059  CG  PHE   260     -65.979 -12.987 -25.453  1.00 70.18           C
ATOM   2060  CD1 PHE   260     -65.037 -13.074 -24.453  1.00 70.18           C
ATOM   2061  CD2 PHE   260     -65.590 -13.213 -26.753  1.00 70.18           C
ATOM   2062  CE1 PHE   260     -63.729 -13.383 -24.741  1.00 70.18           C
ATOM   2063  CE2 PHE   260     -64.282 -13.523 -27.048  1.00 70.18           C
ATOM   2064  CZ  PHE   260     -63.350 -13.608 -26.041  1.00 70.18           C
ATOM   2065  C   PHE   260     -69.375 -13.597 -23.999  1.00 70.18           C
ATOM   2066  O   PHE   260     -69.458 -13.423 -22.784  1.00 70.18           O
ATOM   2067  N   ARG   261     -70.442 -13.493 -24.806  1.00155.53           N
ATOM   2068  CA  ARG   261     -71.723 -13.130 -24.275  1.00155.53           C
ATOM   2069  CB  ARG   261     -72.796 -12.961 -25.366  1.00155.53           C
ATOM   2070  CG  ARG   261     -73.045 -14.200 -26.225  1.00155.53           C
ATOM   2071  CD  ARG   261     -73.813 -15.306 -25.505  1.00155.53           C
ATOM   2072  NE  ARG   261     -74.999 -14.674 -24.867  1.00155.53           N
ATOM   2073  CZ  ARG   261     -76.121 -14.430 -25.602  1.00155.53           C
ATOM   2074  NH1 ARG   261     -76.144 -14.734 -26.932  1.00155.53           N
ATOM   2075  NH2 ARG   261     -77.215 -13.874 -25.007  1.00155.53           N
ATOM   2076  C   ARG   261     -72.155 -14.175 -23.291  1.00155.53           C
ATOM   2077  O   ARG   261     -72.868 -13.879 -22.334  1.00155.53           O
ATOM   2078  N   GLU   262     -71.782 -15.441 -23.542  1.00 93.49           N
ATOM   2079  CA  GLU   262     -72.100 -16.544 -22.679  1.00 93.49           C
ATOM   2080  CB  GLU   262     -71.756 -17.871 -23.370  1.00 93.49           C
ATOM   2081  CG  GLU   262     -72.422 -19.105 -22.778  1.00 93.49           C
ATOM   2082  CD  GLU   262     -72.257 -20.201 -23.822  1.00 93.49           C
ATOM   2083  OE1 GLU   262     -71.613 -19.923 -24.869  1.00 93.49           O
ATOM   2084  OE2 GLU   262     -72.777 -21.325 -23.596  1.00 93.49           O
ATOM   2085  C   GLU   262     -71.300 -16.440 -21.408  1.00 93.49           C
ATOM   2086  O   GLU   262     -71.806 -16.692 -20.314  1.00 93.49           O
ATOM   2087  N   LEU   263     -70.019 -16.046 -21.533  1.00 50.39           N
ATOM   2088  CA  LEU   263     -69.115 -15.939 -20.423  1.00 50.39           C
ATOM   2089  CB  LEU   263     -67.709 -15.484 -20.854  1.00 50.39           C
ATOM   2090  CG  LEU   263     -66.976 -16.498 -21.755  1.00 50.39           C
ATOM   2091  CD1 LEU   263     -65.583 -15.985 -22.153  1.00 50.39           C
ATOM   2092  CD2 LEU   263     -66.916 -17.886 -21.097  1.00 50.39           C
ATOM   2093  C   LEU   263     -69.651 -14.913 -19.481  1.00 50.39           C
ATOM   2094  O   LEU   263     -69.593 -15.084 -18.263  1.00 50.39           O
ATOM   2095  N   ILE   264     -70.197 -13.810 -20.026  1.00 35.22           N
ATOM   2096  CA  ILE   264     -70.723 -12.783 -19.180  1.00 35.22           C
ATOM   2097  CB  ILE   264     -71.298 -11.621 -19.937  1.00 35.22           C
ATOM   2098  CG1 ILE   264     -70.220 -10.934 -20.790  1.00 35.22           C
ATOM   2099  CG2 ILE   264     -71.955 -10.680 -18.913  1.00 35.22           C
ATOM   2100  CD1 ILE   264     -70.789  -9.932 -21.795  1.00 35.22           C
ATOM   2101  C   ILE   264     -71.834 -13.382 -18.376  1.00 35.22           C
ATOM   2102  O   ILE   264     -71.922 -13.171 -17.169  1.00 35.22           O
ATOM   2103  N   ILE   265     -72.708 -14.177 -19.020  1.00 45.87           N
ATOM   2104  CA  ILE   265     -73.836 -14.706 -18.311  1.00 45.87           C
ATOM   2105  CB  ILE   265     -74.715 -15.560 -19.179  1.00 45.87           C
ATOM   2106  CG1 ILE   265     -75.290 -14.741 -20.347  1.00 45.87           C
ATOM   2107  CG2 ILE   265     -75.782 -16.202 -18.275  1.00 45.87           C
ATOM   2108  CD1 ILE   265     -75.903 -15.602 -21.451  1.00 45.87           C
ATOM   2109  C   ILE   265     -73.374 -15.592 -17.194  1.00 45.87           C
ATOM   2110  O   ILE   265     -73.795 -15.428 -16.049  1.00 45.87           O
ATOM   2111  N   GLU   266     -72.461 -16.536 -17.484  1.00120.62           N
ATOM   2112  CA  GLU   266     -72.120 -17.502 -16.482  1.00120.62           C
ATOM   2113  CB  GLU   266     -71.215 -18.628 -17.001  1.00120.62           C
ATOM   2114  CG  GLU   266     -71.264 -19.846 -16.083  1.00120.62           C
ATOM   2115  CD  GLU   266     -72.701 -20.353 -16.114  1.00120.62           C
ATOM   2116  OE1 GLU   266     -73.373 -20.161 -17.162  1.00120.62           O
ATOM   2117  OE2 GLU   266     -73.149 -20.929 -15.087  1.00120.62           O
ATOM   2118  C   GLU   266     -71.446 -16.860 -15.306  1.00120.62           C
ATOM   2119  O   GLU   266     -71.809 -17.127 -14.162  1.00120.62           O
ATOM   2120  N   PHE   267     -70.463 -15.975 -15.549  1.00 61.60           N
ATOM   2121  CA  PHE   267     -69.742 -15.356 -14.469  1.00 61.60           C
ATOM   2122  CB  PHE   267     -68.561 -14.487 -14.941  1.00 61.60           C
ATOM   2123  CG  PHE   267     -67.461 -15.410 -15.341  1.00 61.60           C
ATOM   2124  CD1 PHE   267     -66.579 -15.873 -14.392  1.00 61.60           C
ATOM   2125  CD2 PHE   267     -67.307 -15.817 -16.647  1.00 61.60           C
ATOM   2126  CE1 PHE   267     -65.559 -16.728 -14.734  1.00 61.60           C
ATOM   2127  CE2 PHE   267     -66.288 -16.672 -16.995  1.00 61.60           C
ATOM   2128  CZ  PHE   267     -65.411 -17.128 -16.040  1.00 61.60           C
ATOM   2129  C   PHE   267     -70.669 -14.494 -13.678  1.00 61.60           C
ATOM   2130  O   PHE   267     -70.574 -14.429 -12.453  1.00 61.60           O
ATOM   2131  N   SER   268     -71.589 -13.795 -14.363  1.00 76.08           N
ATOM   2132  CA  SER   268     -72.477 -12.903 -13.679  1.00 76.08           C
ATOM   2133  CB  SER   268     -73.398 -12.114 -14.630  1.00 76.08           C
ATOM   2134  OG  SER   268     -74.276 -12.994 -15.317  1.00 76.08           O
ATOM   2135  C   SER   268     -73.329 -13.681 -12.721  1.00 76.08           C
ATOM   2136  O   SER   268     -73.643 -13.193 -11.636  1.00 76.08           O
ATOM   2137  N   LYS   269     -73.733 -14.913 -13.088  1.00121.58           N
ATOM   2138  CA  LYS   269     -74.555 -15.695 -12.207  1.00121.58           C
ATOM   2139  CB  LYS   269     -74.956 -17.043 -12.825  1.00121.58           C
ATOM   2140  CG  LYS   269     -76.081 -17.743 -12.065  1.00121.58           C
ATOM   2141  CD  LYS   269     -76.624 -18.987 -12.772  1.00121.58           C
ATOM   2142  CE  LYS   269     -77.006 -18.753 -14.234  1.00121.58           C
ATOM   2143  NZ  LYS   269     -75.839 -19.012 -15.105  1.00121.58           N
ATOM   2144  C   LYS   269     -73.765 -15.993 -10.966  1.00121.58           C
ATOM   2145  O   LYS   269     -74.244 -15.825  -9.846  1.00121.58           O
ATOM   2146  N   MET   270     -72.497 -16.400 -11.150  1.00 51.96           N
ATOM   2147  CA  MET   270     -71.623 -16.773 -10.074  1.00 51.96           C
ATOM   2148  CB  MET   270     -70.251 -17.251 -10.578  1.00 51.96           C
ATOM   2149  CG  MET   270     -70.322 -18.580 -11.331  1.00 51.96           C
ATOM   2150  SD  MET   270     -68.726 -19.186 -11.954  1.00 51.96           S
ATOM   2151  CE  MET   270     -69.360 -20.817 -12.435  1.00 51.96           C
ATOM   2152  C   MET   270     -71.390 -15.580  -9.197  1.00 51.96           C
ATOM   2153  O   MET   270     -71.273 -15.701  -7.979  1.00 51.96           O
ATOM   2154  N   ALA   271     -71.343 -14.388  -9.812  1.00 56.55           N
ATOM   2155  CA  ALA   271     -71.055 -13.148  -9.149  1.00 56.55           C
ATOM   2156  CB  ALA   271     -71.077 -11.943 -10.107  1.00 56.55           C
ATOM   2157  C   ALA   271     -72.072 -12.895  -8.079  1.00 56.55           C
ATOM   2158  O   ALA   271     -71.796 -12.175  -7.121  1.00 56.55           O
ATOM   2159  N   ARG   272     -73.307 -13.398  -8.256  1.00133.55           N
ATOM   2160  CA  ARG   272     -74.337 -13.195  -7.275  1.00133.55           C
ATOM   2161  CB  ARG   272     -75.702 -13.746  -7.708  1.00133.55           C
ATOM   2162  CG  ARG   272     -76.777 -13.517  -6.648  1.00133.55           C
ATOM   2163  CD  ARG   272     -77.126 -12.044  -6.430  1.00133.55           C
ATOM   2164  NE  ARG   272     -78.086 -11.981  -5.293  1.00133.55           N
ATOM   2165  CZ  ARG   272     -78.793 -10.837  -5.054  1.00133.55           C
ATOM   2166  NH1 ARG   272     -78.655  -9.764  -5.886  1.00133.55           N
ATOM   2167  NH2 ARG   272     -79.639 -10.770  -3.986  1.00133.55           N
ATOM   2168  C   ARG   272     -73.982 -13.866  -5.981  1.00133.55           C
ATOM   2169  O   ARG   272     -74.246 -13.313  -4.913  1.00133.55           O
ATOM   2170  N   ASP   273     -73.416 -15.093  -6.035  1.00 82.95           N
ATOM   2171  CA  ASP   273     -73.062 -15.792  -4.826  1.00 82.95           C
ATOM   2172  CB  ASP   273     -73.871 -17.089  -4.637  1.00 82.95           C
ATOM   2173  CG  ASP   273     -73.552 -17.695  -3.275  1.00 82.95           C
ATOM   2174  OD1 ASP   273     -73.120 -16.932  -2.371  1.00 82.95           O
ATOM   2175  OD2 ASP   273     -73.751 -18.931  -3.119  1.00 82.95           O
ATOM   2176  C   ASP   273     -71.622 -16.200  -4.946  1.00 82.95           C
ATOM   2177  O   ASP   273     -71.305 -17.380  -5.089  1.00 82.95           O
ATOM   2178  N   PRO   274     -70.742 -15.247  -4.843  1.00163.81           N
ATOM   2179  CA  PRO   274     -69.331 -15.433  -5.051  1.00163.81           C
ATOM   2180  CD  PRO   274     -71.050 -13.985  -4.194  1.00163.81           C
ATOM   2181  CB  PRO   274     -68.703 -14.064  -4.790  1.00163.81           C
ATOM   2182  CG  PRO   274     -69.683 -13.397  -3.809  1.00163.81           C
ATOM   2183  C   PRO   274     -68.700 -16.501  -4.211  1.00163.81           C
ATOM   2184  O   PRO   274     -67.754 -17.131  -4.681  1.00163.81           O
ATOM   2185  N   GLN   275     -69.165 -16.706  -2.969  1.00 95.73           N
ATOM   2186  CA  GLN   275     -68.527 -17.642  -2.091  1.00 95.73           C
ATOM   2187  CB  GLN   275     -68.907 -17.467  -0.615  1.00 95.73           C
ATOM   2188  CG  GLN   275     -68.470 -16.100  -0.086  1.00 95.73           C
ATOM   2189  CD  GLN   275     -68.342 -16.191   1.426  1.00 95.73           C
ATOM   2190  OE1 GLN   275     -67.349 -16.706   1.938  1.00 95.73           O
ATOM   2191  NE2 GLN   275     -69.363 -15.680   2.165  1.00 95.73           N
ATOM   2192  C   GLN   275     -68.761 -19.056  -2.508  1.00 95.73           C
ATOM   2193  O   GLN   275     -67.956 -19.932  -2.199  1.00 95.73           O
ATOM   2194  N   ARG   276     -69.904 -19.337  -3.153  1.00110.82           N
ATOM   2195  CA  ARG   276     -70.172 -20.685  -3.553  1.00110.82           C
ATOM   2196  CB  ARG   276     -71.584 -20.848  -4.146  1.00110.82           C
ATOM   2197  CG  ARG   276     -72.087 -22.294  -4.174  1.00110.82           C
ATOM   2198  CD  ARG   276     -73.493 -22.439  -4.763  1.00110.82           C
ATOM   2199  NE  ARG   276     -73.850 -23.886  -4.728  1.00110.82           N
ATOM   2200  CZ  ARG   276     -74.457 -24.418  -3.627  1.00110.82           C
ATOM   2201  NH1 ARG   276     -74.783 -23.617  -2.571  1.00110.82           N
ATOM   2202  NH2 ARG   276     -74.745 -25.752  -3.582  1.00110.82           N
ATOM   2203  C   ARG   276     -69.158 -21.102  -4.581  1.00110.82           C
ATOM   2204  O   ARG   276     -68.672 -22.230  -4.566  1.00110.82           O
ATOM   2205  N   TYR   277     -68.861 -20.201  -5.534  1.00176.26           N
ATOM   2206  CA  TYR   277     -67.957 -20.418  -6.628  1.00176.26           C
ATOM   2207  CB  TYR   277     -68.275 -19.497  -7.810  1.00176.26           C
ATOM   2208  CG  TYR   277     -69.688 -19.858  -8.113  1.00176.26           C
ATOM   2209  CD1 TYR   277     -69.983 -20.958  -8.885  1.00176.26           C
ATOM   2210  CD2 TYR   277     -70.720 -19.119  -7.583  1.00176.26           C
ATOM   2211  CE1 TYR   277     -71.289 -21.296  -9.149  1.00176.26           C
ATOM   2212  CE2 TYR   277     -72.027 -19.451  -7.844  1.00176.26           C
ATOM   2213  CZ  TYR   277     -72.314 -20.541  -8.630  1.00176.26           C
ATOM   2214  OH  TYR   277     -73.655 -20.884  -8.899  1.00176.26           O
ATOM   2215  C   TYR   277     -66.492 -20.341  -6.281  1.00176.26           C
ATOM   2216  O   TYR   277     -65.696 -21.056  -6.883  1.00176.26           O
ATOM   2217  N   LEU   278     -66.066 -19.439  -5.368  1.00 69.00           N
ATOM   2218  CA  LEU   278     -64.655 -19.328  -5.094  1.00 69.00           C
ATOM   2219  CB  LEU   278     -64.053 -17.997  -5.572  1.00 69.00           C
ATOM   2220  CG  LEU   278     -64.066 -17.827  -7.105  1.00 69.00           C
ATOM   2221  CD1 LEU   278     -63.456 -16.480  -7.520  1.00 69.00           C
ATOM   2222  CD2 LEU   278     -63.380 -19.011  -7.804  1.00 69.00           C
ATOM   2223  C   LEU   278     -64.401 -19.436  -3.618  1.00 69.00           C
ATOM   2224  O   LEU   278     -64.977 -18.701  -2.818  1.00 69.00           O
ATOM   2225  N   VAL   279     -63.489 -20.351  -3.217  1.00 40.82           N
ATOM   2226  CA  VAL   279     -63.227 -20.517  -1.817  1.00 40.82           C
ATOM   2227  CB  VAL   279     -63.081 -21.957  -1.418  1.00 40.82           C
ATOM   2228  CG1 VAL   279     -62.755 -22.027   0.083  1.00 40.82           C
ATOM   2229  CG2 VAL   279     -64.364 -22.706  -1.817  1.00 40.82           C
ATOM   2230  C   VAL   279     -61.939 -19.825  -1.503  1.00 40.82           C
ATOM   2231  O   VAL   279     -60.872 -20.246  -1.948  1.00 40.82           O
ATOM   2232  N   ILE   280     -62.012 -18.726  -0.727  1.00 49.71           N
ATOM   2233  CA  ILE   280     -60.827 -18.008  -0.361  1.00 49.71           C
ATOM   2234  CB  ILE   280     -60.721 -16.680  -1.051  1.00 49.71           C
ATOM   2235  CG1 ILE   280     -60.668 -16.884  -2.576  1.00 49.71           C
ATOM   2236  CG2 ILE   280     -59.498 -15.939  -0.484  1.00 49.71           C
ATOM   2237  CD1 ILE   280     -60.916 -15.606  -3.376  1.00 49.71           C
ATOM   2238  C   ILE   280     -60.914 -17.750   1.107  1.00 49.71           C
ATOM   2239  O   ILE   280     -61.927 -17.269   1.612  1.00 49.71           O
ATOM   2240  N   GLN   281     -59.829 -18.054   1.840  1.00 91.48           N
ATOM   2241  CA  GLN   281     -59.874 -17.878   3.259  1.00 91.48           C
ATOM   2242  CB  GLN   281     -58.672 -18.506   3.985  1.00 91.48           C
ATOM   2243  CG  GLN   281     -58.588 -20.021   3.789  1.00 91.48           C
ATOM   2244  CD  GLN   281     -57.372 -20.541   4.541  1.00 91.48           C
ATOM   2245  OE1 GLN   281     -56.497 -21.187   3.964  1.00 91.48           O
ATOM   2246  NE2 GLN   281     -57.316 -20.260   5.869  1.00 91.48           N
ATOM   2247  C   GLN   281     -59.880 -16.410   3.558  1.00 91.48           C
ATOM   2248  O   GLN   281     -59.060 -15.661   3.029  1.00 91.48           O
ATOM   2249  N   GLY   282     -60.822 -15.973   4.426  1.00 49.69           N
ATOM   2250  CA  GLY   282     -60.888 -14.608   4.874  1.00 49.69           C
ATOM   2251  C   GLY   282     -61.698 -13.743   3.952  1.00 49.69           C
ATOM   2252  O   GLY   282     -61.668 -12.523   4.084  1.00 49.69           O
ATOM   2253  N   ASP   283     -62.500 -14.335   3.050  1.00 85.38           N
ATOM   2254  CA  ASP   283     -63.178 -13.588   2.022  1.00 85.38           C
ATOM   2255  CB  ASP   283     -64.077 -14.519   1.177  1.00 85.38           C
ATOM   2256  CG  ASP   283     -64.487 -13.849  -0.129  1.00 85.38           C
ATOM   2257  OD1 ASP   283     -64.164 -12.648  -0.322  1.00 85.38           O
ATOM   2258  OD2 ASP   283     -65.128 -14.546  -0.960  1.00 85.38           O
ATOM   2259  C   ASP   283     -64.045 -12.494   2.594  1.00 85.38           C
ATOM   2260  O   ASP   283     -63.937 -11.334   2.198  1.00 85.38           O
ATOM   2261  N   GLU   284     -64.882 -12.817   3.593  1.00145.87           N
ATOM   2262  CA  GLU   284     -65.871 -11.915   4.124  1.00145.87           C
ATOM   2263  CB  GLU   284     -66.688 -12.581   5.239  0.50145.87           C
ATOM   2264  CG  GLU   284     -67.392 -13.860   4.782  0.50145.87           C
ATOM   2265  CD  GLU   284     -66.458 -15.052   4.993  0.50145.87           C
ATOM   2266  OE1 GLU   284     -65.541 -15.279   4.160  1.00145.87           O
ATOM   2267  OE2 GLU   284     -66.669 -15.768   6.005  1.00145.87           O
ATOM   2268  C   GLU   284     -65.225 -10.695   4.718  1.00145.87           C
ATOM   2269  O   GLU   284     -65.767  -9.592   4.643  1.00145.87           O
ATOM   2270  N   ARG   285     -64.060 -10.887   5.355  1.00146.95           N
ATOM   2271  CA  ARG   285     -63.297  -9.894   6.067  1.00146.95           C
ATOM   2272  CB  ARG   285     -62.200 -10.511   6.955  1.00146.95           C
ATOM   2273  CG  ARG   285     -61.352  -9.463   7.679  1.00146.95           C
ATOM   2274  CD  ARG   285     -60.343 -10.050   8.668  1.00146.95           C
ATOM   2275  NE  ARG   285     -61.087 -10.405   9.909  1.00146.95           N
ATOM   2276  CZ  ARG   285     -61.213  -9.479  10.904  1.00146.95           C
ATOM   2277  NH1 ARG   285     -60.669  -8.236  10.749  1.00146.95           N
ATOM   2278  NH2 ARG   285     -61.880  -9.795  12.051  1.00146.95           N
ATOM   2279  C   ARG   285     -62.631  -8.864   5.184  1.00146.95           C
ATOM   2280  O   ARG   285     -62.257  -7.808   5.682  1.00146.95           O
ATOM   2281  N   MET   286     -62.395  -9.125   3.884  1.00 73.73           N
ATOM   2282  CA  MET   286     -61.551  -8.239   3.104  1.00 73.73           C
ATOM   2283  CB  MET   286     -60.756  -8.997   2.028  1.00 73.73           C
ATOM   2284  CG  MET   286     -59.817 -10.072   2.579  1.00 73.73           C
ATOM   2285  SD  MET   286     -59.070 -11.123   1.296  1.00 73.73           S
ATOM   2286  CE  MET   286     -58.419 -12.378   2.436  1.00 73.73           C
ATOM   2287  C   MET   286     -62.292  -7.143   2.367  1.00 73.73           C
ATOM   2288  O   MET   286     -63.466  -7.282   2.026  1.00 73.73           O
ATOM   2289  N   HIE   287     -61.583  -6.002   2.120  1.00 70.97           N
ATOM   2290  CA  HIE   287     -62.048  -4.865   1.347  1.00 70.97           C
ATOM   2291  ND1 HIE   287     -64.574  -5.184   3.475  1.00 70.97           N
ATOM   2292  CG  HIE   287     -64.246  -4.344   2.435  1.00 70.97           C
ATOM   2293  CB  HIE   287     -62.861  -3.839   2.153  1.00 70.97           C
ATOM   2294  NE2 HIE   287     -66.452  -4.809   2.345  1.00 70.97           N
ATOM   2295  CD2 HIE   287     -65.405  -4.124   1.755  1.00 70.97           C
ATOM   2296  CE1 HIE   287     -65.905  -5.431   3.373  1.00 70.97           C
ATOM   2297  C   HIE   287     -60.845  -4.183   0.717  1.00 70.97           C
ATOM   2298  O   HIE   287     -59.716  -4.438   1.134  1.00 70.97           O
ATOM   2299  N   LEU   288     -61.046  -3.310  -0.315  1.00 91.54           N
ATOM   2300  CA  LEU   288     -59.934  -2.711  -1.038  1.00 91.54           C
ATOM   2301  CB  LEU   288     -59.751  -3.312  -2.445  1.00 91.54           C
ATOM   2302  CG  LEU   288     -59.298  -4.784  -2.442  1.00 91.54           C
ATOM   2303  CD1 LEU   288     -59.130  -5.330  -3.871  1.00 91.54           C
ATOM   2304  CD2 LEU   288     -58.024  -4.961  -1.601  1.00 91.54           C
ATOM   2305  C   LEU   288     -60.070  -1.201  -1.222  1.00 91.54           C
ATOM   2306  O   LEU   288     -61.168  -0.674  -1.402  1.00 91.54           O
ATOM   2307  N   PRO   289     -58.919  -0.523  -1.265  1.00 99.20           N
ATOM   2308  CA  PRO   289     -58.741   0.929  -1.244  1.00 99.20           C
ATOM   2309  CD  PRO   289     -57.687  -1.207  -1.632  1.00 99.20           C
ATOM   2310  CB  PRO   289     -57.227   1.138  -1.223  1.00 99.20           C
ATOM   2311  CG  PRO   289     -56.688  -0.090  -1.978  1.00 99.20           C
ATOM   2312  C   PRO   289     -59.360   1.792  -2.318  1.00 99.20           C
ATOM   2313  O   PRO   289     -59.311   1.431  -3.492  1.00 99.20           O
ATOM   2314  N   SER   290     -59.893   2.977  -1.925  1.00 56.43           N
ATOM   2315  CA  SER   290     -60.506   3.919  -2.830  1.00 56.43           C
ATOM   2316  CB  SER   290     -61.464   4.905  -2.133  1.00 56.43           C
ATOM   2317  OG  SER   290     -62.033   5.796  -3.081  1.00 56.43           O
ATOM   2318  C   SER   290     -59.438   4.735  -3.505  1.00 56.43           C
ATOM   2319  O   SER   290     -58.494   5.213  -2.880  1.00 56.43           O
ATOM   2320  N   PRO   291     -59.604   4.910  -4.793  1.00 73.16           N
ATOM   2321  CA  PRO   291     -58.699   5.648  -5.639  1.00 73.16           C
ATOM   2322  CD  PRO   291     -60.838   4.551  -5.472  1.00 73.16           C
ATOM   2323  CB  PRO   291     -59.265   5.498  -7.052  1.00 73.16           C
ATOM   2324  CG  PRO   291     -60.773   5.291  -6.818  1.00 73.16           C
ATOM   2325  C   PRO   291     -58.588   7.089  -5.242  1.00 73.16           C
ATOM   2326  O   PRO   291     -57.570   7.708  -5.545  1.00 73.16           O
ATOM   2327  N   THR   292     -59.621   7.641  -4.583  1.00114.77           N
ATOM   2328  CA  THR   292     -59.681   9.023  -4.188  1.00114.77           C
ATOM   2329  CB  THR   292     -60.991   9.336  -3.531  1.00114.77           C
ATOM   2330  OG1 THR   292     -61.064  10.718  -3.239  1.00114.77           O
ATOM   2331  CG2 THR   292     -61.121   8.517  -2.236  1.00114.77           C
ATOM   2332  C   THR   292     -58.596   9.287  -3.190  1.00114.77           C
ATOM   2333  O   THR   292     -58.037  10.382  -3.126  1.00114.77           O
ATOM   2334  N   ASP   293     -58.306   8.265  -2.371  1.00 59.82           N
ATOM   2335  CA  ASP   293     -57.355   8.269  -1.298  1.00 59.82           C
ATOM   2336  CB  ASP   293     -57.424   6.989  -0.450  1.00 59.82           C
ATOM   2337  CG  ASP   293     -58.739   7.012   0.311  1.00 59.82           C
ATOM   2338  OD1 ASP   293     -59.306   8.126   0.472  1.00 59.82           O
ATOM   2339  OD2 ASP   293     -59.194   5.921   0.746  1.00 59.82           O
ATOM   2340  C   ASP   293     -55.962   8.382  -1.824  1.00 59.82           C
ATOM   2341  O   ASP   293     -55.059   8.748  -1.075  1.00 59.82           O
ATOM   2342  N   SER   294     -55.729   8.007  -3.097  1.00 39.26           N
ATOM   2343  CA  SER   294     -54.401   8.113  -3.637  1.00 39.26           C
ATOM   2344  CB  SER   294     -54.296   7.676  -5.110  1.00 39.26           C
ATOM   2345  OG  SER   294     -52.958   7.803  -5.569  1.00 39.26           O
ATOM   2346  C   SER   294     -54.009   9.559  -3.527  1.00 39.26           C
ATOM   2347  O   SER   294     -54.863  10.442  -3.543  1.00 39.26           O
ATOM   2348  N   ASN   295     -52.691   9.829  -3.421  1.00 56.41           N
ATOM   2349  CA  ASN   295     -52.175  11.147  -3.149  1.00 56.41           C
ATOM   2350  CB  ASN   295     -50.649  11.184  -2.957  1.00 56.41           C
ATOM   2351  CG  ASN   295     -50.343  10.717  -1.540  1.00 56.41           C
ATOM   2352  OD1 ASN   295     -50.571   9.562  -1.185  1.00 56.41           O
ATOM   2353  ND2 ASN   295     -49.815  11.649  -0.701  1.00 56.41           N
ATOM   2354  C   ASN   295     -52.524  12.147  -4.210  1.00 56.41           C
ATOM   2355  O   ASN   295     -52.832  13.294  -3.896  1.00 56.41           O
ATOM   2356  N   PHE   296     -52.482  11.752  -5.492  1.00 74.94           N
ATOM   2357  CA  PHE   296     -52.754  12.652  -6.575  1.00 74.94           C
ATOM   2358  CB  PHE   296     -52.634  11.921  -7.920  1.00 74.94           C
ATOM   2359  CG  PHE   296     -52.957  12.855  -9.028  1.00 74.94           C
ATOM   2360  CD1 PHE   296     -52.109  13.878  -9.376  1.00 74.94           C
ATOM   2361  CD2 PHE   296     -54.115  12.676  -9.746  1.00 74.94           C
ATOM   2362  CE1 PHE   296     -52.427  14.720 -10.415  1.00 74.94           C
ATOM   2363  CE2 PHE   296     -54.438  13.513 -10.785  1.00 74.94           C
ATOM   2364  CZ  PHE   296     -53.592  14.541 -11.121  1.00 74.94           C
ATOM   2365  C   PHE   296     -54.146  13.200  -6.461  1.00 74.94           C
ATOM   2366  O   PHE   296     -54.354  14.406  -6.577  1.00 74.94           O
ATOM   2367  N   TYR   297     -55.139  12.328  -6.214  1.00 62.40           N
ATOM   2368  CA  TYR   297     -56.512  12.740  -6.116  1.00 62.40           C
ATOM   2369  CB  TYR   297     -57.480  11.554  -5.963  1.00 62.40           C
ATOM   2370  CG  TYR   297     -57.447  10.866  -7.284  1.00 62.40           C
ATOM   2371  CD1 TYR   297     -58.225  11.328  -8.321  1.00 62.40           C
ATOM   2372  CD2 TYR   297     -56.636   9.776  -7.494  1.00 62.40           C
ATOM   2373  CE1 TYR   297     -58.200  10.712  -9.549  1.00 62.40           C
ATOM   2374  CE2 TYR   297     -56.606   9.155  -8.720  1.00 62.40           C
ATOM   2375  CZ  TYR   297     -57.390   9.621  -9.748  1.00 62.40           C
ATOM   2376  OH  TYR   297     -57.360   8.986 -11.007  1.00 62.40           O
ATOM   2377  C   TYR   297     -56.659  13.665  -4.953  1.00 62.40           C
ATOM   2378  O   TYR   297     -57.441  14.611  -5.008  1.00 62.40           O
ATOM   2379  N   ARG   298     -55.935  13.394  -3.853  1.00144.25           N
ATOM   2380  CA  ARG   298     -55.959  14.253  -2.704  1.00144.25           C
ATOM   2381  CB  ARG   298     -55.106  13.752  -1.530  1.00144.25           C
ATOM   2382  CG  ARG   298     -55.828  12.849  -0.535  1.00144.25           C
ATOM   2383  CD  ARG   298     -56.232  13.608   0.732  1.00144.25           C
ATOM   2384  NE  ARG   298     -57.719  13.671   0.796  1.00144.25           N
ATOM   2385  CZ  ARG   298     -58.327  14.740   1.387  1.00144.25           C
ATOM   2386  NH1 ARG   298     -57.593  15.830   1.754  1.00144.25           N
ATOM   2387  NH2 ARG   298     -59.668  14.714   1.637  1.00144.25           N
ATOM   2388  C   ARG   298     -55.388  15.583  -3.071  1.00144.25           C
ATOM   2389  O   ARG   298     -55.823  16.605  -2.548  1.00144.25           O
ATOM   2390  N   ALA   299     -54.376  15.604  -3.959  1.00 33.58           N
ATOM   2391  CA  ALA   299     -53.727  16.838  -4.289  1.00 33.58           C
ATOM   2392  CB  ALA   299     -52.589  16.655  -5.307  1.00 33.58           C
ATOM   2393  C   ALA   299     -54.727  17.774  -4.887  1.00 33.58           C
ATOM   2394  O   ALA   299     -54.768  18.949  -4.529  1.00 33.58           O
ATOM   2395  N   LEU   300     -55.562  17.279  -5.818  1.00100.31           N
ATOM   2396  CA  LEU   300     -56.558  18.115  -6.421  1.00100.31           C
ATOM   2397  CB  LEU   300     -57.252  17.495  -7.642  1.00100.31           C
ATOM   2398  CG  LEU   300     -56.301  17.339  -8.839  1.00100.31           C
ATOM   2399  CD1 LEU   300     -55.261  16.240  -8.589  1.00100.31           C
ATOM   2400  CD2 LEU   300     -57.076  17.172 -10.151  1.00100.31           C
ATOM   2401  C   LEU   300     -57.616  18.481  -5.420  1.00100.31           C
ATOM   2402  O   LEU   300     -58.142  19.592  -5.456  1.00100.31           O
ATOM   2403  N   MET   301     -57.970  17.551  -4.508  1.00 89.36           N
ATOM   2404  CA  MET   301     -59.037  17.794  -3.572  1.00 89.36           C
ATOM   2405  CB  MET   301     -59.386  16.587  -2.682  1.00 89.36           C
ATOM   2406  CG  MET   301     -60.688  16.800  -1.905  1.00 89.36           C
ATOM   2407  SD  MET   301     -61.178  15.420  -0.836  1.00 89.36           S
ATOM   2408  CE  MET   301     -61.352  14.225  -2.193  1.00 89.36           C
ATOM   2409  C   MET   301     -58.697  18.929  -2.653  1.00 89.36           C
ATOM   2410  O   MET   301     -59.561  19.732  -2.307  1.00 89.36           O
ATOM   2411  N   ASP   302     -57.436  19.009  -2.199  1.00 61.97           N
ATOM   2412  CA  ASP   302     -57.008  20.035  -1.290  1.00 61.97           C
ATOM   2413  CB  ASP   302     -55.588  19.768  -0.749  1.00 61.97           C
ATOM   2414  CG  ASP   302     -55.618  18.469   0.060  1.00 61.97           C
ATOM   2415  OD1 ASP   302     -56.622  17.719  -0.066  1.00 61.97           O
ATOM   2416  OD2 ASP   302     -54.643  18.207   0.814  1.00 61.97           O
ATOM   2417  C   ASP   302     -57.013  21.368  -1.992  1.00 61.97           C
ATOM   2418  O   ASP   302     -57.257  22.400  -1.366  1.00 61.97           O
ATOM   2419  N   GLU   303     -56.733  21.362  -3.315  1.00133.78           N
ATOM   2420  CA  GLU   303     -56.579  22.515  -4.167  1.00133.78           C
ATOM   2421  CB  GLU   303     -55.774  22.215  -5.442  1.00133.78           C
ATOM   2422  CG  GLU   303     -54.281  21.998  -5.229  1.00133.78           C
ATOM   2423  CD  GLU   303     -53.630  23.369  -5.210  1.00133.78           C
ATOM   2424  OE1 GLU   303     -53.882  24.150  -6.166  1.00133.78           O
ATOM   2425  OE2 GLU   303     -52.881  23.654  -4.240  1.00133.78           O
ATOM   2426  C   GLU   303     -57.893  23.029  -4.676  1.00133.78           C
ATOM   2427  O   GLU   303     -58.957  22.454  -4.453  1.00133.78           O
ATOM   2428  N   GLU   304     -57.784  24.177  -5.385  1.00107.20           N
ATOM   2429  CA  GLU   304     -58.804  24.946  -6.047  1.00107.20           C
ATOM   2430  CB  GLU   304     -58.259  26.256  -6.646  1.00107.20           C
ATOM   2431  CG  GLU   304     -57.184  26.020  -7.711  1.00107.20           C
ATOM   2432  CD  GLU   304     -56.750  27.364  -8.279  1.00107.20           C
ATOM   2433  OE1 GLU   304     -57.303  28.405  -7.834  1.00107.20           O
ATOM   2434  OE2 GLU   304     -55.858  27.367  -9.169  1.00107.20           O
ATOM   2435  C   GLU   304     -59.345  24.143  -7.192  1.00107.20           C
ATOM   2436  O   GLU   304     -60.456  24.382  -7.664  1.00107.20           O
ATOM   2437  N   ASP   305     -58.543  23.170  -7.660  1.00 78.70           N
ATOM   2438  CA  ASP   305     -58.778  22.326  -8.800  1.00 78.70           C
ATOM   2439  CB  ASP   305     -57.675  21.273  -8.990  1.00 78.70           C
ATOM   2440  CG  ASP   305     -56.380  21.992  -9.333  1.00 78.70           C
ATOM   2441  OD1 ASP   305     -56.442  23.209  -9.651  1.00 78.70           O
ATOM   2442  OD2 ASP   305     -55.308  21.332  -9.280  1.00 78.70           O
ATOM   2443  C   ASP   305     -60.059  21.564  -8.628  1.00 78.70           C
ATOM   2444  O   ASP   305     -60.619  21.064  -9.603  1.00 78.70           O
ATOM   2445  N   MET   306     -60.568  21.466  -7.389  1.00135.81           N
ATOM   2446  CA  MET   306     -61.695  20.632  -7.071  1.00135.81           C
ATOM   2447  CB  MET   306     -62.144  20.769  -5.606  1.00135.81           C
ATOM   2448  CG  MET   306     -63.184  19.724  -5.194  1.00135.81           C
ATOM   2449  SD  MET   306     -63.843  19.918  -3.511  1.00135.81           S
ATOM   2450  CE  MET   306     -62.278  19.584  -2.655  1.00135.81           C
ATOM   2451  C   MET   306     -62.887  20.973  -7.922  1.00135.81           C
ATOM   2452  O   MET   306     -63.648  20.082  -8.293  1.00135.81           O
ATOM   2453  N   ASP   307     -63.125  22.263  -8.219  1.00 54.14           N
ATOM   2454  CA  ASP   307     -64.281  22.636  -8.990  1.00 54.14           C
ATOM   2455  CB  ASP   307     -64.433  24.162  -9.099  1.00 54.14           C
ATOM   2456  CG  ASP   307     -64.749  24.692  -7.708  1.00 54.14           C
ATOM   2457  OD1 ASP   307     -65.699  24.163  -7.073  1.00 54.14           O
ATOM   2458  OD2 ASP   307     -64.031  25.623  -7.255  1.00 54.14           O
ATOM   2459  C   ASP   307     -64.200  22.103 -10.398  1.00 54.14           C
ATOM   2460  O   ASP   307     -65.188  21.605 -10.935  1.00 54.14           O
ATOM   2461  N   ASP   308     -63.019  22.234 -11.033  1.00 70.41           N
ATOM   2462  CA  ASP   308     -62.751  21.893 -12.409  1.00 70.41           C
ATOM   2463  CB  ASP   308     -61.453  22.543 -12.906  1.00 70.41           C
ATOM   2464  CG  ASP   308     -61.672  24.050 -12.889  1.00 70.41           C
ATOM   2465  OD1 ASP   308     -62.858  24.475 -12.886  1.00 70.41           O
ATOM   2466  OD2 ASP   308     -60.657  24.795 -12.874  1.00 70.41           O
ATOM   2467  C   ASP   308     -62.650  20.411 -12.674  1.00 70.41           C
ATOM   2468  O   ASP   308     -62.933  19.963 -13.786  1.00 70.41           O
ATOM   2469  N   VAL   309     -62.226  19.613 -11.675  1.00111.99           N
ATOM   2470  CA  VAL   309     -61.915  18.220 -11.879  1.00111.99           C
ATOM   2471  CB  VAL   309     -61.464  17.521 -10.625  1.00111.99           C
ATOM   2472  CG1 VAL   309     -62.627  17.504  -9.617  1.00111.99           C
ATOM   2473  CG2 VAL   309     -60.932  16.128 -11.002  1.00111.99           C
ATOM   2474  C   VAL   309     -63.065  17.458 -12.462  1.00111.99           C
ATOM   2475  O   VAL   309     -64.227  17.664 -12.115  1.00111.99           O
ATOM   2476  N   VAL   310     -62.731  16.550 -13.405  1.00113.73           N
ATOM   2477  CA  VAL   310     -63.688  15.724 -14.075  1.00113.73           C
ATOM   2478  CB  VAL   310     -64.055  16.283 -15.421  1.00113.73           C
ATOM   2479  CG1 VAL   310     -62.758  16.629 -16.170  1.00113.73           C
ATOM   2480  CG2 VAL   310     -64.931  15.269 -16.172  1.00113.73           C
ATOM   2481  C   VAL   310     -63.074  14.373 -14.278  1.00113.73           C
ATOM   2482  O   VAL   310     -61.852  14.227 -14.288  1.00113.73           O
ATOM   2483  N   ASP   311     -63.926  13.331 -14.375  1.00 81.35           N
ATOM   2484  CA  ASP   311     -63.466  12.009 -14.690  1.00 81.35           C
ATOM   2485  CB  ASP   311     -64.509  10.929 -14.329  1.00 81.35           C
ATOM   2486  CG  ASP   311     -63.937   9.520 -14.469  1.00 81.35           C
ATOM   2487  OD1 ASP   311     -62.856   9.351 -15.092  1.00 81.35           O
ATOM   2488  OD2 ASP   311     -64.592   8.583 -13.939  1.00 81.35           O
ATOM   2489  C   ASP   311     -63.272  12.008 -16.178  1.00 81.35           C
ATOM   2490  O   ASP   311     -64.084  12.568 -16.913  1.00 81.35           O
ATOM   2491  N   ALA   312     -62.206  11.341 -16.658  1.00 50.00           N
ATOM   2492  CA  ALA   312     -61.880  11.291 -18.054  1.00 50.00           C
ATOM   2493  CB  ALA   312     -60.648  10.415 -18.347  1.00 50.00           C
ATOM   2494  C   ALA   312     -63.041  10.674 -18.764  1.00 50.00           C
ATOM   2495  O   ALA   312     -63.375  11.060 -19.882  1.00 50.00           O
ATOM   2496  N   ASP   313     -63.681   9.687 -18.114  1.00 84.82           N
ATOM   2497  CA  ASP   313     -64.762   8.934 -18.684  1.00 84.82           C
ATOM   2498  CB  ASP   313     -65.203   7.773 -17.773  1.00 84.82           C
ATOM   2499  CG  ASP   313     -64.093   6.727 -17.763  1.00 84.82           C
ATOM   2500  OD1 ASP   313     -63.473   6.508 -18.839  1.00 84.82           O
ATOM   2501  OD2 ASP   313     -63.858   6.126 -16.681  1.00 84.82           O
ATOM   2502  C   ASP   313     -65.962   9.797 -18.980  1.00 84.82           C
ATOM   2503  O   ASP   313     -66.647   9.567 -19.976  1.00 84.82           O
ATOM   2504  N   GLU   314     -66.295  10.762 -18.097  1.00 62.55           N
ATOM   2505  CA  GLU   314     -67.435  11.630 -18.281  1.00 62.55           C
ATOM   2506  CB  GLU   314     -67.853  12.336 -16.982  1.00 62.55           C
ATOM   2507  CG  GLU   314     -68.403  11.351 -15.948  1.00 62.55           C
ATOM   2508  CD  GLU   314     -68.790  12.128 -14.701  1.00 62.55           C
ATOM   2509  OE1 GLU   314     -69.426  13.204 -14.850  1.00 62.55           O
ATOM   2510  OE2 GLU   314     -68.450  11.658 -13.582  1.00 62.55           O
ATOM   2511  C   GLU   314     -67.208  12.682 -19.339  1.00 62.55           C
ATOM   2512  O   GLU   314     -68.110  12.990 -20.116  1.00 62.55           O
ATOM   2513  N   TYR   315     -65.991  13.257 -19.401  1.00187.69           N
ATOM   2514  CA  TYR   315     -65.634  14.350 -20.274  1.00187.69           C
ATOM   2515  CB  TYR   315     -64.113  14.601 -20.218  1.00187.69           C
ATOM   2516  CG  TYR   315     -63.660  15.561 -21.261  1.00187.69           C
ATOM   2517  CD1 TYR   315     -63.646  16.915 -21.022  1.00187.69           C
ATOM   2518  CD2 TYR   315     -63.229  15.091 -22.479  1.00187.69           C
ATOM   2519  CE1 TYR   315     -63.215  17.784 -21.996  1.00187.69           C
ATOM   2520  CE2 TYR   315     -62.798  15.957 -23.454  1.00187.69           C
ATOM   2521  CZ  TYR   315     -62.784  17.308 -23.210  1.00187.69           C
ATOM   2522  OH  TYR   315     -62.338  18.199 -24.208  1.00187.69           O
ATOM   2523  C   TYR   315     -66.070  14.084 -21.687  1.00187.69           C
ATOM   2524  O   TYR   315     -65.841  13.005 -22.229  1.00187.69           O
ATOM   2525  N   LEU   316     -66.724  15.088 -22.325  1.00108.25           N
ATOM   2526  CA  LEU   316     -67.216  14.924 -23.666  1.00108.25           C
ATOM   2527  CB  LEU   316     -68.636  15.478 -23.866  1.00108.25           C
ATOM   2528  CG  LEU   316     -69.685  14.792 -22.973  1.00108.25           C
ATOM   2529  CD1 LEU   316     -69.427  15.083 -21.488  1.00108.25           C
ATOM   2530  CD2 LEU   316     -71.111  15.164 -23.396  1.00108.25           C
ATOM   2531  C   LEU   316     -66.321  15.660 -24.615  1.00108.25           C
ATOM   2532  O   LEU   316     -66.120  16.867 -24.491  1.00108.25           O
ATOM   2533  N   ILE   317     -65.728  14.923 -25.577  1.00 98.11           N
ATOM   2534  CA  ILE   317     -64.912  15.502 -26.608  1.00 98.11           C
ATOM   2535  CB  ILE   317     -64.190  14.475 -27.434  1.00 98.11           C
ATOM   2536  CG1 ILE   317     -63.239  13.659 -26.546  1.00 98.11           C
ATOM   2537  CG2 ILE   317     -63.488  15.192 -28.598  1.00 98.11           C
ATOM   2538  CD1 ILE   317     -62.649  12.433 -27.241  1.00 98.11           C
ATOM   2539  C   ILE   317     -65.768  16.324 -27.531  1.00 98.11           C
ATOM   2540  O   ILE   317     -65.384  17.453 -27.834  1.00 98.11           O
ATOM   2541  N   PRO   318     -66.908  15.870 -28.016  1.00237.58           N
ATOM   2542  CA  PRO   318     -67.428  14.536 -27.828  1.00237.58           C
ATOM   2543  CD  PRO   318     -67.961  16.811 -28.358  1.00237.58           C
ATOM   2544  CB  PRO   318     -68.917  14.601 -28.179  1.00237.58           C
ATOM   2545  CG  PRO   318     -69.085  15.935 -28.927  1.00237.58           C
ATOM   2546  C   PRO   318     -66.704  13.438 -28.558  1.00237.58           C
ATOM   2547  O   PRO   318     -66.661  12.318 -28.057  1.00237.58           O
ATOM   2548  N   GLN   319     -66.111  13.718 -29.730  1.00 99.29           N
ATOM   2549  CA  GLN   319     -65.476  12.679 -30.488  1.00 99.29           C
ATOM   2550  CB  GLN   319     -64.450  11.870 -29.676  1.00 99.29           C
ATOM   2551  CG  GLN   319     -63.729  10.804 -30.502  1.00 99.29           C
ATOM   2552  CD  GLN   319     -62.752  10.085 -29.583  1.00 99.29           C
ATOM   2553  OE1 GLN   319     -63.134   9.539 -28.549  1.00 99.29           O
ATOM   2554  NE2 GLN   319     -61.447  10.091 -29.965  1.00 99.29           N
ATOM   2555  C   GLN   319     -66.538  11.728 -31.024  1.00 99.29           C
ATOM   2556  O   GLN   319     -66.632  11.613 -32.276  1.00 99.29           O
ATOM   2557  OXT GLN   319     -67.262  11.102 -30.204  1.00 99.29           O
END
