# Supplementary material for: Structural characterization of EGFR exon 19 deletion mutation using molecular dynamics simulation
Source: PLoS One. 2019 Sep 19;14(9):e0222814. doi: 10.1371/journal.pone.0222814 (PMC6752865; doi:10.1371/journal.pone.0222814)
Supplement: S3 File — (PDB) [file pone.0222814.s007.pdb]

TITLE	ACTIVE FORM ATP BOUND WILD-TYPE EGFR
REMARK	PDB STRUCTURES USED TO BUILD THIS COMPOSITE MODEL
REMARK	2ITX, 2GS6, 3W2S
HELIX    1   1 GLU A   13  GLU A   15  1                                   3
HELIX    2   2 PRO A   57  SER A   72  1                                  16
HELIX    3   3 LEU A  102  ASN A  112  1                                  11
HELIX    4   4 SER A  115  ASP A  134  1                                  20
HELIX    5   5 ALA A  144  ASN A  146  1                                   3
HELIX    6   6 ILE A  182  TRP A  184  1                                   3
HELIX    7   7 LEU A  187  HIE A  192  1                                   6
HELIX    8   8 HIE A  197  MET A  212  1                                  16
HELIX    9   9 ALA A  224  LYS A  233  1                                  10
HELIX   10  10 ILE A  245  TRP A  255  1                                  11
HELIX   11  11 ALA A  259  SER A  261  1                                   3
HELIX   12  12 PHE A  265  ARG A  277  1                                  13
HELIX   13  13 PRO A  279  TYR A  282  1                                   4
HELIX   14  14 ASP A  288  ARG A  290  1                                   3
HELIX   15  15 PRO A  296  ASP A  298  1                                   3
HELIX   16  16 ASN A  300  MET A  306  1                                   7
HELIX   17  17 GLU A  309  ASP A  312  1                                   4
SHEET    1   1 1 PHE A  16  VAL A  21  0
SHEET    2   2 1 GLY A  28  TRP A  35  0
SHEET    3   3 1 ILE A  44  LEU A  51  0
SHEET    4   4 1 LEU A  81  CYS A  85  0
SHEET    5   5 1 GLN A  91  GLN A  95  0
SHEET    6   6 1 VAL A 147  THR A 151  0
SHEET    7   7 1 HID A 154  ILE A 157  0
ATOM      1  N   GLU A   1     -67.270  -7.039 -49.853  1.00 57.07           N
ATOM      2  CA  GLU A   1     -67.399  -6.600 -48.427  1.00 57.08           C
ATOM      3  C   GLU A   1     -67.762  -5.106 -48.308  1.00 55.63           C
ATOM      4  O   GLU A   1     -67.641  -4.359 -49.273  1.00 56.58           O
ATOM      5  CB  GLU A   1     -66.106  -6.931 -47.678  1.00 57.82           C
ATOM      6  CG  GLU A   1     -66.188  -6.593 -46.207  1.00 62.21           C
ATOM      7  CD  GLU A   1     -65.905  -7.780 -45.296  1.00 68.25           C
ATOM      8  OE1 GLU A   1     -65.878  -8.951 -45.790  1.00 69.86           O
ATOM      9  OE2 GLU A   1     -65.721  -7.527 -44.077  1.00 69.23           O
ATOM     10  N   ALA A   2     -68.209  -4.659 -47.142  1.00 53.69           N
ATOM     11  CA  ALA A   2     -68.514  -3.237 -46.963  1.00 51.84           C
ATOM     12  C   ALA A   2     -67.248  -2.344 -47.002  1.00 50.78           C
ATOM     13  O   ALA A   2     -66.139  -2.807 -46.682  1.00 51.34           O
ATOM     14  CB  ALA A   2     -69.319  -3.012 -45.679  1.00 51.82           C
ATOM     15  N   PRO A   3     -67.395  -1.078 -47.442  1.00 48.87           N
ATOM     16  CA  PRO A   3     -66.342  -0.084 -47.399  1.00 47.49           C
ATOM     17  C   PRO A   3     -66.030   0.355 -45.976  1.00 46.36           C
ATOM     18  O   PRO A   3     -66.930   0.743 -45.216  1.00 46.88           O
ATOM     19  CB  PRO A   3     -66.974   1.090 -48.137  1.00 47.35           C
ATOM     20  CG  PRO A   3     -67.988   0.490 -48.937  1.00 47.64           C
ATOM     21  CD  PRO A   3     -68.584  -0.505 -48.067  1.00 48.48           C
ATOM     22  N   ASN A   4     -64.764   0.327 -45.608  1.00 44.47           N
ATOM     23  CA  ASN A   4     -64.435   0.683 -44.247  1.00 42.60           C
ATOM     24  C   ASN A   4     -64.242   2.169 -44.113  1.00 41.75           C
ATOM     25  O   ASN A   4     -63.194   2.692 -44.417  1.00 42.32           O
ATOM     26  CB  ASN A   4     -63.244  -0.125 -43.744  1.00 41.88           C
ATOM     27  CG  ASN A   4     -62.820   0.265 -42.360  1.00 41.05           C
ATOM     28  OD1 ASN A   4     -61.788  -0.207 -41.873  1.00 40.64           O
ATOM     29  ND2 ASN A   4     -63.587   1.145 -41.712  1.00 39.31           N
ATOM     30  N   GLN A   5     -65.268   2.848 -43.644  1.00 40.95           N
ATOM     31  CA  GLN A   5     -65.244   4.302 -43.588  1.00 40.65           C
ATOM     32  C   GLN A   5     -64.824   4.935 -42.262  1.00 40.01           C
ATOM     33  O   GLN A   5     -65.064   6.122 -42.039  1.00 39.91           O
ATOM     34  CB  GLN A   5     -66.603   4.842 -43.970  1.00 40.73           C
ATOM     35  CG  GLN A   5     -67.209   4.092 -45.115  1.00 42.74           C
ATOM     36  CD  GLN A   5     -68.217   4.925 -45.837  1.00 44.86           C
ATOM     37  OE1 GLN A   5     -67.976   6.096 -46.126  1.00 48.12           O
ATOM     38  NE2 GLN A   5     -69.351   4.336 -46.148  1.00 45.68           N
ATOM     39  N   ALA A   6     -64.196   4.168 -41.385  1.00 39.34           N
ATOM     40  CA  ALA A   6     -63.654   4.758 -40.189  1.00 39.69           C
ATOM     41  C   ALA A   6     -62.756   5.965 -40.551  1.00 40.44           C
ATOM     42  O   ALA A   6     -62.105   5.985 -41.613  1.00 40.67           O
ATOM     43  CB  ALA A   6     -62.885   3.729 -39.403  1.00 39.40           C
ATOM     44  N   LEU A   7     -62.753   6.977 -39.681  1.00 40.58           N
ATOM     45  CA  LEU A   7     -61.847   8.100 -39.820  1.00 40.94           C
ATOM     46  C   LEU A   7     -60.565   7.840 -39.054  1.00 41.17           C
ATOM     47  O   LEU A   7     -60.598   7.305 -37.949  1.00 41.78           O
ATOM     48  CB  LEU A   7     -62.501   9.373 -39.316  1.00 40.61           C
ATOM     49  CG  LEU A   7     -63.839   9.741 -39.964  1.00 42.57           C
ATOM     50  CD1 LEU A   7     -64.407  11.066 -39.386  1.00 42.63           C
ATOM     51  CD2 LEU A   7     -63.769   9.780 -41.523  1.00 44.03           C
ATOM     52  N   LEU A   8     -59.423   8.186 -39.643  1.00 41.46           N
ATOM     53  CA  LEU A   8     -58.154   8.156 -38.899  1.00 41.35           C
ATOM     54  C   LEU A   8     -57.827   9.596 -38.532  1.00 42.43           C
ATOM     55  O   LEU A   8     -57.747  10.448 -39.422  1.00 43.12           O
ATOM     56  CB  LEU A   8     -57.052   7.518 -39.730  1.00 39.94           C
ATOM     57  CG  LEU A   8     -55.702   7.333 -39.060  1.00 38.72           C
ATOM     58  CD1 LEU A   8     -55.799   6.377 -37.882  1.00 36.08           C
ATOM     59  CD2 LEU A   8     -54.610   6.868 -40.064  1.00 36.55           C
ATOM     60  N   ARG A   9     -57.713   9.886 -37.235  1.00 43.49           N
ATOM     61  CA  ARG A   9     -57.441  11.240 -36.784  1.00 44.33           C
ATOM     62  C   ARG A   9     -55.950  11.392 -36.639  1.00 45.45           C
ATOM     63  O   ARG A   9     -55.279  10.515 -36.051  1.00 46.08           O
ATOM     64  CB  ARG A   9     -58.088  11.527 -35.446  1.00 44.22           C
ATOM     65  CG  ARG A   9     -58.972  12.747 -35.467  1.00 46.19           C
ATOM     66  CD  ARG A   9     -58.809  13.652 -34.247  1.00 49.07           C
ATOM     67  NE  ARG A   9     -60.129  14.118 -33.812  1.00 54.32           N
ATOM     68  CZ  ARG A   9     -60.384  15.060 -32.900  1.00 55.79           C
ATOM     69  NH1 ARG A   9     -59.416  15.735 -32.290  1.00 54.83           N
ATOM     70  NH2 ARG A   9     -61.649  15.337 -32.609  1.00 58.50           N
ATOM     71  N   ILE A  10     -55.425  12.493 -37.176  1.00 46.05           N
ATOM     72  CA  ILE A  10     -54.003  12.800 -37.033  1.00 46.86           C
ATOM     73  C   ILE A  10     -53.933  13.887 -35.991  1.00 47.15           C
ATOM     74  O   ILE A  10     -54.570  14.922 -36.137  1.00 47.96           O
ATOM     75  CB  ILE A  10     -53.353  13.294 -38.379  1.00 47.14           C
ATOM     76  CG1 ILE A  10     -53.657  12.342 -39.538  1.00 47.99           C
ATOM     77  CG2 ILE A  10     -51.846  13.419 -38.268  1.00 46.47           C
ATOM     78  CD1 ILE A  10     -53.293  10.895 -39.225  1.00 51.45           C
ATOM     79  N   LEU A  11     -53.182  13.645 -34.930  1.00 47.77           N
ATOM     80  CA  LEU A  11     -53.043  14.609 -33.848  1.00 48.30           C
ATOM     81  C   LEU A  11     -51.712  15.375 -33.891  1.00 49.68           C
ATOM     82  O   LEU A  11     -50.631  14.787 -34.089  1.00 49.67           O
ATOM     83  CB  LEU A  11     -53.213  13.908 -32.495  1.00 47.70           C
ATOM     84  CG  LEU A  11     -54.361  12.899 -32.370  1.00 45.92           C
ATOM     85  CD1 LEU A  11     -54.453  12.359 -30.967  1.00 43.46           C
ATOM     86  CD2 LEU A  11     -55.685  13.524 -32.779  1.00 44.54           C
ATOM     87  N   LYS A  12     -51.812  16.696 -33.714  1.00 51.34           N
ATOM     88  CA  LYS A  12     -50.657  17.548 -33.466  1.00 52.91           C
ATOM     89  C   LYS A  12     -49.994  17.184 -32.133  1.00 53.67           C
ATOM     90  O   LYS A  12     -50.671  17.021 -31.119  1.00 53.30           O
ATOM     91  CB  LYS A  12     -51.069  19.004 -33.469  1.00 52.94           C
ATOM     92  CG  LYS A  12     -51.447  19.509 -34.833  1.00 56.10           C
ATOM     93  CD  LYS A  12     -52.045  20.907 -34.749  1.00 61.70           C
ATOM     94  CE  LYS A  12     -53.418  20.929 -35.446  1.00 64.26           C
ATOM     95  NZ  LYS A  12     -54.176  22.210 -35.200  1.00 65.94           N
ATOM     96  N   GLU A  13     -48.669  17.027 -32.166  1.00 54.91           N
ATOM     97  CA  GLU A  13     -47.843  16.778 -30.992  1.00 56.15           C
ATOM     98  C   GLU A  13     -48.109  17.814 -29.912  1.00 56.08           C
ATOM     99  O   GLU A  13     -48.110  17.534 -28.711  1.00 55.76           O
ATOM    100  CB  GLU A  13     -46.378  16.833 -31.390  1.00 56.76           C
ATOM    101  CG  GLU A  13     -45.433  16.521 -30.239  1.00 61.90           C
ATOM    102  CD  GLU A  13     -44.116  15.892 -30.700  1.00 67.33           C
ATOM    103  OE1 GLU A  13     -43.208  16.648 -31.143  1.00 68.64           O
ATOM    104  OE2 GLU A  13     -43.995  14.638 -30.595  1.00 69.72           O
ATOM    105  N   THR A  14     -48.350  19.028 -30.353  1.00 56.58           N
ATOM    106  CA  THR A  14     -48.669  20.077 -29.423  1.00 57.20           C
ATOM    107  C   THR A  14     -50.019  19.899 -28.711  1.00 57.29           C
ATOM    108  O   THR A  14     -50.256  20.556 -27.714  1.00 57.96           O
ATOM    109  CB  THR A  14     -48.528  21.493 -30.087  1.00 57.66           C
ATOM    110  OG1 THR A  14     -49.379  21.615 -31.243  1.00 56.03           O
ATOM    111  CG2 THR A  14     -47.056  21.729 -30.463  1.00 57.45           C
ATOM    112  N   GLU A  15     -50.884  19.012 -29.204  1.00 57.17           N
ATOM    113  CA  GLU A  15     -52.188  18.769 -28.577  1.00 56.89           C
ATOM    114  C   GLU A  15     -52.116  17.893 -27.341  1.00 57.12           C
ATOM    115  O   GLU A  15     -53.141  17.643 -26.728  1.00 57.33           O
ATOM    116  CB  GLU A  15     -53.157  18.106 -29.545  1.00 56.61           C
ATOM    117  CG  GLU A  15     -53.627  18.977 -30.645  1.00 58.45           C
ATOM    118  CD  GLU A  15     -54.557  18.267 -31.617  1.00 61.88           C
ATOM    119  OE1 GLU A  15     -55.426  18.973 -32.188  1.00 66.86           O
ATOM    120  OE2 GLU A  15     -54.440  17.031 -31.829  1.00 60.06           O
ATOM    121  N   PHE A  16     -50.940  17.395 -26.977  1.00 57.74           N
ATOM    122  CA  PHE A  16     -50.874  16.504 -25.833  1.00 58.74           C
ATOM    123  C   PHE A  16     -49.593  16.473 -25.000  1.00 60.26           C
ATOM    124  O   PHE A  16     -48.496  16.208 -25.490  1.00 60.04           O
ATOM    125  CB  PHE A  16     -51.323  15.083 -26.199  1.00 58.46           C
ATOM    126  CG  PHE A  16     -50.531  14.446 -27.292  1.00 57.86           C
ATOM    127  CD1 PHE A  16     -49.313  13.816 -27.021  1.00 58.28           C
ATOM    128  CD2 PHE A  16     -51.011  14.428 -28.585  1.00 56.95           C
ATOM    129  CE1 PHE A  16     -48.566  13.197 -28.044  1.00 57.04           C
ATOM    130  CE2 PHE A  16     -50.278  13.817 -29.603  1.00 57.47           C
ATOM    131  CZ  PHE A  16     -49.052  13.202 -29.331  1.00 56.40           C
ATOM    132  N   LYS A  17     -49.785  16.768 -23.719  1.00 62.38           N
ATOM    133  CA  LYS A  17     -48.810  16.601 -22.653  1.00 64.31           C
ATOM    134  C   LYS A  17     -48.613  15.104 -22.336  1.00 65.48           C
ATOM    135  O   LYS A  17     -49.603  14.384 -22.187  1.00 65.77           O
ATOM    136  CB  LYS A  17     -49.367  17.336 -21.429  1.00 64.44           C
ATOM    137  CG  LYS A  17     -48.423  17.500 -20.277  1.00 66.27           C
ATOM    138  CD  LYS A  17     -48.894  18.624 -19.364  1.00 69.00           C
ATOM    139  CE  LYS A  17     -47.691  19.464 -18.952  1.00 70.60           C
ATOM    140  NZ  LYS A  17     -47.695  19.818 -17.507  1.00 72.64           N
ATOM    141  N   LYS A  18     -47.353  14.636 -22.286  1.00 67.22           N
ATOM    142  CA  LYS A  18     -46.979  13.336 -21.654  1.00 68.56           C
ATOM    143  C   LYS A  18     -46.723  13.622 -20.183  1.00 69.34           C
ATOM    144  O   LYS A  18     -46.493  14.772 -19.813  1.00 70.25           O
ATOM    145  CB  LYS A  18     -45.712  12.715 -22.252  1.00 68.27           C
ATOM    146  CG  LYS A  18     -45.664  12.675 -23.759  1.00 69.81           C
ATOM    147  CD  LYS A  18     -44.504  11.800 -24.283  1.00 72.78           C
ATOM    148  CE  LYS A  18     -44.394  11.885 -25.831  1.00 73.52           C
ATOM    149  NZ  LYS A  18     -43.262  11.073 -26.355  1.00 74.16           N
ATOM    150  N   ILE A  19     -46.757  12.605 -19.331  1.00 70.19           N
ATOM    151  CA  ILE A  19     -46.683  12.863 -17.889  1.00 70.93           C
ATOM    152  C   ILE A  19     -45.898  11.842 -17.058  1.00 71.18           C
ATOM    153  O   ILE A  19     -45.412  12.172 -15.986  1.00 71.68           O
ATOM    154  CB  ILE A  19     -48.101  13.140 -17.286  1.00 71.08           C
ATOM    155  CG1 ILE A  19     -48.593  14.553 -17.673  1.00 71.11           C
ATOM    156  CG2 ILE A  19     -48.102  12.964 -15.757  1.00 71.67           C
ATOM    157  CD1 ILE A  19     -50.063  14.824 -17.380  1.00 72.05           C
ATOM    158  N   LYS A  20     -45.749  10.625 -17.562  1.00 71.42           N
ATOM    159  CA  LYS A  20     -45.177   9.532 -16.794  1.00 72.25           C
ATOM    160  C   LYS A  20     -44.946   8.367 -17.745  1.00 72.68           C
ATOM    161  O   LYS A  20     -45.612   8.263 -18.759  1.00 72.96           O
ATOM    162  CB  LYS A  20     -46.144   9.140 -15.652  1.00 72.42           C
ATOM    163  CG  LYS A  20     -45.717   7.984 -14.747  1.00 72.90           C
ATOM    164  CD  LYS A  20     -46.723   7.761 -13.609  1.00 75.07           C
ATOM    165  CE  LYS A  20     -46.339   6.571 -12.670  1.00 76.09           C
ATOM    166  NZ  LYS A  20     -46.588   5.197 -13.248  1.00 75.84           N
ATOM    167  N   VAL A  21     -43.996   7.499 -17.435  1.00 73.37           N
ATOM    168  CA  VAL A  21     -43.789   6.311 -18.240  1.00 74.13           C
ATOM    169  C   VAL A  21     -44.611   5.163 -17.656  1.00 75.27           C
ATOM    170  O   VAL A  21     -44.695   5.019 -16.430  1.00 75.69           O
ATOM    171  CB  VAL A  21     -42.279   5.950 -18.316  1.00 73.99           C
ATOM    172  CG1 VAL A  21     -42.049   4.516 -18.796  1.00 72.99           C
ATOM    173  CG2 VAL A  21     -41.550   6.936 -19.220  1.00 73.63           C
ATOM    174  N   LEU A  22     -45.221   4.360 -18.532  1.00 76.36           N
ATOM    175  CA  LEU A  22     -45.943   3.145 -18.120  1.00 77.08           C
ATOM    176  C   LEU A  22     -45.282   1.815 -18.550  1.00 78.56           C
ATOM    177  O   LEU A  22     -45.112   0.915 -17.747  1.00 78.55           O
ATOM    178  CB  LEU A  22     -47.394   3.206 -18.579  1.00 76.37           C
ATOM    179  CG  LEU A  22     -48.313   4.222 -17.912  1.00 74.71           C
ATOM    180  CD1 LEU A  22     -49.650   4.192 -18.603  1.00 72.65           C
ATOM    181  CD2 LEU A  22     -48.466   3.932 -16.434  1.00 73.59           C
ATOM    182  N   GLY A  23     -44.926   1.675 -19.815  1.00 80.55           N
ATOM    183  CA  GLY A  23     -44.223   0.474 -20.264  1.00 83.04           C
ATOM    184  C   GLY A  23     -42.891   0.956 -20.782  1.00 85.01           C
ATOM    185  O   GLY A  23     -42.632   2.168 -20.752  1.00 85.36           O
ATOM    186  N   SER A  24     -42.048   0.023 -21.243  1.00 86.84           N
ATOM    187  CA  SER A  24     -40.713   0.314 -21.841  1.00 88.42           C
ATOM    188  C   SER A  24     -39.914  -0.979 -22.004  1.00 89.74           C
ATOM    189  O   SER A  24     -39.662  -1.683 -21.012  1.00 90.20           O
ATOM    190  CB  SER A  24     -39.886   1.316 -21.004  1.00 88.20           C
ATOM    191  OG  SER A  24     -39.031   2.092 -21.826  1.00 86.95           O
ATOM    192  N   GLY A  25     -39.517  -1.286 -23.244  1.00 91.05           N
ATOM    193  CA  GLY A  25     -38.725  -2.487 -23.527  1.00 92.32           C
ATOM    194  C   GLY A  25     -39.246  -3.291 -24.708  1.00 93.26           C
ATOM    195  O   GLY A  25     -38.766  -3.111 -25.838  1.00 93.78           O
ATOM    196  N   ALA A  26     -40.246  -4.148 -24.441  1.00 93.79           N
ATOM    197  CA  ALA A  26     -40.773  -5.178 -25.389  1.00 93.99           C
ATOM    198  C   ALA A  26     -41.036  -4.773 -26.872  1.00 93.94           C
ATOM    199  O   ALA A  26     -41.083  -5.644 -27.747  1.00 93.96           O
ATOM    200  CB  ALA A  26     -42.009  -5.912 -24.773  1.00 93.75           C
ATOM    201  N   PHE A  27     -41.203  -3.473 -27.144  1.00 93.89           N
ATOM    202  CA  PHE A  27     -41.283  -2.937 -28.528  1.00 93.96           C
ATOM    203  C   PHE A  27     -41.179  -1.402 -28.523  1.00 92.91           C
ATOM    204  O   PHE A  27     -40.262  -0.810 -29.137  1.00 92.93           O
ATOM    205  CB  PHE A  27     -42.568  -3.403 -29.268  1.00 94.56           C
ATOM    206  CG  PHE A  27     -42.340  -3.776 -30.731  1.00 96.67           C
ATOM    207  CD1 PHE A  27     -41.356  -4.728 -31.093  1.00 98.11           C
ATOM    208  CD2 PHE A  27     -43.120  -3.200 -31.747  1.00 98.26           C
ATOM    209  CE1 PHE A  27     -41.134  -5.087 -32.454  1.00 98.65           C
ATOM    210  CE2 PHE A  27     -42.913  -3.551 -33.110  1.00 99.21           C
ATOM    211  CZ  PHE A  27     -41.912  -4.500 -33.461  1.00 99.23           C
ATOM    212  N   GLY A  28     -42.123  -0.778 -27.815  1.00 91.38           N
ATOM    213  CA  GLY A  28     -42.101   0.655 -27.597  1.00 89.38           C
ATOM    214  C   GLY A  28     -42.116   1.056 -26.130  1.00 87.78           C
ATOM    215  O   GLY A  28     -41.928   0.220 -25.224  1.00 87.62           O
ATOM    216  N   THR A  29     -42.334   2.362 -25.934  1.00 85.71           N
ATOM    217  CA  THR A  29     -42.518   3.016 -24.638  1.00 83.32           C
ATOM    218  C   THR A  29     -43.939   3.583 -24.563  1.00 81.59           C
ATOM    219  O   THR A  29     -44.393   4.239 -25.507  1.00 81.78           O
ATOM    220  CB  THR A  29     -41.576   4.193 -24.517  1.00 83.24           C
ATOM    221  OG1 THR A  29     -40.356   3.865 -25.181  1.00 83.71           O
ATOM    222  CG2 THR A  29     -41.325   4.541 -23.055  1.00 83.24           C
ATOM    223  N   VAL A  30     -44.628   3.347 -23.442  1.00 78.91           N
ATOM    224  CA  VAL A  30     -46.012   3.790 -23.259  1.00 75.69           C
ATOM    225  C   VAL A  30     -46.053   4.869 -22.173  1.00 73.97           C
ATOM    226  O   VAL A  30     -45.387   4.730 -21.144  1.00 73.70           O
ATOM    227  CB  VAL A  30     -46.920   2.602 -22.879  1.00 75.57           C
ATOM    228  CG1 VAL A  30     -48.345   3.057 -22.732  1.00 75.32           C
ATOM    229  CG2 VAL A  30     -46.822   1.481 -23.914  1.00 74.38           C
ATOM    230  N   TYR A  31     -46.816   5.942 -22.398  1.00 71.36           N
ATOM    231  CA  TYR A  31     -46.877   7.045 -21.431  1.00 69.15           C
ATOM    232  C   TYR A  31     -48.270   7.291 -20.942  1.00 66.79           C
ATOM    233  O   TYR A  31     -49.193   7.256 -21.704  1.00 66.30           O
ATOM    234  CB  TYR A  31     -46.355   8.358 -22.030  1.00 69.70           C
ATOM    235  CG  TYR A  31     -44.936   8.267 -22.500  1.00 72.00           C
ATOM    236  CD1 TYR A  31     -44.627   7.619 -23.690  1.00 74.72           C
ATOM    237  CD2 TYR A  31     -43.898   8.810 -21.759  1.00 74.00           C
ATOM    238  CE1 TYR A  31     -43.328   7.505 -24.128  1.00 76.14           C
ATOM    239  CE2 TYR A  31     -42.591   8.704 -22.195  1.00 75.26           C
ATOM    240  CZ  TYR A  31     -42.320   8.045 -23.380  1.00 76.21           C
ATOM    241  OH  TYR A  31     -41.040   7.912 -23.842  1.00 78.71           O
ATOM    242  N   LYS A  32     -48.412   7.554 -19.659  1.00 64.53           N
ATOM    243  CA  LYS A  32     -49.590   8.222 -19.185  1.00 62.80           C
ATOM    244  C   LYS A  32     -49.502   9.625 -19.795  1.00 61.04           C
ATOM    245  O   LYS A  32     -48.420  10.141 -19.960  1.00 60.51           O
ATOM    246  CB  LYS A  32     -49.593   8.252 -17.644  1.00 62.99           C
ATOM    247  CG  LYS A  32     -50.738   9.063 -17.003  1.00 64.41           C
ATOM    248  CD  LYS A  32     -50.617   9.205 -15.445  1.00 68.31           C
ATOM    249  CE  LYS A  32     -51.928   9.883 -14.891  1.00 70.59           C
ATOM    250  NZ  LYS A  32     -52.000  10.193 -13.416  1.00 70.96           N
ATOM    251  N   GLY A  33     -50.630  10.222 -20.159  1.00 59.46           N
ATOM    252  CA  GLY A  33     -50.634  11.586 -20.655  1.00 57.47           C
ATOM    253  C   GLY A  33     -52.015  12.200 -20.771  1.00 56.58           C
ATOM    254  O   GLY A  33     -53.024  11.552 -20.549  1.00 55.74           O
ATOM    255  N   LEU A  34     -52.058  13.472 -21.130  1.00 56.17           N
ATOM    256  CA  LEU A  34     -53.321  14.141 -21.324  1.00 56.18           C
ATOM    257  C   LEU A  34     -53.389  14.708 -22.714  1.00 56.00           C
ATOM    258  O   LEU A  34     -52.380  15.163 -23.222  1.00 55.84           O
ATOM    259  CB  LEU A  34     -53.478  15.265 -20.323  1.00 56.46           C
ATOM    260  CG  LEU A  34     -54.056  14.837 -18.984  1.00 57.38           C
ATOM    261  CD1 LEU A  34     -53.885  15.969 -17.980  1.00 57.67           C
ATOM    262  CD2 LEU A  34     -55.511  14.441 -19.140  1.00 57.43           C
ATOM    263  N   TRP A  35     -54.575  14.681 -23.315  1.00 55.81           N
ATOM    264  CA  TRP A  35     -54.762  15.151 -24.668  1.00 56.19           C
ATOM    265  C   TRP A  35     -55.799  16.260 -24.723  1.00 57.73           C
ATOM    266  O   TRP A  35     -56.988  16.023 -24.500  1.00 58.25           O
ATOM    267  CB  TRP A  35     -55.204  14.004 -25.561  1.00 55.48           C
ATOM    268  CG  TRP A  35     -55.533  14.431 -26.958  1.00 53.45           C
ATOM    269  CD1 TRP A  35     -54.773  15.224 -27.757  1.00 52.91           C
ATOM    270  CD2 TRP A  35     -56.687  14.063 -27.736  1.00 50.77           C
ATOM    271  NE1 TRP A  35     -55.380  15.390 -28.973  1.00 52.94           N
ATOM    272  CE2 TRP A  35     -56.556  14.690 -28.992  1.00 50.10           C
ATOM    273  CE3 TRP A  35     -57.814  13.276 -27.491  1.00 49.81           C
ATOM    274  CZ2 TRP A  35     -57.508  14.572 -29.994  1.00 47.61           C
ATOM    275  CZ3 TRP A  35     -58.765  13.153 -28.495  1.00 50.01           C
ATOM    276  CH2 TRP A  35     -58.603  13.803 -29.735  1.00 49.14           C
ATOM    277  N   ILE A  36     -55.369  17.478 -25.016  1.00 58.90           N
ATOM    278  CA  ILE A  36     -56.329  18.546 -25.086  1.00 60.19           C
ATOM    279  C   ILE A  36     -56.538  18.771 -26.549  1.00 61.30           C
ATOM    280  O   ILE A  36     -55.737  19.463 -27.146  1.00 62.07           O
ATOM    281  CB  ILE A  36     -55.884  19.882 -24.371  1.00 59.98           C
ATOM    282  CG1 ILE A  36     -55.494  19.674 -22.890  1.00 60.18           C
ATOM    283  CG2 ILE A  36     -57.037  20.903 -24.404  1.00 59.74           C
ATOM    284  CD1 ILE A  36     -53.989  19.257 -22.596  1.00 61.18           C
ATOM    285  N   PRO A  37     -57.630  18.216 -27.132  1.00 62.57           N
ATOM    286  CA  PRO A  37     -57.934  18.414 -28.550  1.00 63.41           C
ATOM    287  C   PRO A  37     -57.991  19.909 -28.852  1.00 64.88           C
ATOM    288  O   PRO A  37     -58.146  20.721 -27.916  1.00 65.40           O
ATOM    289  CB  PRO A  37     -59.349  17.831 -28.700  1.00 63.11           C
ATOM    290  CG  PRO A  37     -59.520  16.913 -27.633  1.00 62.22           C
ATOM    291  CD  PRO A  37     -58.687  17.429 -26.472  1.00 62.68           C
ATOM    292  N   GLU A  38     -57.895  20.248 -30.145  1.00 66.13           N
ATOM    293  CA  GLU A  38     -57.780  21.638 -30.668  1.00 66.78           C
ATOM    294  C   GLU A  38     -58.226  22.811 -29.759  1.00 66.64           C
ATOM    295  O   GLU A  38     -57.453  23.285 -28.891  1.00 66.21           O
ATOM    296  CB  GLU A  38     -58.419  21.732 -32.064  1.00 66.81           C
ATOM    297  CG  GLU A  38     -57.363  21.945 -33.153  0.50 67.50           C
ATOM    298  CD  GLU A  38     -57.705  21.244 -34.443  0.50 68.05           C
ATOM    299  OE1 GLU A  38     -58.813  21.486 -34.976  0.50 68.54           O
ATOM    300  OE2 GLU A  38     -56.862  20.453 -34.919  0.50 67.22           O
ATOM    301  N   GLY A  39     -59.458  23.278 -29.967  1.00 66.19           N
ATOM    302  CA  GLY A  39     -60.015  24.321 -29.106  1.00 65.90           C
ATOM    303  C   GLY A  39     -61.278  23.778 -28.469  1.00 65.51           C
ATOM    304  O   GLY A  39     -62.377  24.308 -28.698  1.00 65.44           O
ATOM    305  N   GLU A  40     -61.129  22.711 -27.679  1.00 64.59           N
ATOM    306  CA  GLU A  40     -62.301  22.000 -27.224  1.00 63.74           C
ATOM    307  C   GLU A  40     -62.597  22.139 -25.742  1.00 63.00           C
ATOM    308  O   GLU A  40     -63.741  21.920 -25.306  1.00 63.20           O
ATOM    309  CB  GLU A  40     -62.286  20.551 -27.698  1.00 63.61           C
ATOM    310  CG  GLU A  40     -63.051  20.388 -28.994  1.00 64.57           C
ATOM    311  CD  GLU A  40     -62.960  18.990 -29.563  1.00 67.46           C
ATOM    312  OE1 GLU A  40     -63.790  18.156 -29.141  1.00 68.21           O
ATOM    313  OE2 GLU A  40     -62.082  18.723 -30.441  1.00 68.31           O
ATOM    314  N   LYS A  41     -61.585  22.545 -24.982  1.00 61.56           N
ATOM    315  CA  LYS A  41     -61.753  22.743 -23.544  1.00 60.18           C
ATOM    316  C   LYS A  41     -62.169  21.431 -22.863  1.00 58.32           C
ATOM    317  O   LYS A  41     -62.960  21.422 -21.904  1.00 57.95           O
ATOM    318  CB  LYS A  41     -62.746  23.885 -23.265  1.00 60.52           C
ATOM    319  CG  LYS A  41     -62.437  24.657 -21.989  1.00 62.96           C
ATOM    320  CD  LYS A  41     -63.719  25.277 -21.408  1.00 66.56           C
ATOM    321  CE  LYS A  41     -63.576  25.498 -19.908  1.00 67.89           C
ATOM    322  NZ  LYS A  41     -64.770  26.182 -19.324  1.00 69.81           N
ATOM    323  N   VAL A  42     -61.635  20.326 -23.397  1.00 56.08           N
ATOM    324  CA  VAL A  42     -61.723  18.999 -22.770  1.00 54.18           C
ATOM    325  C   VAL A  42     -60.310  18.448 -22.561  1.00 52.85           C
ATOM    326  O   VAL A  42     -59.396  18.824 -23.291  1.00 53.50           O
ATOM    327  CB  VAL A  42     -62.600  17.987 -23.595  1.00 54.00           C
ATOM    328  CG1 VAL A  42     -63.903  18.617 -24.006  1.00 54.52           C
ATOM    329  CG2 VAL A  42     -61.906  17.509 -24.825  1.00 53.06           C
ATOM    330  N   LYS A  43     -60.117  17.576 -21.575  1.00 50.52           N
ATOM    331  CA  LYS A  43     -58.839  16.879 -21.430  1.00 48.41           C
ATOM    332  C   LYS A  43     -59.082  15.373 -21.321  1.00 47.11           C
ATOM    333  O   LYS A  43     -59.946  14.911 -20.569  1.00 46.55           O
ATOM    334  CB  LYS A  43     -58.047  17.366 -20.212  1.00 48.85           C
ATOM    335  CG  LYS A  43     -57.913  18.872 -20.080  1.00 49.41           C
ATOM    336  CD  LYS A  43     -57.078  19.201 -18.884  1.00 50.81           C
ATOM    337  CE  LYS A  43     -57.078  20.687 -18.596  1.00 53.59           C
ATOM    338  NZ  LYS A  43     -56.194  20.897 -17.404  1.00 55.74           N
ATOM    339  N   ILE A  44     -58.294  14.606 -22.065  1.00 45.28           N
ATOM    340  CA  ILE A  44     -58.532  13.198 -22.197  1.00 43.17           C
ATOM    341  C   ILE A  44     -57.333  12.381 -21.729  1.00 42.65           C
ATOM    342  O   ILE A  44     -56.246  12.465 -22.303  1.00 42.46           O
ATOM    343  CB  ILE A  44     -59.012  12.877 -23.615  1.00 42.84           C
ATOM    344  CG1 ILE A  44     -60.367  13.553 -23.792  1.00 42.42           C
ATOM    345  CG2 ILE A  44     -59.166  11.377 -23.810  1.00 41.36           C
ATOM    346  CD1 ILE A  44     -60.747  13.826 -25.167  1.00 43.89           C
ATOM    347  N   PRO A  45     -57.525  11.622 -20.635  1.00 41.95           N
ATOM    348  CA  PRO A  45     -56.506  10.706 -20.184  1.00 41.88           C
ATOM    349  C   PRO A  45     -56.200   9.746 -21.301  1.00 42.20           C
ATOM    350  O   PRO A  45     -57.106   9.092 -21.806  1.00 42.77           O
ATOM    351  CB  PRO A  45     -57.182   9.992 -19.014  1.00 41.65           C
ATOM    352  CG  PRO A  45     -58.183  10.969 -18.522  1.00 40.53           C
ATOM    353  CD  PRO A  45     -58.702  11.603 -19.747  1.00 41.51           C
ATOM    354  N   VAL A  46     -54.944   9.697 -21.724  1.00 42.59           N
ATOM    355  CA  VAL A  46     -54.558   8.817 -22.827  1.00 42.73           C
ATOM    356  C   VAL A  46     -53.339   7.980 -22.504  1.00 43.35           C
ATOM    357  O   VAL A  46     -52.633   8.238 -21.539  1.00 42.87           O
ATOM    358  CB  VAL A  46     -54.334   9.604 -24.144  1.00 42.59           C
ATOM    359  CG1 VAL A  46     -55.661  10.158 -24.672  1.00 40.89           C
ATOM    360  CG2 VAL A  46     -53.313  10.730 -23.955  1.00 42.43           C
ATOM    361  N   ALA A  47     -53.121   6.950 -23.302  1.00 45.04           N
ATOM    362  CA  ALA A  47     -51.856   6.237 -23.312  1.00 46.87           C
ATOM    363  C   ALA A  47     -51.178   6.537 -24.636  1.00 48.99           C
ATOM    364  O   ALA A  47     -51.745   6.304 -25.698  1.00 50.17           O
ATOM    365  CB  ALA A  47     -52.055   4.777 -23.133  1.00 45.06           C
ATOM    366  N   ILE A  48     -49.973   7.084 -24.578  1.00 51.71           N
ATOM    367  CA  ILE A  48     -49.217   7.376 -25.780  1.00 54.51           C
ATOM    368  C   ILE A  48     -48.159   6.307 -25.967  1.00 57.45           C
ATOM    369  O   ILE A  48     -47.413   6.005 -25.037  1.00 57.63           O
ATOM    370  CB  ILE A  48     -48.585   8.751 -25.698  1.00 53.91           C
ATOM    371  CG1 ILE A  48     -49.669   9.799 -25.451  1.00 52.30           C
ATOM    372  CG2 ILE A  48     -47.858   9.064 -26.978  1.00 54.32           C
ATOM    373  CD1 ILE A  48     -49.228  10.899 -24.547  1.00 49.47           C
ATOM    374  N   LYS A  49     -48.139   5.698 -27.151  1.00 61.54           N
ATOM    375  CA  LYS A  49     -47.170   4.655 -27.475  1.00 65.85           C
ATOM    376  C   LYS A  49     -46.426   5.016 -28.739  1.00 69.70           C
ATOM    377  O   LYS A  49     -46.963   4.835 -29.830  1.00 70.65           O
ATOM    378  CB  LYS A  49     -47.846   3.294 -27.640  1.00 65.34           C
ATOM    379  CG  LYS A  49     -47.018   2.241 -28.353  1.00 63.95           C
ATOM    380  CD  LYS A  49     -47.268   0.895 -27.728  1.00 63.95           C
ATOM    381  CE  LYS A  49     -47.283  -0.206 -28.750  1.00 64.52           C
ATOM    382  NZ  LYS A  49     -48.623  -0.205 -29.411  1.00 66.89           N
ATOM    383  N   GLU A  50     -45.211   5.564 -28.585  1.00 74.26           N
ATOM    384  CA  GLU A  50     -44.256   5.716 -29.694  1.00 78.21           C
ATOM    385  C   GLU A  50     -43.273   4.566 -29.627  1.00 80.77           C
ATOM    386  O   GLU A  50     -43.177   3.891 -28.600  1.00 81.04           O
ATOM    387  CB  GLU A  50     -43.512   7.044 -29.605  1.00 78.32           C
ATOM    388  CG  GLU A  50     -42.282   7.043 -28.699  1.00 79.16           C
ATOM    389  CD  GLU A  50     -41.865   8.457 -28.341  1.00 79.64           C
ATOM    390  OE1 GLU A  50     -41.934   9.338 -29.238  1.00 78.33           O
ATOM    391  OE2 GLU A  50     -41.483   8.688 -27.167  1.00 79.45           O
ATOM    392  N   LEU A  51     -42.537   4.334 -30.708  1.00 84.35           N
ATOM    393  CA  LEU A  51     -41.619   3.187 -30.726  1.00 87.69           C
ATOM    394  C   LEU A  51     -40.152   3.532 -30.404  1.00 89.40           C
ATOM    395  O   LEU A  51     -39.619   4.542 -30.896  1.00 89.24           O
ATOM    396  CB  LEU A  51     -41.742   2.385 -32.029  1.00 87.64           C
ATOM    397  CG  LEU A  51     -41.138   0.979 -31.881  1.00 89.23           C
ATOM    398  CD1 LEU A  51     -42.106  -0.085 -32.399  1.00 90.21           C
ATOM    399  CD2 LEU A  51     -39.716   0.860 -32.520  1.00 89.43           C
ATOM    400  N   ARG A  52     -39.542   2.687 -29.557  1.00 91.90           N
ATOM    401  CA  ARG A  52     -38.101   2.716 -29.240  1.00 94.42           C
ATOM    402  C   ARG A  52     -37.333   3.562 -30.289  1.00 95.77           C
ATOM    403  O   ARG A  52     -37.028   3.072 -31.388  1.00 96.25           O
ATOM    404  CB  ARG A  52     -37.563   1.260 -29.159  1.00 94.63           C
ATOM    405  CG  ARG A  52     -36.362   1.022 -28.233  1.00 94.76           C
ATOM    406  CD  ARG A  52     -35.010   1.172 -28.945  1.00 95.40           C
ATOM    407  NE  ARG A  52     -33.898   1.073 -27.991  1.00 96.84           N
ATOM    408  CZ  ARG A  52     -33.443   2.081 -27.231  1.00 97.51           C
ATOM    409  NH1 ARG A  52     -33.988   3.294 -27.314  1.00 97.45           N
ATOM    410  NH2 ARG A  52     -32.433   1.883 -26.381  1.00 97.08           N
ATOM    411  N   GLU A  53     -37.056   4.825 -29.938  1.00 97.15           N
ATOM    412  CA  GLU A  53     -36.563   5.886 -30.864  1.00 98.63           C
ATOM    413  C   GLU A  53     -36.200   5.500 -32.330  1.00 99.15           C
ATOM    414  O   GLU A  53     -37.092   5.527 -33.206  1.00 99.35           O
ATOM    415  CB  GLU A  53     -35.459   6.739 -30.197  1.00 98.90           C
ATOM    416  CG  GLU A  53     -35.977   7.776 -29.165  1.00100.82           C
ATOM    417  CD  GLU A  53     -37.039   8.764 -29.731  1.00103.59           C
ATOM    418  OE1 GLU A  53     -36.871   9.278 -30.875  1.00104.95           O
ATOM    419  OE2 GLU A  53     -38.042   9.040 -29.020  1.00103.92           O
ATOM    420  N   ALA A  54     -34.918   5.165 -32.578  1.00 99.53           N
ATOM    421  CA  ALA A  54     -34.415   4.702 -33.895  1.00 99.69           C
ATOM    422  C   ALA A  54     -35.461   3.888 -34.670  1.00 99.95           C
ATOM    423  O   ALA A  54     -36.042   2.925 -34.157  1.00 99.92           O
ATOM    424  CB  ALA A  54     -33.108   3.912 -33.740  1.00 99.41           C
ATOM    425  N   THR A  55     -35.701   4.302 -35.910  1.00100.28           N
ATOM    426  CA  THR A  55     -36.850   3.830 -36.682  1.00100.33           C
ATOM    427  C   THR A  55     -36.454   2.834 -37.784  1.00100.20           C
ATOM    428  O   THR A  55     -35.475   3.046 -38.512  1.00100.27           O
ATOM    429  CB  THR A  55     -37.615   5.052 -37.262  1.00100.31           C
ATOM    430  OG1 THR A  55     -38.226   5.779 -36.184  1.00100.24           O
ATOM    431  CG2 THR A  55     -38.677   4.631 -38.259  1.00100.27           C
ATOM    432  N   SER A  56     -37.211   1.744 -37.885  1.00 99.97           N
ATOM    433  CA  SER A  56     -37.020   0.776 -38.964  1.00 99.77           C
ATOM    434  C   SER A  56     -38.336   0.529 -39.714  1.00 99.71           C
ATOM    435  O   SER A  56     -39.349   0.230 -39.072  1.00 99.76           O
ATOM    436  CB  SER A  56     -36.460  -0.549 -38.424  1.00 99.71           C
ATOM    437  OG  SER A  56     -37.466  -1.321 -37.780  1.00 99.07           O
ATOM    438  N   PRO A  57     -38.332   0.671 -41.068  1.00 99.43           N
ATOM    439  CA  PRO A  57     -39.434   0.241 -41.952  1.00 98.91           C
ATOM    440  C   PRO A  57     -40.261  -0.956 -41.425  1.00 98.20           C
ATOM    441  O   PRO A  57     -41.496  -0.928 -41.456  1.00 98.23           O
ATOM    442  CB  PRO A  57     -38.692  -0.139 -43.239  1.00 98.88           C
ATOM    443  CG  PRO A  57     -37.505   0.817 -43.273  1.00 99.11           C
ATOM    444  CD  PRO A  57     -37.246   1.300 -41.853  1.00 99.38           C
ATOM    445  N   LYS A  58     -39.564  -1.979 -40.940  1.00 97.42           N
ATOM    446  CA  LYS A  58     -40.162  -3.155 -40.309  1.00 96.72           C
ATOM    447  C   LYS A  58     -41.123  -2.828 -39.139  1.00 95.73           C
ATOM    448  O   LYS A  58     -42.127  -3.522 -38.952  1.00 95.96           O
ATOM    449  CB  LYS A  58     -39.032  -4.112 -39.855  1.00 96.97           C
ATOM    450  CG  LYS A  58     -39.465  -5.496 -39.317  1.00 97.73           C
ATOM    451  CD  LYS A  58     -40.505  -6.204 -40.214  1.00 99.01           C
ATOM    452  CE  LYS A  58     -39.924  -6.667 -41.554  1.00 98.72           C
ATOM    453  NZ  LYS A  58     -40.972  -7.347 -42.368  1.00 98.46           N
ATOM    454  N   ALA A  59     -40.816  -1.777 -38.372  1.00 94.23           N
ATOM    455  CA  ALA A  59     -41.588  -1.400 -37.168  1.00 92.56           C
ATOM    456  C   ALA A  59     -42.882  -0.623 -37.459  1.00 91.25           C
ATOM    457  O   ALA A  59     -43.963  -1.059 -37.059  1.00 91.15           O
ATOM    458  CB  ALA A  59     -40.705  -0.618 -36.182  1.00 92.66           C
ATOM    459  N   ASN A  60     -42.753   0.519 -38.148  1.00 89.47           N
ATOM    460  CA  ASN A  60     -43.882   1.378 -38.555  1.00 87.51           C
ATOM    461  C   ASN A  60     -44.983   0.641 -39.314  1.00 86.18           C
ATOM    462  O   ASN A  60     -46.168   0.877 -39.085  1.00 85.76           O
ATOM    463  CB  ASN A  60     -43.393   2.554 -39.400  1.00 87.60           C
ATOM    464  CG  ASN A  60     -42.215   3.293 -38.768  1.00 87.52           C
ATOM    465  OD1 ASN A  60     -42.371   4.390 -38.218  1.00 86.06           O
ATOM    466  ND2 ASN A  60     -41.026   2.696 -38.856  1.00 87.59           N
ATOM    467  N   LYS A  61     -44.568  -0.241 -40.223  1.00 84.69           N
ATOM    468  CA  LYS A  61     -45.446  -1.216 -40.881  1.00 83.17           C
ATOM    469  C   LYS A  61     -46.440  -1.923 -39.919  1.00 81.78           C
ATOM    470  O   LYS A  61     -47.571  -2.229 -40.309  1.00 81.56           O
ATOM    471  CB  LYS A  61     -44.579  -2.225 -41.666  1.00 83.57           C
ATOM    472  CG  LYS A  61     -45.089  -3.680 -41.730  1.00 84.06           C
ATOM    473  CD  LYS A  61     -46.071  -3.855 -42.878  1.00 84.13           C
ATOM    474  CE  LYS A  61     -46.764  -5.188 -42.803  1.00 83.63           C
ATOM    475  NZ  LYS A  61     -48.060  -5.099 -43.519  1.00 83.32           N
ATOM    476  N   GLU A  62     -46.034  -2.157 -38.670  1.00 79.89           N
ATOM    477  CA  GLU A  62     -46.906  -2.850 -37.688  1.00 78.15           C
ATOM    478  C   GLU A  62     -47.791  -1.949 -36.805  1.00 75.64           C
ATOM    479  O   GLU A  62     -48.971  -2.254 -36.578  1.00 75.48           O
ATOM    480  CB  GLU A  62     -46.095  -3.825 -36.813  1.00 78.75           C
ATOM    481  CG  GLU A  62     -45.638  -5.095 -37.551  1.00 80.72           C
ATOM    482  CD  GLU A  62     -44.273  -5.596 -37.071  1.00 83.88           C
ATOM    483  OE1 GLU A  62     -43.721  -6.530 -37.710  1.00 83.83           O
ATOM    484  OE2 GLU A  62     -43.749  -5.049 -36.061  1.00 85.36           O
ATOM    485  N   ILE A  63     -47.208  -0.860 -36.307  1.00 72.45           N
ATOM    486  CA  ILE A  63     -47.929   0.117 -35.500  1.00 69.61           C
ATOM    487  C   ILE A  63     -49.089   0.749 -36.297  1.00 67.88           C
ATOM    488  O   ILE A  63     -50.134   1.070 -35.733  1.00 67.41           O
ATOM    489  CB  ILE A  63     -46.962   1.177 -34.900  1.00 69.46           C
ATOM    490  CG1 ILE A  63     -47.645   1.991 -33.797  1.00 69.80           C
ATOM    491  CG2 ILE A  63     -46.385   2.076 -35.969  1.00 69.15           C
ATOM    492  CD1 ILE A  63     -46.698   2.966 -33.039  1.00 70.38           C
ATOM    493  N   LEU A  64     -48.898   0.878 -37.610  1.00 65.61           N
ATOM    494  CA  LEU A  64     -49.897   1.430 -38.503  1.00 63.19           C
ATOM    495  C   LEU A  64     -50.956   0.393 -38.846  1.00 62.66           C
ATOM    496  O   LEU A  64     -52.127   0.718 -39.032  1.00 62.39           O
ATOM    497  CB  LEU A  64     -49.231   1.956 -39.773  1.00 62.58           C
ATOM    498  CG  LEU A  64     -48.512   3.299 -39.695  1.00 60.18           C
ATOM    499  CD1 LEU A  64     -47.780   3.590 -40.976  1.00 58.03           C
ATOM    500  CD2 LEU A  64     -49.495   4.389 -39.426  1.00 58.68           C
ATOM    501  N   ASP A  65     -50.545  -0.861 -38.944  1.00 62.03           N
ATOM    502  CA  ASP A  65     -51.510  -1.919 -39.143  1.00 61.54           C
ATOM    503  C   ASP A  65     -52.365  -2.030 -37.927  1.00 60.07           C
ATOM    504  O   ASP A  65     -53.593  -2.068 -38.014  1.00 60.35           O
ATOM    505  CB  ASP A  65     -50.828  -3.237 -39.434  1.00 62.36           C
ATOM    506  CG  ASP A  65     -50.393  -3.338 -40.876  1.00 65.13           C
ATOM    507  OD1 ASP A  65     -50.908  -2.559 -41.725  1.00 66.97           O
ATOM    508  OD2 ASP A  65     -49.523  -4.188 -41.161  1.00 69.25           O
ATOM    509  N   GLU A  66     -51.718  -2.034 -36.781  1.00 58.19           N
ATOM    510  CA  GLU A  66     -52.450  -1.981 -35.545  1.00 57.14           C
ATOM    511  C   GLU A  66     -53.450  -0.810 -35.534  1.00 55.39           C
ATOM    512  O   GLU A  66     -54.631  -0.986 -35.200  1.00 55.25           O
ATOM    513  CB  GLU A  66     -51.473  -1.857 -34.401  1.00 57.66           C
ATOM    514  CG  GLU A  66     -51.910  -2.537 -33.143  1.00 60.16           C
ATOM    515  CD  GLU A  66     -50.964  -2.209 -32.029  1.00 65.40           C
ATOM    516  OE1 GLU A  66     -49.727  -2.363 -32.258  1.00 66.25           O
ATOM    517  OE2 GLU A  66     -51.452  -1.776 -30.950  1.00 66.76           O
ATOM    518  N   ALA A  67     -52.974   0.369 -35.943  1.00 53.11           N
ATOM    519  CA  ALA A  67     -53.785   1.584 -35.916  1.00 50.37           C
ATOM    520  C   ALA A  67     -54.944   1.450 -36.858  1.00 48.83           C
ATOM    521  O   ALA A  67     -56.019   1.949 -36.555  1.00 48.23           O
ATOM    522  CB  ALA A  67     -52.959   2.798 -36.254  1.00 50.08           C
ATOM    523  N   TYR A  68     -54.718   0.764 -37.983  1.00 47.44           N
ATOM    524  CA  TYR A  68     -55.770   0.481 -38.949  1.00 46.15           C
ATOM    525  C   TYR A  68     -56.895  -0.269 -38.260  1.00 45.75           C
ATOM    526  O   TYR A  68     -58.076   0.074 -38.427  1.00 45.32           O
ATOM    527  CB  TYR A  68     -55.264  -0.326 -40.169  1.00 46.28           C
ATOM    528  CG  TYR A  68     -56.378  -0.752 -41.133  1.00 45.13           C
ATOM    529  CD1 TYR A  68     -57.118  -1.909 -40.892  1.00 47.31           C
ATOM    530  CD2 TYR A  68     -56.702   0.010 -42.250  1.00 43.86           C
ATOM    531  CE1 TYR A  68     -58.156  -2.303 -41.725  1.00 47.40           C
ATOM    532  CE2 TYR A  68     -57.733  -0.360 -43.095  1.00 45.48           C
ATOM    533  CZ  TYR A  68     -58.466  -1.531 -42.823  1.00 47.79           C
ATOM    534  OH  TYR A  68     -59.513  -1.956 -43.627  1.00 47.90           O
ATOM    535  N   VAL A  69     -56.533  -1.289 -37.482  1.00 44.94           N
ATOM    536  CA  VAL A  69     -57.549  -2.148 -36.896  1.00 43.83           C
ATOM    537  C   VAL A  69     -58.288  -1.391 -35.831  1.00 43.41           C
ATOM    538  O   VAL A  69     -59.513  -1.359 -35.805  1.00 43.78           O
ATOM    539  CB  VAL A  69     -56.953  -3.384 -36.255  1.00 43.84           C
ATOM    540  CG1 VAL A  69     -58.053  -4.125 -35.508  1.00 43.22           C
ATOM    541  CG2 VAL A  69     -56.313  -4.284 -37.313  1.00 42.45           C
ATOM    542  N   MET A  70     -57.523  -0.756 -34.964  1.00 43.00           N
ATOM    543  CA  MET A  70     -58.059  -0.171 -33.757  1.00 43.25           C
ATOM    544  C   MET A  70     -59.039   0.935 -34.070  1.00 42.83           C
ATOM    545  O   MET A  70     -59.992   1.158 -33.319  1.00 42.69           O
ATOM    546  CB  MET A  70     -56.917   0.346 -32.903  1.00 43.66           C
ATOM    547  CG  MET A  70     -57.104   0.086 -31.433  1.00 46.56           C
ATOM    548  SD  MET A  70     -55.541   0.308 -30.553  1.00 53.86           S
ATOM    549  CE  MET A  70     -54.560  -1.057 -31.209  1.00 55.07           C
ATOM    550  N   ALA A  71     -58.788   1.603 -35.199  1.00 42.60           N
ATOM    551  CA  ALA A  71     -59.632   2.678 -35.733  1.00 41.98           C
ATOM    552  C   ALA A  71     -60.906   2.174 -36.394  1.00 41.59           C
ATOM    553  O   ALA A  71     -61.838   2.926 -36.613  1.00 41.55           O
ATOM    554  CB  ALA A  71     -58.842   3.505 -36.727  1.00 41.71           C
ATOM    555  N   SER A  72     -60.934   0.903 -36.734  1.00 41.49           N
ATOM    556  CA  SER A  72     -62.052   0.363 -37.466  1.00 41.60           C
ATOM    557  C   SER A  72     -62.987  -0.343 -36.519  1.00 41.02           C
ATOM    558  O   SER A  72     -63.971  -0.948 -36.942  1.00 41.96           O
ATOM    559  CB  SER A  72     -61.559  -0.627 -38.516  1.00 41.98           C
ATOM    560  OG  SER A  72     -60.486  -0.076 -39.281  1.00 44.80           O
ATOM    561  N   VAL A  73     -62.703  -0.281 -35.231  1.00 39.79           N
ATOM    562  CA  VAL A  73     -63.563  -0.968 -34.285  1.00 38.05           C
ATOM    563  C   VAL A  73     -64.175   0.012 -33.331  1.00 37.18           C
ATOM    564  O   VAL A  73     -63.532   0.923 -32.882  1.00 37.70           O
ATOM    565  CB  VAL A  73     -62.782  -2.076 -33.553  1.00 38.00           C
ATOM    566  CG1 VAL A  73     -62.289  -3.085 -34.561  1.00 36.54           C
ATOM    567  CG2 VAL A  73     -61.590  -1.491 -32.770  1.00 37.73           C
ATOM    568  N   ASP A  74     -65.436  -0.159 -33.025  1.00 37.12           N
ATOM    569  CA  ASP A  74     -66.088   0.708 -32.043  1.00 37.33           C
ATOM    570  C   ASP A  74     -67.057  -0.097 -31.149  1.00 36.82           C
ATOM    571  O   ASP A  74     -68.242  -0.242 -31.466  1.00 36.96           O
ATOM    572  CB  ASP A  74     -66.799   1.879 -32.731  1.00 37.41           C
ATOM    573  CG  ASP A  74     -67.682   2.654 -31.783  1.00 40.48           C
ATOM    574  OD1 ASP A  74     -67.426   2.608 -30.577  1.00 43.95           O
ATOM    575  OD2 ASP A  74     -68.654   3.309 -32.217  1.00 45.19           O
ATOM    576  N   ASN A  75     -66.548  -0.621 -30.036  1.00 35.86           N
ATOM    577  CA  ASN A  75     -67.386  -1.357 -29.116  1.00 35.29           C
ATOM    578  C   ASN A  75     -66.979  -1.030 -27.711  1.00 34.36           C
ATOM    579  O   ASN A  75     -65.800  -0.772 -27.483  1.00 34.19           O
ATOM    580  CB  ASN A  75     -67.215  -2.849 -29.341  1.00 36.03           C
ATOM    581  CG  ASN A  75     -68.236  -3.665 -28.590  1.00 36.37           C
ATOM    582  OD1 ASN A  75     -67.984  -4.176 -27.509  1.00 38.48           O
ATOM    583  ND2 ASN A  75     -69.402  -3.764 -29.153  1.00 38.14           N
ATOM    584  N   PRO A  76     -67.935  -1.052 -26.756  1.00 33.36           N
ATOM    585  CA  PRO A  76     -67.485  -0.751 -25.388  1.00 33.04           C
ATOM    586  C   PRO A  76     -66.468  -1.703 -24.786  1.00 33.58           C
ATOM    587  O   PRO A  76     -65.919  -1.361 -23.724  1.00 34.13           O
ATOM    588  CB  PRO A  76     -68.777  -0.699 -24.565  1.00 31.37           C
ATOM    589  CG  PRO A  76     -69.833  -0.551 -25.544  1.00 31.97           C
ATOM    590  CD  PRO A  76     -69.389  -1.238 -26.808  1.00 32.25           C
ATOM    591  N   HIE A  77     -66.181  -2.839 -25.447  1.00 33.99           N
ATOM    592  CA  HIE A  77     -65.272  -3.863 -24.873  1.00 35.37           C
ATOM    593  C   HIE A  77     -64.028  -4.166 -25.740  1.00 36.27           C
ATOM    594  O   HIE A  77     -63.345  -5.211 -25.622  1.00 36.01           O
ATOM    595  CB  HIE A  77     -66.058  -5.134 -24.472  1.00 35.38           C
ATOM    596  CG  HIE A  77     -67.166  -4.863 -23.491  1.00 36.91           C
ATOM    597  ND1 HIE A  77     -66.932  -4.578 -22.154  1.00 36.21           N
ATOM    598  CD2 HIE A  77     -68.510  -4.783 -23.662  1.00 35.45           C
ATOM    599  CE1 HIE A  77     -68.083  -4.352 -21.550  1.00 34.06           C
ATOM    600  NE2 HIE A  77     -69.055  -4.475 -22.439  1.00 33.44           N
ATOM    601  N   VAL A  78     -63.741  -3.209 -26.614  1.00 37.58           N
ATOM    602  CA  VAL A  78     -62.577  -3.229 -27.501  1.00 38.44           C
ATOM    603  C   VAL A  78     -61.909  -1.887 -27.312  1.00 39.24           C
ATOM    604  O   VAL A  78     -62.588  -0.870 -27.185  1.00 39.43           O
ATOM    605  CB  VAL A  78     -62.996  -3.359 -28.966  1.00 37.70           C
ATOM    606  CG1 VAL A  78     -61.859  -3.750 -29.746  1.00 38.17           C
ATOM    607  CG2 VAL A  78     -64.013  -4.443 -29.122  1.00 39.76           C
ATOM    608  N   CYS A  79     -60.587  -1.851 -27.298  1.00 40.55           N
ATOM    609  CA  CYS A  79     -59.944  -0.582 -27.013  1.00 42.07           C
ATOM    610  C   CYS A  79     -60.217   0.516 -27.987  1.00 42.48           C
ATOM    611  O   CYS A  79     -60.170   0.331 -29.196  1.00 42.78           O
ATOM    612  CB  CYS A  79     -58.464  -0.730 -26.760  1.00 42.15           C
ATOM    613  SG  CYS A  79     -58.306  -1.245 -25.085  1.00 45.25           S
ATOM    614  N   ARG A  80     -60.518   1.672 -27.409  1.00 43.52           N
ATOM    615  CA  ARG A  80     -60.683   2.921 -28.146  1.00 44.51           C
ATOM    616  C   ARG A  80     -59.340   3.536 -28.678  1.00 44.04           C
ATOM    617  O   ARG A  80     -58.515   4.044 -27.869  1.00 43.91           O
ATOM    618  CB  ARG A  80     -61.452   3.907 -27.247  1.00 45.09           C
ATOM    619  CG  ARG A  80     -61.611   5.329 -27.806  1.00 48.49           C
ATOM    620  CD  ARG A  80     -62.472   5.415 -29.070  1.00 52.04           C
ATOM    621  NE  ARG A  80     -63.472   6.466 -28.881  1.00 55.83           N
ATOM    622  CZ  ARG A  80     -63.330   7.731 -29.257  1.00 58.17           C
ATOM    623  NH1 ARG A  80     -62.218   8.133 -29.874  1.00 61.26           N
ATOM    624  NH2 ARG A  80     -64.313   8.592 -29.030  1.00 58.55           N
ATOM    625  N   LEU A  81     -59.119   3.468 -30.006  1.00 43.02           N
ATOM    626  CA  LEU A  81     -58.027   4.236 -30.638  1.00 42.80           C
ATOM    627  C   LEU A  81     -58.378   5.691 -30.923  1.00 42.19           C
ATOM    628  O   LEU A  81     -59.275   5.959 -31.695  1.00 42.40           O
ATOM    629  CB  LEU A  81     -57.567   3.626 -31.951  1.00 42.85           C
ATOM    630  CG  LEU A  81     -56.629   4.626 -32.651  1.00 42.64           C
ATOM    631  CD1 LEU A  81     -55.182   4.490 -32.242  1.00 42.10           C
ATOM    632  CD2 LEU A  81     -56.734   4.419 -34.097  1.00 44.70           C
ATOM    633  N   LEU A  82     -57.628   6.622 -30.362  1.00 41.58           N
ATOM    634  CA  LEU A  82     -57.992   8.021 -30.494  1.00 41.68           C
ATOM    635  C   LEU A  82     -57.460   8.714 -31.755  1.00 41.76           C
ATOM    636  O   LEU A  82     -58.148   9.526 -32.359  1.00 40.73           O
ATOM    637  CB  LEU A  82     -57.591   8.783 -29.239  1.00 41.57           C
ATOM    638  CG  LEU A  82     -58.492   8.306 -28.107  1.00 40.83           C
ATOM    639  CD1 LEU A  82     -57.764   8.219 -26.799  1.00 36.35           C
ATOM    640  CD2 LEU A  82     -59.710   9.197 -28.017  1.00 41.20           C
ATOM    641  N   GLY A  83     -56.247   8.370 -32.159  1.00 42.54           N
ATOM    642  CA  GLY A  83     -55.601   9.020 -33.299  1.00 43.40           C
ATOM    643  C   GLY A  83     -54.126   8.684 -33.301  1.00 44.17           C
ATOM    644  O   GLY A  83     -53.616   8.063 -32.353  1.00 43.54           O
ATOM    645  N   ILE A  84     -53.443   9.058 -34.381  1.00 45.41           N
ATOM    646  CA  ILE A  84     -51.980   8.929 -34.427  1.00 46.68           C
ATOM    647  C   ILE A  84     -51.285  10.264 -34.602  1.00 48.06           C
ATOM    648  O   ILE A  84     -51.861  11.240 -35.080  1.00 47.53           O
ATOM    649  CB  ILE A  84     -51.469   7.976 -35.518  1.00 46.07           C
ATOM    650  CG1 ILE A  84     -52.051   8.339 -36.870  1.00 46.13           C
ATOM    651  CG2 ILE A  84     -51.799   6.562 -35.190  1.00 46.34           C
ATOM    652  CD1 ILE A  84     -51.435   7.563 -37.969  1.00 46.69           C
ATOM    653  N   CYS A  85     -50.025  10.285 -34.202  1.00 50.55           N
ATOM    654  CA  CYS A  85     -49.214  11.465 -34.350  1.00 52.86           C
ATOM    655  C   CYS A  85     -48.008  11.099 -35.182  1.00 53.97           C
ATOM    656  O   CYS A  85     -47.257  10.158 -34.841  1.00 53.97           O
ATOM    657  CB  CYS A  85     -48.768  11.972 -32.994  1.00 52.95           C
ATOM    658  SG  CYS A  85     -48.101  13.600 -33.159  1.00 55.31           S
ATOM    659  N   LEU A  86     -47.844  11.840 -36.278  1.00 55.40           N
ATOM    660  CA  LEU A  86     -46.841  11.528 -37.287  1.00 56.85           C
ATOM    661  C   LEU A  86     -45.588  12.357 -37.114  1.00 58.40           C
ATOM    662  O   LEU A  86     -45.236  13.180 -37.974  1.00 59.45           O
ATOM    663  CB  LEU A  86     -47.396  11.771 -38.677  1.00 56.52           C
ATOM    664  CG  LEU A  86     -48.297  10.723 -39.292  1.00 56.46           C
ATOM    665  CD1 LEU A  86     -48.111  10.813 -40.796  1.00 57.04           C
ATOM    666  CD2 LEU A  86     -47.955   9.332 -38.790  1.00 55.60           C
ATOM    667  N   THR A  87     -44.929  12.153 -35.984  1.00 59.39           N
ATOM    668  CA  THR A  87     -43.667  12.789 -35.695  1.00 60.10           C
ATOM    669  C   THR A  87     -42.673  11.736 -36.113  1.00 60.95           C
ATOM    670  O   THR A  87     -43.079  10.575 -36.272  1.00 61.15           O
ATOM    671  CB  THR A  87     -43.563  13.036 -34.200  1.00 60.25           C
ATOM    672  OG1 THR A  87     -43.990  11.853 -33.495  1.00 60.11           O
ATOM    673  CG2 THR A  87     -44.459  14.203 -33.811  1.00 60.05           C
ATOM    674  N   SER A  88     -41.396  12.118 -36.284  1.00 61.51           N
ATOM    675  CA  SER A  88     -40.297  11.192 -36.675  1.00 61.42           C
ATOM    676  C   SER A  88     -40.580   9.754 -36.275  1.00 61.67           C
ATOM    677  O   SER A  88     -40.429   8.811 -37.054  1.00 61.42           O
ATOM    678  CB  SER A  88     -38.982  11.597 -36.004  1.00 61.31           C
ATOM    679  OG  SER A  88     -39.135  12.782 -35.260  1.00 60.62           O
ATOM    680  N   THR A  89     -40.980   9.623 -35.021  1.00 62.49           N
ATOM    681  CA  THR A  89     -41.311   8.356 -34.399  1.00 62.95           C
ATOM    682  C   THR A  89     -42.843   8.377 -34.197  1.00 62.99           C
ATOM    683  O   THR A  89     -43.402   9.224 -33.445  1.00 63.35           O
ATOM    684  CB  THR A  89     -40.490   8.182 -33.080  1.00 62.99           C
ATOM    685  OG1 THR A  89     -41.014   7.092 -32.319  1.00 64.30           O
ATOM    686  CG2 THR A  89     -40.494   9.489 -32.239  1.00 62.31           C
ATOM    687  N   VAL A  90     -43.520   7.489 -34.926  1.00 62.09           N
ATOM    688  CA  VAL A  90     -44.983   7.448 -34.944  1.00 60.96           C
ATOM    689  C   VAL A  90     -45.583   7.120 -33.557  1.00 60.31           C
ATOM    690  O   VAL A  90     -45.273   6.070 -32.953  1.00 60.55           O
ATOM    691  CB  VAL A  90     -45.457   6.455 -36.035  1.00 60.98           C
ATOM    692  CG1 VAL A  90     -46.967   6.207 -35.990  1.00 60.47           C
ATOM    693  CG2 VAL A  90     -45.047   6.979 -37.393  1.00 60.87           C
ATOM    694  N   GLN A  91     -46.438   8.012 -33.055  1.00 58.80           N
ATOM    695  CA  GLN A  91     -47.135   7.741 -31.786  1.00 57.30           C
ATOM    696  C   GLN A  91     -48.574   7.309 -31.993  1.00 55.93           C
ATOM    697  O   GLN A  91     -49.334   7.982 -32.703  1.00 55.79           O
ATOM    698  CB  GLN A  91     -47.152   8.961 -30.882  1.00 57.45           C
ATOM    699  CG  GLN A  91     -46.175  10.010 -31.248  1.00 58.22           C
ATOM    700  CD  GLN A  91     -45.623  10.656 -30.046  1.00 57.98           C
ATOM    701  OE1 GLN A  91     -45.199   9.973 -29.114  1.00 58.94           O
ATOM    702  NE2 GLN A  91     -45.606  11.985 -30.039  1.00 58.66           N
ATOM    703  N   LEU A  92     -48.919   6.201 -31.335  1.00 54.13           N
ATOM    704  CA  LEU A  92     -50.280   5.666 -31.191  1.00 52.74           C
ATOM    705  C   LEU A  92     -51.001   6.301 -29.978  1.00 51.20           C
ATOM    706  O   LEU A  92     -50.522   6.194 -28.855  1.00 51.26           O
ATOM    707  CB  LEU A  92     -50.163   4.165 -30.946  1.00 52.56           C
ATOM    708  CG  LEU A  92     -51.268   3.197 -31.343  1.00 53.83           C
ATOM    709  CD1 LEU A  92     -51.109   2.731 -32.799  1.00 54.23           C
ATOM    710  CD2 LEU A  92     -51.210   1.990 -30.404  1.00 55.54           C
ATOM    711  N   ILE A  93     -52.138   6.950 -30.172  1.00 49.07           N
ATOM    712  CA  ILE A  93     -52.814   7.505 -29.000  1.00 47.44           C
ATOM    713  C   ILE A  93     -54.119   6.791 -28.646  1.00 46.34           C
ATOM    714  O   ILE A  93     -55.095   6.779 -29.413  1.00 46.04           O
ATOM    715  CB  ILE A  93     -53.034   9.040 -29.089  1.00 47.90           C
ATOM    716  CG1 ILE A  93     -51.689   9.781 -29.122  1.00 47.48           C
ATOM    717  CG2 ILE A  93     -53.921   9.555 -27.929  1.00 46.10           C
ATOM    718  CD1 ILE A  93     -51.200  10.081 -30.500  1.00 47.32           C
ATOM    719  N   THR A  94     -54.129   6.187 -27.468  1.00 44.57           N
ATOM    720  CA  THR A  94     -55.300   5.450 -27.051  1.00 43.03           C
ATOM    721  C   THR A  94     -55.805   5.919 -25.704  1.00 41.67           C
ATOM    722  O   THR A  94     -55.160   6.707 -25.044  1.00 41.19           O
ATOM    723  CB  THR A  94     -55.049   3.925 -27.037  1.00 43.08           C
ATOM    724  OG1 THR A  94     -54.038   3.609 -26.075  1.00 42.52           O
ATOM    725  CG2 THR A  94     -54.624   3.446 -28.409  1.00 42.65           C
ATOM    726  N   GLN A  95     -56.993   5.445 -25.342  1.00 40.61           N
ATOM    727  CA  GLN A  95     -57.604   5.667 -24.035  1.00 39.18           C
ATOM    728  C   GLN A  95     -56.719   5.111 -22.935  1.00 38.36           C
ATOM    729  O   GLN A  95     -56.311   3.937 -22.998  1.00 37.88           O
ATOM    730  CB  GLN A  95     -58.956   4.962 -24.005  1.00 38.79           C
ATOM    731  CG  GLN A  95     -59.695   5.110 -22.713  1.00 39.37           C
ATOM    732  CD  GLN A  95     -61.048   4.407 -22.725  1.00 41.13           C
ATOM    733  OE1 GLN A  95     -61.185   3.305 -23.303  1.00 41.61           O
ATOM    734  NE2 GLN A  95     -62.064   5.040 -22.082  1.00 38.04           N
ATOM    735  N   LEU A  96     -56.420   5.949 -21.939  1.00 37.35           N
ATOM    736  CA  LEU A  96     -55.730   5.480 -20.739  1.00 36.78           C
ATOM    737  C   LEU A  96     -56.544   4.418 -19.973  1.00 36.65           C
ATOM    738  O   LEU A  96     -57.623   4.694 -19.478  1.00 36.39           O
ATOM    739  CB  LEU A  96     -55.401   6.646 -19.796  1.00 36.72           C
ATOM    740  CG  LEU A  96     -54.601   6.248 -18.534  1.00 35.60           C
ATOM    741  CD1 LEU A  96     -53.248   5.686 -18.880  1.00 33.12           C
ATOM    742  CD2 LEU A  96     -54.417   7.412 -17.629  1.00 35.04           C
ATOM    743  N   MET A  97     -56.023   3.203 -19.875  1.00 36.63           N
ATOM    744  CA  MET A  97     -56.653   2.190 -19.019  1.00 36.38           C
ATOM    745  C   MET A  97     -55.999   2.182 -17.626  1.00 36.16           C
ATOM    746  O   MET A  97     -55.047   1.443 -17.372  1.00 35.67           O
ATOM    747  CB  MET A  97     -56.675   0.824 -19.714  1.00 35.98           C
ATOM    748  CG  MET A  97     -57.356   0.924 -21.079  1.00 35.97           C
ATOM    749  SD  MET A  97     -59.088   1.417 -20.891  1.00 36.14           S
ATOM    750  CE  MET A  97     -59.734  -0.235 -20.989  1.00 35.16           C
ATOM    751  N   PRO A  98     -56.529   3.017 -16.717  1.00 36.09           N
ATOM    752  CA  PRO A  98     -55.706   3.400 -15.584  1.00 36.32           C
ATOM    753  C   PRO A  98     -55.223   2.218 -14.802  1.00 36.61           C
ATOM    754  O   PRO A  98     -54.066   2.186 -14.475  1.00 37.75           O
ATOM    755  CB  PRO A  98     -56.619   4.297 -14.732  1.00 36.03           C
ATOM    756  CG  PRO A  98     -57.751   4.686 -15.601  1.00 36.25           C
ATOM    757  CD  PRO A  98     -57.880   3.606 -16.652  1.00 35.99           C
ATOM    758  N   PHE A  99     -56.059   1.220 -14.551  1.00 37.22           N
ATOM    759  CA  PHE A  99     -55.641   0.072 -13.724  1.00 37.18           C
ATOM    760  C   PHE A  99     -54.731  -0.953 -14.410  1.00 37.47           C
ATOM    761  O   PHE A  99     -54.524  -2.038 -13.876  1.00 37.82           O
ATOM    762  CB  PHE A  99     -56.852  -0.625 -13.125  1.00 36.64           C
ATOM    763  CG  PHE A  99     -57.670   0.261 -12.221  1.00 36.77           C
ATOM    764  CD1 PHE A  99     -58.621   1.147 -12.755  1.00 37.67           C
ATOM    765  CD2 PHE A  99     -57.513   0.200 -10.833  1.00 35.00           C
ATOM    766  CE1 PHE A  99     -59.378   1.971 -11.911  1.00 37.55           C
ATOM    767  CE2 PHE A  99     -58.261   1.008  -9.991  1.00 34.18           C
ATOM    768  CZ  PHE A  99     -59.191   1.892 -10.510  1.00 35.82           C
ATOM    769  N   GLY A 100     -54.186  -0.606 -15.573  1.00 37.47           N
ATOM    770  CA  GLY A 100     -53.275  -1.478 -16.284  1.00 38.39           C
ATOM    771  C   GLY A 100     -53.978  -2.695 -16.835  1.00 39.62           C
ATOM    772  O   GLY A 100     -55.216  -2.729 -16.903  1.00 40.36           O
ATOM    773  N   CYS A 101     -53.207  -3.710 -17.216  1.00 40.23           N
ATOM    774  CA  CYS A 101     -53.807  -4.879 -17.833  1.00 40.97           C
ATOM    775  C   CYS A 101     -54.374  -5.872 -16.818  1.00 40.95           C
ATOM    776  O   CYS A 101     -53.991  -5.891 -15.653  1.00 41.15           O
ATOM    777  CB  CYS A 101     -52.821  -5.563 -18.763  1.00 41.59           C
ATOM    778  SG  CYS A 101     -51.844  -6.823 -18.002  1.00 44.03           S
ATOM    779  N   LEU A 102     -55.284  -6.709 -17.288  1.00 40.98           N
ATOM    780  CA  LEU A 102     -56.064  -7.546 -16.412  1.00 41.30           C
ATOM    781  C   LEU A 102     -55.189  -8.613 -15.748  1.00 42.25           C
ATOM    782  O   LEU A 102     -55.342  -8.891 -14.543  1.00 43.06           O
ATOM    783  CB  LEU A 102     -57.248  -8.140 -17.185  1.00 40.68           C
ATOM    784  CG  LEU A 102     -58.257  -9.023 -16.469  1.00 38.21           C
ATOM    785  CD1 LEU A 102     -58.676  -8.363 -15.174  1.00 34.98           C
ATOM    786  CD2 LEU A 102     -59.429  -9.309 -17.408  1.00 33.84           C
ATOM    787  N   LEU A 103     -54.255  -9.184 -16.507  1.00 42.87           N
ATOM    788  CA  LEU A 103     -53.362 -10.187 -15.943  1.00 43.36           C
ATOM    789  C   LEU A 103     -52.664  -9.638 -14.702  1.00 44.37           C
ATOM    790  O   LEU A 103     -52.640 -10.294 -13.656  1.00 45.00           O
ATOM    791  CB  LEU A 103     -52.323 -10.666 -16.949  1.00 42.92           C
ATOM    792  CG  LEU A 103     -51.398 -11.740 -16.356  1.00 41.69           C
ATOM    793  CD1 LEU A 103     -52.252 -12.842 -15.651  1.00 39.59           C
ATOM    794  CD2 LEU A 103     -50.431 -12.333 -17.408  1.00 37.65           C
ATOM    795  N   ASP A 104     -52.110  -8.434 -14.799  1.00 44.80           N
ATOM    796  CA  ASP A 104     -51.450  -7.881 -13.632  1.00 45.40           C
ATOM    797  C   ASP A 104     -52.442  -7.637 -12.543  1.00 45.49           C
ATOM    798  O   ASP A 104     -52.190  -8.007 -11.418  1.00 46.36           O
ATOM    799  CB  ASP A 104     -50.672  -6.625 -13.956  1.00 45.47           C
ATOM    800  CG  ASP A 104     -49.478  -6.901 -14.873  1.00 46.25           C
ATOM    801  OD1 ASP A 104     -48.867  -5.911 -15.303  1.00 49.39           O
ATOM    802  OD2 ASP A 104     -49.134  -8.077 -15.164  1.00 44.58           O
ATOM    803  N   TYR A 105     -53.593  -7.077 -12.886  1.00 45.68           N
ATOM    804  CA  TYR A 105     -54.629  -6.796 -11.907  1.00 45.58           C
ATOM    805  C   TYR A 105     -55.053  -8.030 -11.120  1.00 46.27           C
ATOM    806  O   TYR A 105     -55.311  -7.941  -9.907  1.00 46.33           O
ATOM    807  CB  TYR A 105     -55.844  -6.191 -12.582  1.00 45.10           C
ATOM    808  CG  TYR A 105     -56.860  -5.608 -11.624  1.00 45.04           C
ATOM    809  CD1 TYR A 105     -57.954  -6.366 -11.179  1.00 44.70           C
ATOM    810  CD2 TYR A 105     -56.751  -4.295 -11.187  1.00 45.39           C
ATOM    811  CE1 TYR A 105     -58.893  -5.841 -10.324  1.00 43.35           C
ATOM    812  CE2 TYR A 105     -57.683  -3.750 -10.332  1.00 45.63           C
ATOM    813  CZ  TYR A 105     -58.753  -4.526  -9.904  1.00 45.36           C
ATOM    814  OH  TYR A 105     -59.676  -3.970  -9.055  1.00 45.05           O
ATOM    815  N   VAL A 106     -55.160  -9.181 -11.768  1.00 46.50           N
ATOM    816  CA  VAL A 106     -55.599 -10.300 -10.961  1.00 47.49           C
ATOM    817  C   VAL A 106     -54.506 -10.737  -9.973  1.00 48.17           C
ATOM    818  O   VAL A 106     -54.797 -10.920  -8.788  1.00 48.58           O
ATOM    819  CB  VAL A 106     -56.189 -11.498 -11.753  1.00 47.53           C
ATOM    820  CG1 VAL A 106     -57.511 -11.114 -12.394  1.00 46.35           C
ATOM    821  CG2 VAL A 106     -55.155 -12.073 -12.743  1.00 47.30           C
ATOM    822  N   ARG A 107     -53.268 -10.890 -10.443  1.00 48.55           N
ATOM    823  CA  ARG A 107     -52.168 -11.230  -9.545  1.00 49.42           C
ATOM    824  C   ARG A 107     -52.139 -10.301  -8.320  1.00 50.93           C
ATOM    825  O   ARG A 107     -52.165 -10.747  -7.160  1.00 50.72           O
ATOM    826  CB  ARG A 107     -50.843 -11.190 -10.285  1.00 48.52           C
ATOM    827  CG  ARG A 107     -50.809 -12.194 -11.385  1.00 48.02           C
ATOM    828  CD  ARG A 107     -49.502 -12.222 -12.160  1.00 45.79           C
ATOM    829  NE  ARG A 107     -49.507 -13.360 -13.075  1.00 43.16           N
ATOM    830  CZ  ARG A 107     -48.747 -13.471 -14.160  1.00 42.81           C
ATOM    831  NH1 ARG A 107     -47.889 -12.520 -14.482  1.00 42.00           N
ATOM    832  NH2 ARG A 107     -48.836 -14.550 -14.926  1.00 44.21           N
ATOM    833  N   GLU A 108     -52.150  -9.006  -8.581  1.00 52.33           N
ATOM    834  CA  GLU A 108     -51.941  -8.056  -7.532  1.00 54.51           C
ATOM    835  C   GLU A 108     -53.154  -7.875  -6.635  1.00 54.73           C
ATOM    836  O   GLU A 108     -53.109  -7.061  -5.708  1.00 55.31           O
ATOM    837  CB  GLU A 108     -51.553  -6.726  -8.150  1.00 55.34           C
ATOM    838  CG  GLU A 108     -50.996  -5.710  -7.178  1.00 60.33           C
ATOM    839  CD  GLU A 108     -50.747  -4.368  -7.854  1.00 69.64           C
ATOM    840  OE1 GLU A 108     -50.589  -4.311  -9.120  1.00 72.02           O
ATOM    841  OE2 GLU A 108     -50.695  -3.359  -7.102  1.00 73.71           O
ATOM    842  N   HIE A 109     -54.236  -8.606  -6.894  1.00 55.17           N
ATOM    843  CA  HIE A 109     -55.478  -8.359  -6.152  1.00 55.63           C
ATOM    844  C   HIE A 109     -56.283  -9.609  -5.718  1.00 55.66           C
ATOM    845  O   HIE A 109     -57.332  -9.472  -5.098  1.00 55.36           O
ATOM    846  CB  HIE A 109     -56.376  -7.367  -6.916  1.00 55.95           C
ATOM    847  CG  HIE A 109     -55.926  -5.924  -6.874  1.00 56.79           C
ATOM    848  ND1 HIE A 109     -55.350  -5.287  -7.957  1.00 57.92           N
ATOM    849  CD2 HIE A 109     -56.056  -4.971  -5.919  1.00 56.84           C
ATOM    850  CE1 HIE A 109     -55.102  -4.023  -7.656  1.00 55.99           C
ATOM    851  NE2 HIE A 109     -55.531  -3.803  -6.430  1.00 56.30           N
ATOM    852  N   LYS A 110     -55.774 -10.806  -6.014  1.00 56.24           N
ATOM    853  CA  LYS A 110     -56.439 -12.085  -5.689  1.00 57.54           C
ATOM    854  C   LYS A 110     -57.285 -12.133  -4.409  1.00 58.30           C
ATOM    855  O   LYS A 110     -58.365 -12.741  -4.392  1.00 59.02           O
ATOM    856  CB  LYS A 110     -55.437 -13.238  -5.652  1.00 57.63           C
ATOM    857  CG  LYS A 110     -54.101 -12.875  -5.011  1.00 59.26           C
ATOM    858  CD  LYS A 110     -53.344 -14.098  -4.461  1.00 62.64           C
ATOM    859  CE  LYS A 110     -52.980 -15.113  -5.536  1.00 63.27           C
ATOM    860  NZ  LYS A 110     -52.303 -14.441  -6.684  1.00 64.27           N
ATOM    861  N   ASP A 111     -56.809 -11.493  -3.340  1.00 58.77           N
ATOM    862  CA  ASP A 111     -57.531 -11.503  -2.054  1.00 58.32           C
ATOM    863  C   ASP A 111     -58.646 -10.496  -1.982  1.00 57.27           C
ATOM    864  O   ASP A 111     -59.160 -10.248  -0.908  1.00 57.59           O
ATOM    865  CB  ASP A 111     -56.585 -11.281  -0.872  1.00 58.69           C
ATOM    866  CG  ASP A 111     -55.358 -12.195  -0.915  1.00 61.17           C
ATOM    867  OD1 ASP A 111     -55.435 -13.355  -1.421  1.00 63.10           O
ATOM    868  OD2 ASP A 111     -54.295 -11.732  -0.440  1.00 63.52           O
ATOM    869  N   ASN A 112     -59.037  -9.922  -3.110  1.00 56.25           N
ATOM    870  CA  ASN A 112     -60.165  -9.000  -3.101  1.00 55.66           C
ATOM    871  C   ASN A 112     -61.055  -9.030  -4.324  1.00 53.78           C
ATOM    872  O   ASN A 112     -61.969  -8.197  -4.468  1.00 53.25           O
ATOM    873  CB  ASN A 112     -59.715  -7.569  -2.783  1.00 56.84           C
ATOM    874  CG  ASN A 112     -59.737  -7.287  -1.282  1.00 60.12           C
ATOM    875  OD1 ASN A 112     -60.774  -6.889  -0.717  1.00 64.24           O
ATOM    876  ND2 ASN A 112     -58.609  -7.553  -0.614  1.00 62.95           N
ATOM    877  N   ILE A 113     -60.796 -10.018  -5.177  1.00 51.54           N
ATOM    878  CA  ILE A 113     -61.540 -10.216  -6.421  1.00 49.24           C
ATOM    879  C   ILE A 113     -62.664 -11.234  -6.186  1.00 47.80           C
ATOM    880  O   ILE A 113     -62.404 -12.337  -5.745  1.00 48.45           O
ATOM    881  CB  ILE A 113     -60.554 -10.672  -7.535  1.00 49.08           C
ATOM    882  CG1 ILE A 113     -59.593  -9.528  -7.877  1.00 47.58           C
ATOM    883  CG2 ILE A 113     -61.286 -11.169  -8.768  1.00 48.60           C
ATOM    884  CD1 ILE A 113     -58.526  -9.901  -8.883  1.00 46.99           C
ATOM    885  N   GLY A 114     -63.908 -10.867  -6.440  1.00 46.09           N
ATOM    886  CA  GLY A 114     -65.009 -11.800  -6.217  1.00 44.85           C
ATOM    887  C   GLY A 114     -65.663 -12.382  -7.468  1.00 43.98           C
ATOM    888  O   GLY A 114     -65.521 -11.838  -8.578  1.00 44.54           O
ATOM    889  N   SER A 115     -66.407 -13.471  -7.287  1.00 42.27           N
ATOM    890  CA  SER A 115     -67.031 -14.165  -8.393  1.00 40.90           C
ATOM    891  C   SER A 115     -67.809 -13.222  -9.285  1.00 41.10           C
ATOM    892  O   SER A 115     -67.835 -13.408 -10.504  1.00 41.74           O
ATOM    893  CB  SER A 115     -67.917 -15.305  -7.916  1.00 40.40           C
ATOM    894  OG  SER A 115     -68.837 -14.857  -6.958  1.00 37.94           O
ATOM    895  N   GLN A 116     -68.419 -12.201  -8.698  1.00 40.65           N
ATOM    896  CA  GLN A 116     -69.149 -11.214  -9.485  1.00 40.66           C
ATOM    897  C   GLN A 116     -68.241 -10.544 -10.521  1.00 40.11           C
ATOM    898  O   GLN A 116     -68.621 -10.379 -11.681  1.00 40.33           O
ATOM    899  CB  GLN A 116     -69.790 -10.163  -8.589  1.00 40.58           C
ATOM    900  CG  GLN A 116     -70.751  -9.252  -9.324  1.00 43.98           C
ATOM    901  CD  GLN A 116     -72.076  -9.943  -9.667  1.00 48.36           C
ATOM    902  OE1 GLN A 116     -72.926 -10.154  -8.789  1.00 50.63           O
ATOM    903  NE2 GLN A 116     -72.257 -10.293 -10.943  1.00 48.42           N
ATOM    904  N   TYR A 117     -67.040 -10.178 -10.104  1.00 39.40           N
ATOM    905  CA  TYR A 117     -66.124  -9.528 -10.990  1.00 39.26           C
ATOM    906  C   TYR A 117     -65.668 -10.507 -12.046  1.00 38.46           C
ATOM    907  O   TYR A 117     -65.818 -10.241 -13.254  1.00 38.68           O
ATOM    908  CB  TYR A 117     -64.946  -8.984 -10.208  1.00 39.92           C
ATOM    909  CG  TYR A 117     -65.218  -7.628  -9.623  1.00 43.99           C
ATOM    910  CD1 TYR A 117     -64.219  -6.689  -9.515  1.00 48.04           C
ATOM    911  CD2 TYR A 117     -66.489  -7.272  -9.187  1.00 49.00           C
ATOM    912  CE1 TYR A 117     -64.472  -5.437  -8.972  1.00 50.74           C
ATOM    913  CE2 TYR A 117     -66.753  -6.020  -8.638  1.00 50.59           C
ATOM    914  CZ  TYR A 117     -65.738  -5.114  -8.542  1.00 51.52           C
ATOM    915  OH  TYR A 117     -65.980  -3.866  -8.022  1.00 55.47           O
ATOM    916  N   LEU A 118     -65.138 -11.643 -11.593  1.00 36.69           N
ATOM    917  CA  LEU A 118     -64.667 -12.658 -12.492  1.00 35.00           C
ATOM    918  C   LEU A 118     -65.672 -12.962 -13.583  1.00 34.41           C
ATOM    919  O   LEU A 118     -65.332 -12.860 -14.761  1.00 34.72           O
ATOM    920  CB  LEU A 118     -64.316 -13.913 -11.727  1.00 34.83           C
ATOM    921  CG  LEU A 118     -63.030 -13.763 -10.932  1.00 34.08           C
ATOM    922  CD1 LEU A 118     -62.973 -14.897  -9.924  1.00 33.73           C
ATOM    923  CD2 LEU A 118     -61.741 -13.702 -11.809  1.00 31.38           C
ATOM    924  N   LEU A 119     -66.902 -13.316 -13.230  1.00 33.34           N
ATOM    925  CA  LEU A 119     -67.863 -13.640 -14.284  1.00 33.55           C
ATOM    926  C   LEU A 119     -68.207 -12.429 -15.159  1.00 34.35           C
ATOM    927  O   LEU A 119     -68.226 -12.541 -16.404  1.00 34.92           O
ATOM    928  CB  LEU A 119     -69.107 -14.347 -13.760  1.00 33.10           C
ATOM    929  CG  LEU A 119     -68.916 -15.591 -12.861  1.00 33.71           C
ATOM    930  CD1 LEU A 119     -70.152 -15.869 -12.011  1.00 32.12           C
ATOM    931  CD2 LEU A 119     -68.474 -16.862 -13.621  1.00 32.79           C
ATOM    932  N   ASN A 120     -68.418 -11.261 -14.545  1.00 34.50           N
ATOM    933  CA  ASN A 120     -68.563 -10.055 -15.354  1.00 34.88           C
ATOM    934  C   ASN A 120     -67.457  -9.883 -16.355  1.00 34.17           C
ATOM    935  O   ASN A 120     -67.734  -9.591 -17.499  1.00 35.20           O
ATOM    936  CB  ASN A 120     -68.678  -8.797 -14.532  1.00 35.84           C
ATOM    937  CG  ASN A 120     -69.976  -8.743 -13.726  1.00 39.02           C
ATOM    938  OD1 ASN A 120     -70.931  -9.474 -13.999  1.00 40.66           O
ATOM    939  ND2 ASN A 120     -70.008  -7.863 -12.720  1.00 43.49           N
ATOM    940  N   TRP A 121     -66.209 -10.076 -15.961  1.00 32.92           N
ATOM    941  CA  TRP A 121     -65.134  -9.947 -16.932  1.00 31.74           C
ATOM    942  C   TRP A 121     -65.281 -10.914 -18.052  1.00 31.36           C
ATOM    943  O   TRP A 121     -65.226 -10.522 -19.232  1.00 31.55           O
ATOM    944  CB  TRP A 121     -63.814 -10.170 -16.289  1.00 31.62           C
ATOM    945  CG  TRP A 121     -63.548  -9.144 -15.306  1.00 32.28           C
ATOM    946  CD1 TRP A 121     -64.058  -7.874 -15.280  1.00 31.35           C
ATOM    947  CD2 TRP A 121     -62.687  -9.259 -14.170  1.00 32.10           C
ATOM    948  NE1 TRP A 121     -63.555  -7.183 -14.192  1.00 31.01           N
ATOM    949  CE2 TRP A 121     -62.701  -8.005 -13.504  1.00 30.71           C
ATOM    950  CE3 TRP A 121     -61.889 -10.286 -13.662  1.00 30.77           C
ATOM    951  CZ2 TRP A 121     -61.959  -7.764 -12.360  1.00 28.93           C
ATOM    952  CZ3 TRP A 121     -61.146 -10.039 -12.519  1.00 30.16           C
ATOM    953  CH2 TRP A 121     -61.194  -8.787 -11.881  1.00 29.26           C
ATOM    954  N   CYS A 122     -65.488 -12.178 -17.688  1.00 30.64           N
ATOM    955  CA  CYS A 122     -65.774 -13.224 -18.681  1.00 29.72           C
ATOM    956  C   CYS A 122     -66.851 -12.782 -19.658  1.00 28.90           C
ATOM    957  O   CYS A 122     -66.703 -12.923 -20.872  1.00 27.80           O
ATOM    958  CB  CYS A 122     -66.257 -14.487 -17.993  1.00 29.41           C
ATOM    959  SG  CYS A 122     -64.991 -15.256 -17.123  1.00 29.44           S
ATOM    960  N   VAL A 123     -67.946 -12.261 -19.120  1.00 28.33           N
ATOM    961  CA  VAL A 123     -69.007 -11.801 -19.988  1.00 28.76           C
ATOM    962  C   VAL A 123     -68.503 -10.672 -20.898  1.00 29.47           C
ATOM    963  O   VAL A 123     -68.676 -10.716 -22.136  1.00 29.25           O
ATOM    964  CB  VAL A 123     -70.201 -11.301 -19.201  1.00 28.57           C
ATOM    965  CG1 VAL A 123     -71.157 -10.602 -20.133  1.00 26.88           C
ATOM    966  CG2 VAL A 123     -70.861 -12.458 -18.474  1.00 28.80           C
ATOM    967  N   GLN A 124     -67.854  -9.675 -20.290  1.00 29.43           N
ATOM    968  CA  GLN A 124     -67.406  -8.537 -21.058  1.00 29.08           C
ATOM    969  C   GLN A 124     -66.369  -8.949 -22.093  1.00 29.03           C
ATOM    970  O   GLN A 124     -66.433  -8.480 -23.240  1.00 29.56           O
ATOM    971  CB  GLN A 124     -66.928  -7.406 -20.169  1.00 29.10           C
ATOM    972  CG  GLN A 124     -67.975  -6.919 -19.173  1.00 28.47           C
ATOM    973  CD  GLN A 124     -67.393  -5.918 -18.162  1.00 29.27           C
ATOM    974  OE1 GLN A 124     -66.193  -5.638 -18.143  1.00 31.17           O
ATOM    975  NE2 GLN A 124     -68.237  -5.388 -17.323  1.00 30.89           N
ATOM    976  N   ILE A 125     -65.445  -9.837 -21.728  1.00 28.48           N
ATOM    977  CA  ILE A 125     -64.496 -10.328 -22.734  1.00 28.50           C
ATOM    978  C   ILE A 125     -65.211 -11.010 -23.905  1.00 29.02           C
ATOM    979  O   ILE A 125     -64.969 -10.662 -25.046  1.00 29.45           O
ATOM    980  CB  ILE A 125     -63.392 -11.186 -22.119  1.00 28.65           C
ATOM    981  CG1 ILE A 125     -62.524 -10.286 -21.223  1.00 28.59           C
ATOM    982  CG2 ILE A 125     -62.539 -11.877 -23.200  1.00 27.39           C
ATOM    983  CD1 ILE A 125     -61.566 -11.017 -20.310  1.00 27.58           C
ATOM    984  N   ALA A 126     -66.113 -11.955 -23.617  1.00 29.55           N
ATOM    985  CA  ALA A 126     -66.971 -12.585 -24.634  1.00 28.48           C
ATOM    986  C   ALA A 126     -67.633 -11.566 -25.552  1.00 28.48           C
ATOM    987  O   ALA A 126     -67.511 -11.705 -26.764  1.00 29.03           O
ATOM    988  CB  ALA A 126     -67.996 -13.496 -23.999  1.00 27.64           C
ATOM    989  N   LYS A 127     -68.277 -10.528 -25.007  1.00 28.23           N
ATOM    990  CA  LYS A 127     -68.903  -9.485 -25.860  1.00 28.07           C
ATOM    991  C   LYS A 127     -67.935  -8.755 -26.776  1.00 28.66           C
ATOM    992  O   LYS A 127     -68.274  -8.487 -27.920  1.00 28.47           O
ATOM    993  CB  LYS A 127     -69.577  -8.404 -25.044  1.00 28.17           C
ATOM    994  CG  LYS A 127     -70.852  -8.792 -24.377  1.00 26.54           C
ATOM    995  CD  LYS A 127     -71.333  -7.705 -23.466  1.00 19.87           C
ATOM    996  CE  LYS A 127     -72.462  -8.274 -22.710  1.00 19.47           C
ATOM    997  NZ  LYS A 127     -73.438  -7.271 -22.284  1.00 21.75           N
ATOM    998  N   GLY A 128     -66.764  -8.384 -26.268  1.00 29.13           N
ATOM    999  CA  GLY A 128     -65.718  -7.868 -27.137  1.00 30.85           C
ATOM   1000  C   GLY A 128     -65.520  -8.810 -28.319  1.00 32.49           C
ATOM   1001  O   GLY A 128     -65.496  -8.379 -29.475  1.00 33.31           O
ATOM   1002  N   MET A 129     -65.413 -10.108 -28.054  1.00 33.69           N
ATOM   1003  CA  MET A 129     -65.021 -11.033 -29.110  1.00 34.59           C
ATOM   1004  C   MET A 129     -66.168 -11.218 -30.052  1.00 35.23           C
ATOM   1005  O   MET A 129     -66.000 -11.129 -31.272  1.00 34.96           O
ATOM   1006  CB  MET A 129     -64.550 -12.345 -28.543  1.00 34.36           C
ATOM   1007  CG  MET A 129     -63.337 -12.204 -27.648  1.00 36.05           C
ATOM   1008  SD  MET A 129     -61.905 -11.421 -28.435  1.00 37.16           S
ATOM   1009  CE  MET A 129     -61.332 -12.725 -29.484  1.00 36.42           C
ATOM   1010  N   ASN A 130     -67.359 -11.430 -29.499  1.00 36.39           N
ATOM   1011  CA  ASN A 130     -68.522 -11.510 -30.368  1.00 37.17           C
ATOM   1012  C   ASN A 130     -68.540 -10.328 -31.321  1.00 38.03           C
ATOM   1013  O   ASN A 130     -68.873 -10.487 -32.489  1.00 37.81           O
ATOM   1014  CB  ASN A 130     -69.833 -11.535 -29.612  1.00 36.63           C
ATOM   1015  CG  ASN A 130     -70.998 -11.841 -30.531  1.00 36.32           C
ATOM   1016  OD1 ASN A 130     -71.117 -12.951 -31.062  1.00 36.33           O
ATOM   1017  ND2 ASN A 130     -71.846 -10.861 -30.747  1.00 34.70           N
ATOM   1018  N   TYR A 131     -68.171  -9.148 -30.816  1.00 38.92           N
ATOM   1019  CA  TYR A 131     -68.238  -7.971 -31.631  1.00 39.74           C
ATOM   1020  C   TYR A 131     -67.192  -8.078 -32.722  1.00 40.79           C
ATOM   1021  O   TYR A 131     -67.544  -8.133 -33.889  1.00 41.09           O
ATOM   1022  CB  TYR A 131     -68.108  -6.702 -30.816  1.00 39.60           C
ATOM   1023  CG  TYR A 131     -67.838  -5.507 -31.683  1.00 39.32           C
ATOM   1024  CD1 TYR A 131     -68.885  -4.690 -32.139  1.00 36.07           C
ATOM   1025  CD2 TYR A 131     -66.511  -5.209 -32.078  1.00 38.77           C
ATOM   1026  CE1 TYR A 131     -68.601  -3.599 -32.947  1.00 38.85           C
ATOM   1027  CE2 TYR A 131     -66.221  -4.129 -32.894  1.00 38.52           C
ATOM   1028  CZ  TYR A 131     -67.253  -3.330 -33.322  1.00 38.79           C
ATOM   1029  OH  TYR A 131     -66.921  -2.273 -34.112  1.00 38.29           O
ATOM   1030  N   LEU A 132     -65.914  -8.158 -32.363  1.00 42.04           N
ATOM   1031  CA  LEU A 132     -64.878  -8.528 -33.356  1.00 42.78           C
ATOM   1032  C   LEU A 132     -65.384  -9.578 -34.354  1.00 43.57           C
ATOM   1033  O   LEU A 132     -65.065  -9.502 -35.525  1.00 44.15           O
ATOM   1034  CB  LEU A 132     -63.580  -9.035 -32.690  1.00 41.95           C
ATOM   1035  CG  LEU A 132     -62.802  -8.065 -31.796  1.00 41.61           C
ATOM   1036  CD1 LEU A 132     -61.615  -8.741 -31.159  1.00 41.82           C
ATOM   1037  CD2 LEU A 132     -62.338  -6.847 -32.578  1.00 39.86           C
ATOM   1038  N   GLU A 133     -66.169 -10.556 -33.902  1.00 44.80           N
ATOM   1039  CA  GLU A 133     -66.628 -11.604 -34.820  1.00 45.79           C
ATOM   1040  C   GLU A 133     -67.602 -11.066 -35.861  1.00 46.13           C
ATOM   1041  O   GLU A 133     -67.534 -11.436 -37.026  1.00 46.47           O
ATOM   1042  CB  GLU A 133     -67.246 -12.788 -34.089  1.00 45.81           C
ATOM   1043  CG  GLU A 133     -67.182 -14.039 -34.914  1.00 46.36           C
ATOM   1044  CD  GLU A 133     -67.915 -15.222 -34.341  1.00 48.66           C
ATOM   1045  OE1 GLU A 133     -68.500 -15.957 -35.160  1.00 49.23           O
ATOM   1046  OE2 GLU A 133     -67.904 -15.442 -33.098  1.00 50.39           O
ATOM   1047  N   ASP A 134     -68.503 -10.194 -35.437  1.00 46.67           N
ATOM   1048  CA  ASP A 134     -69.401  -9.498 -36.354  1.00 47.16           C
ATOM   1049  C   ASP A 134     -68.664  -8.652 -37.394  1.00 47.27           C
ATOM   1050  O   ASP A 134     -69.131  -8.492 -38.503  1.00 47.73           O
ATOM   1051  CB  ASP A 134     -70.306  -8.563 -35.576  1.00 47.20           C
ATOM   1052  CG  ASP A 134     -71.376  -9.281 -34.800  1.00 47.42           C
ATOM   1053  OD1 ASP A 134     -71.926  -8.583 -33.915  1.00 47.83           O
ATOM   1054  OD2 ASP A 134     -71.685 -10.476 -35.083  1.00 45.10           O
ATOM   1055  N   ARG A 135     -67.520  -8.106 -37.018  1.00 47.31           N
ATOM   1056  CA  ARG A 135     -66.758  -7.262 -37.896  1.00 47.65           C
ATOM   1057  C   ARG A 135     -65.862  -8.189 -38.667  1.00 47.88           C
ATOM   1058  O   ARG A 135     -64.888  -7.769 -39.284  1.00 48.39           O
ATOM   1059  CB  ARG A 135     -65.958  -6.222 -37.089  1.00 47.69           C
ATOM   1060  CG  ARG A 135     -66.852  -5.113 -36.427  1.00 49.81           C
ATOM   1061  CD  ARG A 135     -67.784  -4.423 -37.465  1.00 53.81           C
ATOM   1062  NE  ARG A 135     -67.251  -3.162 -38.034  1.00 58.81           N
ATOM   1063  CZ  ARG A 135     -66.029  -2.955 -38.576  1.00 60.45           C
ATOM   1064  NH1 ARG A 135     -65.096  -3.901 -38.647  1.00 61.61           N
ATOM   1065  NH2 ARG A 135     -65.718  -1.759 -39.058  1.00 61.75           N
ATOM   1066  N   ARG A 136     -66.191  -9.473 -38.618  1.00 48.03           N
ATOM   1067  CA  ARG A 136     -65.419 -10.492 -39.298  1.00 48.42           C
ATOM   1068  C   ARG A 136     -63.930 -10.323 -39.015  1.00 47.55           C
ATOM   1069  O   ARG A 136     -63.149 -10.229 -39.943  1.00 48.27           O
ATOM   1070  CB  ARG A 136     -65.701 -10.424 -40.815  1.00 49.42           C
ATOM   1071  CG  ARG A 136     -67.184 -10.745 -41.254  1.00 53.54           C
ATOM   1072  CD  ARG A 136     -67.307 -11.003 -42.783  1.00 60.21           C
ATOM   1073  NE  ARG A 136     -66.052 -11.547 -43.367  1.00 66.84           N
ATOM   1074  CZ  ARG A 136     -65.917 -12.716 -44.027  1.00 69.41           C
ATOM   1075  NH1 ARG A 136     -66.969 -13.523 -44.251  1.00 71.08           N
ATOM   1076  NH2 ARG A 136     -64.713 -13.079 -44.492  1.00 69.23           N
ATOM   1077  N   LEU A 137     -63.522 -10.269 -37.750  1.00 46.37           N
ATOM   1078  CA  LEU A 137     -62.127  -9.956 -37.455  1.00 45.63           C
ATOM   1079  C   LEU A 137     -61.492 -10.925 -36.452  1.00 45.00           C
ATOM   1080  O   LEU A 137     -62.050 -11.133 -35.394  1.00 46.03           O
ATOM   1081  CB  LEU A 137     -62.052  -8.526 -36.959  1.00 45.65           C
ATOM   1082  CG  LEU A 137     -60.737  -7.744 -36.768  1.00 48.15           C
ATOM   1083  CD1 LEU A 137     -59.970  -7.458 -38.079  1.00 51.55           C
ATOM   1084  CD2 LEU A 137     -61.068  -6.404 -36.123  1.00 49.74           C
ATOM   1085  N   VAL A 138     -60.351 -11.527 -36.780  1.00 43.28           N
ATOM   1086  CA  VAL A 138     -59.762 -12.556 -35.936  1.00 42.65           C
ATOM   1087  C   VAL A 138     -58.587 -12.050 -35.097  1.00 42.73           C
ATOM   1088  O   VAL A 138     -57.536 -11.747 -35.633  1.00 43.30           O
ATOM   1089  CB  VAL A 138     -59.293 -13.796 -36.761  1.00 42.75           C
ATOM   1090  CG1 VAL A 138     -58.457 -14.735 -35.921  1.00 42.07           C
ATOM   1091  CG2 VAL A 138     -60.481 -14.588 -37.292  1.00 43.32           C
ATOM   1092  N   HIE A 139     -58.741 -12.011 -33.772  1.00 42.58           N
ATOM   1093  CA  HIE A 139     -57.737 -11.409 -32.878  1.00 41.81           C
ATOM   1094  C   HIE A 139     -56.363 -12.095 -32.901  1.00 41.94           C
ATOM   1095  O   HIE A 139     -55.313 -11.425 -32.931  1.00 41.50           O
ATOM   1096  CB  HIE A 139     -58.285 -11.331 -31.443  1.00 41.33           C
ATOM   1097  CG  HIE A 139     -57.438 -10.506 -30.514  1.00 39.24           C
ATOM   1098  ND1 HIE A 139     -56.212 -10.924 -30.054  1.00 37.17           N
ATOM   1099  CD2 HIE A 139     -57.646  -9.289 -29.956  1.00 39.40           C
ATOM   1100  CE1 HIE A 139     -55.700 -10.005 -29.251  1.00 37.77           C
ATOM   1101  NE2 HIE A 139     -56.549  -9.000 -29.178  1.00 37.40           N
ATOM   1102  N   ARG A 140     -56.395 -13.428 -32.862  1.00 42.19           N
ATOM   1103  CA  ARG A 140     -55.199 -14.290 -32.896  1.00 42.64           C
ATOM   1104  C   ARG A 140     -54.237 -14.095 -31.738  1.00 42.09           C
ATOM   1105  O   ARG A 140     -53.140 -14.651 -31.779  1.00 43.27           O
ATOM   1106  CB  ARG A 140     -54.432 -14.163 -34.227  1.00 42.70           C
ATOM   1107  CG  ARG A 140     -55.328 -14.349 -35.457  1.00 45.94           C
ATOM   1108  CD  ARG A 140     -54.657 -13.964 -36.762  1.00 51.94           C
ATOM   1109  NE  ARG A 140     -53.510 -14.833 -36.987  1.00 57.88           N
ATOM   1110  CZ  ARG A 140     -52.235 -14.436 -37.003  1.00 61.78           C
ATOM   1111  NH1 ARG A 140     -51.900 -13.142 -36.845  1.00 62.55           N
ATOM   1112  NH2 ARG A 140     -51.284 -15.354 -37.192  1.00 63.09           N
ATOM   1113  N   ASP A 141     -54.611 -13.307 -30.732  1.00 40.64           N
ATOM   1114  CA  ASP A 141     -53.763 -13.140 -29.556  1.00 39.71           C
ATOM   1115  C   ASP A 141     -54.524 -12.761 -28.270  1.00 39.08           C
ATOM   1116  O   ASP A 141     -54.039 -11.957 -27.467  1.00 39.13           O
ATOM   1117  CB  ASP A 141     -52.628 -12.168 -29.823  1.00 39.45           C
ATOM   1118  CG  ASP A 141     -51.545 -12.238 -28.749  1.00 43.20           C
ATOM   1119  OD1 ASP A 141     -51.405 -13.324 -28.123  1.00 46.97           O
ATOM   1120  OD2 ASP A 141     -50.829 -11.223 -28.505  1.00 44.29           O
ATOM   1121  N   LEU A 142     -55.715 -13.343 -28.079  1.00 37.90           N
ATOM   1122  CA  LEU A 142     -56.497 -13.108 -26.882  1.00 36.88           C
ATOM   1123  C   LEU A 142     -55.778 -13.738 -25.711  1.00 37.04           C
ATOM   1124  O   LEU A 142     -55.383 -14.894 -25.789  1.00 38.13           O
ATOM   1125  CB  LEU A 142     -57.911 -13.679 -27.007  1.00 36.12           C
ATOM   1126  CG  LEU A 142     -58.789 -13.346 -25.782  1.00 35.91           C
ATOM   1127  CD1 LEU A 142     -58.807 -11.826 -25.458  1.00 33.39           C
ATOM   1128  CD2 LEU A 142     -60.223 -13.896 -25.880  1.00 35.13           C
ATOM   1129  N   ALA A 143     -55.600 -12.978 -24.639  1.00 36.64           N
ATOM   1130  CA  ALA A 143     -54.964 -13.468 -23.432  1.00 36.24           C
ATOM   1131  C   ALA A 143     -55.157 -12.459 -22.304  1.00 36.79           C
ATOM   1132  O   ALA A 143     -55.314 -11.252 -22.517  1.00 35.96           O
ATOM   1133  CB  ALA A 143     -53.499 -13.686 -23.671  1.00 36.19           C
ATOM   1134  N   ALA A 144     -55.127 -12.963 -21.083  1.00 37.72           N
ATOM   1135  CA  ALA A 144     -55.295 -12.110 -19.928  1.00 38.34           C
ATOM   1136  C   ALA A 144     -54.431 -10.876 -20.040  1.00 38.71           C
ATOM   1137  O   ALA A 144     -54.860  -9.807 -19.616  1.00 39.59           O
ATOM   1138  CB  ALA A 144     -54.976 -12.857 -18.665  1.00 38.46           C
ATOM   1139  N   ARG A 145     -53.230 -11.014 -20.618  1.00 39.35           N
ATOM   1140  CA  ARG A 145     -52.268  -9.869 -20.770  1.00 39.60           C
ATOM   1141  C   ARG A 145     -52.772  -8.810 -21.758  1.00 38.98           C
ATOM   1142  O   ARG A 145     -52.424  -7.644 -21.629  1.00 39.53           O
ATOM   1143  CB  ARG A 145     -50.848 -10.326 -21.153  1.00 39.08           C
ATOM   1144  CG  ARG A 145     -50.671 -10.584 -22.623  1.00 40.86           C
ATOM   1145  CD  ARG A 145     -49.293 -11.180 -22.943  1.00 45.12           C
ATOM   1146  NE  ARG A 145     -49.460 -12.598 -23.224  1.00 48.80           N
ATOM   1147  CZ  ARG A 145     -49.809 -13.088 -24.414  1.00 50.42           C
ATOM   1148  NH1 ARG A 145     -49.982 -12.258 -25.465  1.00 49.51           N
ATOM   1149  NH2 ARG A 145     -49.964 -14.414 -24.556  1.00 49.09           N
ATOM   1150  N   ASN A 146     -53.624  -9.222 -22.692  1.00 38.02           N
ATOM   1151  CA  ASN A 146     -54.190  -8.327 -23.683  1.00 37.49           C
ATOM   1152  C   ASN A 146     -55.613  -7.863 -23.430  1.00 36.78           C
ATOM   1153  O   ASN A 146     -56.365  -7.629 -24.374  1.00 36.47           O
ATOM   1154  CB  ASN A 146     -54.118  -8.981 -25.052  1.00 37.82           C
ATOM   1155  CG  ASN A 146     -52.722  -9.102 -25.525  1.00 38.13           C
ATOM   1156  OD1 ASN A 146     -51.875  -8.283 -25.154  1.00 39.41           O
ATOM   1157  ND2 ASN A 146     -52.446 -10.117 -26.341  1.00 37.56           N
ATOM   1158  N   VAL A 147     -55.998  -7.744 -22.172  1.00 36.10           N
ATOM   1159  CA  VAL A 147     -57.294  -7.156 -21.854  1.00 35.76           C
ATOM   1160  C   VAL A 147     -56.963  -6.100 -20.827  1.00 35.60           C
ATOM   1161  O   VAL A 147     -56.317  -6.427 -19.829  1.00 36.03           O
ATOM   1162  CB  VAL A 147     -58.283  -8.187 -21.227  1.00 35.42           C
ATOM   1163  CG1 VAL A 147     -59.568  -7.511 -20.796  1.00 35.32           C
ATOM   1164  CG2 VAL A 147     -58.601  -9.258 -22.170  1.00 34.19           C
ATOM   1165  N   LEU A 148     -57.389  -4.862 -21.050  1.00 34.79           N
ATOM   1166  CA  LEU A 148     -57.011  -3.786 -20.141  1.00 35.22           C
ATOM   1167  C   LEU A 148     -58.162  -3.367 -19.293  1.00 34.56           C
ATOM   1168  O   LEU A 148     -59.301  -3.500 -19.710  1.00 34.48           O
ATOM   1169  CB  LEU A 148     -56.458  -2.565 -20.891  1.00 35.92           C
ATOM   1170  CG  LEU A 148     -55.264  -2.846 -21.822  1.00 37.64           C
ATOM   1171  CD1 LEU A 148     -54.730  -1.568 -22.391  1.00 34.45           C
ATOM   1172  CD2 LEU A 148     -54.128  -3.671 -21.124  1.00 38.52           C
ATOM   1173  N   VAL A 149     -57.846  -2.853 -18.108  1.00 33.99           N
ATOM   1174  CA  VAL A 149     -58.835  -2.483 -17.104  1.00 33.77           C
ATOM   1175  C   VAL A 149     -59.081  -0.954 -17.014  1.00 33.80           C
ATOM   1176  O   VAL A 149     -58.213  -0.197 -16.516  1.00 33.81           O
ATOM   1177  CB  VAL A 149     -58.364  -2.984 -15.727  1.00 33.94           C
ATOM   1178  CG1 VAL A 149     -59.495  -2.812 -14.673  1.00 33.94           C
ATOM   1179  CG2 VAL A 149     -57.886  -4.426 -15.830  1.00 32.94           C
ATOM   1180  N   LYS A 150     -60.241  -0.486 -17.470  1.00 32.83           N
ATOM   1181  CA  LYS A 150     -60.491   0.938 -17.373  1.00 32.58           C
ATOM   1182  C   LYS A 150     -60.957   1.241 -15.980  1.00 33.19           C
ATOM   1183  O   LYS A 150     -60.548   2.230 -15.389  1.00 33.58           O
ATOM   1184  CB  LYS A 150     -61.445   1.442 -18.449  1.00 32.52           C
ATOM   1185  CG  LYS A 150     -62.807   1.916 -18.000  1.00 31.07           C
ATOM   1186  CD  LYS A 150     -62.897   3.384 -18.133  1.00 29.11           C
ATOM   1187  CE  LYS A 150     -63.693   3.776 -19.321  1.00 30.78           C
ATOM   1188  NZ  LYS A 150     -65.090   4.132 -18.942  1.00 32.16           N
ATOM   1189  N   THR A 151     -61.804   0.377 -15.447  1.00 34.31           N
ATOM   1190  CA  THR A 151     -62.071   0.332 -13.998  1.00 35.63           C
ATOM   1191  C   THR A 151     -62.330  -1.139 -13.661  1.00 36.39           C
ATOM   1192  O   THR A 151     -62.619  -1.940 -14.571  1.00 36.47           O
ATOM   1193  CB  THR A 151     -63.333   1.082 -13.572  1.00 34.88           C
ATOM   1194  OG1 THR A 151     -64.448   0.233 -13.817  1.00 36.96           O
ATOM   1195  CG2 THR A 151     -63.523   2.369 -14.338  1.00 35.01           C
ATOM   1196  N   PRO A 152     -62.283  -1.499 -12.358  1.00 37.05           N
ATOM   1197  CA  PRO A 152     -62.427  -2.941 -12.075  1.00 37.02           C
ATOM   1198  C   PRO A 152     -63.721  -3.530 -12.638  1.00 37.06           C
ATOM   1199  O   PRO A 152     -63.736  -4.727 -12.932  1.00 37.02           O
ATOM   1200  CB  PRO A 152     -62.398  -3.036 -10.537  1.00 36.50           C
ATOM   1201  CG  PRO A 152     -61.859  -1.754 -10.062  1.00 36.89           C
ATOM   1202  CD  PRO A 152     -62.116  -0.702 -11.125  1.00 37.01           C
ATOM   1203  N   GLN A 153     -64.777  -2.717 -12.795  1.00 36.89           N
ATOM   1204  CA  GLN A 153     -66.021  -3.220 -13.386  1.00 37.53           C
ATOM   1205  C   GLN A 153     -66.091  -3.137 -14.908  1.00 37.25           C
ATOM   1206  O   GLN A 153     -67.044  -3.631 -15.496  1.00 36.88           O
ATOM   1207  CB  GLN A 153     -67.283  -2.619 -12.770  1.00 38.03           C
ATOM   1208  CG  GLN A 153     -67.259  -1.139 -12.421  1.00 44.21           C
ATOM   1209  CD  GLN A 153     -66.628  -0.901 -11.032  1.00 51.14           C
ATOM   1210  OE1 GLN A 153     -66.934  -1.626 -10.077  1.00 54.97           O
ATOM   1211  NE2 GLN A 153     -65.718   0.083 -10.929  1.00 51.44           N
ATOM   1212  N   HID A 154     -65.074  -2.547 -15.553  1.00 37.13           N
ATOM   1213  CA  HID A 154     -65.085  -2.397 -17.010  1.00 36.09           C
ATOM   1214  C   HID A 154     -63.778  -2.777 -17.672  1.00 35.81           C
ATOM   1215  O   HID A 154     -62.842  -1.991 -17.623  1.00 36.80           O
ATOM   1216  CB  HID A 154     -65.385  -0.965 -17.371  1.00 35.38           C
ATOM   1217  CG  HID A 154     -65.776  -0.777 -18.801  1.00 35.96           C
ATOM   1218  ND1 HID A 154     -66.603   0.248 -19.214  1.00 34.00           N
ATOM   1219  CD2 HID A 154     -65.467  -1.490 -19.916  1.00 36.01           C
ATOM   1220  CE1 HID A 154     -66.771   0.163 -20.526  1.00 33.91           C
ATOM   1221  NE2 HID A 154     -66.085  -0.875 -20.978  1.00 32.90           N
ATOM   1222  N   VAL A 155     -63.713  -3.948 -18.314  1.00 34.88           N
ATOM   1223  CA  VAL A 155     -62.506  -4.358 -19.065  1.00 33.89           C
ATOM   1224  C   VAL A 155     -62.720  -4.257 -20.581  1.00 33.73           C
ATOM   1225  O   VAL A 155     -63.852  -4.289 -21.040  1.00 34.40           O
ATOM   1226  CB  VAL A 155     -62.013  -5.796 -18.710  1.00 33.63           C
ATOM   1227  CG1 VAL A 155     -61.637  -5.923 -17.246  1.00 31.91           C
ATOM   1228  CG2 VAL A 155     -63.036  -6.838 -19.112  1.00 34.05           C
ATOM   1229  N   LYS A 156     -61.646  -4.135 -21.355  1.00 33.17           N
ATOM   1230  CA  LYS A 156     -61.761  -3.988 -22.792  1.00 33.59           C
ATOM   1231  C   LYS A 156     -60.662  -4.774 -23.443  1.00 34.47           C
ATOM   1232  O   LYS A 156     -59.562  -4.779 -22.932  1.00 35.22           O
ATOM   1233  CB  LYS A 156     -61.601  -2.527 -23.185  1.00 33.27           C
ATOM   1234  CG  LYS A 156     -62.777  -1.647 -22.841  1.00 32.08           C
ATOM   1235  CD  LYS A 156     -62.542  -0.231 -23.352  1.00 31.56           C
ATOM   1236  CE  LYS A 156     -63.646   0.732 -22.965  1.00 31.76           C
ATOM   1237  NZ  LYS A 156     -63.553   1.975 -23.747  1.00 29.91           N
ATOM   1238  N   ILE A 157     -60.945  -5.436 -24.562  1.00 35.68           N
ATOM   1239  CA  ILE A 157     -59.935  -6.219 -25.278  1.00 37.35           C
ATOM   1240  C   ILE A 157     -58.907  -5.302 -25.985  1.00 40.08           C
ATOM   1241  O   ILE A 157     -59.245  -4.247 -26.518  1.00 41.09           O
ATOM   1242  CB  ILE A 157     -60.617  -7.189 -26.272  1.00 36.37           C
ATOM   1243  CG1 ILE A 157     -61.548  -8.146 -25.528  1.00 34.95           C
ATOM   1244  CG2 ILE A 157     -59.598  -7.970 -27.081  1.00 34.86           C
ATOM   1245  CD1 ILE A 157     -62.524  -8.876 -26.428  1.00 31.55           C
ATOM   1246  N   THR A 158     -57.645  -5.679 -25.995  1.00 43.07           N
ATOM   1247  CA  THR A 158     -56.673  -4.853 -26.672  1.00 46.40           C
ATOM   1248  C   THR A 158     -55.728  -5.682 -27.492  1.00 48.92           C
ATOM   1249  O   THR A 158     -55.916  -6.875 -27.658  1.00 49.60           O
ATOM   1250  CB  THR A 158     -55.876  -3.975 -25.686  1.00 46.45           C
ATOM   1251  OG1 THR A 158     -55.171  -2.977 -26.422  1.00 47.84           O
ATOM   1252  CG2 THR A 158     -54.858  -4.778 -24.919  1.00 46.65           C
ATOM   1253  N   ASP A 159     -54.708  -5.019 -28.009  1.00 52.55           N
ATOM   1254  CA  ASP A 159     -53.618  -5.623 -28.783  1.00 55.85           C
ATOM   1255  C   ASP A 159     -53.976  -6.234 -30.107  1.00 57.69           C
ATOM   1256  O   ASP A 159     -54.310  -7.416 -30.187  1.00 58.05           O
ATOM   1257  CB  ASP A 159     -52.815  -6.624 -27.994  1.00 56.16           C
ATOM   1258  CG  ASP A 159     -51.398  -6.635 -28.438  1.00 58.94           C
ATOM   1259  OD1 ASP A 159     -50.949  -7.608 -29.087  1.00 62.29           O
ATOM   1260  OD2 ASP A 159     -50.740  -5.604 -28.195  1.00 63.33           O
ATOM   1261  N   PHE A 160     -53.844  -5.422 -31.153  1.00 60.44           N
ATOM   1262  CA  PHE A 160     -54.193  -5.824 -32.527  1.00 62.31           C
ATOM   1263  C   PHE A 160     -52.953  -5.963 -33.477  1.00 63.33           C
ATOM   1264  O   PHE A 160     -53.071  -6.001 -34.706  1.00 63.28           O
ATOM   1265  CB  PHE A 160     -55.315  -4.915 -33.066  1.00 62.31           C
ATOM   1266  CG  PHE A 160     -56.609  -4.999 -32.269  1.00 62.81           C
ATOM   1267  CD1 PHE A 160     -57.576  -5.973 -32.573  1.00 62.65           C
ATOM   1268  CD2 PHE A 160     -56.866  -4.108 -31.222  1.00 62.93           C
ATOM   1269  CE1 PHE A 160     -58.762  -6.056 -31.860  1.00 61.03           C
ATOM   1270  CE2 PHE A 160     -58.066  -4.192 -30.495  1.00 62.21           C
ATOM   1271  CZ  PHE A 160     -59.000  -5.170 -30.819  1.00 61.63           C
ATOM   1272  N   GLY A 161     -51.772  -6.091 -32.876  1.00 64.49           N
ATOM   1273  CA  GLY A 161     -50.591  -6.500 -33.610  1.00 66.06           C
ATOM   1274  C   GLY A 161     -50.612  -7.858 -34.318  1.00 67.00           C
ATOM   1275  O   GLY A 161     -49.608  -8.257 -34.909  1.00 67.93           O
ATOM   1276  N   LEU A 162     -51.717  -8.591 -34.271  1.00 67.39           N
ATOM   1277  CA  LEU A 162     -51.790  -9.843 -35.005  1.00 67.74           C
ATOM   1278  C   LEU A 162     -53.159  -9.990 -35.620  1.00 68.54           C
ATOM   1279  O   LEU A 162     -53.392 -10.884 -36.428  1.00 68.62           O
ATOM   1280  CB  LEU A 162     -51.491 -11.028 -34.094  1.00 67.50           C
ATOM   1281  CG  LEU A 162     -50.021 -11.384 -33.861  1.00 67.71           C
ATOM   1282  CD1 LEU A 162     -49.497 -10.806 -32.557  1.00 67.10           C
ATOM   1283  CD2 LEU A 162     -49.825 -12.892 -33.864  1.00 68.19           C
ATOM   1284  N   ALA A 163     -54.070  -9.105 -35.235  1.00 69.45           N
ATOM   1285  CA  ALA A 163     -55.448  -9.194 -35.677  1.00 70.28           C
ATOM   1286  C   ALA A 163     -55.512  -9.348 -37.207  1.00 71.11           C
ATOM   1287  O   ALA A 163     -54.731  -8.710 -37.914  1.00 71.57           O
ATOM   1288  CB  ALA A 163     -56.198  -7.971 -35.217  1.00 69.93           C
ATOM   1289  N   LYS A 164     -56.347 -10.191 -37.908  1.00151.97           N
ATOM   1290  CA  LYS A 164     -56.470 -10.405 -39.322  1.00151.97           C
ATOM   1291  CB  LYS A 164     -56.021 -11.806 -39.758  1.00151.97           C
ATOM   1292  CG  LYS A 164     -54.523 -12.024 -39.592  1.00151.97           C
ATOM   1293  CD  LYS A 164     -53.699 -11.077 -40.460  1.00151.97           C
ATOM   1294  CE  LYS A 164     -52.197 -11.210 -40.225  1.00151.97           C
ATOM   1295  NZ  LYS A 164     -51.456 -10.507 -41.294  1.00151.97           N
ATOM   1296  C   LYS A 164     -57.915 -10.324 -39.688  1.00151.97           C
ATOM   1297  O   LYS A 164     -58.774 -10.886 -39.010  1.00151.97           O
ATOM   1298  N   LEU A 165     -58.216  -9.584 -40.772  1.00131.43           N
ATOM   1299  CA  LEU A 165     -59.551  -9.554 -41.274  1.00131.43           C
ATOM   1300  CB  LEU A 165     -59.894  -8.334 -42.144  1.00131.43           C
ATOM   1301  CG  LEU A 165     -60.127  -7.054 -41.328  1.00131.43           C
ATOM   1302  CD1 LEU A 165     -60.468  -5.864 -42.240  1.00131.43           C
ATOM   1303  CD2 LEU A 165     -61.199  -7.290 -40.251  1.00131.43           C
ATOM   1304  C   LEU A 165     -59.709 -10.759 -42.123  1.00131.43           C
ATOM   1305  O   LEU A 165     -58.748 -11.251 -42.712  1.00131.43           O
ATOM   1306  N   LEU A 166     -60.938 -11.292 -42.182  1.00159.48           N
ATOM   1307  CA  LEU A 166     -61.157 -12.416 -43.040  1.00159.48           C
ATOM   1308  CB  LEU A 166     -61.878 -13.624 -42.404  1.00159.48           C
ATOM   1309  CG  LEU A 166     -60.990 -14.500 -41.498  1.00159.48           C
ATOM   1310  CD1 LEU A 166     -61.784 -15.680 -40.913  1.00159.48           C
ATOM   1311  CD2 LEU A 166     -59.726 -14.954 -42.246  1.00159.48           C
ATOM   1312  C   LEU A 166     -61.983 -11.963 -44.187  1.00159.48           C
ATOM   1313  O   LEU A 166     -62.810 -11.064 -44.054  1.00159.48           O
ATOM   1314  N   GLY A 167     -61.756 -12.570 -45.366  1.00139.82           N
ATOM   1315  CA  GLY A 167     -62.547 -12.212 -46.502  1.00139.82           C
ATOM   1316  C   GLY A 167     -63.932 -12.659 -46.164  1.00139.82           C
ATOM   1317  O   GLY A 167     -64.113 -13.620 -45.418  1.00139.82           O
ATOM   1318  N   ALA A 168     -64.951 -11.991 -46.734  1.00250.70           N
ATOM   1319  CA  ALA A 168     -66.303 -12.305 -46.372  1.00250.70           C
ATOM   1320  CB  ALA A 168     -67.346 -11.437 -47.100  1.00250.70           C
ATOM   1321  C   ALA A 168     -66.544 -13.741 -46.715  1.00250.70           C
ATOM   1322  O   ALA A 168     -67.259 -14.443 -46.002  1.00250.70           O
ATOM   1323  N   GLU A 169     -65.983 -14.187 -47.856  1.00230.60           N
ATOM   1324  CA  GLU A 169     -66.072 -15.545 -48.316  1.00230.60           C
ATOM   1325  CB  GLU A 169     -65.513 -15.711 -49.738  1.00230.60           C
ATOM   1326  CG  GLU A 169     -66.414 -15.136 -50.833  1.00230.60           C
ATOM   1327  CD  GLU A 169     -67.166 -16.291 -51.476  1.00230.60           C
ATOM   1328  OE1 GLU A 169     -66.553 -16.976 -52.340  1.00230.60           O
ATOM   1329  OE2 GLU A 169     -68.354 -16.507 -51.122  1.00230.60           O
ATOM   1330  C   GLU A 169     -65.268 -16.488 -47.458  1.00230.60           C
ATOM   1331  O   GLU A 169     -65.746 -17.568 -47.115  1.00230.60           O
ATOM   1332  N   GLU A 170     -64.033 -16.086 -47.082  1.00213.07           N
ATOM   1333  CA  GLU A 170     -63.055 -16.961 -46.474  1.00213.07           C
ATOM   1334  CB  GLU A 170     -61.636 -16.426 -46.719  1.00213.07           C
ATOM   1335  CG  GLU A 170     -60.526 -17.441 -46.491  1.00213.07           C
ATOM   1336  CD  GLU A 170     -59.218 -16.728 -46.781  1.00213.07           C
ATOM   1337  OE1 GLU A 170     -59.196 -15.475 -46.655  1.00213.07           O
ATOM   1338  OE2 GLU A 170     -58.221 -17.417 -47.125  1.00213.07           O
ATOM   1339  C   GLU A 170     -63.244 -17.153 -44.990  1.00213.07           C
ATOM   1340  O   GLU A 170     -63.465 -16.202 -44.244  1.00213.07           O
ATOM   1341  N   LYS A 171     -63.247 -18.435 -44.549  1.00 96.00           N
ATOM   1342  CA  LYS A 171     -63.339 -18.898 -43.184  1.00 96.00           C
ATOM   1343  CB  LYS A 171     -64.104 -20.227 -43.131  1.00 96.00           C
ATOM   1344  CG  LYS A 171     -65.549 -19.988 -43.589  1.00 96.00           C
ATOM   1345  CD  LYS A 171     -66.313 -21.206 -44.109  1.00 96.00           C
ATOM   1346  CE  LYS A 171     -67.684 -20.810 -44.674  1.00 96.00           C
ATOM   1347  NZ  LYS A 171     -68.299 -21.940 -45.407  1.00 96.00           N
ATOM   1348  C   LYS A 171     -62.027 -18.995 -42.437  1.00 96.00           C
ATOM   1349  O   LYS A 171     -61.988 -18.783 -41.224  1.00 96.00           O
ATOM   1350  N   GLU A 172     -60.524 -19.133 -42.961  1.00112.28           N
ATOM   1351  CA  GLU A 172     -59.410 -19.394 -42.019  1.00112.05           C
ATOM   1352  C   GLU A 172     -58.082 -18.747 -42.460  1.00111.94           C
ATOM   1353  O   GLU A 172     -57.602 -18.997 -43.572  1.00112.08           O
ATOM   1354  CB  GLU A 172     -59.210 -20.904 -41.812  1.00112.00           C
ATOM   1355  CG  GLU A 172     -59.539 -21.803 -43.019  1.00112.14           C
ATOM   1356  CD  GLU A 172     -59.621 -23.284 -42.659  1.00112.79           C
ATOM   1357  OE1 GLU A 172     -60.434 -23.638 -41.768  1.00112.19           O
ATOM   1358  OE2 GLU A 172     -58.871 -24.088 -43.274  1.00112.67           O
ATOM   1359  N   TYR A 173     -57.487 -17.924 -41.595  1.00111.60           N
ATOM   1360  CA  TYR A 173     -56.237 -17.244 -41.947  1.00111.47           C
ATOM   1361  C   TYR A 173     -55.054 -18.213 -41.989  1.00111.36           C
ATOM   1362  O   TYR A 173     -54.889 -19.045 -41.087  1.00111.18           O
ATOM   1363  CB  TYR A 173     -55.949 -16.070 -41.004  1.00111.41           C
ATOM   1364  CG  TYR A 173     -54.608 -15.392 -41.238  1.00111.69           C
ATOM   1365  CD1 TYR A 173     -54.356 -14.663 -42.419  1.00111.83           C
ATOM   1366  CD2 TYR A 173     -53.590 -15.481 -40.276  1.00112.11           C
ATOM   1367  CE1 TYR A 173     -53.109 -14.033 -42.628  1.00112.16           C
ATOM   1368  CE2 TYR A 173     -52.346 -14.860 -40.471  1.00112.76           C
ATOM   1369  CZ  TYR A 173     -52.105 -14.138 -41.645  1.00112.73           C
ATOM   1370  OH  TYR A 173     -50.868 -13.529 -41.813  1.00112.05           O
ATOM   1371  N   HIE A 174     -54.241 -18.087 -43.044  1.00111.29           N
ATOM   1372  CA  HIE A 174     -53.098 -18.976 -43.278  1.00111.13           C
ATOM   1373  C   HIE A 174     -51.772 -18.236 -43.111  1.00110.93           C
ATOM   1374  O   HIE A 174     -51.168 -17.799 -44.093  1.00111.10           O
ATOM   1375  CB  HIE A 174     -53.207 -19.666 -44.649  1.00111.11           C
ATOM   1376  CG  HIE A 174     -54.433 -20.521 -44.792  1.00111.69           C
ATOM   1377  ND1 HIE A 174     -54.561 -21.751 -44.180  1.00111.78           N
ATOM   1378  CD2 HIE A 174     -55.594 -20.313 -45.462  1.00111.83           C
ATOM   1379  CE1 HIE A 174     -55.745 -22.265 -44.470  1.00111.99           C
ATOM   1380  NE2 HIE A 174     -56.391 -21.413 -45.247  1.00111.79           N
ATOM   1381  N   ALA A 175     -51.341 -18.122 -41.848  1.00110.68           N
ATOM   1382  CA  ALA A 175     -50.141 -17.373 -41.423  1.00110.25           C
ATOM   1383  C   ALA A 175     -48.804 -17.890 -41.988  1.00110.04           C
ATOM   1384  O   ALA A 175     -48.751 -18.951 -42.625  1.00110.08           O
ATOM   1385  CB  ALA A 175     -50.082 -17.309 -39.890  1.00110.15           C
ATOM   1386  N   GLU A 176     -47.733 -17.128 -41.736  1.00109.51           N
ATOM   1387  CA  GLU A 176     -46.387 -17.433 -42.248  1.00108.89           C
ATOM   1388  C   GLU A 176     -45.434 -17.937 -41.146  1.00107.69           C
ATOM   1389  O   GLU A 176     -45.455 -19.124 -40.800  1.00107.45           O
ATOM   1390  CB  GLU A 176     -45.791 -16.203 -42.949  1.00109.38           C
ATOM   1391  CG  GLU A 176     -46.514 -15.763 -44.226  1.00111.12           C
ATOM   1392  CD  GLU A 176     -46.225 -14.300 -44.583  1.00113.64           C
ATOM   1393  OE1 GLU A 176     -45.398 -13.657 -43.885  1.00114.48           O
ATOM   1394  OE2 GLU A 176     -46.825 -13.791 -45.559  1.00114.68           O
ATOM   1395  N   GLY A 177     -44.600 -17.034 -40.620  1.00106.23           N
ATOM   1396  CA  GLY A 177     -43.710 -17.323 -39.487  1.00104.34           C
ATOM   1397  C   GLY A 177     -44.032 -16.444 -38.280  1.00102.93           C
ATOM   1398  O   GLY A 177     -45.205 -16.299 -37.906  1.00102.95           O
ATOM   1399  N   GLY A 178     -42.994 -15.864 -37.670  1.00101.39           N
ATOM   1400  CA  GLY A 178     -43.150 -14.950 -36.527  1.00 99.17           C
ATOM   1401  C   GLY A 178     -43.306 -15.647 -35.182  1.00 97.71           C
ATOM   1402  O   GLY A 178     -43.648 -16.836 -35.128  1.00 97.44           O
ATOM   1403  N   LYS A 179     -43.055 -14.899 -34.099  1.00 96.08           N
ATOM   1404  CA  LYS A 179     -43.159 -15.412 -32.705  1.00 94.31           C
ATOM   1405  C   LYS A 179     -44.615 -15.479 -32.202  1.00 92.45           C
ATOM   1406  O   LYS A 179     -45.350 -14.478 -32.225  1.00 92.11           O
ATOM   1407  CB  LYS A 179     -42.273 -14.607 -31.734  1.00 94.51           C
ATOM   1408  CG  LYS A 179     -40.804 -14.750 -32.043  1.00 95.79           C
ATOM   1409  CD  LYS A 179     -39.916 -13.890 -31.181  1.00 97.32           C
ATOM   1410  CE  LYS A 179     -38.475 -14.191 -31.560  1.00 98.14           C
ATOM   1411  NZ  LYS A 179     -37.503 -13.552 -30.649  1.00 99.63           N
ATOM   1412  N   VAL A 180     -45.033 -16.666 -31.761  1.00 89.74           N
ATOM   1413  CA  VAL A 180     -46.452 -16.887 -31.479  1.00 87.04           C
ATOM   1414  C   VAL A 180     -46.633 -17.400 -30.042  1.00 84.33           C
ATOM   1415  O   VAL A 180     -45.755 -18.120 -29.543  1.00 84.77           O
ATOM   1416  CB  VAL A 180     -47.127 -17.797 -32.572  1.00 87.36           C
ATOM   1417  CG1 VAL A 180     -48.618 -17.518 -32.647  1.00 87.95           C
ATOM   1418  CG2 VAL A 180     -46.541 -17.511 -33.962  1.00 86.98           C
ATOM   1419  N   PRO A 181     -47.730 -16.985 -29.354  1.00 81.10           N
ATOM   1420  CA  PRO A 181     -47.969 -17.446 -27.970  1.00 78.33           C
ATOM   1421  C   PRO A 181     -48.565 -18.853 -27.949  1.00 75.15           C
ATOM   1422  O   PRO A 181     -49.776 -19.008 -28.060  1.00 74.71           O
ATOM   1423  CB  PRO A 181     -48.976 -16.428 -27.439  1.00 78.75           C
ATOM   1424  CG  PRO A 181     -49.755 -16.015 -28.671  1.00 80.12           C
ATOM   1425  CD  PRO A 181     -48.786 -16.062 -29.822  1.00 80.57           C
ATOM   1426  N   ILE A 182     -47.712 -19.863 -27.817  1.00 71.50           N
ATOM   1427  CA  ILE A 182     -48.119 -21.250 -28.045  1.00 68.02           C
ATOM   1428  C   ILE A 182     -49.210 -21.690 -27.077  1.00 65.24           C
ATOM   1429  O   ILE A 182     -50.234 -22.274 -27.472  1.00 64.39           O
ATOM   1430  CB  ILE A 182     -46.901 -22.229 -27.925  1.00 68.44           C
ATOM   1431  CG1 ILE A 182     -45.984 -22.137 -29.156  1.00 68.45           C
ATOM   1432  CG2 ILE A 182     -47.369 -23.666 -27.750  1.00 67.18           C
ATOM   1433  CD1 ILE A 182     -46.564 -22.741 -30.453  1.00 68.37           C
ATOM   1434  N   LYS A 183     -48.961 -21.383 -25.808  1.00 61.71           N
ATOM   1435  CA  LYS A 183     -49.776 -21.834 -24.711  1.00 58.34           C
ATOM   1436  C   LYS A 183     -51.203 -21.257 -24.737  1.00 56.33           C
ATOM   1437  O   LYS A 183     -52.001 -21.563 -23.860  1.00 56.07           O
ATOM   1438  CB  LYS A 183     -49.102 -21.453 -23.391  1.00 58.70           C
ATOM   1439  CG  LYS A 183     -47.618 -21.754 -23.259  1.00 58.10           C
ATOM   1440  CD  LYS A 183     -47.372 -23.046 -22.477  1.00 56.98           C
ATOM   1441  CE  LYS A 183     -45.889 -23.284 -22.180  1.00 55.67           C
ATOM   1442  NZ  LYS A 183     -45.480 -22.739 -20.833  1.00 54.82           N
ATOM   1443  N   TRP A 184     -51.533 -20.427 -25.729  1.00 53.54           N
ATOM   1444  CA  TRP A 184     -52.883 -19.895 -25.876  1.00 50.09           C
ATOM   1445  C   TRP A 184     -53.552 -20.353 -27.122  1.00 49.77           C
ATOM   1446  O   TRP A 184     -54.723 -20.065 -27.297  1.00 49.58           O
ATOM   1447  CB  TRP A 184     -52.886 -18.375 -25.873  1.00 49.54           C
ATOM   1448  CG  TRP A 184     -52.728 -17.810 -24.503  1.00 46.28           C
ATOM   1449  CD1 TRP A 184     -53.701 -17.276 -23.734  1.00 43.08           C
ATOM   1450  CD2 TRP A 184     -51.524 -17.766 -23.719  1.00 44.78           C
ATOM   1451  NE1 TRP A 184     -53.199 -16.900 -22.521  1.00 42.81           N
ATOM   1452  CE2 TRP A 184     -51.862 -17.179 -22.481  1.00 44.26           C
ATOM   1453  CE3 TRP A 184     -50.191 -18.169 -23.943  1.00 42.71           C
ATOM   1454  CZ2 TRP A 184     -50.919 -16.963 -21.466  1.00 44.49           C
ATOM   1455  CZ3 TRP A 184     -49.260 -17.970 -22.944  1.00 42.14           C
ATOM   1456  CH2 TRP A 184     -49.626 -17.364 -21.715  1.00 43.88           C
ATOM   1457  N   MET A 185     -52.843 -21.067 -27.997  1.00 49.80           N
ATOM   1458  CA  MET A 185     -53.379 -21.300 -29.346  1.00 50.37           C
ATOM   1459  C   MET A 185     -54.061 -22.606 -29.497  1.00 50.48           C
ATOM   1460  O   MET A 185     -53.635 -23.601 -28.943  1.00 50.92           O
ATOM   1461  CB  MET A 185     -52.324 -21.167 -30.446  1.00 50.61           C
ATOM   1462  CG  MET A 185     -51.116 -20.325 -30.055  1.00 51.82           C
ATOM   1463  SD  MET A 185     -49.892 -20.001 -31.336  1.00 54.00           S
ATOM   1464  CE  MET A 185     -50.101 -21.341 -32.512  1.00 51.02           C
ATOM   1465  N   ALA A 186     -55.124 -22.583 -30.282  1.00 51.09           N
ATOM   1466  CA  ALA A 186     -55.839 -23.763 -30.686  1.00 51.73           C
ATOM   1467  C   ALA A 186     -54.857 -24.731 -31.305  1.00 52.92           C
ATOM   1468  O   ALA A 186     -53.703 -24.374 -31.574  1.00 53.15           O
ATOM   1469  CB  ALA A 186     -56.887 -23.390 -31.672  1.00 51.26           C
ATOM   1470  N   LEU A 187     -55.301 -25.966 -31.522  1.00 54.14           N
ATOM   1471  CA  LEU A 187     -54.425 -26.972 -32.103  1.00 54.77           C
ATOM   1472  C   LEU A 187     -54.325 -26.770 -33.609  1.00 55.22           C
ATOM   1473  O   LEU A 187     -53.226 -26.824 -34.149  1.00 54.48           O
ATOM   1474  CB  LEU A 187     -54.897 -28.376 -31.753  1.00 54.72           C
ATOM   1475  CG  LEU A 187     -54.012 -29.546 -32.193  1.00 54.59           C
ATOM   1476  CD1 LEU A 187     -52.819 -29.819 -31.249  1.00 53.45           C
ATOM   1477  CD2 LEU A 187     -54.908 -30.769 -32.333  1.00 55.35           C
ATOM   1478  N   GLU A 188     -55.457 -26.499 -34.271  1.00 56.21           N
ATOM   1479  CA  GLU A 188     -55.432 -26.210 -35.711  1.00 57.47           C
ATOM   1480  C   GLU A 188     -54.417 -25.107 -35.970  1.00 58.21           C
ATOM   1481  O   GLU A 188     -53.697 -25.159 -36.965  1.00 58.67           O
ATOM   1482  CB  GLU A 188     -56.788 -25.788 -36.280  1.00 57.43           C
ATOM   1483  CG  GLU A 188     -58.000 -26.043 -35.377  1.00 59.00           C
ATOM   1484  CD  GLU A 188     -58.337 -24.849 -34.465  1.00 58.93           C
ATOM   1485  OE1 GLU A 188     -59.014 -23.885 -34.920  1.00 56.55           O
ATOM   1486  OE2 GLU A 188     -57.920 -24.895 -33.286  1.00 59.14           O
ATOM   1487  N   SER A 189     -54.335 -24.132 -35.058  1.00 58.61           N
ATOM   1488  CA  SER A 189     -53.360 -23.045 -35.181  1.00 58.71           C
ATOM   1489  C   SER A 189     -51.926 -23.535 -35.014  1.00 58.63           C
ATOM   1490  O   SER A 189     -51.040 -23.150 -35.760  1.00 58.61           O
ATOM   1491  CB  SER A 189     -53.676 -21.928 -34.190  1.00 58.89           C
ATOM   1492  OG  SER A 189     -54.973 -21.398 -34.429  1.00 59.14           O
ATOM   1493  N   ILE A 190     -51.695 -24.416 -34.056  1.00 59.16           N
ATOM   1494  CA  ILE A 190     -50.326 -24.922 -33.837  1.00 59.65           C
ATOM   1495  C   ILE A 190     -49.808 -25.821 -34.977  1.00 60.24           C
ATOM   1496  O   ILE A 190     -48.613 -25.851 -35.246  1.00 60.37           O
ATOM   1497  CB  ILE A 190     -50.137 -25.627 -32.445  1.00 59.36           C
ATOM   1498  CG1 ILE A 190     -50.552 -24.686 -31.291  1.00 58.65           C
ATOM   1499  CG2 ILE A 190     -48.709 -26.054 -32.272  1.00 58.34           C
ATOM   1500  CD1 ILE A 190     -50.225 -25.173 -29.869  1.00 57.52           C
ATOM   1501  N   LEU A 191     -50.702 -26.536 -35.656  1.00 60.93           N
ATOM   1502  CA  LEU A 191     -50.267 -27.552 -36.621  1.00 60.90           C
ATOM   1503  C   LEU A 191     -50.461 -27.144 -38.074  1.00 61.62           C
ATOM   1504  O   LEU A 191     -49.859 -27.728 -38.967  1.00 62.13           O
ATOM   1505  CB  LEU A 191     -50.988 -28.891 -36.392  1.00 60.10           C
ATOM   1506  CG  LEU A 191     -51.093 -29.627 -35.067  1.00 57.82           C
ATOM   1507  CD1 LEU A 191     -52.111 -30.704 -35.285  1.00 58.12           C
ATOM   1508  CD2 LEU A 191     -49.810 -30.225 -34.592  1.00 54.95           C
ATOM   1509  N   HIE A 192     -51.336 -26.188 -38.333  1.00 62.12           N
ATOM   1510  CA  HIE A 192     -51.629 -25.847 -39.719  1.00 62.94           C
ATOM   1511  C   HIE A 192     -51.590 -24.332 -39.920  1.00 62.74           C
ATOM   1512  O   HIE A 192     -51.803 -23.845 -41.024  1.00 63.01           O
ATOM   1513  CB  HIE A 192     -52.987 -26.438 -40.140  1.00 63.22           C
ATOM   1514  CG  HIE A 192     -53.106 -27.928 -39.934  1.00 66.50           C
ATOM   1515  ND1 HIE A 192     -52.554 -28.591 -38.853  1.00 67.76           N
ATOM   1516  CD2 HIE A 192     -53.751 -28.880 -40.659  1.00 68.69           C
ATOM   1517  CE1 HIE A 192     -52.836 -29.881 -38.930  1.00 67.61           C
ATOM   1518  NE2 HIE A 192     -53.561 -30.084 -40.017  1.00 68.14           N
ATOM   1519  N   ARG A 193     -51.297 -23.601 -38.844  1.00 62.49           N
ATOM   1520  CA  ARG A 193     -51.390 -22.142 -38.802  1.00 62.25           C
ATOM   1521  C   ARG A 193     -52.724 -21.621 -39.314  1.00 61.62           C
ATOM   1522  O   ARG A 193     -52.789 -20.562 -39.954  1.00 62.05           O
ATOM   1523  CB  ARG A 193     -50.238 -21.501 -39.548  1.00 62.37           C
ATOM   1524  CG  ARG A 193     -48.937 -22.105 -39.175  1.00 65.53           C
ATOM   1525  CD  ARG A 193     -48.082 -22.215 -40.406  1.00 71.69           C
ATOM   1526  NE  ARG A 193     -46.664 -22.017 -40.101  1.00 76.23           N
ATOM   1527  CZ  ARG A 193     -45.662 -22.271 -40.944  1.00 78.29           C
ATOM   1528  NH1 ARG A 193     -44.408 -22.045 -40.550  1.00 79.77           N
ATOM   1529  NH2 ARG A 193     -45.903 -22.751 -42.170  1.00 78.01           N
ATOM   1530  N   ILE A 194     -53.783 -22.369 -39.016  1.00 60.38           N
ATOM   1531  CA  ILE A 194     -55.151 -21.963 -39.307  1.00 59.04           C
ATOM   1532  C   ILE A 194     -55.695 -21.141 -38.133  1.00 57.82           C
ATOM   1533  O   ILE A 194     -55.570 -21.545 -36.968  1.00 57.66           O
ATOM   1534  CB  ILE A 194     -56.050 -23.200 -39.504  1.00 59.24           C
ATOM   1535  CG1 ILE A 194     -55.664 -23.957 -40.774  1.00 59.71           C
ATOM   1536  CG2 ILE A 194     -57.528 -22.819 -39.513  1.00 59.64           C
ATOM   1537  CD1 ILE A 194     -56.524 -25.209 -41.043  1.00 59.91           C
ATOM   1538  N   TYR A 195     -56.300 -19.999 -38.447  1.00 56.12           N
ATOM   1539  CA  TYR A 195     -56.939 -19.148 -37.450  1.00 54.90           C
ATOM   1540  C   TYR A 195     -58.356 -18.795 -37.858  1.00 54.36           C
ATOM   1541  O   TYR A 195     -58.567 -18.113 -38.872  1.00 54.75           O
ATOM   1542  CB  TYR A 195     -56.150 -17.865 -37.250  1.00 54.64           C
ATOM   1543  CG  TYR A 195     -54.728 -18.084 -36.783  1.00 55.91           C
ATOM   1544  CD1 TYR A 195     -54.346 -17.757 -35.481  1.00 56.37           C
ATOM   1545  CD2 TYR A 195     -53.765 -18.624 -37.638  1.00 56.30           C
ATOM   1546  CE1 TYR A 195     -53.055 -17.960 -35.044  1.00 57.12           C
ATOM   1547  CE2 TYR A 195     -52.474 -18.833 -37.204  1.00 57.85           C
ATOM   1548  CZ  TYR A 195     -52.123 -18.495 -35.907  1.00 57.86           C
ATOM   1549  OH  TYR A 195     -50.831 -18.689 -35.481  1.00 58.93           O
ATOM   1550  N   THR A 196     -59.333 -19.267 -37.079  1.00 53.16           N
ATOM   1551  CA  THR A 196     -60.725 -18.884 -37.295  1.00 51.49           C
ATOM   1552  C   THR A 196     -61.222 -18.163 -36.050  1.00 50.45           C
ATOM   1553  O   THR A 196     -60.437 -17.952 -35.112  1.00 50.23           O
ATOM   1554  CB  THR A 196     -61.607 -20.089 -37.693  1.00 51.42           C
ATOM   1555  OG1 THR A 196     -62.094 -20.766 -36.531  1.00 52.88           O
ATOM   1556  CG2 THR A 196     -60.824 -21.049 -38.533  1.00 50.39           C
ATOM   1557  N   HIE A 197     -62.494 -17.747 -36.043  1.00 48.88           N
ATOM   1558  CA  HIE A 197     -63.061 -17.170 -34.830  1.00 47.64           C
ATOM   1559  C   HIE A 197     -63.074 -18.246 -33.751  1.00 47.05           C
ATOM   1560  O   HIE A 197     -62.946 -17.943 -32.573  1.00 47.25           O
ATOM   1561  CB  HIE A 197     -64.459 -16.596 -35.045  1.00 47.51           C
ATOM   1562  CG  HIE A 197     -64.518 -15.456 -36.023  1.00 48.87           C
ATOM   1563  ND1 HIE A 197     -63.740 -14.318 -35.909  1.00 50.32           N
ATOM   1564  CD2 HIE A 197     -65.305 -15.261 -37.111  1.00 49.27           C
ATOM   1565  CE1 HIE A 197     -64.033 -13.484 -36.891  1.00 48.84           C
ATOM   1566  NE2 HIE A 197     -64.984 -14.030 -37.630  1.00 48.87           N
ATOM   1567  N   GLN A 198     -63.183 -19.513 -34.162  1.00 46.18           N
ATOM   1568  CA  GLN A 198     -63.108 -20.631 -33.230  1.00 45.03           C
ATOM   1569  C   GLN A 198     -61.740 -20.920 -32.639  1.00 44.43           C
ATOM   1570  O   GLN A 198     -61.668 -21.588 -31.620  1.00 44.87           O
ATOM   1571  CB  GLN A 198     -63.665 -21.895 -33.829  1.00 44.63           C
ATOM   1572  CG  GLN A 198     -65.071 -21.746 -34.259  1.00 46.04           C
ATOM   1573  CD  GLN A 198     -65.989 -21.443 -33.115  1.00 47.97           C
ATOM   1574  OE1 GLN A 198     -66.473 -20.317 -32.969  1.00 50.80           O
ATOM   1575  NE2 GLN A 198     -66.251 -22.444 -32.293  1.00 48.18           N
ATOM   1576  N   SER A 199     -60.657 -20.446 -33.238  1.00 43.49           N
ATOM   1577  CA  SER A 199     -59.387 -20.590 -32.549  1.00 43.04           C
ATOM   1578  C   SER A 199     -59.316 -19.483 -31.526  1.00 42.81           C
ATOM   1579  O   SER A 199     -58.573 -19.574 -30.550  1.00 43.09           O
ATOM   1580  CB  SER A 199     -58.192 -20.548 -33.496  1.00 43.03           C
ATOM   1581  OG  SER A 199     -58.130 -19.318 -34.183  1.00 43.98           O
ATOM   1582  N   ASP A 200     -60.107 -18.436 -31.741  1.00 42.50           N
ATOM   1583  CA  ASP A 200     -60.140 -17.306 -30.806  1.00 42.31           C
ATOM   1584  C   ASP A 200     -60.873 -17.754 -29.539  1.00 42.00           C
ATOM   1585  O   ASP A 200     -60.414 -17.501 -28.401  1.00 41.67           O
ATOM   1586  CB  ASP A 200     -60.779 -16.056 -31.448  1.00 42.17           C
ATOM   1587  CG  ASP A 200     -59.736 -15.089 -32.097  1.00 41.48           C
ATOM   1588  OD1 ASP A 200     -60.163 -14.074 -32.676  1.00 41.11           O
ATOM   1589  OD2 ASP A 200     -58.510 -15.306 -32.017  1.00 40.98           O
ATOM   1590  N   VAL A 201     -61.974 -18.481 -29.759  1.00 41.50           N
ATOM   1591  CA  VAL A 201     -62.707 -19.144 -28.678  1.00 41.28           C
ATOM   1592  C   VAL A 201     -61.770 -19.965 -27.776  1.00 41.28           C
ATOM   1593  O   VAL A 201     -61.776 -19.803 -26.550  1.00 41.28           O
ATOM   1594  CB  VAL A 201     -63.853 -19.999 -29.215  1.00 41.05           C
ATOM   1595  CG1 VAL A 201     -64.379 -20.949 -28.131  1.00 41.86           C
ATOM   1596  CG2 VAL A 201     -64.958 -19.103 -29.714  1.00 40.01           C
ATOM   1597  N   TRP A 202     -60.940 -20.807 -28.387  1.00 40.73           N
ATOM   1598  CA  TRP A 202     -59.962 -21.566 -27.633  1.00 40.10           C
ATOM   1599  C   TRP A 202     -59.106 -20.649 -26.764  1.00 40.03           C
ATOM   1600  O   TRP A 202     -58.878 -20.938 -25.584  1.00 39.85           O
ATOM   1601  CB  TRP A 202     -59.092 -22.402 -28.559  1.00 39.62           C
ATOM   1602  CG  TRP A 202     -58.047 -23.260 -27.841  1.00 39.39           C
ATOM   1603  CD1 TRP A 202     -57.024 -22.819 -27.012  1.00 38.47           C
ATOM   1604  CD2 TRP A 202     -57.891 -24.695 -27.930  1.00 37.96           C
ATOM   1605  NE1 TRP A 202     -56.271 -23.896 -26.566  1.00 37.91           N
ATOM   1606  CE2 TRP A 202     -56.765 -25.051 -27.122  1.00 36.90           C
ATOM   1607  CE3 TRP A 202     -58.569 -25.709 -28.635  1.00 36.19           C
ATOM   1608  CZ2 TRP A 202     -56.326 -26.373 -26.984  1.00 34.61           C
ATOM   1609  CZ3 TRP A 202     -58.130 -27.018 -28.494  1.00 34.62           C
ATOM   1610  CH2 TRP A 202     -57.016 -27.339 -27.668  1.00 34.20           C
ATOM   1611  N   SER A 203     -58.641 -19.535 -27.313  1.00 39.91           N
ATOM   1612  CA  SER A 203     -57.762 -18.681 -26.501  1.00 40.07           C
ATOM   1613  C   SER A 203     -58.553 -17.980 -25.416  1.00 39.67           C
ATOM   1614  O   SER A 203     -58.009 -17.661 -24.341  1.00 39.48           O
ATOM   1615  CB  SER A 203     -56.999 -17.695 -27.351  1.00 40.04           C
ATOM   1616  OG  SER A 203     -56.718 -18.325 -28.585  1.00 42.03           O
ATOM   1617  N   TYR A 204     -59.845 -17.780 -25.690  1.00 38.92           N
ATOM   1618  CA  TYR A 204     -60.778 -17.333 -24.655  1.00 38.20           C
ATOM   1619  C   TYR A 204     -60.748 -18.243 -23.402  1.00 37.55           C
ATOM   1620  O   TYR A 204     -60.499 -17.767 -22.298  1.00 37.22           O
ATOM   1621  CB  TYR A 204     -62.181 -17.216 -25.230  1.00 37.59           C
ATOM   1622  CG  TYR A 204     -63.215 -16.700 -24.254  1.00 37.59           C
ATOM   1623  CD1 TYR A 204     -64.081 -17.576 -23.611  1.00 37.99           C
ATOM   1624  CD2 TYR A 204     -63.348 -15.332 -23.989  1.00 36.27           C
ATOM   1625  CE1 TYR A 204     -65.045 -17.117 -22.742  1.00 36.82           C
ATOM   1626  CE2 TYR A 204     -64.328 -14.859 -23.137  1.00 34.62           C
ATOM   1627  CZ  TYR A 204     -65.170 -15.766 -22.514  1.00 36.50           C
ATOM   1628  OH  TYR A 204     -66.143 -15.338 -21.638  1.00 38.22           O
ATOM   1629  N   GLY A 205     -60.988 -19.542 -23.606  1.00 37.03           N
ATOM   1630  CA  GLY A 205     -60.905 -20.562 -22.566  1.00 35.98           C
ATOM   1631  C   GLY A 205     -59.615 -20.412 -21.782  1.00 35.62           C
ATOM   1632  O   GLY A 205     -59.605 -20.392 -20.558  1.00 36.46           O
ATOM   1633  N   VAL A 206     -58.507 -20.263 -22.470  1.00 34.75           N
ATOM   1634  CA  VAL A 206     -57.262 -20.123 -21.740  1.00 33.78           C
ATOM   1635  C   VAL A 206     -57.290 -18.819 -20.907  1.00 34.46           C
ATOM   1636  O   VAL A 206     -56.886 -18.810 -19.759  1.00 35.00           O
ATOM   1637  CB  VAL A 206     -56.025 -20.175 -22.674  1.00 32.64           C
ATOM   1638  CG1 VAL A 206     -54.842 -20.278 -21.866  1.00 30.81           C
ATOM   1639  CG2 VAL A 206     -56.092 -21.349 -23.590  1.00 30.78           C
ATOM   1640  N   THR A 207     -57.770 -17.725 -21.492  1.00 34.78           N
ATOM   1641  CA  THR A 207     -57.884 -16.456 -20.786  1.00 34.96           C
ATOM   1642  C   THR A 207     -58.753 -16.658 -19.533  1.00 35.94           C
ATOM   1643  O   THR A 207     -58.424 -16.161 -18.453  1.00 35.98           O
ATOM   1644  CB  THR A 207     -58.519 -15.403 -21.720  1.00 34.41           C
ATOM   1645  OG1 THR A 207     -57.676 -15.255 -22.855  1.00 36.20           O
ATOM   1646  CG2 THR A 207     -58.660 -14.075 -21.070  1.00 32.39           C
ATOM   1647  N   VAL A 208     -59.861 -17.390 -19.669  1.00 36.61           N
ATOM   1648  CA  VAL A 208     -60.763 -17.571 -18.548  1.00 37.48           C
ATOM   1649  C   VAL A 208     -60.025 -18.329 -17.444  1.00 38.57           C
ATOM   1650  O   VAL A 208     -60.060 -17.946 -16.253  1.00 38.68           O
ATOM   1651  CB  VAL A 208     -62.042 -18.283 -18.960  1.00 37.29           C
ATOM   1652  CG1 VAL A 208     -63.013 -18.285 -17.811  1.00 36.28           C
ATOM   1653  CG2 VAL A 208     -62.668 -17.547 -20.149  1.00 38.44           C
ATOM   1654  N   TRP A 209     -59.327 -19.377 -17.862  1.00 39.12           N
ATOM   1655  CA  TRP A 209     -58.494 -20.138 -16.971  1.00 40.25           C
ATOM   1656  C   TRP A 209     -57.418 -19.275 -16.319  1.00 39.98           C
ATOM   1657  O   TRP A 209     -57.111 -19.435 -15.138  1.00 40.30           O
ATOM   1658  CB  TRP A 209     -57.863 -21.275 -17.737  1.00 41.23           C
ATOM   1659  CG  TRP A 209     -57.135 -22.264 -16.879  1.00 44.85           C
ATOM   1660  CD1 TRP A 209     -57.592 -23.483 -16.451  1.00 47.14           C
ATOM   1661  CD2 TRP A 209     -55.809 -22.130 -16.374  1.00 47.38           C
ATOM   1662  NE1 TRP A 209     -56.630 -24.112 -15.702  1.00 47.77           N
ATOM   1663  CE2 TRP A 209     -55.524 -23.302 -15.636  1.00 48.42           C
ATOM   1664  CE3 TRP A 209     -54.828 -21.131 -16.472  1.00 47.56           C
ATOM   1665  CZ2 TRP A 209     -54.291 -23.505 -14.997  1.00 47.72           C
ATOM   1666  CZ3 TRP A 209     -53.613 -21.330 -15.832  1.00 48.10           C
ATOM   1667  CH2 TRP A 209     -53.353 -22.519 -15.115  1.00 47.24           C
ATOM   1668  N   GLU A 210     -56.845 -18.346 -17.060  1.00 39.93           N
ATOM   1669  CA  GLU A 210     -55.925 -17.428 -16.426  1.00 40.12           C
ATOM   1670  C   GLU A 210     -56.625 -16.669 -15.302  1.00 40.33           C
ATOM   1671  O   GLU A 210     -56.089 -16.606 -14.208  1.00 41.30           O
ATOM   1672  CB  GLU A 210     -55.329 -16.466 -17.413  1.00 39.92           C
ATOM   1673  CG  GLU A 210     -54.367 -17.068 -18.398  1.00 41.33           C
ATOM   1674  CD  GLU A 210     -53.675 -15.968 -19.183  1.00 43.48           C
ATOM   1675  OE1 GLU A 210     -52.573 -15.543 -18.760  1.00 45.08           O
ATOM   1676  OE2 GLU A 210     -54.269 -15.478 -20.169  1.00 42.79           O
ATOM   1677  N   LEU A 211     -57.832 -16.151 -15.540  1.00 39.82           N
ATOM   1678  CA  LEU A 211     -58.538 -15.387 -14.513  1.00 39.29           C
ATOM   1679  C   LEU A 211     -58.911 -16.226 -13.301  1.00 39.56           C
ATOM   1680  O   LEU A 211     -58.718 -15.807 -12.153  1.00 39.46           O
ATOM   1681  CB  LEU A 211     -59.784 -14.720 -15.074  1.00 38.83           C
ATOM   1682  CG  LEU A 211     -59.603 -13.894 -16.351  1.00 38.98           C
ATOM   1683  CD1 LEU A 211     -60.865 -13.200 -16.690  1.00 34.78           C
ATOM   1684  CD2 LEU A 211     -58.432 -12.886 -16.240  1.00 40.75           C
ATOM   1685  N   MET A 212     -59.439 -17.417 -13.547  1.00 39.69           N
ATOM   1686  CA  MET A 212     -59.941 -18.249 -12.449  1.00 39.61           C
ATOM   1687  C   MET A 212     -58.793 -18.697 -11.545  1.00 39.98           C
ATOM   1688  O   MET A 212     -58.998 -18.955 -10.346  1.00 39.77           O
ATOM   1689  CB  MET A 212     -60.733 -19.449 -12.976  1.00 39.26           C
ATOM   1690  CG  MET A 212     -61.892 -19.048 -13.884  1.00 39.39           C
ATOM   1691  SD  MET A 212     -62.988 -17.901 -13.011  1.00 40.06           S
ATOM   1692  CE  MET A 212     -64.272 -17.528 -14.207  1.00 38.96           C
ATOM   1693  N   THR A 213     -57.579 -18.779 -12.094  1.00 39.87           N
ATOM   1694  CA  THR A 213     -56.485 -19.228 -11.247  1.00 40.16           C
ATOM   1695  C   THR A 213     -55.691 -18.035 -10.804  1.00 40.56           C
ATOM   1696  O   THR A 213     -54.515 -18.165 -10.498  1.00 40.98           O
ATOM   1697  CB  THR A 213     -55.522 -20.242 -11.924  1.00 39.83           C
ATOM   1698  OG1 THR A 213     -54.853 -19.602 -12.998  1.00 39.75           O
ATOM   1699  CG2 THR A 213     -56.250 -21.505 -12.429  1.00 40.07           C
ATOM   1700  N   PHE A 214     -56.330 -16.870 -10.833  1.00 41.06           N
ATOM   1701  CA  PHE A 214     -55.741 -15.602 -10.425  1.00 41.45           C
ATOM   1702  C   PHE A 214     -54.450 -15.251 -11.100  1.00 42.44           C
ATOM   1703  O   PHE A 214     -53.618 -14.529 -10.553  1.00 43.38           O
ATOM   1704  CB  PHE A 214     -55.619 -15.546  -8.919  1.00 40.93           C
ATOM   1705  CG  PHE A 214     -56.936 -15.608  -8.255  1.00 40.04           C
ATOM   1706  CD1 PHE A 214     -57.670 -14.464  -8.072  1.00 40.28           C
ATOM   1707  CD2 PHE A 214     -57.480 -16.823  -7.902  1.00 39.03           C
ATOM   1708  CE1 PHE A 214     -58.911 -14.526  -7.509  1.00 42.01           C
ATOM   1709  CE2 PHE A 214     -58.708 -16.907  -7.322  1.00 38.49           C
ATOM   1710  CZ  PHE A 214     -59.434 -15.764  -7.125  1.00 41.76           C
ATOM   1711  N   GLY A 215     -54.289 -15.765 -12.303  1.00 43.04           N
ATOM   1712  CA  GLY A 215     -53.193 -15.363 -13.121  1.00 43.89           C
ATOM   1713  C   GLY A 215     -52.074 -16.353 -13.137  1.00 44.32           C
ATOM   1714  O   GLY A 215     -50.916 -15.958 -13.200  1.00 44.72           O
ATOM   1715  N   SER A 216     -52.399 -17.635 -13.131  1.00 44.46           N
ATOM   1716  CA  SER A 216     -51.351 -18.623 -13.278  1.00 45.13           C
ATOM   1717  C   SER A 216     -50.816 -18.613 -14.672  1.00 45.52           C
ATOM   1718  O   SER A 216     -51.292 -17.862 -15.520  1.00 46.21           O
ATOM   1719  CB  SER A 216     -51.843 -20.011 -12.949  1.00 45.00           C
ATOM   1720  OG  SER A 216     -51.971 -20.113 -11.558  1.00 45.97           O
ATOM   1721  N   LYS A 217     -49.804 -19.449 -14.893  1.00 45.96           N
ATOM   1722  CA  LYS A 217     -49.152 -19.576 -16.177  1.00 45.70           C
ATOM   1723  C   LYS A 217     -49.579 -20.917 -16.720  1.00 45.57           C
ATOM   1724  O   LYS A 217     -49.304 -21.928 -16.095  1.00 45.66           O
ATOM   1725  CB  LYS A 217     -47.627 -19.524 -16.013  1.00 46.18           C
ATOM   1726  CG  LYS A 217     -47.085 -18.376 -15.182  1.00 46.81           C
ATOM   1727  CD  LYS A 217     -45.711 -17.982 -15.663  1.00 49.78           C
ATOM   1728  CE  LYS A 217     -44.924 -17.268 -14.551  1.00 53.41           C
ATOM   1729  NZ  LYS A 217     -43.616 -16.729 -15.071  1.00 54.42           N
ATOM   1730  N   PRO A 218     -50.289 -20.935 -17.861  1.00 45.74           N
ATOM   1731  CA  PRO A 218     -50.784 -22.210 -18.376  1.00 45.93           C
ATOM   1732  C   PRO A 218     -49.647 -23.132 -18.738  1.00 47.02           C
ATOM   1733  O   PRO A 218     -48.706 -22.720 -19.404  1.00 47.47           O
ATOM   1734  CB  PRO A 218     -51.581 -21.827 -19.622  1.00 45.31           C
ATOM   1735  CG  PRO A 218     -51.200 -20.433 -19.945  1.00 45.33           C
ATOM   1736  CD  PRO A 218     -50.689 -19.790 -18.701  1.00 45.75           C
ATOM   1737  N   TYR A 219     -49.753 -24.375 -18.280  1.00 48.50           N
ATOM   1738  CA  TYR A 219     -48.773 -25.426 -18.494  1.00 49.46           C
ATOM   1739  C   TYR A 219     -47.457 -24.938 -18.024  1.00 51.26           C
ATOM   1740  O   TYR A 219     -46.444 -25.187 -18.678  1.00 51.39           O
ATOM   1741  CB  TYR A 219     -48.645 -25.815 -19.952  1.00 48.51           C
ATOM   1742  CG  TYR A 219     -49.940 -25.864 -20.712  1.00 48.88           C
ATOM   1743  CD1 TYR A 219     -50.742 -27.013 -20.703  1.00 47.84           C
ATOM   1744  CD2 TYR A 219     -50.369 -24.760 -21.459  1.00 48.26           C
ATOM   1745  CE1 TYR A 219     -51.922 -27.064 -21.417  1.00 47.57           C
ATOM   1746  CE2 TYR A 219     -51.548 -24.797 -22.178  1.00 47.70           C
ATOM   1747  CZ  TYR A 219     -52.314 -25.948 -22.163  1.00 48.11           C
ATOM   1748  OH  TYR A 219     -53.472 -25.968 -22.897  1.00 47.78           O
ATOM   1749  N   ASP A 220     -47.463 -24.230 -16.896  1.00 53.66           N
ATOM   1750  CA  ASP A 220     -46.220 -23.747 -16.354  1.00 56.64           C
ATOM   1751  C   ASP A 220     -45.315 -24.924 -16.098  1.00 58.80           C
ATOM   1752  O   ASP A 220     -45.737 -25.900 -15.473  1.00 59.26           O
ATOM   1753  CB  ASP A 220     -46.407 -23.017 -15.055  1.00 56.84           C
ATOM   1754  CG  ASP A 220     -45.165 -22.274 -14.666  1.00 57.83           C
ATOM   1755  OD1 ASP A 220     -45.213 -21.421 -13.741  1.00 58.40           O
ATOM   1756  OD2 ASP A 220     -44.138 -22.541 -15.332  1.00 58.95           O
ATOM   1757  N   GLY A 221     -44.074 -24.829 -16.582  1.00 61.06           N
ATOM   1758  CA  GLY A 221     -43.138 -25.956 -16.516  1.00 63.23           C
ATOM   1759  C   GLY A 221     -42.965 -26.645 -17.862  1.00 64.71           C
ATOM   1760  O   GLY A 221     -41.829 -26.812 -18.347  1.00 64.71           O
ATOM   1761  N   ILE A 222     -44.075 -27.049 -18.479  1.00 65.85           N
ATOM   1762  CA  ILE A 222     -43.993 -27.616 -19.830  1.00 67.25           C
ATOM   1763  C   ILE A 222     -43.447 -26.586 -20.835  1.00 68.56           C
ATOM   1764  O   ILE A 222     -43.832 -25.428 -20.777  1.00 69.35           O
ATOM   1765  CB  ILE A 222     -45.331 -28.181 -20.262  1.00 67.03           C
ATOM   1766  CG1 ILE A 222     -45.855 -29.063 -19.110  1.00 67.27           C
ATOM   1767  CG2 ILE A 222     -45.190 -28.869 -21.621  1.00 66.24           C
ATOM   1768  CD1 ILE A 222     -46.921 -30.077 -19.459  1.00 69.17           C
ATOM   1769  N   PRO A 223     -42.443 -26.967 -21.657  1.00 69.80           N
ATOM   1770  CA  PRO A 223     -41.960 -26.145 -22.790  1.00 69.81           C
ATOM   1771  C   PRO A 223     -42.793 -26.227 -24.068  1.00 69.64           C
ATOM   1772  O   PRO A 223     -43.255 -27.311 -24.466  1.00 69.39           O
ATOM   1773  CB  PRO A 223     -40.542 -26.696 -23.051  1.00 70.10           C
ATOM   1774  CG  PRO A 223     -40.220 -27.607 -21.850  1.00 69.81           C
ATOM   1775  CD  PRO A 223     -41.573 -28.145 -21.460  1.00 70.20           C
ATOM   1776  N   ALA A 224     -42.931 -25.067 -24.706  1.00 69.57           N
ATOM   1777  CA  ALA A 224     -43.712 -24.880 -25.926  1.00 69.53           C
ATOM   1778  C   ALA A 224     -43.661 -26.059 -26.929  1.00 69.74           C
ATOM   1779  O   ALA A 224     -44.683 -26.465 -27.494  1.00 69.23           O
ATOM   1780  CB  ALA A 224     -43.303 -23.572 -26.585  1.00 69.11           C
ATOM   1781  N   SER A 225     -42.468 -26.614 -27.122  1.00 70.51           N
ATOM   1782  CA  SER A 225     -42.231 -27.706 -28.076  1.00 70.94           C
ATOM   1783  C   SER A 225     -43.208 -28.880 -27.924  1.00 71.45           C
ATOM   1784  O   SER A 225     -43.752 -29.365 -28.920  1.00 71.17           O
ATOM   1785  CB  SER A 225     -40.796 -28.190 -27.920  1.00 70.91           C
ATOM   1786  OG  SER A 225     -40.014 -27.165 -27.315  1.00 71.29           O
ATOM   1787  N   GLU A 226     -43.444 -29.305 -26.675  1.00 72.13           N
ATOM   1788  CA  GLU A 226     -44.282 -30.486 -26.364  1.00 72.56           C
ATOM   1789  C   GLU A 226     -45.780 -30.275 -26.551  1.00 72.13           C
ATOM   1790  O   GLU A 226     -46.513 -31.224 -26.901  1.00 72.27           O
ATOM   1791  CB  GLU A 226     -44.075 -30.933 -24.920  1.00 73.05           C
ATOM   1792  CG  GLU A 226     -42.735 -31.575 -24.595  1.00 75.27           C
ATOM   1793  CD  GLU A 226     -42.208 -31.040 -23.256  1.00 79.60           C
ATOM   1794  OE1 GLU A 226     -42.705 -31.467 -22.168  1.00 80.87           O
ATOM   1795  OE2 GLU A 226     -41.308 -30.154 -23.298  1.00 80.97           O
ATOM   1796  N   ILE A 227     -46.221 -29.041 -26.288  1.00 71.22           N
ATOM   1797  CA  ILE A 227     -47.638 -28.681 -26.290  1.00 69.92           C
ATOM   1798  C   ILE A 227     -48.477 -29.352 -27.368  1.00 69.62           C
ATOM   1799  O   ILE A 227     -49.466 -29.999 -27.054  1.00 69.67           O
ATOM   1800  CB  ILE A 227     -47.836 -27.176 -26.345  1.00 69.67           C
ATOM   1801  CG1 ILE A 227     -47.126 -26.505 -25.163  1.00 68.73           C
ATOM   1802  CG2 ILE A 227     -49.320 -26.838 -26.404  1.00 69.40           C
ATOM   1803  CD1 ILE A 227     -47.909 -26.487 -23.895  1.00 68.42           C
ATOM   1804  N   SER A 228     -48.097 -29.228 -28.629  1.00 69.53           N
ATOM   1805  CA  SER A 228     -48.931 -29.821 -29.680  1.00 69.76           C
ATOM   1806  C   SER A 228     -49.275 -31.280 -29.340  1.00 69.68           C
ATOM   1807  O   SER A 228     -50.392 -31.742 -29.589  1.00 69.32           O
ATOM   1808  CB  SER A 228     -48.236 -29.749 -31.038  1.00 69.58           C
ATOM   1809  OG  SER A 228     -47.462 -30.921 -31.250  1.00 70.62           O
ATOM   1810  N   SER A 229     -48.291 -31.976 -28.761  1.00 69.77           N
ATOM   1811  CA  SER A 229     -48.373 -33.402 -28.461  1.00 69.43           C
ATOM   1812  C   SER A 229     -49.240 -33.646 -27.230  1.00 68.91           C
ATOM   1813  O   SER A 229     -50.133 -34.514 -27.241  1.00 68.83           O
ATOM   1814  CB  SER A 229     -46.971 -33.970 -28.252  1.00 69.61           C
ATOM   1815  OG  SER A 229     -46.835 -35.192 -28.957  1.00 70.77           O
ATOM   1816  N   ILE A 230     -48.973 -32.869 -26.179  1.00 67.86           N
ATOM   1817  CA  ILE A 230     -49.808 -32.853 -24.991  1.00 66.86           C
ATOM   1818  C   ILE A 230     -51.284 -32.697 -25.327  1.00 66.69           C
ATOM   1819  O   ILE A 230     -52.075 -33.541 -24.936  1.00 66.97           O
ATOM   1820  CB  ILE A 230     -49.378 -31.758 -24.059  1.00 66.52           C
ATOM   1821  CG1 ILE A 230     -48.200 -32.250 -23.233  1.00 67.02           C
ATOM   1822  CG2 ILE A 230     -50.531 -31.320 -23.174  1.00 66.95           C
ATOM   1823  CD1 ILE A 230     -47.639 -31.228 -22.271  1.00 67.33           C
ATOM   1824  N   LEU A 231     -51.655 -31.652 -26.065  1.00 66.36           N
ATOM   1825  CA  LEU A 231     -53.059 -31.451 -26.455  1.00 66.64           C
ATOM   1826  C   LEU A 231     -53.555 -32.525 -27.399  1.00 66.45           C
ATOM   1827  O   LEU A 231     -54.749 -32.605 -27.699  1.00 66.29           O
ATOM   1828  CB  LEU A 231     -53.274 -30.108 -27.163  1.00 66.93           C
ATOM   1829  CG  LEU A 231     -52.807 -28.787 -26.551  1.00 67.84           C
ATOM   1830  CD1 LEU A 231     -52.809 -27.709 -27.634  1.00 68.10           C
ATOM   1831  CD2 LEU A 231     -53.656 -28.371 -25.340  1.00 68.91           C
ATOM   1832  N   GLU A 232     -52.638 -33.329 -27.914  1.00 66.58           N
ATOM   1833  CA  GLU A 232     -53.047 -34.334 -28.880  1.00 66.60           C
ATOM   1834  C   GLU A 232     -53.433 -35.591 -28.126  1.00 65.89           C
ATOM   1835  O   GLU A 232     -54.427 -36.248 -28.492  1.00 65.12           O
ATOM   1836  CB  GLU A 232     -51.963 -34.573 -29.925  1.00 66.88           C
ATOM   1837  CG  GLU A 232     -52.513 -34.623 -31.345  1.00 68.55           C
ATOM   1838  CD  GLU A 232     -51.493 -34.149 -32.394  1.00 72.60           C
ATOM   1839  OE1 GLU A 232     -50.329 -33.765 -32.029  1.00 72.09           O
ATOM   1840  OE2 GLU A 232     -51.883 -34.148 -33.595  1.00 73.57           O
ATOM   1841  N   LYS A 233     -52.648 -35.877 -27.066  1.00 65.24           N
ATOM   1842  CA  LYS A 233     -52.942 -36.891 -26.013  1.00 64.51           C
ATOM   1843  C   LYS A 233     -54.359 -36.802 -25.404  1.00 63.14           C
ATOM   1844  O   LYS A 233     -54.914 -37.819 -24.996  1.00 63.37           O
ATOM   1845  CB  LYS A 233     -51.935 -36.808 -24.849  1.00 64.99           C
ATOM   1846  CG  LYS A 233     -50.478 -37.151 -25.178  1.00 66.97           C
ATOM   1847  CD  LYS A 233     -49.592 -37.236 -23.899  1.00 68.42           C
ATOM   1848  CE  LYS A 233     -48.114 -36.842 -24.195  1.00 69.70           C
ATOM   1849  NZ  LYS A 233     -47.461 -37.526 -25.388  1.00 68.47           N
ATOM   1850  N   GLY A 234     -54.929 -35.596 -25.327  1.00 61.25           N
ATOM   1851  CA  GLY A 234     -56.305 -35.414 -24.835  1.00 58.46           C
ATOM   1852  C   GLY A 234     -56.283 -34.582 -23.570  1.00 56.41           C
ATOM   1853  O   GLY A 234     -57.327 -34.296 -22.982  1.00 56.30           O
ATOM   1854  N   GLU A 235     -55.070 -34.205 -23.175  1.00 54.04           N
ATOM   1855  CA  GLU A 235     -54.806 -33.376 -22.017  1.00 52.26           C
ATOM   1856  C   GLU A 235     -55.211 -31.915 -22.237  1.00 50.87           C
ATOM   1857  O   GLU A 235     -54.971 -31.327 -23.311  1.00 50.72           O
ATOM   1858  CB  GLU A 235     -53.317 -33.446 -21.686  1.00 52.24           C
ATOM   1859  CG  GLU A 235     -52.852 -32.482 -20.607  1.00 54.43           C
ATOM   1860  CD  GLU A 235     -51.540 -32.935 -19.958  1.00 59.13           C
ATOM   1861  OE1 GLU A 235     -50.870 -32.115 -19.277  1.00 59.07           O
ATOM   1862  OE2 GLU A 235     -51.167 -34.126 -20.132  1.00 61.90           O
ATOM   1863  N   ARG A 236     -55.827 -31.340 -21.211  1.00 48.73           N
ATOM   1864  CA  ARG A 236     -56.087 -29.927 -21.163  1.00 46.83           C
ATOM   1865  C   ARG A 236     -55.514 -29.388 -19.863  1.00 46.75           C
ATOM   1866  O   ARG A 236     -54.694 -30.057 -19.244  1.00 47.80           O
ATOM   1867  CB  ARG A 236     -57.562 -29.654 -21.289  1.00 45.98           C
ATOM   1868  CG  ARG A 236     -58.160 -29.858 -22.677  1.00 43.92           C
ATOM   1869  CD  ARG A 236     -57.359 -29.329 -23.830  1.00 43.06           C
ATOM   1870  NE  ARG A 236     -56.864 -30.454 -24.632  1.00 44.48           N
ATOM   1871  CZ  ARG A 236     -57.457 -30.901 -25.732  1.00 43.56           C
ATOM   1872  NH1 ARG A 236     -58.536 -30.299 -26.173  1.00 42.68           N
ATOM   1873  NH2 ARG A 236     -56.979 -31.944 -26.394  1.00 45.01           N
ATOM   1874  N   LEU A 237     -55.876 -28.174 -19.472  1.00 46.09           N
ATOM   1875  CA  LEU A 237     -55.327 -27.562 -18.267  1.00 45.96           C
ATOM   1876  C   LEU A 237     -56.220 -27.990 -17.134  1.00 46.04           C
ATOM   1877  O   LEU A 237     -57.410 -28.273 -17.375  1.00 46.77           O
ATOM   1878  CB  LEU A 237     -55.349 -26.031 -18.363  1.00 46.43           C
ATOM   1879  CG  LEU A 237     -54.496 -25.357 -19.442  1.00 45.52           C
ATOM   1880  CD1 LEU A 237     -55.217 -24.161 -20.101  1.00 42.15           C
ATOM   1881  CD2 LEU A 237     -53.195 -24.966 -18.794  1.00 43.73           C
ATOM   1882  N   PRO A 238     -55.694 -27.981 -15.890  1.00 45.21           N
ATOM   1883  CA  PRO A 238     -56.432 -28.525 -14.736  1.00 44.41           C
ATOM   1884  C   PRO A 238     -57.646 -27.668 -14.408  1.00 43.58           C
ATOM   1885  O   PRO A 238     -57.769 -26.556 -14.913  1.00 43.64           O
ATOM   1886  CB  PRO A 238     -55.424 -28.397 -13.594  1.00 44.22           C
ATOM   1887  CG  PRO A 238     -54.583 -27.216 -13.991  1.00 44.78           C
ATOM   1888  CD  PRO A 238     -54.407 -27.393 -15.485  1.00 44.92           C
ATOM   1889  N   GLN A 239     -58.507 -28.157 -13.533  1.00 42.58           N
ATOM   1890  CA  GLN A 239     -59.657 -27.380 -13.121  1.00 41.65           C
ATOM   1891  C   GLN A 239     -59.239 -26.398 -12.033  1.00 41.42           C
ATOM   1892  O   GLN A 239     -58.807 -26.826 -10.995  1.00 42.11           O
ATOM   1893  CB  GLN A 239     -60.718 -28.337 -12.603  1.00 41.21           C
ATOM   1894  CG  GLN A 239     -61.955 -27.698 -12.086  1.00 40.50           C
ATOM   1895  CD  GLN A 239     -63.003 -28.722 -11.734  1.00 41.52           C
ATOM   1896  OE1 GLN A 239     -62.918 -29.874 -12.164  1.00 41.74           O
ATOM   1897  NE2 GLN A 239     -64.014 -28.310 -10.958  1.00 41.85           N
ATOM   1898  N   PRO A 240     -59.376 -25.078 -12.244  1.00 41.10           N
ATOM   1899  CA  PRO A 240     -59.079 -24.156 -11.119  1.00 40.74           C
ATOM   1900  C   PRO A 240     -59.841 -24.472  -9.817  1.00 40.05           C
ATOM   1901  O   PRO A 240     -61.048 -24.735  -9.850  1.00 39.78           O
ATOM   1902  CB  PRO A 240     -59.525 -22.783 -11.639  1.00 40.95           C
ATOM   1903  CG  PRO A 240     -59.560 -22.912 -13.096  1.00 41.94           C
ATOM   1904  CD  PRO A 240     -59.810 -24.360 -13.451  1.00 41.12           C
ATOM   1905  N   PRO A 241     -59.125 -24.472  -8.673  1.00 39.79           N
ATOM   1906  CA  PRO A 241     -59.691 -24.650  -7.336  1.00 39.00           C
ATOM   1907  C   PRO A 241     -61.059 -24.004  -7.138  1.00 38.24           C
ATOM   1908  O   PRO A 241     -61.987 -24.691  -6.742  1.00 38.62           O
ATOM   1909  CB  PRO A 241     -58.656 -23.977  -6.447  1.00 38.65           C
ATOM   1910  CG  PRO A 241     -57.367 -24.338  -7.096  1.00 39.03           C
ATOM   1911  CD  PRO A 241     -57.653 -24.339  -8.599  1.00 40.26           C
ATOM   1912  N   ILE A 242     -61.185 -22.715  -7.441  1.00 37.03           N
ATOM   1913  CA  ILE A 242     -62.418 -21.970  -7.190  1.00 35.22           C
ATOM   1914  C   ILE A 242     -63.583 -22.325  -8.132  1.00 35.42           C
ATOM   1915  O   ILE A 242     -64.695 -21.797  -7.958  1.00 35.43           O
ATOM   1916  CB  ILE A 242     -62.190 -20.408  -7.241  1.00 34.87           C
ATOM   1917  CG1 ILE A 242     -61.881 -19.936  -8.663  1.00 32.84           C
ATOM   1918  CG2 ILE A 242     -61.107 -19.986  -6.330  1.00 31.61           C
ATOM   1919  CD1 ILE A 242     -62.248 -18.530  -8.911  1.00 30.76           C
ATOM   1920  N   CYS A 243     -63.347 -23.208  -9.101  1.00 35.31           N
ATOM   1921  CA  CYS A 243     -64.294 -23.415 -10.202  1.00 36.16           C
ATOM   1922  C   CYS A 243     -65.246 -24.562 -10.012  1.00 36.28           C
ATOM   1923  O   CYS A 243     -64.821 -25.714  -9.944  1.00 36.81           O
ATOM   1924  CB  CYS A 243     -63.547 -23.678 -11.515  1.00 36.53           C
ATOM   1925  SG  CYS A 243     -63.044 -22.206 -12.388  1.00 38.58           S
ATOM   1926  N   THR A 244     -66.539 -24.265  -9.994  1.00 36.51           N
ATOM   1927  CA  THR A 244     -67.550 -25.312 -10.086  1.00 37.12           C
ATOM   1928  C   THR A 244     -67.363 -26.074 -11.388  1.00 37.13           C
ATOM   1929  O   THR A 244     -66.860 -25.523 -12.377  1.00 37.49           O
ATOM   1930  CB  THR A 244     -68.981 -24.743 -10.118  1.00 37.58           C
ATOM   1931  OG1 THR A 244     -69.054 -23.682 -11.085  1.00 39.42           O
ATOM   1932  CG2 THR A 244     -69.425 -24.232  -8.737  1.00 37.14           C
ATOM   1933  N   ILE A 245     -67.774 -27.342 -11.400  1.00 36.85           N
ATOM   1934  CA  ILE A 245     -67.726 -28.132 -12.627  1.00 35.41           C
ATOM   1935  C   ILE A 245     -68.368 -27.327 -13.769  1.00 34.81           C
ATOM   1936  O   ILE A 245     -67.726 -27.132 -14.775  1.00 34.53           O
ATOM   1937  CB  ILE A 245     -68.291 -29.570 -12.444  1.00 34.98           C
ATOM   1938  CG1 ILE A 245     -68.053 -30.379 -13.712  1.00 34.35           C
ATOM   1939  CG2 ILE A 245     -69.756 -29.544 -12.069  1.00 35.60           C
ATOM   1940  CD1 ILE A 245     -68.619 -31.735 -13.706  1.00 32.87           C
ATOM   1941  N   ASP A 246     -69.573 -26.792 -13.564  1.00 34.33           N
ATOM   1942  CA  ASP A 246     -70.272 -25.948 -14.561  1.00 34.46           C
ATOM   1943  C   ASP A 246     -69.375 -24.992 -15.343  1.00 33.64           C
ATOM   1944  O   ASP A 246     -69.387 -24.968 -16.571  1.00 33.09           O
ATOM   1945  CB  ASP A 246     -71.323 -25.064 -13.889  1.00 34.83           C
ATOM   1946  CG  ASP A 246     -72.267 -25.835 -12.985  1.00 37.85           C
ATOM   1947  OD1 ASP A 246     -71.832 -26.389 -11.927  1.00 40.52           O
ATOM   1948  OD2 ASP A 246     -73.466 -25.850 -13.326  1.00 38.85           O
ATOM   1949  N   VAL A 247     -68.632 -24.175 -14.606  1.00 33.18           N
ATOM   1950  CA  VAL A 247     -67.759 -23.186 -15.204  1.00 32.26           C
ATOM   1951  C   VAL A 247     -66.698 -23.933 -15.952  1.00 33.00           C
ATOM   1952  O   VAL A 247     -66.543 -23.691 -17.133  1.00 33.95           O
ATOM   1953  CB  VAL A 247     -67.130 -22.196 -14.177  1.00 31.71           C
ATOM   1954  CG1 VAL A 247     -66.114 -21.307 -14.844  1.00 30.50           C
ATOM   1955  CG2 VAL A 247     -68.184 -21.347 -13.548  1.00 28.56           C
ATOM   1956  N   TYR A 248     -65.998 -24.856 -15.291  1.00 33.58           N
ATOM   1957  CA  TYR A 248     -64.892 -25.622 -15.923  1.00 34.24           C
ATOM   1958  C   TYR A 248     -65.334 -26.367 -17.170  1.00 34.71           C
ATOM   1959  O   TYR A 248     -64.635 -26.455 -18.137  1.00 34.16           O
ATOM   1960  CB  TYR A 248     -64.312 -26.616 -14.932  1.00 34.30           C
ATOM   1961  CG  TYR A 248     -63.121 -27.399 -15.440  1.00 35.01           C
ATOM   1962  CD1 TYR A 248     -63.139 -28.801 -15.536  1.00 35.07           C
ATOM   1963  CD2 TYR A 248     -61.965 -26.741 -15.808  1.00 36.71           C
ATOM   1964  CE1 TYR A 248     -62.023 -29.499 -16.008  1.00 33.82           C
ATOM   1965  CE2 TYR A 248     -60.858 -27.426 -16.263  1.00 36.13           C
ATOM   1966  CZ  TYR A 248     -60.893 -28.780 -16.359  1.00 34.81           C
ATOM   1967  OH  TYR A 248     -59.758 -29.349 -16.822  1.00 35.61           O
ATOM   1968  N   MET A 249     -66.533 -26.898 -17.130  1.00 36.37           N
ATOM   1969  CA  MET A 249     -67.108 -27.558 -18.262  1.00 38.07           C
ATOM   1970  C   MET A 249     -67.151 -26.576 -19.420  1.00 38.00           C
ATOM   1971  O   MET A 249     -66.975 -26.955 -20.563  1.00 39.33           O
ATOM   1972  CB  MET A 249     -68.507 -28.049 -17.889  1.00 38.78           C
ATOM   1973  CG  MET A 249     -69.251 -28.825 -18.965  1.00 43.69           C
ATOM   1974  SD  MET A 249     -68.677 -30.527 -19.125  1.00 52.85           S
ATOM   1975  CE  MET A 249     -68.695 -31.053 -17.404  1.00 49.15           C
ATOM   1976  N   ILE A 250     -67.391 -25.310 -19.157  1.00 37.72           N
ATOM   1977  CA  ILE A 250     -67.473 -24.400 -20.280  1.00 37.52           C
ATOM   1978  C   ILE A 250     -66.091 -24.182 -20.856  1.00 37.75           C
ATOM   1979  O   ILE A 250     -65.921 -24.147 -22.071  1.00 37.97           O
ATOM   1980  CB  ILE A 250     -68.063 -23.072 -19.905  1.00 37.21           C
ATOM   1981  CG1 ILE A 250     -69.574 -23.195 -19.797  1.00 36.03           C
ATOM   1982  CG2 ILE A 250     -67.708 -22.066 -20.966  1.00 37.53           C
ATOM   1983  CD1 ILE A 250     -70.206 -21.897 -19.403  1.00 35.35           C
ATOM   1984  N   MET A 251     -65.111 -24.028 -19.973  1.00 37.55           N
ATOM   1985  CA  MET A 251     -63.715 -23.966 -20.372  1.00 37.63           C
ATOM   1986  C   MET A 251     -63.293 -25.169 -21.257  1.00 37.59           C
ATOM   1987  O   MET A 251     -62.589 -25.004 -22.241  1.00 37.50           O
ATOM   1988  CB  MET A 251     -62.822 -23.889 -19.128  1.00 37.42           C
ATOM   1989  CG  MET A 251     -62.528 -22.514 -18.628  1.00 38.39           C
ATOM   1990  SD  MET A 251     -61.709 -22.504 -16.993  1.00 42.84           S
ATOM   1991  CE  MET A 251     -63.211 -22.348 -16.034  1.00 37.98           C
ATOM   1992  N   VAL A 252     -63.725 -26.376 -20.905  1.00 37.88           N
ATOM   1993  CA  VAL A 252     -63.253 -27.566 -21.599  1.00 38.43           C
ATOM   1994  C   VAL A 252     -63.840 -27.527 -23.000  1.00 38.95           C
ATOM   1995  O   VAL A 252     -63.172 -27.828 -24.006  1.00 38.62           O
ATOM   1996  CB  VAL A 252     -63.633 -28.877 -20.842  1.00 38.29           C
ATOM   1997  CG1 VAL A 252     -63.503 -30.075 -21.726  1.00 37.13           C
ATOM   1998  CG2 VAL A 252     -62.744 -29.075 -19.568  1.00 38.86           C
ATOM   1999  N   LYS A 253     -65.090 -27.104 -23.059  1.00 39.54           N
ATOM   2000  CA  LYS A 253     -65.749 -26.977 -24.320  1.00 40.48           C
ATOM   2001  C   LYS A 253     -64.908 -26.103 -25.263  1.00 41.14           C
ATOM   2002  O   LYS A 253     -64.715 -26.440 -26.439  1.00 41.94           O
ATOM   2003  CB  LYS A 253     -67.159 -26.450 -24.122  1.00 40.24           C
ATOM   2004  CG  LYS A 253     -68.047 -27.454 -23.492  1.00 40.14           C
ATOM   2005  CD  LYS A 253     -69.440 -27.270 -24.032  1.00 44.10           C
ATOM   2006  CE  LYS A 253     -70.501 -27.628 -22.999  1.00 44.96           C
ATOM   2007  NZ  LYS A 253     -71.587 -26.599 -23.028  1.00 45.93           N
ATOM   2008  N   CYS A 254     -64.366 -25.007 -24.743  1.00 41.48           N
ATOM   2009  CA  CYS A 254     -63.516 -24.136 -25.561  1.00 41.70           C
ATOM   2010  C   CYS A 254     -62.315 -24.859 -26.151  1.00 42.09           C
ATOM   2011  O   CYS A 254     -61.797 -24.450 -27.166  1.00 42.19           O
ATOM   2012  CB  CYS A 254     -63.030 -22.929 -24.754  1.00 41.40           C
ATOM   2013  SG  CYS A 254     -64.346 -21.799 -24.467  1.00 38.00           S
ATOM   2014  N   TRP A 255     -61.868 -25.920 -25.501  1.00 42.69           N
ATOM   2015  CA  TRP A 255     -60.639 -26.550 -25.914  1.00 43.45           C
ATOM   2016  C   TRP A 255     -60.843 -27.881 -26.597  1.00 44.44           C
ATOM   2017  O   TRP A 255     -60.080 -28.800 -26.361  1.00 44.42           O
ATOM   2018  CB  TRP A 255     -59.737 -26.782 -24.740  1.00 42.84           C
ATOM   2019  CG  TRP A 255     -59.450 -25.619 -23.955  1.00 42.12           C
ATOM   2020  CD1 TRP A 255     -59.219 -24.365 -24.405  1.00 42.14           C
ATOM   2021  CD2 TRP A 255     -59.289 -25.586 -22.541  1.00 42.02           C
ATOM   2022  NE1 TRP A 255     -58.930 -23.528 -23.349  1.00 41.55           N
ATOM   2023  CE2 TRP A 255     -58.967 -24.255 -22.190  1.00 42.28           C
ATOM   2024  CE3 TRP A 255     -59.406 -26.551 -21.527  1.00 41.69           C
ATOM   2025  CZ2 TRP A 255     -58.757 -23.854 -20.858  1.00 43.33           C
ATOM   2026  CZ3 TRP A 255     -59.167 -26.167 -20.204  1.00 43.07           C
ATOM   2027  CH2 TRP A 255     -58.845 -24.824 -19.881  1.00 43.95           C
ATOM   2028  N   MET A 256     -61.850 -27.979 -27.452  1.00 45.66           N
ATOM   2029  CA  MET A 256     -62.062 -29.195 -28.202  1.00 47.30           C
ATOM   2030  C   MET A 256     -61.384 -29.251 -29.568  1.00 48.22           C
ATOM   2031  O   MET A 256     -61.184 -28.237 -30.209  1.00 49.45           O
ATOM   2032  CB  MET A 256     -63.534 -29.485 -28.286  1.00 47.03           C
ATOM   2033  CG  MET A 256     -63.858 -30.432 -27.174  1.00 49.62           C
ATOM   2034  SD  MET A 256     -65.589 -30.572 -26.836  1.00 53.29           S
ATOM   2035  CE  MET A 256     -66.188 -31.533 -28.222  1.00 54.79           C
ATOM   2036  N   ILE A 257     -61.006 -30.440 -30.005  1.00 48.95           N
ATOM   2037  CA  ILE A 257     -60.260 -30.577 -31.242  1.00 49.28           C
ATOM   2038  C   ILE A 257     -61.123 -30.190 -32.447  1.00 49.12           C
ATOM   2039  O   ILE A 257     -60.686 -29.402 -33.282  1.00 50.07           O
ATOM   2040  CB  ILE A 257     -59.635 -31.986 -31.375  1.00 49.58           C
ATOM   2041  CG1 ILE A 257     -58.735 -32.250 -30.155  1.00 50.87           C
ATOM   2042  CG2 ILE A 257     -58.904 -32.126 -32.695  1.00 50.62           C
ATOM   2043  CD1 ILE A 257     -57.356 -32.802 -30.447  1.00 52.14           C
ATOM   2044  N   ASP A 258     -62.331 -30.728 -32.538  1.00 48.44           N
ATOM   2045  CA  ASP A 258     -63.248 -30.308 -33.578  1.00 48.20           C
ATOM   2046  C   ASP A 258     -63.677 -28.865 -33.278  1.00 48.30           C
ATOM   2047  O   ASP A 258     -64.550 -28.613 -32.436  1.00 48.84           O
ATOM   2048  CB  ASP A 258     -64.436 -31.280 -33.658  1.00 48.35           C
ATOM   2049  CG  ASP A 258     -65.590 -30.742 -34.476  1.00 48.90           C
ATOM   2050  OD1 ASP A 258     -65.395 -29.846 -35.300  1.00 52.40           O
ATOM   2051  OD2 ASP A 258     -66.723 -31.205 -34.305  1.00 50.84           O
ATOM   2052  N   ALA A 259     -63.048 -27.911 -33.959  1.00 48.12           N
ATOM   2053  CA  ALA A 259     -63.297 -26.476 -33.710  1.00 47.62           C
ATOM   2054  C   ALA A 259     -64.769 -26.043 -33.802  1.00 47.19           C
ATOM   2055  O   ALA A 259     -65.189 -25.160 -33.087  1.00 47.26           O
ATOM   2056  CB  ALA A 259     -62.435 -25.616 -34.595  1.00 47.10           C
ATOM   2057  N   ASP A 260     -65.555 -26.679 -34.653  1.00 47.01           N
ATOM   2058  CA  ASP A 260     -66.990 -26.383 -34.714  1.00 47.48           C
ATOM   2059  C   ASP A 260     -67.806 -26.847 -33.516  1.00 46.59           C
ATOM   2060  O   ASP A 260     -68.992 -26.503 -33.358  1.00 45.42           O
ATOM   2061  CB  ASP A 260     -67.585 -26.966 -35.977  1.00 48.24           C
ATOM   2062  CG  ASP A 260     -67.471 -26.022 -37.134  1.00 51.61           C
ATOM   2063  OD1 ASP A 260     -68.303 -26.152 -38.064  1.00 55.63           O
ATOM   2064  OD2 ASP A 260     -66.568 -25.133 -37.105  1.00 55.78           O
ATOM   2065  N   SER A 261     -67.149 -27.641 -32.682  1.00 45.94           N
ATOM   2066  CA  SER A 261     -67.783 -28.174 -31.508  1.00 45.47           C
ATOM   2067  C   SER A 261     -67.705 -27.179 -30.346  1.00 44.41           C
ATOM   2068  O   SER A 261     -68.479 -27.286 -29.397  1.00 44.71           O
ATOM   2069  CB  SER A 261     -67.187 -29.552 -31.151  1.00 45.67           C
ATOM   2070  OG  SER A 261     -67.986 -30.607 -31.695  1.00 47.94           O
ATOM   2071  N   ARG A 262     -66.799 -26.203 -30.436  1.00 43.00           N
ATOM   2072  CA  ARG A 262     -66.559 -25.266 -29.355  1.00 41.57           C
ATOM   2073  C   ARG A 262     -67.690 -24.248 -29.298  1.00 41.74           C
ATOM   2074  O   ARG A 262     -68.427 -24.114 -30.262  1.00 42.22           O
ATOM   2075  CB  ARG A 262     -65.237 -24.571 -29.584  1.00 41.30           C
ATOM   2076  CG  ARG A 262     -64.091 -25.498 -29.824  1.00 40.07           C
ATOM   2077  CD  ARG A 262     -62.956 -24.755 -30.393  1.00 40.15           C
ATOM   2078  NE  ARG A 262     -61.888 -25.674 -30.722  1.00 44.95           N
ATOM   2079  CZ  ARG A 262     -60.758 -25.360 -31.355  1.00 47.15           C
ATOM   2080  NH1 ARG A 262     -59.863 -26.307 -31.596  1.00 48.19           N
ATOM   2081  NH2 ARG A 262     -60.516 -24.119 -31.761  1.00 48.28           N
ATOM   2082  N   PRO A 263     -67.861 -23.527 -28.163  1.00 41.82           N
ATOM   2083  CA  PRO A 263     -68.996 -22.604 -28.178  1.00 41.17           C
ATOM   2084  C   PRO A 263     -68.715 -21.348 -29.002  1.00 40.97           C
ATOM   2085  O   PRO A 263     -67.556 -20.993 -29.224  1.00 41.02           O
ATOM   2086  CB  PRO A 263     -69.196 -22.264 -26.686  1.00 40.91           C
ATOM   2087  CG  PRO A 263     -68.277 -23.194 -25.921  1.00 40.38           C
ATOM   2088  CD  PRO A 263     -67.159 -23.480 -26.859  1.00 41.72           C
ATOM   2089  N   LYS A 264     -69.784 -20.721 -29.479  1.00 40.87           N
ATOM   2090  CA  LYS A 264     -69.724 -19.418 -30.127  1.00 41.18           C
ATOM   2091  C   LYS A 264     -69.682 -18.301 -29.073  1.00 39.85           C
ATOM   2092  O   LYS A 264     -70.340 -18.408 -28.033  1.00 40.29           O
ATOM   2093  CB  LYS A 264     -70.942 -19.244 -31.058  1.00 41.97           C
ATOM   2094  CG  LYS A 264     -70.727 -19.823 -32.471  1.00 46.32           C
ATOM   2095  CD  LYS A 264     -71.059 -21.333 -32.463  1.00 55.83           C
ATOM   2096  CE  LYS A 264     -70.475 -22.139 -33.663  1.00 58.29           C
ATOM   2097  NZ  LYS A 264     -69.865 -23.446 -33.177  1.00 60.28           N
ATOM   2098  N   PHE A 265     -68.935 -17.233 -29.325  1.00 37.95           N
ATOM   2099  CA  PHE A 265     -68.846 -16.164 -28.344  1.00 36.50           C
ATOM   2100  C   PHE A 265     -70.233 -15.719 -27.885  1.00 37.34           C
ATOM   2101  O   PHE A 265     -70.444 -15.376 -26.705  1.00 37.84           O
ATOM   2102  CB  PHE A 265     -68.068 -14.976 -28.881  1.00 35.23           C
ATOM   2103  CG  PHE A 265     -66.586 -15.198 -28.927  1.00 33.08           C
ATOM   2104  CD1 PHE A 265     -65.845 -15.352 -27.751  1.00 32.44           C
ATOM   2105  CD2 PHE A 265     -65.922 -15.249 -30.131  1.00 29.67           C
ATOM   2106  CE1 PHE A 265     -64.464 -15.560 -27.768  1.00 31.05           C
ATOM   2107  CE2 PHE A 265     -64.557 -15.461 -30.165  1.00 31.23           C
ATOM   2108  CZ  PHE A 265     -63.812 -15.612 -28.980  1.00 32.39           C
ATOM   2109  N   ARG A 266     -71.199 -15.746 -28.796  1.00 37.47           N
ATOM   2110  CA  ARG A 266     -72.512 -15.244 -28.441  1.00 37.55           C
ATOM   2111  C   ARG A 266     -73.178 -16.186 -27.463  1.00 37.27           C
ATOM   2112  O   ARG A 266     -74.088 -15.781 -26.740  1.00 37.76           O
ATOM   2113  CB  ARG A 266     -73.384 -15.040 -29.674  1.00 37.91           C
ATOM   2114  CG  ARG A 266     -73.694 -16.322 -30.423  1.00 39.54           C
ATOM   2115  CD  ARG A 266     -74.799 -16.110 -31.408  1.00 40.32           C
ATOM   2116  NE  ARG A 266     -76.068 -15.824 -30.748  1.00 40.16           N
ATOM   2117  CZ  ARG A 266     -76.831 -16.763 -30.206  1.00 40.88           C
ATOM   2118  NH1 ARG A 266     -77.982 -16.452 -29.627  1.00 41.15           N
ATOM   2119  NH2 ARG A 266     -76.426 -18.022 -30.241  1.00 41.72           N
ATOM   2120  N   GLU A 267     -72.714 -17.433 -27.445  1.00 36.64           N
ATOM   2121  CA  GLU A 267     -73.179 -18.427 -26.483  1.00 36.71           C
ATOM   2122  C   GLU A 267     -72.464 -18.271 -25.139  1.00 35.57           C
ATOM   2123  O   GLU A 267     -73.064 -18.417 -24.049  1.00 35.18           O
ATOM   2124  CB  GLU A 267     -72.917 -19.826 -27.020  1.00 37.24           C
ATOM   2125  CG  GLU A 267     -74.037 -20.367 -27.849  1.00 39.81           C
ATOM   2126  CD  GLU A 267     -73.586 -21.424 -28.859  1.00 43.74           C
ATOM   2127  OE1 GLU A 267     -72.374 -21.774 -28.919  1.00 42.86           O
ATOM   2128  OE2 GLU A 267     -74.477 -21.893 -29.610  1.00 46.44           O
ATOM   2129  N   LEU A 268     -71.169 -18.006 -25.232  1.00 34.05           N
ATOM   2130  CA  LEU A 268     -70.368 -17.740 -24.057  1.00 32.67           C
ATOM   2131  C   LEU A 268     -70.921 -16.570 -23.294  1.00 32.30           C
ATOM   2132  O   LEU A 268     -71.024 -16.652 -22.066  1.00 31.94           O
ATOM   2133  CB  LEU A 268     -68.933 -17.471 -24.440  1.00 32.31           C
ATOM   2134  CG  LEU A 268     -68.275 -18.699 -25.041  1.00 30.99           C
ATOM   2135  CD1 LEU A 268     -67.038 -18.296 -25.758  1.00 31.05           C
ATOM   2136  CD2 LEU A 268     -67.961 -19.682 -23.952  1.00 30.23           C
ATOM   2137  N   ILE A 269     -71.299 -15.496 -24.011  1.00 31.97           N
ATOM   2138  CA  ILE A 269     -71.999 -14.359 -23.366  1.00 31.19           C
ATOM   2139  C   ILE A 269     -73.194 -14.918 -22.621  1.00 31.70           C
ATOM   2140  O   ILE A 269     -73.251 -14.804 -21.407  1.00 32.40           O
ATOM   2141  CB  ILE A 269     -72.474 -13.252 -24.334  1.00 31.00           C
ATOM   2142  CG1 ILE A 269     -71.291 -12.615 -25.094  1.00 30.87           C
ATOM   2143  CG2 ILE A 269     -73.300 -12.220 -23.594  1.00 28.68           C
ATOM   2144  CD1 ILE A 269     -71.701 -11.730 -26.250  1.00 27.35           C
ATOM   2145  N   ILE A 270     -74.114 -15.583 -23.316  1.00 31.77           N
ATOM   2146  CA  ILE A 270     -75.280 -16.127 -22.626  1.00 32.04           C
ATOM   2147  C   ILE A 270     -74.923 -16.940 -21.341  1.00 32.76           C
ATOM   2148  O   ILE A 270     -75.355 -16.583 -20.216  1.00 31.96           O
ATOM   2149  CB  ILE A 270     -76.169 -16.922 -23.587  1.00 31.88           C
ATOM   2150  CG1 ILE A 270     -76.588 -16.004 -24.735  1.00 31.56           C
ATOM   2151  CG2 ILE A 270     -77.381 -17.545 -22.826  1.00 30.36           C
ATOM   2152  CD1 ILE A 270     -77.437 -16.653 -25.847  1.00 30.70           C
ATOM   2153  N   GLU A 271     -74.102 -17.983 -21.506  1.00 33.44           N
ATOM   2154  CA  GLU A 271     -73.793 -18.857 -20.387  1.00 34.19           C
ATOM   2155  C   GLU A 271     -73.178 -18.109 -19.188  1.00 33.97           C
ATOM   2156  O   GLU A 271     -73.686 -18.209 -18.067  1.00 33.90           O
ATOM   2157  CB  GLU A 271     -72.960 -20.069 -20.810  1.00 34.59           C
ATOM   2158  CG  GLU A 271     -73.605 -21.053 -21.819  1.00 37.64           C
ATOM   2159  CD  GLU A 271     -75.082 -21.379 -21.547  1.00 44.51           C
ATOM   2160  OE1 GLU A 271     -75.907 -21.254 -22.505  1.00 46.25           O
ATOM   2161  OE2 GLU A 271     -75.432 -21.765 -20.395  1.00 46.06           O
ATOM   2162  N   PHE A 272     -72.136 -17.312 -19.410  1.00 33.79           N
ATOM   2163  CA  PHE A 272     -71.526 -16.593 -18.284  1.00 33.73           C
ATOM   2164  C   PHE A 272     -72.480 -15.572 -17.687  1.00 34.64           C
ATOM   2165  O   PHE A 272     -72.522 -15.355 -16.475  1.00 35.05           O
ATOM   2166  CB  PHE A 272     -70.194 -15.965 -18.659  1.00 33.06           C
ATOM   2167  CG  PHE A 272     -69.035 -16.952 -18.647  1.00 31.36           C
ATOM   2168  CD1 PHE A 272     -68.395 -17.283 -17.466  1.00 30.25           C
ATOM   2169  CD2 PHE A 272     -68.595 -17.549 -19.816  1.00 29.17           C
ATOM   2170  CE1 PHE A 272     -67.326 -18.172 -17.436  1.00 28.45           C
ATOM   2171  CE2 PHE A 272     -67.545 -18.457 -19.798  1.00 28.38           C
ATOM   2172  CZ  PHE A 272     -66.906 -18.768 -18.600  1.00 28.33           C
ATOM   2173  N   SER A 273     -73.294 -14.970 -18.532  1.00 35.27           N
ATOM   2174  CA  SER A 273     -74.209 -13.974 -18.044  1.00 35.61           C
ATOM   2175  C   SER A 273     -75.275 -14.613 -17.136  1.00 35.52           C
ATOM   2176  O   SER A 273     -75.665 -14.018 -16.137  1.00 35.06           O
ATOM   2177  CB  SER A 273     -74.746 -13.139 -19.211  1.00 35.41           C
ATOM   2178  OG  SER A 273     -76.151 -12.984 -19.151  1.00 38.08           O
ATOM   2179  N   LYS A 274     -75.702 -15.844 -17.441  1.00 36.06           N
ATOM   2180  CA  LYS A 274     -76.615 -16.574 -16.519  1.00 36.11           C
ATOM   2181  C   LYS A 274     -75.929 -16.746 -15.180  1.00 36.40           C
ATOM   2182  O   LYS A 274     -76.423 -16.300 -14.141  1.00 36.33           O
ATOM   2183  CB  LYS A 274     -77.022 -17.946 -17.044  1.00 35.30           C
ATOM   2184  CG  LYS A 274     -77.860 -17.948 -18.322  1.00 37.51           C
ATOM   2185  CD  LYS A 274     -78.464 -19.345 -18.485  1.00 41.06           C
ATOM   2186  CE  LYS A 274     -79.098 -19.620 -19.848  1.00 40.91           C
ATOM   2187  NZ  LYS A 274     -78.468 -20.835 -20.440  1.00 40.46           N
ATOM   2188  N   MET A 275     -74.757 -17.369 -15.221  1.00 36.98           N
ATOM   2189  CA  MET A 275     -73.940 -17.564 -14.044  1.00 37.58           C
ATOM   2190  C   MET A 275     -73.698 -16.270 -13.244  1.00 38.70           C
ATOM   2191  O   MET A 275     -73.697 -16.269 -12.007  1.00 38.61           O
ATOM   2192  CB  MET A 275     -72.625 -18.160 -14.491  1.00 37.24           C
ATOM   2193  CG  MET A 275     -72.775 -19.597 -14.887  1.00 36.82           C
ATOM   2194  SD  MET A 275     -71.190 -20.241 -15.383  1.00 36.87           S
ATOM   2195  CE  MET A 275     -71.579 -21.975 -15.285  1.00 39.58           C
ATOM   2196  N   ALA A 276     -73.524 -15.162 -13.959  1.00 39.60           N
ATOM   2197  CA  ALA A 276     -73.224 -13.909 -13.318  1.00 40.37           C
ATOM   2198  C   ALA A 276     -74.405 -13.328 -12.518  1.00 41.35           C
ATOM   2199  O   ALA A 276     -74.231 -12.314 -11.824  1.00 42.22           O
ATOM   2200  CB  ALA A 276     -72.730 -12.936 -14.330  1.00 40.07           C
ATOM   2201  N   ARG A 277     -75.582 -13.953 -12.594  1.00 41.43           N
ATOM   2202  CA  ARG A 277     -76.710 -13.528 -11.777  1.00 41.97           C
ATOM   2203  C   ARG A 277     -76.765 -14.257 -10.482  1.00 41.95           C
ATOM   2204  O   ARG A 277     -77.610 -13.950  -9.649  1.00 42.56           O
ATOM   2205  CB  ARG A 277     -78.021 -13.858 -12.429  1.00 42.45           C
ATOM   2206  CG  ARG A 277     -78.263 -13.177 -13.694  1.00 46.72           C
ATOM   2207  CD  ARG A 277     -79.454 -13.801 -14.345  1.00 52.70           C
ATOM   2208  NE  ARG A 277     -79.931 -12.886 -15.354  1.00 58.33           N
ATOM   2209  CZ  ARG A 277     -80.909 -12.015 -15.163  1.00 61.46           C
ATOM   2210  NH1 ARG A 277     -81.264 -11.212 -16.157  1.00 64.70           N
ATOM   2211  NH2 ARG A 277     -81.540 -11.957 -13.993  1.00 63.17           N
ATOM   2212  N   ASP A 278     -75.953 -15.292 -10.337  1.00 41.69           N
ATOM   2213  CA  ASP A 278     -75.886 -16.014  -9.086  1.00 41.53           C
ATOM   2214  C   ASP A 278     -74.427 -16.468  -8.920  1.00 41.76           C
ATOM   2215  O   ASP A 278     -74.136 -17.666  -8.894  1.00 42.79           O
ATOM   2216  CB  ASP A 278     -76.884 -17.166  -9.075  1.00 41.02           C
ATOM   2217  CG  ASP A 278     -77.051 -17.803  -7.693  1.00 43.15           C
ATOM   2218  OD1 ASP A 278     -77.750 -18.831  -7.599  1.00 46.75           O
ATOM   2219  OD2 ASP A 278     -76.499 -17.310  -6.690  1.00 43.97           O
ATOM   2220  N   PRO A 279     -73.495 -15.495  -8.811  1.00 41.25           N
ATOM   2221  CA  PRO A 279     -72.059 -15.730  -8.879  1.00 40.44           C
ATOM   2222  C   PRO A 279     -71.559 -16.841  -7.989  1.00 40.32           C
ATOM   2223  O   PRO A 279     -70.561 -17.483  -8.309  1.00 40.40           O
ATOM   2224  CB  PRO A 279     -71.482 -14.417  -8.365  1.00 40.16           C
ATOM   2225  CG  PRO A 279     -72.458 -13.418  -8.766  1.00 40.83           C
ATOM   2226  CD  PRO A 279     -73.794 -14.065  -8.607  1.00 40.99           C
ATOM   2227  N   GLN A 280     -72.226 -17.058  -6.861  1.00 40.66           N
ATOM   2228  CA  GLN A 280     -71.617 -17.841  -5.786  1.00 40.33           C
ATOM   2229  C   GLN A 280     -72.023 -19.269  -5.916  1.00 39.53           C
ATOM   2230  O   GLN A 280     -71.480 -20.144  -5.237  1.00 39.62           O
ATOM   2231  CB  GLN A 280     -71.967 -17.278  -4.411  1.00 40.89           C
ATOM   2232  CG  GLN A 280     -71.636 -15.773  -4.252  1.00 45.05           C
ATOM   2233  CD  GLN A 280     -71.555 -15.310  -2.793  1.00 50.17           C
ATOM   2234  OE1 GLN A 280     -70.984 -14.238  -2.504  1.00 52.45           O
ATOM   2235  NE2 GLN A 280     -72.139 -16.101  -1.864  1.00 49.67           N
ATOM   2236  N   ARG A 281     -72.967 -19.502  -6.822  1.00 38.73           N
ATOM   2237  CA  ARG A 281     -73.347 -20.838  -7.215  1.00 38.10           C
ATOM   2238  C   ARG A 281     -72.310 -21.435  -8.115  1.00 37.46           C
ATOM   2239  O   ARG A 281     -72.086 -22.616  -8.096  1.00 37.87           O
ATOM   2240  CB  ARG A 281     -74.643 -20.767  -7.978  1.00 38.56           C
ATOM   2241  CG  ARG A 281     -75.360 -22.058  -8.039  1.00 40.47           C
ATOM   2242  CD  ARG A 281     -76.606 -21.842  -8.778  1.00 44.92           C
ATOM   2243  NE  ARG A 281     -77.133 -23.102  -9.265  1.00 48.44           N
ATOM   2244  CZ  ARG A 281     -78.264 -23.206  -9.945  1.00 48.61           C
ATOM   2245  NH1 ARG A 281     -78.660 -24.388 -10.370  1.00 47.58           N
ATOM   2246  NH2 ARG A 281     -78.980 -22.118 -10.206  1.00 50.06           N
ATOM   2247  N   TYR A 282     -71.674 -20.603  -8.914  1.00 37.56           N
ATOM   2248  CA  TYR A 282     -70.739 -21.047  -9.920  1.00 37.46           C
ATOM   2249  C   TYR A 282     -69.261 -20.833  -9.586  1.00 37.71           C
ATOM   2250  O   TYR A 282     -68.399 -21.433 -10.223  1.00 36.81           O
ATOM   2251  CB  TYR A 282     -71.119 -20.362 -11.206  1.00 37.19           C
ATOM   2252  CG  TYR A 282     -72.542 -20.670 -11.533  1.00 38.87           C
ATOM   2253  CD1 TYR A 282     -73.547 -19.696 -11.379  1.00 38.99           C
ATOM   2254  CD2 TYR A 282     -72.914 -21.971 -11.935  1.00 39.42           C
ATOM   2255  CE1 TYR A 282     -74.866 -19.998 -11.665  1.00 39.45           C
ATOM   2256  CE2 TYR A 282     -74.229 -22.287 -12.215  1.00 38.75           C
ATOM   2257  CZ  TYR A 282     -75.200 -21.303 -12.082  1.00 40.27           C
ATOM   2258  OH  TYR A 282     -76.505 -21.623 -12.366  1.00 40.65           O
ATOM   2259  N   LEU A 283     -68.964 -19.983  -8.598  1.00 38.72           N
ATOM   2260  CA  LEU A 283     -67.562 -19.805  -8.151  1.00 40.09           C
ATOM   2261  C   LEU A 283     -67.369 -19.788  -6.624  1.00 40.88           C
ATOM   2262  O   LEU A 283     -67.895 -18.917  -5.931  1.00 41.82           O
ATOM   2263  CB  LEU A 283     -66.886 -18.579  -8.819  1.00 39.78           C
ATOM   2264  CG  LEU A 283     -66.653 -18.532 -10.339  1.00 37.04           C
ATOM   2265  CD1 LEU A 283     -66.224 -17.128 -10.718  1.00 36.95           C
ATOM   2266  CD2 LEU A 283     -65.624 -19.527 -10.802  1.00 33.18           C
ATOM   2267  N   VAL A 284     -66.600 -20.735  -6.096  1.00 41.24           N
ATOM   2268  CA  VAL A 284     -66.518 -20.840  -4.648  1.00 41.81           C
ATOM   2269  C   VAL A 284     -65.235 -20.169  -4.221  1.00 42.93           C
ATOM   2270  O   VAL A 284     -64.162 -20.667  -4.492  1.00 42.86           O
ATOM   2271  CB  VAL A 284     -66.591 -22.300  -4.177  1.00 41.41           C
ATOM   2272  CG1 VAL A 284     -66.758 -22.360  -2.717  1.00 40.50           C
ATOM   2273  CG2 VAL A 284     -67.768 -23.019  -4.827  1.00 41.56           C
ATOM   2274  N   ILE A 285     -65.352 -18.993  -3.617  1.00 44.69           N
ATOM   2275  CA  ILE A 285     -64.181 -18.257  -3.161  1.00 46.43           C
ATOM   2276  C   ILE A 285     -64.370 -17.843  -1.719  1.00 48.22           C
ATOM   2277  O   ILE A 285     -65.341 -17.170  -1.353  1.00 47.80           O
ATOM   2278  CB  ILE A 285     -63.936 -16.984  -3.985  1.00 46.34           C
ATOM   2279  CG1 ILE A 285     -63.674 -17.307  -5.448  1.00 46.28           C
ATOM   2280  CG2 ILE A 285     -62.757 -16.195  -3.440  1.00 46.76           C
ATOM   2281  CD1 ILE A 285     -63.949 -16.129  -6.355  1.00 45.67           C
ATOM   2282  N   GLN A 286     -63.413 -18.248  -0.904  1.00 51.03           N
ATOM   2283  CA  GLN A 286     -63.354 -17.883   0.502  1.00 54.11           C
ATOM   2284  C   GLN A 286     -63.365 -16.347   0.703  1.00 54.90           C
ATOM   2285  O   GLN A 286     -62.465 -15.660   0.236  1.00 55.60           O
ATOM   2286  CB  GLN A 286     -62.071 -18.501   1.032  1.00 54.89           C
ATOM   2287  CG  GLN A 286     -61.638 -18.141   2.449  1.00 59.75           C
ATOM   2288  CD  GLN A 286     -60.266 -18.756   2.769  1.00 66.47           C
ATOM   2289  OE1 GLN A 286     -59.941 -19.894   2.325  1.00 67.59           O
ATOM   2290  NE2 GLN A 286     -59.440 -17.999   3.518  1.00 68.75           N
ATOM   2291  N   GLY A 287     -64.385 -15.813   1.368  1.00 55.80           N
ATOM   2292  CA  GLY A 287     -64.451 -14.382   1.610  1.00 57.53           C
ATOM   2293  C   GLY A 287     -65.392 -13.604   0.701  1.00 59.69           C
ATOM   2294  O   GLY A 287     -65.656 -12.434   0.949  1.00 59.56           O
ATOM   2295  N   ASP A 288     -65.912 -14.248  -0.343  1.00 61.69           N
ATOM   2296  CA  ASP A 288     -66.617 -13.565  -1.428  1.00 63.76           C
ATOM   2297  C   ASP A 288     -67.491 -12.353  -1.021  1.00 66.56           C
ATOM   2298  O   ASP A 288     -67.176 -11.190  -1.361  1.00 66.73           O
ATOM   2299  CB  ASP A 288     -67.449 -14.575  -2.199  1.00 63.02           C
ATOM   2300  CG  ASP A 288     -67.512 -14.280  -3.686  1.00 60.62           C
ATOM   2301  OD1 ASP A 288     -67.711 -15.247  -4.444  1.00 60.04           O
ATOM   2302  OD2 ASP A 288     -67.379 -13.115  -4.105  1.00 55.31           O
ATOM   2303  N   GLU A 289     -68.585 -12.628  -0.308  1.00 69.73           N
ATOM   2304  CA  GLU A 289     -69.575 -11.603   0.130  1.00 72.83           C
ATOM   2305  C   GLU A 289     -68.997 -10.330   0.815  1.00 74.41           C
ATOM   2306  O   GLU A 289     -69.597  -9.251   0.714  1.00 74.83           O
ATOM   2307  CB  GLU A 289     -70.627 -12.245   1.050  0.50 72.75           C
ATOM   2308  CG  GLU A 289     -70.031 -13.146   2.149  0.50 74.17           C
ATOM   2309  CD  GLU A 289     -69.599 -14.529   1.630  0.50 76.69           C
ATOM   2310  OE1 GLU A 289     -68.545 -15.052   2.079  1.00 77.58           O
ATOM   2311  OE2 GLU A 289     -70.317 -15.093   0.767  1.00 78.33           O
ATOM   2312  N   ARG A 290     -67.845 -10.480   1.499  1.00 76.24           N
ATOM   2313  CA  ARG A 290     -67.158  -9.421   2.297  1.00 77.45           C
ATOM   2314  C   ARG A 290     -65.889  -8.834   1.606  1.00 78.44           C
ATOM   2315  O   ARG A 290     -64.879  -8.525   2.278  1.00 78.63           O
ATOM   2316  CB  ARG A 290     -66.794  -9.931   3.678  1.00  0.00           C
ATOM   2317  CG  ARG A 290     -68.062 -10.304   4.438  1.00  0.00           C
ATOM   2318  CD  ARG A 290     -67.698 -10.726   5.858  1.00  0.00           C
ATOM   2319  NE  ARG A 290     -68.908 -11.081   6.633  1.00  0.00           N
ATOM   2320  CZ  ARG A 290     -68.865 -11.480   7.901  1.00  0.00           C
ATOM   2321  NH2 ARG A 290     -70.014 -11.774   8.502  1.00  0.00           N
ATOM   2322  NH1 ARG A 290     -67.719 -11.590   8.567  1.00  0.00           N
ATOM   2323  N   MET A 291     -65.966  -8.699   0.268  1.00 79.52           N
ATOM   2324  CA  MET A 291     -64.883  -8.186  -0.614  1.00 79.94           C
ATOM   2325  C   MET A 291     -65.443  -7.063  -1.505  1.00 80.60           C
ATOM   2326  O   MET A 291     -66.535  -7.201  -2.088  1.00 80.76           O
ATOM   2327  CB  MET A 291     -64.351  -9.306  -1.542  1.00 79.68           C
ATOM   2328  CG  MET A 291     -63.154 -10.127  -1.069  1.00 78.32           C
ATOM   2329  SD  MET A 291     -62.887 -11.545  -2.175  1.00 75.34           S
ATOM   2330  CE  MET A 291     -61.623 -12.489  -1.305  1.00 77.14           C
ATOM   2331  N   HIE A 292     -64.698  -5.962  -1.618  1.00 81.07           N
ATOM   2332  CA  HIE A 292     -65.004  -4.902  -2.603  1.00 81.36           C
ATOM   2333  C   HIE A 292     -63.696  -4.357  -3.219  1.00 81.48           C
ATOM   2334  O   HIE A 292     -62.588  -4.659  -2.719  1.00 81.52           O
ATOM   2335  CB  HIE A 292     -65.803  -3.771  -2.020  1.00  0.00           C
ATOM   2336  CG  HIE A 292     -67.171  -4.146  -1.502  1.00  0.00           C
ATOM   2337  ND1 HIE A 292     -67.347  -4.764  -0.270  1.00  0.00           N
ATOM   2338  CD2 HIE A 292     -68.409  -3.993  -2.041  1.00  0.00           C
ATOM   2339  NE2 HIE A 292     -69.287  -4.512  -1.141  1.00  0.00           N
ATOM   2340  CE1 HIE A 292     -68.640  -4.965  -0.096  1.00  0.00           C
ATOM   2341  N   LEU A 293     -63.817  -3.585  -4.306  1.00 81.16           N
ATOM   2342  CA  LEU A 293     -62.634  -3.126  -5.044  1.00 80.70           C
ATOM   2343  C   LEU A 293     -62.616  -1.626  -5.355  1.00 80.70           C
ATOM   2344  O   LEU A 293     -63.266  -1.160  -6.292  1.00 80.72           O
ATOM   2345  CB  LEU A 293     -62.417  -3.983  -6.303  1.00 80.18           C
ATOM   2346  CG  LEU A 293     -61.593  -5.256  -6.059  1.00 79.60           C
ATOM   2347  CD1 LEU A 293     -61.511  -6.125  -7.297  1.00 78.25           C
ATOM   2348  CD2 LEU A 293     -60.179  -4.948  -5.517  1.00 79.41           C
ATOM   2349  N   PRO A 294     -60.875  -0.888  -5.857  1.00 95.22           N
ATOM   2350  CA  PRO A 294     -60.728   0.559  -5.628  1.00 95.22           C
ATOM   2351  C   PRO A 294     -61.232   1.461  -6.844  1.00 95.22           C
ATOM   2352  O   PRO A 294     -60.959   1.115  -7.949  1.00 95.22           O
ATOM   2353  CD  PRO A 294     -59.569  -1.476  -6.072  1.00 95.22           C
ATOM   2354  CB  PRO A 294     -59.259   0.735  -5.290  1.00 95.22           C
ATOM   2355  CG  PRO A 294     -58.603  -0.353  -6.050  1.00 95.22           C
ATOM   2356  N   SER A 295     -61.930   2.554  -6.612  1.00 46.40           N
ATOM   2357  CA  SER A 295     -62.407   3.515  -7.565  1.00 46.40           C
ATOM   2358  C   SER A 295     -61.249   4.163  -8.313  1.00 46.40           C
ATOM   2359  O   SER A 295     -60.434   4.807  -7.675  1.00 46.40           O
ATOM   2360  CB  SER A 295     -63.310   4.633  -6.906  1.00 46.40           C
ATOM   2361  OG  SER A 295     -63.956   5.428  -7.863  1.00 46.40           O
ATOM   2362  N   PRO A 296     -61.352   4.130  -9.672  1.00 78.41           N
ATOM   2363  CA  PRO A 296     -60.295   4.808 -10.400  1.00 78.41           C
ATOM   2364  C   PRO A 296     -60.081   6.343 -10.146  1.00 78.41           C
ATOM   2365  O   PRO A 296     -59.016   6.853 -10.438  1.00 78.41           O
ATOM   2366  CD  PRO A 296     -62.493   3.796 -10.536  1.00 78.41           C
ATOM   2367  CB  PRO A 296     -60.687   4.680 -11.875  1.00 78.41           C
ATOM   2368  CG  PRO A 296     -62.220   4.587 -11.812  1.00 78.41           C
ATOM   2369  N   THR A 297     -61.135   7.011  -9.716  1.00105.74           N
ATOM   2370  CA  THR A 297     -61.047   8.446  -9.476  1.00105.74           C
ATOM   2371  C   THR A 297     -60.064   8.806  -8.344  1.00105.74           C
ATOM   2372  O   THR A 297     -59.538   9.920  -8.285  1.00105.74           O
ATOM   2373  CB  THR A 297     -62.385   8.924  -9.001  1.00105.74           C
ATOM   2374  OG1 THR A 297     -62.947   8.088  -7.960  1.00105.74           O
ATOM   2375  CG2 THR A 297     -63.469   8.882 -10.124  1.00105.74           C
ATOM   2376  N   ASP A 298     -59.798   7.812  -7.518  1.00 75.95           N
ATOM   2377  CA  ASP A 298     -58.995   7.932  -6.279  1.00 75.95           C
ATOM   2378  C   ASP A 298     -57.575   7.642  -6.564  1.00 75.95           C
ATOM   2379  O   ASP A 298     -56.788   7.704  -5.621  1.00 75.95           O
ATOM   2380  CB  ASP A 298     -59.475   7.020  -5.141  1.00 75.95           C
ATOM   2381  CG  ASP A 298     -60.955   7.200  -4.813  1.00 75.95           C
ATOM   2382  OD1 ASP A 298     -61.436   8.316  -4.926  1.00 75.95           O
ATOM   2383  OD2 ASP A 298     -61.516   6.264  -4.264  1.00 75.95           O
ATOM   2384  N   SER A 299     -57.249   7.237  -7.744  1.00 59.07           N
ATOM   2385  CA  SER A 299     -55.906   7.067  -8.203  1.00 59.07           C
ATOM   2386  C   SER A 299     -55.379   8.461  -8.450  1.00 59.07           C
ATOM   2387  O   SER A 299     -56.138   9.397  -8.713  1.00 59.07           O
ATOM   2388  CB  SER A 299     -55.859   6.177  -9.466  1.00 59.07           C
ATOM   2389  OG  SER A 299     -54.476   5.957  -9.853  1.00 59.07           O
ATOM   2390  N   ASN A 300     -54.016   8.625  -8.193  1.00 65.78           N
ATOM   2391  CA  ASN A 300     -53.362   9.912  -7.840  1.00 65.78           C
ATOM   2392  C   ASN A 300     -53.478  11.021  -8.924  1.00 65.78           C
ATOM   2393  O   ASN A 300     -53.701  12.142  -8.533  1.00 65.78           O
ATOM   2394  CB  ASN A 300     -51.880   9.698  -7.456  1.00 65.78           C
ATOM   2395  CG  ASN A 300     -51.508   9.065  -6.170  1.00 65.78           C
ATOM   2396  OD1 ASN A 300     -52.339   9.007  -5.249  1.00 65.78           O
ATOM   2397  ND2 ASN A 300     -50.308   8.496  -6.042  1.00 65.78           N
ATOM   2398  N   PHE A 301     -53.341  10.581 -10.119  1.00 98.29           N
ATOM   2399  CA  PHE A 301     -53.571  11.336 -11.345  1.00 98.29           C
ATOM   2400  C   PHE A 301     -55.006  11.929 -11.490  1.00 98.29           C
ATOM   2401  O   PHE A 301     -55.186  13.143 -11.698  1.00 98.29           O
ATOM   2402  CB  PHE A 301     -53.192  10.416 -12.524  1.00 98.29           C
ATOM   2403  CG  PHE A 301     -53.538  11.035 -13.870  1.00 98.29           C
ATOM   2404  CD1 PHE A 301     -52.795  12.144 -14.358  1.00 98.29           C
ATOM   2405  CD2 PHE A 301     -54.670  10.654 -14.559  1.00 98.29           C
ATOM   2406  CE1 PHE A 301     -53.247  12.831 -15.443  1.00 98.29           C
ATOM   2407  CE2 PHE A 301     -55.119  11.310 -15.669  1.00 98.29           C
ATOM   2408  CZ  PHE A 301     -54.409  12.349 -16.171  1.00 98.29           C
ATOM   2409  N   TYR A 302     -56.067  11.197 -11.276  1.00 52.92           N
ATOM   2410  CA  TYR A 302     -57.437  11.707 -11.323  1.00 52.92           C
ATOM   2411  C   TYR A 302     -57.716  12.628 -10.130  1.00 52.92           C
ATOM   2412  O   TYR A 302     -58.522  13.581 -10.296  1.00 52.92           O
ATOM   2413  CB  TYR A 302     -58.506  10.553 -11.445  1.00 52.92           C
ATOM   2414  CG  TYR A 302     -58.309   9.571 -12.562  1.00 52.92           C
ATOM   2415  CD1 TYR A 302     -58.700   9.971 -13.826  1.00 52.92           C
ATOM   2416  CD2 TYR A 302     -57.434   8.506 -12.344  1.00 52.92           C
ATOM   2417  CE1 TYR A 302     -58.295   9.162 -14.974  1.00 52.92           C
ATOM   2418  CE2 TYR A 302     -57.122   7.659 -13.387  1.00 52.92           C
ATOM   2419  CZ  TYR A 302     -57.467   8.043 -14.719  1.00 52.92           C
ATOM   2420  OH  TYR A 302     -57.206   7.163 -15.709  1.00 52.92           O
ATOM   2421  N   ARG A 303     -57.048  12.502  -8.983  1.00117.63           N
ATOM   2422  CA  ARG A 303     -57.039  13.443  -7.931  1.00117.63           C
ATOM   2423  C   ARG A 303     -56.215  14.714  -8.237  1.00117.63           C
ATOM   2424  O   ARG A 303     -56.481  15.716  -7.656  1.00117.63           O
ATOM   2425  CB  ARG A 303     -56.645  12.715  -6.645  1.00117.63           C
ATOM   2426  CG  ARG A 303     -56.358  13.490  -5.327  1.00117.63           C
ATOM   2427  CD  ARG A 303     -57.447  14.420  -4.803  1.00117.63           C
ATOM   2428  NE  ARG A 303     -58.681  13.721  -4.440  1.00117.63           N
ATOM   2429  CZ  ARG A 303     -59.901  14.315  -4.213  1.00117.63           C
ATOM   2430  NH1 ARG A 303     -59.898  15.627  -4.356  1.00117.63           N
ATOM   2431  NH2 ARG A 303     -61.004  13.584  -3.844  1.00117.63           N
ATOM   2432  N   ALA A 304     -55.238  14.608  -9.183  1.00 32.65           N
ATOM   2433  CA  ALA A 304     -54.423  15.706  -9.578  1.00 32.65           C
ATOM   2434  C   ALA A 304     -55.256  16.724 -10.391  1.00 32.65           C
ATOM   2435  O   ALA A 304     -55.203  17.882 -10.106  1.00 32.65           O
ATOM   2436  CB  ALA A 304     -53.160  15.135 -10.263  1.00 32.65           C
ATOM   2437  N   LEU A 305     -56.030  16.153 -11.259  1.00 68.12           N
ATOM   2438  CA  LEU A 305     -56.993  16.922 -12.070  1.00 68.12           C
ATOM   2439  C   LEU A 305     -58.144  17.438 -11.208  1.00 68.12           C
ATOM   2440  O   LEU A 305     -58.588  18.582 -11.508  1.00 68.12           O
ATOM   2441  CB  LEU A 305     -57.642  16.039 -13.179  1.00 68.12           C
ATOM   2442  CG  LEU A 305     -56.514  15.530 -14.144  1.00 68.12           C
ATOM   2443  CD1 LEU A 305     -57.191  14.625 -15.187  1.00 68.12           C
ATOM   2444  CD2 LEU A 305     -55.693  16.695 -14.788  1.00 68.12           C
ATOM   2445  N   MET A 306     -58.583  16.646 -10.211  1.00 89.92           N
ATOM   2446  CA  MET A 306     -59.727  17.003  -9.365  1.00 89.92           C
ATOM   2447  C   MET A 306     -59.529  18.136  -8.341  1.00 89.92           C
ATOM   2448  O   MET A 306     -60.543  18.791  -8.036  1.00 89.92           O
ATOM   2449  CB  MET A 306     -60.282  15.751  -8.682  1.00 89.92           C
ATOM   2450  CG  MET A 306     -61.486  15.852  -7.761  1.00 89.92           C
ATOM   2451  SD  MET A 306     -62.577  14.349  -7.799  1.00 89.92           S
ATOM   2452  CE  MET A 306     -61.416  13.005  -7.804  1.00 89.92           C
ATOM   2453  N   ASP A 307     -58.333  18.258  -7.773  1.00 76.05           N
ATOM   2454  CA  ASP A 307     -57.874  19.356  -6.892  1.00 76.05           C
ATOM   2455  C   ASP A 307     -57.561  20.700  -7.639  1.00 76.05           C
ATOM   2456  O   ASP A 307     -57.404  21.751  -6.958  1.00 76.05           O
ATOM   2457  CB  ASP A 307     -56.670  18.950  -5.972  1.00 76.05           C
ATOM   2458  CG  ASP A 307     -56.843  17.824  -5.013  1.00 76.05           C
ATOM   2459  OD1 ASP A 307     -57.999  17.504  -4.752  1.00 76.05           O
ATOM   2460  OD2 ASP A 307     -55.880  17.318  -4.423  1.00 76.05           O
ATOM   2461  N   GLU A 308     -57.398  20.573  -8.971  1.00105.18           N
ATOM   2462  CA  GLU A 308     -56.975  21.709  -9.881  1.00105.18           C
ATOM   2463  C   GLU A 308     -58.150  22.187 -10.667  1.00105.18           C
ATOM   2464  O   GLU A 308     -59.178  21.533 -10.715  1.00105.18           O
ATOM   2465  CB  GLU A 308     -55.890  21.130 -10.839  1.00105.18           C
ATOM   2466  CG  GLU A 308     -55.000  22.179 -11.637  1.00105.18           C
ATOM   2467  CD  GLU A 308     -54.403  23.241 -10.766  1.00105.18           C
ATOM   2468  OE1 GLU A 308     -55.007  24.322 -10.628  1.00105.18           O
ATOM   2469  OE2 GLU A 308     -53.399  22.865 -10.169  1.00105.18           O
ATOM   2470  N   GLU A 309     -58.055  23.287 -11.363  1.00 43.89           N
ATOM   2471  CA  GLU A 309     -59.043  23.912 -12.269  1.00 43.89           C
ATOM   2472  C   GLU A 309     -59.340  23.140 -13.570  1.00 43.89           C
ATOM   2473  O   GLU A 309     -60.315  23.485 -14.262  1.00 43.89           O
ATOM   2474  CB  GLU A 309     -58.759  25.439 -12.483  1.00 43.89           C
ATOM   2475  CG  GLU A 309     -58.503  26.109 -11.119  1.00 43.89           C
ATOM   2476  CD  GLU A 309     -58.214  27.569 -11.433  1.00 43.89           C
ATOM   2477  OE1 GLU A 309     -59.117  28.406 -11.281  1.00 43.89           O
ATOM   2478  OE2 GLU A 309     -57.048  27.843 -11.781  1.00 43.89           O
ATOM   2479  N   ASP A 310     -58.514  22.122 -13.863  1.00 55.18           N
ATOM   2480  CA  ASP A 310     -58.701  21.032 -14.864  1.00 55.18           C
ATOM   2481  C   ASP A 310     -60.127  20.426 -14.753  1.00 55.18           C
ATOM   2482  O   ASP A 310     -60.535  19.852 -15.789  1.00 55.18           O
ATOM   2483  CB  ASP A 310     -57.600  19.856 -14.754  1.00 55.18           C
ATOM   2484  CG  ASP A 310     -56.256  20.472 -14.779  1.00 55.18           C
ATOM   2485  OD1 ASP A 310     -56.015  21.481 -15.474  1.00 55.18           O
ATOM   2486  OD2 ASP A 310     -55.291  19.874 -14.237  1.00 55.18           O
ATOM   2487  N   MET A 311     -60.672  20.423 -13.574  1.00148.79           N
ATOM   2488  CA  MET A 311     -61.927  19.794 -13.182  1.00148.79           C
ATOM   2489  C   MET A 311     -63.173  20.082 -14.079  1.00148.79           C
ATOM   2490  O   MET A 311     -64.065  19.282 -14.266  1.00148.79           O
ATOM   2491  CB  MET A 311     -62.121  19.964 -11.650  1.00148.79           C
ATOM   2492  CG  MET A 311     -63.354  19.292 -11.060  1.00148.79           C
ATOM   2493  SD  MET A 311     -63.083  17.507 -10.852  1.00148.79           S
ATOM   2494  CE  MET A 311     -64.575  17.051  -9.970  1.00148.79           C
ATOM   2495  N   ASP A 312     -63.122  21.239 -14.704  1.00 89.83           N
ATOM   2496  CA  ASP A 312     -64.238  21.752 -15.556  1.00 89.83           C
ATOM   2497  C   ASP A 312     -64.112  21.210 -16.953  1.00 89.83           C
ATOM   2498  O   ASP A 312     -65.108  21.127 -17.652  1.00 89.83           O
ATOM   2499  CB  ASP A 312     -64.383  23.314 -15.635  1.00 89.83           C
ATOM   2500  CG  ASP A 312     -64.528  23.962 -14.296  1.00 89.83           C
ATOM   2501  OD1 ASP A 312     -63.876  25.017 -14.145  1.00 89.83           O
ATOM   2502  OD2 ASP A 312     -65.315  23.461 -13.454  1.00 89.83           O
ATOM   2503  N   ASP A 313     -62.878  20.856 -17.455  1.00 82.35           N
ATOM   2504  CA  ASP A 313     -62.578  20.511 -18.807  1.00 82.35           C
ATOM   2505  C   ASP A 313     -62.444  19.042 -19.042  1.00 82.35           C
ATOM   2506  O   ASP A 313     -62.462  18.550 -20.175  1.00 82.35           O
ATOM   2507  CB  ASP A 313     -61.342  21.241 -19.353  1.00 82.35           C
ATOM   2508  CG  ASP A 313     -61.495  22.766 -19.372  1.00 82.35           C
ATOM   2509  OD1 ASP A 313     -62.616  23.304 -19.553  1.00 82.35           O
ATOM   2510  OD2 ASP A 313     -60.440  23.449 -19.348  1.00 82.35           O
ATOM   2511  N   VAL A 314     -62.339  18.292 -17.891  1.00 73.29           N
ATOM   2512  CA  VAL A 314     -61.997  16.862 -17.927  1.00 73.29           C
ATOM   2513  C   VAL A 314     -63.208  16.088 -18.600  1.00 73.29           C
ATOM   2514  O   VAL A 314     -64.365  16.320 -18.272  1.00 73.29           O
ATOM   2515  CB  VAL A 314     -61.553  16.190 -16.583  1.00 73.29           C
ATOM   2516  CG1 VAL A 314     -62.495  16.513 -15.495  1.00 73.29           C
ATOM   2517  CG2 VAL A 314     -61.290  14.682 -16.727  1.00 73.29           C
ATOM   2518  N   VAL A 315     -62.835  15.216 -19.510  1.00 79.56           N
ATOM   2519  CA  VAL A 315     -63.724  14.302 -20.088  1.00 79.56           C
ATOM   2520  C   VAL A 315     -63.140  12.940 -19.869  1.00 79.56           C
ATOM   2521  O   VAL A 315     -61.982  12.584 -19.730  1.00 79.56           O
ATOM   2522  CB  VAL A 315     -63.877  14.485 -21.618  1.00 79.56           C
ATOM   2523  CG1 VAL A 315     -64.377  15.873 -22.055  1.00 79.56           C
ATOM   2524  CG2 VAL A 315     -62.698  13.957 -22.526  1.00 79.56           C
ATOM   2525  N   ASP A 316     -64.026  11.904 -19.865  1.00128.80           N
ATOM   2526  CA  ASP A 316     -63.698  10.517 -20.288  1.00128.80           C
ATOM   2527  C   ASP A 316     -63.445  10.466 -21.817  1.00128.80           C
ATOM   2528  O   ASP A 316     -64.366  10.828 -22.559  1.00128.80           O
ATOM   2529  CB  ASP A 316     -64.706   9.479 -19.667  1.00128.80           C
ATOM   2530  CG  ASP A 316     -64.629   7.991 -20.019  1.00128.80           C
ATOM   2531  OD1 ASP A 316     -65.467   7.293 -19.483  1.00128.80           O
ATOM   2532  OD2 ASP A 316     -63.693   7.594 -20.755  1.00128.80           O
ATOM   2533  N   ALA A 317     -62.274   9.843 -22.225  1.00 80.55           N
ATOM   2534  CA  ALA A 317     -61.862   9.363 -23.538  1.00 80.55           C
ATOM   2535  C   ALA A 317     -62.994   8.780 -24.298  1.00 80.55           C
ATOM   2536  O   ALA A 317     -63.153   9.093 -25.452  1.00 80.55           O
ATOM   2537  CB  ALA A 317     -60.736   8.386 -23.409  1.00 80.55           C
ATOM   2538  N   ASP A 318     -63.769   7.950 -23.622  1.00 99.32           N
ATOM   2539  CA  ASP A 318     -64.955   7.133 -24.128  1.00 99.32           C
ATOM   2540  C   ASP A 318     -66.213   7.899 -24.504  1.00 99.32           C
ATOM   2541  O   ASP A 318     -67.096   7.336 -25.148  1.00 99.32           O
ATOM   2542  CB  ASP A 318     -65.367   5.946 -23.267  1.00 99.32           C
ATOM   2543  CG  ASP A 318     -64.329   4.764 -23.152  1.00 99.32           C
ATOM   2544  OD1 ASP A 318     -64.526   3.890 -22.249  1.00 99.32           O
ATOM   2545  OD2 ASP A 318     -63.553   4.500 -24.109  1.00 99.32           O
ATOM   2546  N   GLU A 319     -66.284   9.171 -24.149  1.00128.22           N
ATOM   2547  CA  GLU A 319     -67.456  10.095 -24.293  1.00128.22           C
ATOM   2548  C   GLU A 319     -67.025  11.211 -25.204  1.00128.22           C
ATOM   2549  O   GLU A 319     -67.905  11.727 -25.906  1.00128.22           O
ATOM   2550  CB  GLU A 319     -67.937  10.674 -22.965  1.00128.22           C
ATOM   2551  CG  GLU A 319     -68.351   9.503 -21.999  1.00128.22           C
ATOM   2552  CD  GLU A 319     -69.262  10.094 -20.899  1.00128.22           C
ATOM   2553  OE1 GLU A 319     -70.499  10.114 -21.121  1.00128.22           O
ATOM   2554  OE2 GLU A 319     -68.723  10.745 -19.997  1.00128.22           O
ATOM   2555  N   TYR A 320     -65.724  11.559 -25.322  1.00113.41           N
ATOM   2556  CA  TYR A 320     -65.309  12.539 -26.283  1.00113.41           C
ATOM   2557  C   TYR A 320     -65.671  12.197 -27.773  1.00113.41           C
ATOM   2558  O   TYR A 320     -65.253  11.127 -28.161  1.00113.41           O
ATOM   2559  CB  TYR A 320     -63.759  12.888 -26.212  1.00113.41           C
ATOM   2560  CG  TYR A 320     -63.177  13.791 -27.305  1.00113.41           C
ATOM   2561  CD1 TYR A 320     -62.192  13.353 -28.228  1.00113.41           C
ATOM   2562  CD2 TYR A 320     -63.522  15.150 -27.325  1.00113.41           C
ATOM   2563  CE1 TYR A 320     -61.703  14.207 -29.247  1.00113.41           C
ATOM   2564  CE2 TYR A 320     -62.962  16.044 -28.341  1.00113.41           C
ATOM   2565  CZ  TYR A 320     -62.059  15.549 -29.301  1.00113.41           C
ATOM   2566  OH  TYR A 320     -61.600  16.396 -30.219  1.00113.41           O
ATOM   2567  N   LEU A 321     -66.344  13.086 -28.507  1.00118.63           N
ATOM   2568  CA  LEU A 321     -66.552  13.116 -29.970  1.00118.63           C
ATOM   2569  C   LEU A 321     -65.369  13.604 -30.822  1.00118.63           C
ATOM   2570  O   LEU A 321     -64.998  14.781 -30.787  1.00118.63           O
ATOM   2571  CB  LEU A 321     -67.903  13.846 -30.334  1.00118.63           C
ATOM   2572  CG  LEU A 321     -69.136  13.332 -29.612  1.00118.63           C
ATOM   2573  CD1 LEU A 321     -69.422  11.857 -29.643  1.00118.63           C
ATOM   2574  CD2 LEU A 321     -69.280  13.988 -28.178  1.00118.63           C
ATOM   2575  N   ILE A 322     -64.748  12.739 -31.537  1.00243.28           N
ATOM   2576  CA  ILE A 322     -63.855  13.193 -32.558  1.00243.28           C
ATOM   2577  C   ILE A 322     -64.606  14.003 -33.700  1.00243.28           C
ATOM   2578  O   ILE A 322     -64.075  15.063 -34.102  1.00243.28           O
ATOM   2579  CB  ILE A 322     -62.966  12.054 -33.091  1.00243.28           C
ATOM   2580  CG1 ILE A 322     -61.954  11.724 -31.966  1.00243.28           C
ATOM   2581  CG2 ILE A 322     -62.187  12.260 -34.400  1.00243.28           C
ATOM   2582  CD1 ILE A 322     -61.491  10.272 -31.915  1.00243.28           C
ATOM   2583  N   PRO A 323     -65.811  13.578 -34.092  1.00177.97           N
ATOM   2584  CA  PRO A 323     -66.312  12.169 -34.279  1.00177.97           C
ATOM   2585  C   PRO A 323     -65.488  11.472 -35.391  1.00177.97           C
ATOM   2586  O   PRO A 323     -65.159  12.061 -36.407  1.00177.97           O
ATOM   2587  CD  PRO A 323     -66.780  14.550 -34.611  1.00177.97           C
ATOM   2588  CB  PRO A 323     -67.723  12.448 -34.736  1.00177.97           C
ATOM   2589  CG  PRO A 323     -68.090  13.881 -34.422  1.00177.97           C
ATOM   2590  N   GLN A 324     -65.212  10.201 -35.182  1.00 65.94           N
ATOM   2591  CA  GLN A 324     -64.702   9.390 -36.307  1.00 65.94           C
ATOM   2592  C   GLN A 324     -65.780   8.779 -37.221  1.00 65.94           C
ATOM   2593  O   GLN A 324     -65.373   8.591 -38.372  1.00 65.94           O
ATOM   2594  CB  GLN A 324     -63.890   8.236 -35.709  1.00 65.94           C
ATOM   2595  CG  GLN A 324     -62.572   8.613 -35.030  1.00 65.94           C
ATOM   2596  CD  GLN A 324     -62.080   7.663 -34.009  1.00 65.94           C
ATOM   2597  OE1 GLN A 324     -62.870   7.211 -33.172  1.00 65.94           O
ATOM   2598  NE2 GLN A 324     -60.809   7.397 -34.065  1.00 65.94           N
TER    2599      GLN A 324
HETATM 2600  PG  ATP A 325     -48.655  -6.421 -26.177  1.00122.83           P
HETATM 2601  O1G ATP A 325     -49.190  -5.003 -26.303  1.00122.11           O
HETATM 2602  O2G ATP A 325     -48.759  -7.254 -27.446  1.00122.10           O
HETATM 2603  O3G ATP A 325     -49.191  -7.199 -24.964  1.00122.11           O
HETATM 2604  PB  ATP A 325     -46.114  -4.996 -24.942  1.00119.94           P
HETATM 2605  O1B ATP A 325     -45.221  -5.760 -23.975  1.00119.45           O
HETATM 2606  O2B ATP A 325     -45.430  -3.981 -25.882  1.00119.92           O
HETATM 2607  O3B ATP A 325     -46.899  -6.214 -25.965  1.00121.21           O
HETATM 2608  PA  ATP A 325     -48.041  -2.871 -24.188  1.00113.07           P
HETATM 2609  O1A ATP A 325     -49.507  -3.129 -23.909  1.00113.33           O
HETATM 2610  O2A ATP A 325     -47.660  -2.156 -25.478  1.00112.81           O
HETATM 2611  O3A ATP A 325     -47.277  -4.304 -24.025  1.00116.46           O
HETATM 2612  O5' ATP A 325     -47.443  -2.066 -22.918  1.00108.73           O
HETATM 2613  C5' ATP A 325     -46.975  -2.769 -21.764  1.00103.07           C
HETATM 2614  C4' ATP A 325     -47.866  -2.432 -20.570  1.00 99.74           C
HETATM 2615  O4' ATP A 325     -48.213  -1.028 -20.579  1.00 96.56           O
HETATM 2616  C3' ATP A 325     -49.220  -3.162 -20.572  1.00 97.80           C
HETATM 2617  O3' ATP A 325     -49.211  -4.492 -20.035  1.00 97.78           O
HETATM 2618  C2' ATP A 325     -50.106  -2.235 -19.754  1.00 95.65           C
HETATM 2619  O2' ATP A 325     -49.964  -2.450 -18.334  1.00 95.59           O
HETATM 2620  C1' ATP A 325     -49.579  -0.853 -20.130  1.00 93.18           C
HETATM 2621  N9  ATP A 325     -50.495  -0.277 -21.170  1.00 87.79           N
HETATM 2622  C8  ATP A 325     -50.440  -0.471 -22.512  1.00 84.88           C
HETATM 2623  N7  ATP A 325     -51.433   0.201 -23.152  1.00 82.25           N
HETATM 2624  C5  ATP A 325     -52.164   0.847 -22.212  1.00 82.13           C
HETATM 2625  C6  ATP A 325     -53.367   1.742 -22.185  1.00 80.07           C
HETATM 2626  N6  ATP A 325     -54.017   2.097 -23.333  1.00 77.96           N
HETATM 2627  N1  ATP A 325     -53.792   2.196 -20.970  1.00 79.14           N
HETATM 2628  C2  ATP A 325     -53.174   1.854 -19.820  1.00 80.14           C
HETATM 2629  N3  ATP A 325     -52.094   1.045 -19.767  1.00 82.55           N
HETATM 2630  C4  ATP A 325     -51.546   0.520 -20.905  1.00 84.25           C
HETATM 2631 MG   MG    321     -47.829  -5.642 -29.619  1.00106.83          Mg
CONECT 2620 2615 2618 2621
CONECT 2628 2627 2629
CONECT 2618 2616 2619 2620
CONECT 2616 2614 2617 2618
CONECT 2630 2621 2624 2629
CONECT 2614 2613 2615 2616
CONECT 2624 2623 2625 2630
CONECT 2613 2612 2614
CONECT 2625 2624 2626 2627
CONECT 2622 2621 2623
CONECT 2627 2625 2628
CONECT 2629 2628 2630
CONECT 2626 2625
CONECT 2623 2622 2624
CONECT 2621 2620 2622 2630
CONECT 2609 2608
CONECT 2605 2604
CONECT 2601 2600
CONECT 2619 2618
CONECT 2610 2608
CONECT 2606 2604
CONECT 2602 2600
CONECT 2617 2616
CONECT 2611 2604 2608
CONECT 2607 2600 2604
CONECT 2603 2600
CONECT 2615 2614 2620
CONECT 2612 2608 2613
CONECT 2608 2609 2610 2611 2612
CONECT 2604 2605 2606 2607 2611
CONECT 2600 2601 2602 2603 2607
END
