# Supplementary material for: Structural characterization of EGFR exon 19 deletion mutation using molecular dynamics simulation
Source: PLoS One. 2019 Sep 19;14(9):e0222814. doi: 10.1371/journal.pone.0222814 (PMC6752865; doi:10.1371/journal.pone.0222814)
Supplement: S4 File — (PDB) [file pone.0222814.s008.pdb]

TITLE	ACTIVE FORM ATP BOUND ∆ELREA EGFR
REMARK	PDB STRUCTURES USED TO BUILD THIS COMPOSITE MODEL
REMARK	2ITX, 2GS6, 3W2S
HELIX    1   1 GLU     13  GLU     15  1                                   3
HELIX    2   2 LYS     53  SER     67  1                                  15
HELIX    3   3 LEU     97  ASN    107  1                                  11
HELIX    4   4 SER    110  ASP    129  1                                  20
HELIX    5   5 ALA    139  ASN    141  1                                   3
HELIX    6   6 LEU    182  HIE    187  1                                   6
HELIX    7   7 HIE    192  MET    207  1                                  16
HELIX    8   8 ALA    219  LYS    228  1                                  10
HELIX    9   9 ILE    240  TRP    250  1                                  11
HELIX   10  10 ALA    254  SER    256  1                                   3
HELIX   11  11 PHE    260  ARG    272  1                                  13
HELIX   12  12 PRO    274  TYR    277  1                                   4
HELIX   13  13 PRO    291  ASP    293  1                                   3
HELIX   14  14 ASN    295  ASP    302  1                                   8
HELIX   15  15 GLU    304  MET    306  1                                   3
SHEET    1   1 1 PHE    16  VAL    21  0
SHEET    2   2 1 THR    29  TRP    35  0
SHEET    3   3 1 ILE    44  THR    50  0
SHEET    4   4 1 LEU    76  LEU    81  0
SHEET    5   5 1 VAL    85  GLN    90  0
SHEET    6   6 1 VAL   142  THR   146  0
SHEET    7   7 1 HID   149  ILE   152  0
ATOM      1  N   GLU     1     -67.985  -2.412 -45.418  1.00 64.81           N
ATOM      2  CA  GLU     1     -68.130  -2.235 -43.955  1.00 64.81           C
ATOM      3  CB  GLU     1     -66.782  -2.469 -43.252  1.00 64.81           C
ATOM      4  CG  GLU     1     -66.919  -2.790 -41.765  1.00 64.81           C
ATOM      5  CD  GLU     1     -67.260  -4.272 -41.649  1.00 64.81           C
ATOM      6  OE1 GLU     1     -68.422  -4.640 -41.968  1.00 64.81           O
ATOM      7  OE2 GLU     1     -66.361  -5.059 -41.249  1.00 64.81           O
ATOM      8  C   GLU     1     -68.572  -0.834 -43.683  1.00 64.81           C
ATOM      9  O   GLU     1     -68.853  -0.076 -44.609  1.00 64.81           O
ATOM     10  N   ALA     2     -68.667  -0.467 -42.391  1.00 46.70           N
ATOM     11  CA  ALA     2     -69.079   0.852 -42.013  1.00 46.70           C
ATOM     12  CB  ALA     2     -69.585   0.943 -40.563  1.00 46.70           C
ATOM     13  C   ALA     2     -67.912   1.782 -42.158  1.00 46.70           C
ATOM     14  O   ALA     2     -66.746   1.387 -42.154  1.00 46.70           O
ATOM     15  N   PRO     3     -68.264   3.026 -42.325  1.00149.61           N
ATOM     16  CA  PRO     3     -67.300   4.086 -42.495  1.00149.61           C
ATOM     17  CD  PRO     3     -69.488   3.297 -43.065  1.00149.61           C
ATOM     18  CB  PRO     3     -68.080   5.269 -43.063  1.00149.61           C
ATOM     19  CG  PRO     3     -69.240   4.609 -43.824  1.00149.61           C
ATOM     20  C   PRO     3     -66.480   4.456 -41.290  1.00149.61           C
ATOM     21  O   PRO     3     -65.521   5.207 -41.448  1.00149.61           O
ATOM     22  N   ASN     4     -66.824   3.972 -40.085  1.00125.14           N
ATOM     23  CA  ASN     4     -66.107   4.322 -38.886  1.00125.14           C
ATOM     24  CB  ASN     4     -64.700   3.701 -38.803  1.00125.14           C
ATOM     25  CG  ASN     4     -64.202   3.791 -37.363  1.00125.14           C
ATOM     26  OD1 ASN     4     -63.143   3.261 -37.034  1.00125.14           O
ATOM     27  ND2 ASN     4     -64.983   4.463 -36.476  1.00125.14           N
ATOM     28  C   ASN     4     -65.993   5.814 -38.791  1.00125.14           C
ATOM     29  O   ASN     4     -65.052   6.439 -39.280  1.00125.14           O
ATOM     30  N   GLN     5     -66.991   6.392 -38.102  1.00114.71           N
ATOM     31  CA  GLN     5     -67.231   7.788 -37.869  1.00114.71           C
ATOM     32  CB  GLN     5     -68.654   8.053 -37.363  1.00114.71           C
ATOM     33  CG  GLN     5     -69.723   7.611 -38.362  1.00114.71           C
ATOM     34  CD  GLN     5     -69.910   6.109 -38.221  1.00114.71           C
ATOM     35  OE1 GLN     5     -69.397   5.489 -37.290  1.00114.71           O
ATOM     36  NE2 GLN     5     -70.675   5.504 -39.167  1.00114.71           N
ATOM     37  C   GLN     5     -66.281   8.408 -36.893  1.00114.71           C
ATOM     38  O   GLN     5     -66.067   9.617 -36.967  1.00114.71           O
ATOM     39  N   ALA     6     -65.711   7.611 -35.961  1.00 56.28           N
ATOM     40  CA  ALA     6     -64.944   8.084 -34.831  1.00 56.28           C
ATOM     41  CB  ALA     6     -64.064   6.998 -34.190  1.00 56.28           C
ATOM     42  C   ALA     6     -64.056   9.236 -35.185  1.00 56.28           C
ATOM     43  O   ALA     6     -63.478   9.303 -36.269  1.00 56.28           O
ATOM     44  N   LEU     7     -63.984  10.211 -34.253  1.00 45.90           N
ATOM     45  CA  LEU     7     -63.217  11.405 -34.451  1.00 45.90           C
ATOM     46  CB  LEU     7     -63.871  12.658 -33.835  1.00 45.90           C
ATOM     47  CG  LEU     7     -65.263  12.994 -34.409  1.00 45.90           C
ATOM     48  CD1 LEU     7     -65.849  14.251 -33.748  1.00 45.90           C
ATOM     49  CD2 LEU     7     -65.236  13.092 -35.943  1.00 45.90           C
ATOM     50  C   LEU     7     -61.907  11.228 -33.756  1.00 45.90           C
ATOM     51  O   LEU     7     -61.831  10.634 -32.680  1.00 45.90           O
ATOM     52  N   LEU     8     -60.826  11.721 -34.382  1.00 52.78           N
ATOM     53  CA  LEU     8     -59.537  11.658 -33.765  1.00 52.78           C
ATOM     54  CB  LEU     8     -58.427  11.220 -34.738  1.00 52.78           C
ATOM     55  CG  LEU     8     -57.025  11.136 -34.106  1.00 52.78           C
ATOM     56  CD1 LEU     8     -56.978  10.082 -32.988  1.00 52.78           C
ATOM     57  CD2 LEU     8     -55.949  10.902 -35.179  1.00 52.78           C
ATOM     58  C   LEU     8     -59.255  13.054 -33.323  1.00 52.78           C
ATOM     59  O   LEU     8     -59.265  13.981 -34.134  1.00 52.78           O
ATOM     60  N   ARG     9     -59.007  13.255 -32.015  1.00149.73           N
ATOM     61  CA  ARG     9     -58.804  14.604 -31.584  1.00149.73           C
ATOM     62  CB  ARG     9     -59.525  14.963 -30.275  1.00149.73           C
ATOM     63  CG  ARG     9     -59.462  16.459 -29.959  1.00149.73           C
ATOM     64  CD  ARG     9     -60.370  16.888 -28.809  1.00149.73           C
ATOM     65  NE  ARG     9     -60.185  15.903 -27.713  1.00149.73           N
ATOM     66  CZ  ARG     9     -61.014  15.933 -26.633  1.00149.73           C
ATOM     67  NH1 ARG     9     -61.987  16.887 -26.543  1.00149.73           N
ATOM     68  NH2 ARG     9     -60.870  14.995 -25.654  1.00149.73           N
ATOM     69  C   ARG     9     -57.343  14.845 -31.413  1.00149.73           C
ATOM     70  O   ARG     9     -56.605  13.999 -30.907  1.00149.73           O
ATOM     71  N   ILE    10     -56.892  16.031 -31.865  1.00 91.93           N
ATOM     72  CA  ILE    10     -55.510  16.395 -31.747  1.00 91.93           C
ATOM     73  CB  ILE    10     -54.927  17.029 -32.980  1.00 91.93           C
ATOM     74  CG1 ILE    10     -54.840  16.008 -34.128  1.00 91.93           C
ATOM     75  CG2 ILE    10     -53.564  17.634 -32.603  1.00 91.93           C
ATOM     76  CD1 ILE    10     -56.194  15.536 -34.645  1.00 91.93           C
ATOM     77  C   ILE    10     -55.435  17.394 -30.643  1.00 91.93           C
ATOM     78  O   ILE    10     -56.169  18.381 -30.630  1.00 91.93           O
ATOM     79  N   LEU    11     -54.541  17.143 -29.669  1.00 69.58           N
ATOM     80  CA  LEU    11     -54.460  17.981 -28.511  1.00 69.58           C
ATOM     81  CB  LEU    11     -54.335  17.175 -27.206  1.00 69.58           C
ATOM     82  CG  LEU    11     -55.498  16.189 -26.981  1.00 69.58           C
ATOM     83  CD1 LEU    11     -55.329  15.411 -25.666  1.00 69.58           C
ATOM     84  CD2 LEU    11     -56.859  16.893 -27.093  1.00 69.58           C
ATOM     85  C   LEU    11     -53.247  18.853 -28.596  1.00 69.58           C
ATOM     86  O   LEU    11     -52.201  18.446 -29.098  1.00 69.58           O
ATOM     87  N   LYS    12     -53.383  20.102 -28.105  1.00152.67           N
ATOM     88  CA  LYS    12     -52.294  21.033 -28.062  1.00152.67           C
ATOM     89  CB  LYS    12     -52.721  22.468 -27.704  1.00152.67           C
ATOM     90  CG  LYS    12     -53.976  22.980 -28.416  1.00152.67           C
ATOM     91  CD  LYS    12     -53.930  22.946 -29.941  1.00152.67           C
ATOM     92  CE  LYS    12     -55.217  23.484 -30.573  1.00152.67           C
ATOM     93  NZ  LYS    12     -56.381  22.684 -30.128  1.00152.67           N
ATOM     94  C   LYS    12     -51.431  20.594 -26.918  1.00152.67           C
ATOM     95  O   LYS    12     -51.932  20.174 -25.876  1.00152.67           O
ATOM     96  N   GLU    13     -50.101  20.705 -27.080  1.00 55.29           N
ATOM     97  CA  GLU    13     -49.159  20.306 -26.073  1.00 55.29           C
ATOM     98  CB  GLU    13     -47.709  20.463 -26.560  1.00 55.29           C
ATOM     99  CG  GLU    13     -46.665  19.849 -25.630  1.00 55.29           C
ATOM    100  CD  GLU    13     -45.355  19.787 -26.404  1.00 55.29           C
ATOM    101  OE1 GLU    13     -44.991  20.813 -27.039  1.00 55.29           O
ATOM    102  OE2 GLU    13     -44.707  18.706 -26.381  1.00 55.29           O
ATOM    103  C   GLU    13     -49.365  21.175 -24.875  1.00 55.29           C
ATOM    104  O   GLU    13     -49.189  20.755 -23.733  1.00 55.29           O
ATOM    105  N   THR    14     -49.765  22.426 -25.130  1.00105.68           N
ATOM    106  CA  THR    14     -49.993  23.408 -24.116  1.00105.68           C
ATOM    107  CB  THR    14     -50.420  24.721 -24.701  1.00105.68           C
ATOM    108  OG1 THR    14     -50.609  25.674 -23.671  1.00105.68           O
ATOM    109  CG2 THR    14     -51.731  24.518 -25.480  1.00105.68           C
ATOM    110  C   THR    14     -51.091  22.937 -23.215  1.00105.68           C
ATOM    111  O   THR    14     -51.131  23.285 -22.037  1.00105.68           O
ATOM    112  N   GLU    15     -52.026  22.142 -23.758  1.00 88.93           N
ATOM    113  CA  GLU    15     -53.192  21.715 -23.038  1.00 88.93           C
ATOM    114  CB  GLU    15     -54.187  20.931 -23.912  1.00 88.93           C
ATOM    115  CG  GLU    15     -54.908  21.821 -24.928  1.00 88.93           C
ATOM    116  CD  GLU    15     -55.862  20.954 -25.738  1.00 88.93           C
ATOM    117  OE1 GLU    15     -55.780  19.704 -25.601  1.00 88.93           O
ATOM    118  OE2 GLU    15     -56.688  21.525 -26.499  1.00 88.93           O
ATOM    119  C   GLU    15     -52.868  20.878 -21.834  1.00 88.93           C
ATOM    120  O   GLU    15     -53.633  20.904 -20.872  1.00 88.93           O
ATOM    121  N   PHE    16     -51.778  20.079 -21.824  1.00 81.07           N
ATOM    122  CA  PHE    16     -51.654  19.258 -20.648  1.00 81.07           C
ATOM    123  CB  PHE    16     -52.063  17.796 -20.905  1.00 81.07           C
ATOM    124  CG  PHE    16     -51.261  17.301 -22.058  1.00 81.07           C
ATOM    125  CD1 PHE    16     -50.002  16.777 -21.873  1.00 81.07           C
ATOM    126  CD2 PHE    16     -51.776  17.366 -23.334  1.00 81.07           C
ATOM    127  CE1 PHE    16     -49.272  16.323 -22.946  1.00 81.07           C
ATOM    128  CE2 PHE    16     -51.051  16.913 -24.410  1.00 81.07           C
ATOM    129  CZ  PHE    16     -49.795  16.392 -24.216  1.00 81.07           C
ATOM    130  C   PHE    16     -50.285  19.258 -20.031  1.00 81.07           C
ATOM    131  O   PHE    16     -49.262  19.222 -20.711  1.00 81.07           O
ATOM    132  N   LYS    17     -50.263  19.296 -18.678  1.00 90.22           N
ATOM    133  CA  LYS    17     -49.048  19.220 -17.912  1.00 90.22           C
ATOM    134  CB  LYS    17     -49.078  20.004 -16.589  1.00 90.22           C
ATOM    135  CG  LYS    17     -47.767  19.897 -15.807  1.00 90.22           C
ATOM    136  CD  LYS    17     -47.605  20.938 -14.697  1.00 90.22           C
ATOM    137  CE  LYS    17     -47.100  22.288 -15.209  1.00 90.22           C
ATOM    138  NZ  LYS    17     -46.950  23.237 -14.084  1.00 90.22           N
ATOM    139  C   LYS    17     -48.791  17.781 -17.567  1.00 90.22           C
ATOM    140  O   LYS    17     -49.726  16.995 -17.424  1.00 90.22           O
ATOM    141  N   LYS    18     -47.494  17.408 -17.450  1.00 90.78           N
ATOM    142  CA  LYS    18     -47.092  16.078 -17.065  1.00 90.78           C
ATOM    143  CB  LYS    18     -45.886  15.534 -17.849  1.00 90.78           C
ATOM    144  CG  LYS    18     -46.113  15.346 -19.348  1.00 90.78           C
ATOM    145  CD  LYS    18     -44.811  15.073 -20.106  1.00 90.78           C
ATOM    146  CE  LYS    18     -44.998  14.886 -21.612  1.00 90.78           C
ATOM    147  NZ  LYS    18     -43.693  14.603 -22.254  1.00 90.78           N
ATOM    148  C   LYS    18     -46.610  16.179 -15.646  1.00 90.78           C
ATOM    149  O   LYS    18     -45.814  17.060 -15.333  1.00 90.78           O
ATOM    150  N   ILE    19     -47.184  15.366 -14.731  1.00156.52           N
ATOM    151  CA  ILE    19     -46.825  15.357 -13.335  1.00156.52           C
ATOM    152  CB  ILE    19     -47.986  14.928 -12.490  1.00156.52           C
ATOM    153  CG1 ILE    19     -49.200  15.836 -12.768  1.00156.52           C
ATOM    154  CG2 ILE    19     -47.533  14.939 -11.020  1.00156.52           C
ATOM    155  CD1 ILE    19     -48.973  17.309 -12.433  1.00156.52           C
ATOM    156  C   ILE    19     -45.639  14.502 -12.959  1.00156.52           C
ATOM    157  O   ILE    19     -44.728  14.969 -12.277  1.00156.52           O
ATOM    158  N   LYS    20     -45.625  13.216 -13.388  1.00157.59           N
ATOM    159  CA  LYS    20     -44.625  12.286 -12.918  1.00157.59           C
ATOM    160  CB  LYS    20     -45.071  11.432 -11.725  1.00157.59           C
ATOM    161  CG  LYS    20     -45.335  12.145 -10.408  1.00157.59           C
ATOM    162  CD  LYS    20     -46.108  11.235  -9.453  1.00157.59           C
ATOM    163  CE  LYS    20     -45.563   9.805  -9.447  1.00157.59           C
ATOM    164  NZ  LYS    20     -46.607   8.859  -9.001  1.00157.59           N
ATOM    165  C   LYS    20     -44.415  11.234 -13.957  1.00157.59           C
ATOM    166  O   LYS    20     -45.030  11.251 -15.021  1.00157.59           O
ATOM    167  N   VAL    21     -43.512  10.272 -13.655  1.00133.43           N
ATOM    168  CA  VAL    21     -43.346   9.183 -14.569  1.00133.43           C
ATOM    169  CB  VAL    21     -41.927   8.926 -15.004  1.00133.43           C
ATOM    170  CG1 VAL    21     -41.145   8.194 -13.902  1.00133.43           C
ATOM    171  CG2 VAL    21     -41.977   8.168 -16.337  1.00133.43           C
ATOM    172  C   VAL    21     -43.880   7.948 -13.900  1.00133.43           C
ATOM    173  O   VAL    21     -43.564   7.669 -12.744  1.00133.43           O
ATOM    174  N   LEU    22     -44.844   7.272 -14.563  1.00128.71           N
ATOM    175  CA  LEU    22     -45.388   6.016 -14.116  1.00128.71           C
ATOM    176  CB  LEU    22     -46.804   5.747 -14.654  1.00128.71           C
ATOM    177  CG  LEU    22     -47.893   6.590 -13.966  1.00128.71           C
ATOM    178  CD1 LEU    22     -48.194   6.080 -12.548  1.00128.71           C
ATOM    179  CD2 LEU    22     -47.514   8.073 -13.959  1.00128.71           C
ATOM    180  C   LEU    22     -44.534   4.843 -14.471  1.00128.71           C
ATOM    181  O   LEU    22     -44.298   3.967 -13.642  1.00128.71           O
ATOM    182  N   GLY    23     -44.037   4.795 -15.723  1.00 53.31           N
ATOM    183  CA  GLY    23     -43.328   3.617 -16.132  1.00 53.31           C
ATOM    184  C   GLY    23     -42.190   4.039 -16.985  1.00 53.31           C
ATOM    185  O   GLY    23     -42.031   5.221 -17.286  1.00 53.31           O
ATOM    186  N   SER    24     -41.328   3.066 -17.348  1.00 57.77           N
ATOM    187  CA  SER    24     -40.260   3.361 -18.248  1.00 57.77           C
ATOM    188  CB  SER    24     -39.274   4.400 -17.681  1.00 57.77           C
ATOM    189  OG  SER    24     -38.234   4.655 -18.614  1.00 57.77           O
ATOM    190  C   SER    24     -39.502   2.093 -18.500  1.00 57.77           C
ATOM    191  O   SER    24     -39.222   1.330 -17.574  1.00 57.77           O
ATOM    192  N   GLY    25     -39.150   1.853 -19.780  1.00 57.07           N
ATOM    193  CA  GLY    25     -38.293   0.763 -20.142  1.00 57.07           C
ATOM    194  C   GLY    25     -38.921  -0.234 -21.078  1.00 57.07           C
ATOM    195  O   GLY    25     -38.572  -0.256 -22.256  1.00 57.07           O
ATOM    196  N   ALA    26     -39.869  -1.082 -20.625  1.00 85.23           N
ATOM    197  CA  ALA    26     -40.203  -2.142 -21.538  1.00 85.23           C
ATOM    198  CB  ALA    26     -41.138  -3.189 -20.908  1.00 85.23           C
ATOM    199  C   ALA    26     -40.852  -1.677 -22.800  1.00 85.23           C
ATOM    200  O   ALA    26     -40.264  -1.817 -23.874  1.00 85.23           O
ATOM    201  N   PHE    27     -42.091  -1.142 -22.732  1.00168.52           N
ATOM    202  CA  PHE    27     -42.623  -0.717 -23.986  1.00168.52           C
ATOM    203  CB  PHE    27     -44.146  -0.840 -24.115  1.00168.52           C
ATOM    204  CG  PHE    27     -44.373  -0.907 -25.587  1.00168.52           C
ATOM    205  CD1 PHE    27     -44.157  -2.098 -26.241  1.00168.52           C
ATOM    206  CD2 PHE    27     -44.784   0.184 -26.316  1.00168.52           C
ATOM    207  CE1 PHE    27     -44.350  -2.207 -27.598  1.00168.52           C
ATOM    208  CE2 PHE    27     -44.979   0.082 -27.675  1.00168.52           C
ATOM    209  CZ  PHE    27     -44.761  -1.113 -28.319  1.00168.52           C
ATOM    210  C   PHE    27     -42.238   0.698 -24.273  1.00168.52           C
ATOM    211  O   PHE    27     -41.562   0.963 -25.260  1.00168.52           O
ATOM    212  N   GLY    28     -42.582   1.617 -23.331  1.00118.88           N
ATOM    213  CA  GLY    28     -42.414   3.037 -23.475  1.00118.88           C
ATOM    214  C   GLY    28     -42.360   3.679 -22.128  1.00118.88           C
ATOM    215  O   GLY    28     -42.176   2.993 -21.124  1.00118.88           O
ATOM    216  N   THR    29     -42.484   5.031 -22.092  1.00 80.86           N
ATOM    217  CA  THR    29     -42.476   5.748 -20.840  1.00 80.86           C
ATOM    218  CB  THR    29     -41.452   6.847 -20.793  1.00 80.86           C
ATOM    219  OG1 THR    29     -40.156   6.318 -21.036  1.00 80.86           O
ATOM    220  CG2 THR    29     -41.491   7.502 -19.403  1.00 80.86           C
ATOM    221  C   THR    29     -43.819   6.395 -20.735  1.00 80.86           C
ATOM    222  O   THR    29     -44.284   7.055 -21.665  1.00 80.86           O
ATOM    223  N   VAL    30     -44.483   6.213 -19.580  1.00 49.94           N
ATOM    224  CA  VAL    30     -45.793   6.754 -19.411  1.00 49.94           C
ATOM    225  CB  VAL    30     -46.806   5.723 -19.001  1.00 49.94           C
ATOM    226  CG1 VAL    30     -48.144   6.426 -18.724  1.00 49.94           C
ATOM    227  CG2 VAL    30     -46.884   4.649 -20.099  1.00 49.94           C
ATOM    228  C   VAL    30     -45.729   7.776 -18.322  1.00 49.94           C
ATOM    229  O   VAL    30     -44.955   7.656 -17.372  1.00 49.94           O
ATOM    230  N   TYR    31     -46.554   8.834 -18.447  1.00 63.75           N
ATOM    231  CA  TYR    31     -46.512   9.880 -17.469  1.00 63.75           C
ATOM    232  CB  TYR    31     -46.095  11.244 -18.051  1.00 63.75           C
ATOM    233  CG  TYR    31     -44.718  11.134 -18.609  1.00 63.75           C
ATOM    234  CD1 TYR    31     -44.512  10.523 -19.825  1.00 63.75           C
ATOM    235  CD2 TYR    31     -43.636  11.654 -17.935  1.00 63.75           C
ATOM    236  CE1 TYR    31     -43.248  10.419 -20.355  1.00 63.75           C
ATOM    237  CE2 TYR    31     -42.368  11.553 -18.461  1.00 63.75           C
ATOM    238  CZ  TYR    31     -42.173  10.932 -19.672  1.00 63.75           C
ATOM    239  OH  TYR    31     -40.875  10.825 -20.214  1.00 63.75           O
ATOM    240  C   TYR    31     -47.881  10.088 -16.914  1.00 63.75           C
ATOM    241  O   TYR    31     -48.879  10.010 -17.629  1.00 63.75           O
ATOM    242  N   LYS    32     -47.952  10.326 -15.592  1.00 94.17           N
ATOM    243  CA  LYS    32     -49.191  10.716 -14.996  1.00 94.17           C
ATOM    244  CB  LYS    32     -49.179  10.689 -13.459  1.00 94.17           C
ATOM    245  CG  LYS    32     -50.539  10.987 -12.824  1.00 94.17           C
ATOM    246  CD  LYS    32     -50.560  10.761 -11.313  1.00 94.17           C
ATOM    247  CE  LYS    32     -50.151  12.013 -10.540  1.00 94.17           C
ATOM    248  NZ  LYS    32     -49.986  11.714  -9.102  1.00 94.17           N
ATOM    249  C   LYS    32     -49.294  12.142 -15.416  1.00 94.17           C
ATOM    250  O   LYS    32     -48.268  12.789 -15.624  1.00 94.17           O
ATOM    251  N   GLY    33     -50.515  12.675 -15.597  1.00 32.36           N
ATOM    252  CA  GLY    33     -50.563  14.044 -16.017  1.00 32.36           C
ATOM    253  C   GLY    33     -51.975  14.534 -15.979  1.00 32.36           C
ATOM    254  O   GLY    33     -52.920  13.766 -15.801  1.00 32.36           O
ATOM    255  N   LEU    34     -52.136  15.860 -16.146  1.00 60.54           N
ATOM    256  CA  LEU    34     -53.432  16.467 -16.150  1.00 60.54           C
ATOM    257  CB  LEU    34     -53.589  17.594 -15.115  1.00 60.54           C
ATOM    258  CG  LEU    34     -53.594  17.095 -13.659  1.00 60.54           C
ATOM    259  CD1 LEU    34     -53.751  18.260 -12.666  1.00 60.54           C
ATOM    260  CD2 LEU    34     -54.664  16.009 -13.458  1.00 60.54           C
ATOM    261  C   LEU    34     -53.643  17.085 -17.492  1.00 60.54           C
ATOM    262  O   LEU    34     -52.720  17.621 -18.099  1.00 60.54           O
ATOM    263  N   TRP    35     -54.889  17.009 -17.996  1.00112.57           N
ATOM    264  CA  TRP    35     -55.188  17.558 -19.281  1.00112.57           C
ATOM    265  CB  TRP    35     -55.614  16.466 -20.276  1.00112.57           C
ATOM    266  CG  TRP    35     -56.136  16.968 -21.595  1.00112.57           C
ATOM    267  CD2 TRP    35     -57.455  16.671 -22.071  1.00112.57           C
ATOM    268  CD1 TRP    35     -55.529  17.713 -22.562  1.00112.57           C
ATOM    269  NE1 TRP    35     -56.399  17.916 -23.607  1.00112.57           N
ATOM    270  CE2 TRP    35     -57.586  17.276 -23.319  1.00112.57           C
ATOM    271  CE3 TRP    35     -58.469  15.947 -21.512  1.00112.57           C
ATOM    272  CZ2 TRP    35     -58.743  17.168 -24.032  1.00112.57           C
ATOM    273  CZ3 TRP    35     -59.638  15.844 -22.227  1.00112.57           C
ATOM    274  CH2 TRP    35     -59.767  16.446 -23.459  1.00112.57           C
ATOM    275  C   TRP    35     -56.292  18.553 -19.134  1.00112.57           C
ATOM    276  O   TRP    35     -57.400  18.222 -18.714  1.00112.57           O
ATOM    277  N   ILE    36     -56.007  19.817 -19.500  1.00123.08           N
ATOM    278  CA  ILE    36     -57.002  20.841 -19.398  1.00123.08           C
ATOM    279  CB  ILE    36     -56.452  22.136 -18.871  1.00123.08           C
ATOM    280  CG1 ILE    36     -55.725  21.912 -17.536  1.00123.08           C
ATOM    281  CG2 ILE    36     -57.608  23.145 -18.779  1.00123.08           C
ATOM    282  CD1 ILE    36     -56.602  21.278 -16.466  1.00123.08           C
ATOM    283  C   ILE    36     -57.406  21.122 -20.808  1.00123.08           C
ATOM    284  O   ILE    36     -56.621  21.659 -21.584  1.00123.08           O
ATOM    285  N   PRO    37     -58.614  20.808 -21.164  1.00 99.76           N
ATOM    286  CA  PRO    37     -59.056  21.054 -22.507  1.00 99.76           C
ATOM    287  CD  PRO    37     -59.317  19.689 -20.557  1.00 99.76           C
ATOM    288  CB  PRO    37     -60.409  20.358 -22.629  1.00 99.76           C
ATOM    289  CG  PRO    37     -60.295  19.186 -21.634  1.00 99.76           C
ATOM    290  C   PRO    37     -59.070  22.538 -22.699  1.00 99.76           C
ATOM    291  O   PRO    37     -58.984  23.264 -21.710  1.00 99.76           O
ATOM    292  N   GLU    38     -59.212  23.011 -23.952  1.00150.64           N
ATOM    293  CA  GLU    38     -58.945  24.387 -24.261  1.00150.64           C
ATOM    294  CB  GLU    38     -59.141  24.689 -25.760  1.00150.64           C
ATOM    295  CG  GLU    38     -60.449  24.168 -26.355  0.50150.64           C
ATOM    296  CD  GLU    38     -60.261  24.099 -27.865  0.50150.64           C
ATOM    297  OE1 GLU    38     -59.157  23.677 -28.300  0.50150.64           O
ATOM    298  OE2 GLU    38     -61.220  24.454 -28.601  0.50150.64           O
ATOM    299  C   GLU    38     -59.667  25.384 -23.400  1.00150.64           C
ATOM    300  O   GLU    38     -58.994  26.162 -22.727  1.00150.64           O
ATOM    301  N   GLY    39     -61.010  25.398 -23.311  1.00 63.81           N
ATOM    302  CA  GLY    39     -61.557  26.432 -22.466  1.00 63.81           C
ATOM    303  C   GLY    39     -62.698  25.851 -21.697  1.00 63.81           C
ATOM    304  O   GLY    39     -63.681  26.532 -21.406  1.00 63.81           O
ATOM    305  N   GLU    40     -62.589  24.549 -21.383  1.00109.46           N
ATOM    306  CA  GLU    40     -63.599  23.813 -20.681  1.00109.46           C
ATOM    307  CB  GLU    40     -63.619  22.332 -21.076  1.00109.46           C
ATOM    308  CG  GLU    40     -64.121  22.224 -22.520  1.00109.46           C
ATOM    309  CD  GLU    40     -64.164  20.777 -22.967  1.00109.46           C
ATOM    310  OE1 GLU    40     -64.849  19.962 -22.295  1.00109.46           O
ATOM    311  OE2 GLU    40     -63.515  20.476 -24.005  1.00109.46           O
ATOM    312  C   GLU    40     -63.607  24.014 -19.189  1.00109.46           C
ATOM    313  O   GLU    40     -64.653  23.866 -18.557  1.00109.46           O
ATOM    314  N   LYS    41     -62.458  24.352 -18.568  1.00126.53           N
ATOM    315  CA  LYS    41     -62.427  24.520 -17.137  1.00126.53           C
ATOM    316  CB  LYS    41     -63.519  25.482 -16.632  1.00126.53           C
ATOM    317  CG  LYS    41     -63.363  25.910 -15.171  1.00126.53           C
ATOM    318  CD  LYS    41     -62.170  26.837 -14.927  1.00126.53           C
ATOM    319  CE  LYS    41     -62.020  27.275 -13.468  1.00126.53           C
ATOM    320  NZ  LYS    41     -63.117  28.195 -13.097  1.00126.53           N
ATOM    321  C   LYS    41     -62.624  23.189 -16.469  1.00126.53           C
ATOM    322  O   LYS    41     -63.249  23.102 -15.411  1.00126.53           O
ATOM    323  N   VAL    42     -62.088  22.112 -17.084  1.00 56.55           N
ATOM    324  CA  VAL    42     -62.142  20.799 -16.497  1.00 56.55           C
ATOM    325  CB  VAL    42     -63.012  19.834 -17.252  1.00 56.55           C
ATOM    326  CG1 VAL    42     -64.454  20.369 -17.246  1.00 56.55           C
ATOM    327  CG2 VAL    42     -62.424  19.625 -18.658  1.00 56.55           C
ATOM    328  C   VAL    42     -60.744  20.247 -16.523  1.00 56.55           C
ATOM    329  O   VAL    42     -59.926  20.663 -17.341  1.00 56.55           O
ATOM    330  N   LYS    43     -60.414  19.317 -15.599  1.00132.37           N
ATOM    331  CA  LYS    43     -59.106  18.708 -15.581  1.00132.37           C
ATOM    332  CB  LYS    43     -58.326  18.876 -14.261  1.00132.37           C
ATOM    333  CG  LYS    43     -57.776  20.270 -13.965  1.00132.37           C
ATOM    334  CD  LYS    43     -58.813  21.304 -13.538  1.00132.37           C
ATOM    335  CE  LYS    43     -58.185  22.664 -13.232  1.00132.37           C
ATOM    336  NZ  LYS    43     -57.180  22.515 -12.155  1.00132.37           N
ATOM    337  C   LYS    43     -59.295  17.228 -15.686  1.00132.37           C
ATOM    338  O   LYS    43     -60.134  16.658 -14.990  1.00132.37           O
ATOM    339  N   ILE    44     -58.511  16.547 -16.549  1.00 74.06           N
ATOM    340  CA  ILE    44     -58.723  15.132 -16.626  1.00 74.06           C
ATOM    341  CB  ILE    44     -59.337  14.712 -17.929  1.00 74.06           C
ATOM    342  CG1 ILE    44     -60.697  15.417 -18.088  1.00 74.06           C
ATOM    343  CG2 ILE    44     -59.451  13.179 -17.947  1.00 74.06           C
ATOM    344  CD1 ILE    44     -61.288  15.336 -19.493  1.00 74.06           C
ATOM    345  C   ILE    44     -57.424  14.417 -16.416  1.00 74.06           C
ATOM    346  O   ILE    44     -56.422  14.684 -17.079  1.00 74.06           O
ATOM    347  N   PRO    45     -57.426  13.501 -15.483  1.00153.43           N
ATOM    348  CA  PRO    45     -56.251  12.728 -15.214  1.00153.43           C
ATOM    349  CD  PRO    45     -58.326  13.540 -14.347  1.00153.43           C
ATOM    350  CB  PRO    45     -56.513  11.987 -13.899  1.00153.43           C
ATOM    351  CG  PRO    45     -58.009  12.231 -13.606  1.00153.43           C
ATOM    352  C   PRO    45     -55.988  11.871 -16.405  1.00153.43           C
ATOM    353  O   PRO    45     -56.916  11.215 -16.880  1.00153.43           O
ATOM    354  N   VAL    46     -54.734  11.840 -16.897  1.00 52.83           N
ATOM    355  CA  VAL    46     -54.484  11.082 -18.087  1.00 52.83           C
ATOM    356  CB  VAL    46     -54.464  11.920 -19.331  1.00 52.83           C
ATOM    357  CG1 VAL    46     -55.862  12.530 -19.528  1.00 52.83           C
ATOM    358  CG2 VAL    46     -53.345  12.967 -19.197  1.00 52.83           C
ATOM    359  C   VAL    46     -53.143  10.429 -17.986  1.00 52.83           C
ATOM    360  O   VAL    46     -52.392  10.665 -17.043  1.00 52.83           O
ATOM    361  N   ALA    47     -52.845   9.536 -18.956  1.00 48.99           N
ATOM    362  CA  ALA    47     -51.558   8.903 -19.051  1.00 48.99           C
ATOM    363  CB  ALA    47     -51.625   7.368 -19.000  1.00 48.99           C
ATOM    364  C   ALA    47     -51.007   9.280 -20.406  1.00 48.99           C
ATOM    365  O   ALA    47     -51.739   9.247 -21.392  1.00 48.99           O
ATOM    366  N   ILE    48     -49.703   9.646 -20.499  1.00 85.42           N
ATOM    367  CA  ILE    48     -49.101  10.060 -21.757  1.00 85.42           C
ATOM    368  CB  ILE    48     -48.512  11.437 -21.683  1.00 85.42           C
ATOM    369  CG1 ILE    48     -49.599  12.470 -21.342  1.00 85.42           C
ATOM    370  CG2 ILE    48     -47.785  11.719 -23.007  1.00 85.42           C
ATOM    371  CD1 ILE    48     -49.030  13.823 -20.920  1.00 85.42           C
ATOM    372  C   ILE    48     -47.946   9.110 -22.093  1.00 85.42           C
ATOM    373  O   ILE    48     -47.269   8.674 -21.165  1.00 85.42           O
ATOM    374  N   LYS    49     -47.686   8.767 -23.409  1.00174.50           N
ATOM    375  CA  LYS    49     -46.653   7.776 -23.793  1.00174.50           C
ATOM    376  CB  LYS    49     -47.259   6.365 -23.877  1.00174.50           C
ATOM    377  CG  LYS    49     -46.273   5.264 -24.263  1.00174.50           C
ATOM    378  CD  LYS    49     -46.914   3.875 -24.266  1.00174.50           C
ATOM    379  CE  LYS    49     -47.984   3.726 -25.350  1.00174.50           C
ATOM    380  NZ  LYS    49     -48.595   2.381 -25.292  1.00174.50           N
ATOM    381  C   LYS    49     -45.914   7.993 -25.180  1.00174.50           C
ATOM    382  O   LYS    49     -46.577   8.518 -26.072  1.00174.50           O
ATOM    383  N   THR    50     -44.569   7.571 -25.413  1.00247.46           N
ATOM    384  CA  THR    50     -43.743   7.688 -26.689  1.00247.46           C
ATOM    385  CB  THR    50     -43.099   9.034 -26.854  1.00247.46           C
ATOM    386  OG1 THR    50     -42.187   9.281 -25.796  1.00247.46           O
ATOM    387  CG2 THR    50     -44.199  10.107 -26.885  1.00247.46           C
ATOM    388  C   THR    50     -42.585   6.637 -26.921  1.00247.46           C
ATOM    389  O   THR    50     -42.236   5.900 -25.998  1.00247.46           O
ATOM    390  N   SER    51     -41.985   6.531 -28.193  1.00196.26           N
ATOM    391  CA  SER    51     -40.815   5.727 -28.654  1.00196.26           C
ATOM    392  CB  SER    51     -40.813   4.295 -28.089  1.00196.26           C
ATOM    393  OG  SER    51     -39.680   3.585 -28.567  1.00196.26           O
ATOM    394  C   SER    51     -40.751   5.583 -30.191  1.00196.26           C
ATOM    395  O   SER    51     -41.772   5.369 -30.830  1.00196.26           O
ATOM    396  N   PRO    52     -39.564   5.636 -30.804  1.00129.35           N
ATOM    397  CA  PRO    52     -39.366   5.619 -32.266  1.00129.35           C
ATOM    398  CD  PRO    52     -38.470   6.322 -30.135  1.00129.35           C
ATOM    399  CB  PRO    52     -37.899   5.984 -32.477  1.00129.35           C
ATOM    400  CG  PRO    52     -37.554   6.849 -31.251  1.00129.35           C
ATOM    401  C   PRO    52     -39.824   4.537 -33.219  1.00129.35           C
ATOM    402  O   PRO    52     -40.596   4.830 -34.134  1.00129.35           O
ATOM    403  N   LYS    53     -39.402   3.275 -33.027  1.00128.55           N
ATOM    404  CA  LYS    53     -39.761   2.179 -33.900  1.00128.55           C
ATOM    405  CB  LYS    53     -39.217   0.861 -33.331  1.00128.55           C
ATOM    406  CG  LYS    53     -39.631  -0.411 -34.067  1.00128.55           C
ATOM    407  CD  LYS    53     -39.035  -1.663 -33.421  1.00128.55           C
ATOM    408  CE  LYS    53     -39.271  -1.717 -31.906  1.00128.55           C
ATOM    409  NZ  LYS    53     -38.677  -2.943 -31.329  1.00128.55           N
ATOM    410  C   LYS    53     -41.231   2.111 -33.771  1.00128.55           C
ATOM    411  O   LYS    53     -41.981   1.752 -34.679  1.00128.55           O
ATOM    412  N   ALA    54     -41.630   2.491 -32.561  1.00102.02           N
ATOM    413  CA  ALA    54     -42.939   2.474 -32.029  1.00102.02           C
ATOM    414  CB  ALA    54     -42.975   2.870 -30.541  1.00102.02           C
ATOM    415  C   ALA    54     -43.913   3.358 -32.738  1.00102.02           C
ATOM    416  O   ALA    54     -45.080   2.990 -32.808  1.00102.02           O
ATOM    417  N   ASN    55     -43.500   4.522 -33.281  1.00 94.28           N
ATOM    418  CA  ASN    55     -44.449   5.471 -33.808  1.00 94.28           C
ATOM    419  CB  ASN    55     -43.787   6.715 -34.426  1.00 94.28           C
ATOM    420  CG  ASN    55     -43.297   7.574 -33.264  1.00 94.28           C
ATOM    421  OD1 ASN    55     -42.631   8.590 -33.460  1.00 94.28           O
ATOM    422  ND2 ASN    55     -43.639   7.160 -32.015  1.00 94.28           N
ATOM    423  C   ASN    55     -45.340   4.824 -34.819  1.00 94.28           C
ATOM    424  O   ASN    55     -46.535   5.120 -34.876  1.00 94.28           O
ATOM    425  N   LYS    56     -44.801   3.904 -35.632  1.00 94.85           N
ATOM    426  CA  LYS    56     -45.663   3.275 -36.587  1.00 94.85           C
ATOM    427  CB  LYS    56     -44.976   2.194 -37.431  1.00 94.85           C
ATOM    428  CG  LYS    56     -45.983   1.496 -38.348  1.00 94.85           C
ATOM    429  CD  LYS    56     -45.374   0.532 -39.363  1.00 94.85           C
ATOM    430  CE  LYS    56     -46.435  -0.177 -40.206  1.00 94.85           C
ATOM    431  NZ  LYS    56     -47.334  -0.958 -39.326  1.00 94.85           N
ATOM    432  C   LYS    56     -46.774   2.577 -35.862  1.00 94.85           C
ATOM    433  O   LYS    56     -47.928   2.622 -36.282  1.00 94.85           O
ATOM    434  N   GLU    57     -46.444   1.891 -34.757  1.00 75.14           N
ATOM    435  CA  GLU    57     -47.399   1.126 -34.003  1.00 75.14           C
ATOM    436  CB  GLU    57     -46.703   0.197 -32.994  1.00 75.14           C
ATOM    437  CG  GLU    57     -45.806  -0.834 -33.686  1.00 75.14           C
ATOM    438  CD  GLU    57     -45.042  -1.614 -32.628  1.00 75.14           C
ATOM    439  OE1 GLU    57     -45.517  -1.648 -31.462  1.00 75.14           O
ATOM    440  OE2 GLU    57     -43.975  -2.188 -32.973  1.00 75.14           O
ATOM    441  C   GLU    57     -48.380   1.990 -33.248  1.00 75.14           C
ATOM    442  O   GLU    57     -49.562   1.659 -33.158  1.00 75.14           O
ATOM    443  N   ILE    58     -47.912   3.122 -32.683  1.00 85.67           N
ATOM    444  CA  ILE    58     -48.706   3.974 -31.836  1.00 85.67           C
ATOM    445  CB  ILE    58     -47.932   5.122 -31.244  1.00 85.67           C
ATOM    446  CG1 ILE    58     -48.752   5.807 -30.138  1.00 85.67           C
ATOM    447  CG2 ILE    58     -47.506   6.072 -32.376  1.00 85.67           C
ATOM    448  CD1 ILE    58     -47.932   6.767 -29.279  1.00 85.67           C
ATOM    449  C   ILE    58     -49.860   4.549 -32.586  1.00 85.67           C
ATOM    450  O   ILE    58     -50.945   4.708 -32.028  1.00 85.67           O
ATOM    451  N   LEU    59     -49.637   4.943 -33.851  1.00 61.11           N
ATOM    452  CA  LEU    59     -50.696   5.480 -34.650  1.00 61.11           C
ATOM    453  CB  LEU    59     -50.195   6.027 -35.998  1.00 61.11           C
ATOM    454  CG  LEU    59     -49.299   7.273 -35.846  1.00 61.11           C
ATOM    455  CD1 LEU    59     -48.818   7.790 -37.210  1.00 61.11           C
ATOM    456  CD2 LEU    59     -50.000   8.365 -35.016  1.00 61.11           C
ATOM    457  C   LEU    59     -51.682   4.393 -34.908  1.00 61.11           C
ATOM    458  O   LEU    59     -52.891   4.618 -34.874  1.00 61.11           O
ATOM    459  N   ASP    60     -51.187   3.172 -35.170  1.00 43.67           N
ATOM    460  CA  ASP    60     -52.076   2.083 -35.452  1.00 43.67           C
ATOM    461  CB  ASP    60     -51.323   0.770 -35.751  1.00 43.67           C
ATOM    462  CG  ASP    60     -50.574   0.915 -37.074  1.00 43.67           C
ATOM    463  OD1 ASP    60     -50.933   1.833 -37.860  1.00 43.67           O
ATOM    464  OD2 ASP    60     -49.636   0.109 -37.318  1.00 43.67           O
ATOM    465  C   ASP    60     -52.919   1.860 -34.238  1.00 43.67           C
ATOM    466  O   ASP    60     -54.132   1.676 -34.326  1.00 43.67           O
ATOM    467  N   GLU    61     -52.282   1.897 -33.056  1.00 41.46           N
ATOM    468  CA  GLU    61     -52.982   1.676 -31.829  1.00 41.46           C
ATOM    469  CB  GLU    61     -52.048   1.705 -30.608  1.00 41.46           C
ATOM    470  CG  GLU    61     -52.768   1.466 -29.281  1.00 41.46           C
ATOM    471  CD  GLU    61     -51.724   1.521 -28.176  1.00 41.46           C
ATOM    472  OE1 GLU    61     -50.511   1.564 -28.513  1.00 41.46           O
ATOM    473  OE2 GLU    61     -52.125   1.515 -26.982  1.00 41.46           O
ATOM    474  C   GLU    61     -53.991   2.765 -31.648  1.00 41.46           C
ATOM    475  O   GLU    61     -55.120   2.507 -31.234  1.00 41.46           O
ATOM    476  N   ALA    62     -53.607   4.011 -31.983  1.00 36.59           N
ATOM    477  CA  ALA    62     -54.447   5.162 -31.803  1.00 36.59           C
ATOM    478  CB  ALA    62     -53.769   6.470 -32.242  1.00 36.59           C
ATOM    479  C   ALA    62     -55.677   4.997 -32.630  1.00 36.59           C
ATOM    480  O   ALA    62     -56.770   5.376 -32.211  1.00 36.59           O
ATOM    481  N   TYR    63     -55.525   4.429 -33.837  1.00 56.39           N
ATOM    482  CA  TYR    63     -56.635   4.249 -34.721  1.00 56.39           C
ATOM    483  CB  TYR    63     -56.205   3.573 -36.037  1.00 56.39           C
ATOM    484  CG  TYR    63     -57.409   3.144 -36.803  1.00 56.39           C
ATOM    485  CD1 TYR    63     -57.942   1.892 -36.596  1.00 56.39           C
ATOM    486  CD2 TYR    63     -58.002   3.977 -37.723  1.00 56.39           C
ATOM    487  CE1 TYR    63     -59.049   1.472 -37.293  1.00 56.39           C
ATOM    488  CE2 TYR    63     -59.111   3.563 -38.425  1.00 56.39           C
ATOM    489  CZ  TYR    63     -59.634   2.310 -38.210  1.00 56.39           C
ATOM    490  OH  TYR    63     -60.770   1.882 -38.928  1.00 56.39           O
ATOM    491  C   TYR    63     -57.655   3.378 -34.052  1.00 56.39           C
ATOM    492  O   TYR    63     -58.845   3.690 -34.050  1.00 56.39           O
ATOM    493  N   VAL    64     -57.209   2.257 -33.458  1.00 51.28           N
ATOM    494  CA  VAL    64     -58.113   1.323 -32.848  1.00 51.28           C
ATOM    495  CB  VAL    64     -57.429   0.061 -32.413  1.00 51.28           C
ATOM    496  CG1 VAL    64     -58.459  -0.823 -31.688  1.00 51.28           C
ATOM    497  CG2 VAL    64     -56.792  -0.603 -33.647  1.00 51.28           C
ATOM    498  C   VAL    64     -58.773   1.903 -31.633  1.00 51.28           C
ATOM    499  O   VAL    64     -59.991   1.827 -31.478  1.00 51.28           O
ATOM    500  N   MET    65     -57.980   2.541 -30.757  1.00 62.12           N
ATOM    501  CA  MET    65     -58.453   2.991 -29.478  1.00 62.12           C
ATOM    502  CB  MET    65     -57.328   3.602 -28.626  1.00 62.12           C
ATOM    503  CG  MET    65     -57.663   3.693 -27.137  1.00 62.12           C
ATOM    504  SD  MET    65     -56.265   4.202 -26.090  1.00 62.12           S
ATOM    505  CE  MET    65     -55.227   2.767 -26.498  1.00 62.12           C
ATOM    506  C   MET    65     -59.527   4.014 -29.670  1.00 62.12           C
ATOM    507  O   MET    65     -60.474   4.088 -28.887  1.00 62.12           O
ATOM    508  N   ALA    66     -59.374   4.854 -30.705  1.00 51.03           N
ATOM    509  CA  ALA    66     -60.300   5.900 -31.042  1.00 51.03           C
ATOM    510  CB  ALA    66     -59.780   6.806 -32.171  1.00 51.03           C
ATOM    511  C   ALA    66     -61.614   5.329 -31.492  1.00 51.03           C
ATOM    512  O   ALA    66     -62.665   5.942 -31.309  1.00 51.03           O
ATOM    513  N   SER    67     -61.571   4.171 -32.174  1.00 67.10           N
ATOM    514  CA  SER    67     -62.736   3.556 -32.746  1.00 67.10           C
ATOM    515  CB  SER    67     -62.372   2.533 -33.831  1.00 67.10           C
ATOM    516  OG  SER    67     -61.699   3.191 -34.893  1.00 67.10           O
ATOM    517  C   SER    67     -63.582   2.846 -31.727  1.00 67.10           C
ATOM    518  O   SER    67     -64.677   2.387 -32.052  1.00 67.10           O
ATOM    519  N   VAL    68     -63.117   2.695 -30.474  1.00 51.91           N
ATOM    520  CA  VAL    68     -63.914   1.922 -29.559  1.00 51.91           C
ATOM    521  CB  VAL    68     -63.137   0.827 -28.894  1.00 51.91           C
ATOM    522  CG1 VAL    68     -62.661  -0.154 -29.979  1.00 51.91           C
ATOM    523  CG2 VAL    68     -61.995   1.464 -28.084  1.00 51.91           C
ATOM    524  C   VAL    68     -64.467   2.794 -28.474  1.00 51.91           C
ATOM    525  O   VAL    68     -63.821   3.738 -28.024  1.00 51.91           O
ATOM    526  N   ASP    69     -65.717   2.502 -28.044  1.00 62.89           N
ATOM    527  CA  ASP    69     -66.327   3.257 -26.984  1.00 62.89           C
ATOM    528  CB  ASP    69     -67.318   4.317 -27.496  1.00 62.89           C
ATOM    529  CG  ASP    69     -67.906   5.055 -26.301  1.00 62.89           C
ATOM    530  OD1 ASP    69     -67.321   4.957 -25.190  1.00 62.89           O
ATOM    531  OD2 ASP    69     -68.963   5.716 -26.485  1.00 62.89           O
ATOM    532  C   ASP    69     -67.113   2.324 -26.113  1.00 62.89           C
ATOM    533  O   ASP    69     -68.290   2.076 -26.370  1.00 62.89           O
ATOM    534  N   ASN    70     -66.483   1.783 -25.051  1.00 56.59           N
ATOM    535  CA  ASN    70     -67.183   0.910 -24.154  1.00 56.59           C
ATOM    536  CB  ASN    70     -67.000  -0.576 -24.508  1.00 56.59           C
ATOM    537  CG  ASN    70     -67.973  -1.400 -23.681  1.00 56.59           C
ATOM    538  OD1 ASN    70     -67.725  -1.687 -22.512  1.00 56.59           O
ATOM    539  ND2 ASN    70     -69.119  -1.793 -24.298  1.00 56.59           N
ATOM    540  C   ASN    70     -66.607   1.151 -22.792  1.00 56.59           C
ATOM    541  O   ASN    70     -65.440   1.516 -22.669  1.00 56.59           O
ATOM    542  N   PRO    71     -67.379   0.965 -21.756  1.00 89.13           N
ATOM    543  CA  PRO    71     -66.872   1.214 -20.434  1.00 89.13           C
ATOM    544  CD  PRO    71     -68.816   1.180 -21.840  1.00 89.13           C
ATOM    545  CB  PRO    71     -68.089   1.158 -19.515  1.00 89.13           C
ATOM    546  CG  PRO    71     -69.247   1.610 -20.427  1.00 89.13           C
ATOM    547  C   PRO    71     -65.753   0.291 -20.053  1.00 89.13           C
ATOM    548  O   PRO    71     -64.994   0.607 -19.140  1.00 89.13           O
ATOM    549  N   HIE    72     -65.711  -0.895 -20.674  1.00127.29           N
ATOM    550  CA  HIE    72     -64.750  -1.942 -20.469  1.00127.29           C
ATOM    551  ND1 HIE    72     -66.078  -3.764 -18.208  1.00127.29           N
ATOM    552  CG  HIE    72     -66.401  -3.485 -19.518  1.00127.29           C
ATOM    553  CB  HIE    72     -65.385  -3.330 -20.607  1.00127.29           C
ATOM    554  NE2 HIE    72     -68.284  -3.509 -18.276  1.00127.29           N
ATOM    555  CD2 HIE    72     -67.754  -3.335 -19.541  1.00127.29           C
ATOM    556  CE1 HIE    72     -67.239  -3.765 -17.508  1.00127.29           C
ATOM    557  C   HIE    72     -63.512  -1.844 -21.309  1.00127.29           C
ATOM    558  O   HIE    72     -62.650  -2.708 -21.194  1.00127.29           O
ATOM    559  N   VAL    73     -63.443  -0.910 -22.279  1.00 58.10           N
ATOM    560  CA  VAL    73     -62.271  -0.820 -23.112  1.00 58.10           C
ATOM    561  CB  VAL    73     -62.590  -0.910 -24.577  1.00 58.10           C
ATOM    562  CG1 VAL    73     -61.282  -0.793 -25.376  1.00 58.10           C
ATOM    563  CG2 VAL    73     -63.370  -2.213 -24.826  1.00 58.10           C
ATOM    564  C   VAL    73     -61.650   0.522 -22.851  1.00 58.10           C
ATOM    565  O   VAL    73     -62.347   1.483 -22.540  1.00 58.10           O
ATOM    566  N   CYS    74     -60.310   0.630 -22.985  1.00 69.74           N
ATOM    567  CA  CYS    74     -59.651   1.857 -22.625  1.00 69.74           C
ATOM    568  CB  CYS    74     -58.121   1.773 -22.596  1.00 69.74           C
ATOM    569  SG  CYS    74     -57.558   0.961 -21.075  1.00 69.74           S
ATOM    570  C   CYS    74     -60.048   3.003 -23.490  1.00 69.74           C
ATOM    571  O   CYS    74     -60.224   2.884 -24.701  1.00 69.74           O
ATOM    572  N   ARG    75     -60.171   4.175 -22.836  1.00160.93           N
ATOM    573  CA  ARG    75     -60.603   5.387 -23.468  1.00160.93           C
ATOM    574  CB  ARG    75     -61.351   6.311 -22.487  1.00160.93           C
ATOM    575  CG  ARG    75     -61.968   7.575 -23.094  1.00160.93           C
ATOM    576  CD  ARG    75     -63.058   7.279 -24.125  1.00160.93           C
ATOM    577  NE  ARG    75     -63.977   8.453 -24.166  1.00160.93           N
ATOM    578  CZ  ARG    75     -63.685   9.558 -24.912  1.00160.93           C
ATOM    579  NH1 ARG    75     -62.509   9.631 -25.599  1.00160.93           N
ATOM    580  NH2 ARG    75     -64.571  10.595 -24.959  1.00160.93           N
ATOM    581  C   ARG    75     -59.408   6.141 -23.984  1.00160.93           C
ATOM    582  O   ARG    75     -58.533   6.543 -23.217  1.00160.93           O
ATOM    583  N   LEU    76     -59.357   6.347 -25.322  1.00 76.32           N
ATOM    584  CA  LEU    76     -58.302   7.099 -25.947  1.00 76.32           C
ATOM    585  CB  LEU    76     -57.947   6.635 -27.367  1.00 76.32           C
ATOM    586  CG  LEU    76     -56.926   7.567 -28.048  1.00 76.32           C
ATOM    587  CD1 LEU    76     -55.571   7.546 -27.323  1.00 76.32           C
ATOM    588  CD2 LEU    76     -56.814   7.277 -29.552  1.00 76.32           C
ATOM    589  C   LEU    76     -58.770   8.514 -26.091  1.00 76.32           C
ATOM    590  O   LEU    76     -59.740   8.792 -26.794  1.00 76.32           O
ATOM    591  N   LEU    77     -58.104   9.443 -25.383  1.00 90.66           N
ATOM    592  CA  LEU    77     -58.484  10.828 -25.397  1.00 90.66           C
ATOM    593  CB  LEU    77     -57.933  11.593 -24.185  1.00 90.66           C
ATOM    594  CG  LEU    77     -58.601  11.134 -22.876  1.00 90.66           C
ATOM    595  CD1 LEU    77     -58.042  11.890 -21.666  1.00 90.66           C
ATOM    596  CD2 LEU    77     -60.133  11.234 -22.968  1.00 90.66           C
ATOM    597  C   LEU    77     -58.118  11.562 -26.656  1.00 90.66           C
ATOM    598  O   LEU    77     -58.924  12.332 -27.176  1.00 90.66           O
ATOM    599  N   GLY    78     -56.891  11.357 -27.182  1.00 36.16           N
ATOM    600  CA  GLY    78     -56.484  12.101 -28.343  1.00 36.16           C
ATOM    601  C   GLY    78     -55.002  11.955 -28.473  1.00 36.16           C
ATOM    602  O   GLY    78     -54.357  11.330 -27.632  1.00 36.16           O
ATOM    603  N   ILE    79     -54.417  12.534 -29.542  1.00109.62           N
ATOM    604  CA  ILE    79     -52.995  12.433 -29.705  1.00109.62           C
ATOM    605  CB  ILE    79     -52.543  11.612 -30.883  1.00109.62           C
ATOM    606  CG1 ILE    79     -52.976  12.253 -32.211  1.00109.62           C
ATOM    607  CG2 ILE    79     -53.053  10.174 -30.682  1.00109.62           C
ATOM    608  CD1 ILE    79     -54.486  12.369 -32.383  1.00109.62           C
ATOM    609  C   ILE    79     -52.438  13.808 -29.888  1.00109.62           C
ATOM    610  O   ILE    79     -53.144  14.740 -30.273  1.00109.62           O
ATOM    611  N   CYS    80     -51.143  13.968 -29.551  1.00 54.74           N
ATOM    612  CA  CYS    80     -50.488  15.232 -29.719  1.00 54.74           C
ATOM    613  CB  CYS    80     -49.802  15.732 -28.436  1.00 54.74           C
ATOM    614  SG  CYS    80     -49.030  17.362 -28.654  1.00 54.74           S
ATOM    615  C   CYS    80     -49.434  15.031 -30.765  1.00 54.74           C
ATOM    616  O   CYS    80     -48.624  14.110 -30.669  1.00 54.74           O
ATOM    617  N   LEU    81     -49.416  15.899 -31.800  1.00 75.74           N
ATOM    618  CA  LEU    81     -48.492  15.701 -32.884  1.00 75.74           C
ATOM    619  CB  LEU    81     -49.120  16.021 -34.252  1.00 75.74           C
ATOM    620  CG  LEU    81     -50.330  15.133 -34.603  1.00 75.74           C
ATOM    621  CD1 LEU    81     -50.911  15.494 -35.981  1.00 75.74           C
ATOM    622  CD2 LEU    81     -49.982  13.641 -34.483  1.00 75.74           C
ATOM    623  C   LEU    81     -47.317  16.612 -32.725  1.00 75.74           C
ATOM    624  O   LEU    81     -47.135  17.555 -33.492  1.00 75.74           O
ATOM    625  N   THR    82     -46.469  16.334 -31.721  1.00 66.59           N
ATOM    626  CA  THR    82     -45.253  17.071 -31.554  1.00 66.59           C
ATOM    627  CB  THR    82     -44.987  17.470 -30.128  1.00 66.59           C
ATOM    628  OG1 THR    82     -44.964  16.330 -29.285  1.00 66.59           O
ATOM    629  CG2 THR    82     -46.093  18.438 -29.678  1.00 66.59           C
ATOM    630  C   THR    82     -44.183  16.152 -32.050  1.00 66.59           C
ATOM    631  O   THR    82     -44.501  15.079 -32.560  1.00 66.59           O
ATOM    632  N   SER    83     -42.896  16.533 -31.900  1.00 91.10           N
ATOM    633  CA  SER    83     -41.819  15.735 -32.423  1.00 91.10           C
ATOM    634  CB  SER    83     -40.431  16.262 -32.029  1.00 91.10           C
ATOM    635  OG  SER    83     -39.429  15.427 -32.588  1.00 91.10           O
ATOM    636  C   SER    83     -41.966  14.371 -31.846  1.00 91.10           C
ATOM    637  O   SER    83     -41.748  13.361 -32.513  1.00 91.10           O
ATOM    638  N   THR    84     -42.352  14.299 -30.568  1.00173.90           N
ATOM    639  CA  THR    84     -42.638  12.995 -30.057  1.00173.90           C
ATOM    640  CB  THR    84     -42.159  12.772 -28.651  1.00173.90           C
ATOM    641  OG1 THR    84     -42.813  13.654 -27.751  1.00173.90           O
ATOM    642  CG2 THR    84     -40.643  13.019 -28.615  1.00173.90           C
ATOM    643  C   THR    84     -44.135  12.940 -30.055  1.00173.90           C
ATOM    644  O   THR    84     -44.778  13.768 -29.414  1.00173.90           O
ATOM    645  N   VAL    85     -44.732  11.992 -30.811  1.00129.16           N
ATOM    646  CA  VAL    85     -46.166  11.870 -30.882  1.00129.16           C
ATOM    647  CB  VAL    85     -46.624  10.914 -31.949  1.00129.16           C
ATOM    648  CG1 VAL    85     -48.151  10.751 -31.856  1.00129.16           C
ATOM    649  CG2 VAL    85     -46.141  11.442 -33.310  1.00129.16           C
ATOM    650  C   VAL    85     -46.618  11.338 -29.565  1.00129.16           C
ATOM    651  O   VAL    85     -46.126  10.319 -29.100  1.00129.16           O
ATOM    652  N   GLN    86     -47.591  11.997 -28.919  1.00108.80           N
ATOM    653  CA  GLN    86     -47.972  11.540 -27.616  1.00108.80           C
ATOM    654  CB  GLN    86     -47.968  12.682 -26.586  1.00108.80           C
ATOM    655  CG  GLN    86     -46.594  13.356 -26.518  1.00108.80           C
ATOM    656  CD  GLN    86     -46.613  14.477 -25.495  1.00108.80           C
ATOM    657  OE1 GLN    86     -46.024  14.356 -24.420  1.00108.80           O
ATOM    658  NE2 GLN    86     -47.293  15.605 -25.831  1.00108.80           N
ATOM    659  C   GLN    86     -49.337  10.946 -27.691  1.00108.80           C
ATOM    660  O   GLN    86     -50.232  11.489 -28.339  1.00108.80           O
ATOM    661  N   LEU    87     -49.498   9.782 -27.027  1.00 91.41           N
ATOM    662  CA  LEU    87     -50.733   9.053 -26.936  1.00 91.41           C
ATOM    663  CB  LEU    87     -50.479   7.534 -26.852  1.00 91.41           C
ATOM    664  CG  LEU    87     -51.736   6.648 -26.851  1.00 91.41           C
ATOM    665  CD1 LEU    87     -52.426   6.666 -28.224  1.00 91.41           C
ATOM    666  CD2 LEU    87     -51.411   5.226 -26.366  1.00 91.41           C
ATOM    667  C   LEU    87     -51.344   9.479 -25.639  1.00 91.41           C
ATOM    668  O   LEU    87     -50.721   9.347 -24.587  1.00 91.41           O
ATOM    669  N   ILE    88     -52.584  10.011 -25.670  1.00122.16           N
ATOM    670  CA  ILE    88     -53.155  10.483 -24.439  1.00122.16           C
ATOM    671  CB  ILE    88     -53.702  11.877 -24.546  1.00122.16           C
ATOM    672  CG1 ILE    88     -52.619  12.853 -25.041  1.00122.16           C
ATOM    673  CG2 ILE    88     -54.289  12.256 -23.177  1.00122.16           C
ATOM    674  CD1 ILE    88     -51.391  12.933 -24.141  1.00122.16           C
ATOM    675  C   ILE    88     -54.310   9.602 -24.080  1.00122.16           C
ATOM    676  O   ILE    88     -55.290   9.513 -24.817  1.00122.16           O
ATOM    677  N   THR    89     -54.236   8.934 -22.912  1.00 45.60           N
ATOM    678  CA  THR    89     -55.305   8.059 -22.521  1.00 45.60           C
ATOM    679  CB  THR    89     -54.935   6.604 -22.569  1.00 45.60           C
ATOM    680  OG1 THR    89     -53.866   6.338 -21.672  1.00 45.60           O
ATOM    681  CG2 THR    89     -54.524   6.246 -24.006  1.00 45.60           C
ATOM    682  C   THR    89     -55.705   8.367 -21.116  1.00 45.60           C
ATOM    683  O   THR    89     -55.050   9.152 -20.430  1.00 45.60           O
ATOM    684  N   GLN    90     -56.821   7.754 -20.656  1.00121.23           N
ATOM    685  CA  GLN    90     -57.281   8.017 -19.323  1.00121.23           C
ATOM    686  CB  GLN    90     -58.727   7.595 -19.004  1.00121.23           C
ATOM    687  CG  GLN    90     -58.971   6.090 -18.957  1.00121.23           C
ATOM    688  CD  GLN    90     -60.444   5.885 -18.628  1.00121.23           C
ATOM    689  OE1 GLN    90     -61.129   5.100 -19.279  1.00121.23           O
ATOM    690  NE2 GLN    90     -60.949   6.602 -17.588  1.00121.23           N
ATOM    691  C   GLN    90     -56.364   7.344 -18.360  1.00121.23           C
ATOM    692  O   GLN    90     -55.882   6.236 -18.594  1.00121.23           O
ATOM    693  N   LEU    91     -56.085   8.042 -17.245  1.00 67.99           N
ATOM    694  CA  LEU    91     -55.194   7.536 -16.245  1.00 67.99           C
ATOM    695  CB  LEU    91     -54.809   8.612 -15.210  1.00 67.99           C
ATOM    696  CG  LEU    91     -53.857   8.126 -14.102  1.00 67.99           C
ATOM    697  CD1 LEU    91     -52.484   7.737 -14.678  1.00 67.99           C
ATOM    698  CD2 LEU    91     -53.749   9.163 -12.970  1.00 67.99           C
ATOM    699  C   LEU    91     -55.868   6.417 -15.513  1.00 67.99           C
ATOM    700  O   LEU    91     -56.956   6.585 -14.964  1.00 67.99           O
ATOM    701  N   MET    92     -55.226   5.230 -15.477  1.00 81.87           N
ATOM    702  CA  MET    92     -55.774   4.143 -14.716  1.00 81.87           C
ATOM    703  CB  MET    92     -55.711   2.796 -15.458  1.00 81.87           C
ATOM    704  CG  MET    92     -56.468   2.826 -16.789  1.00 81.87           C
ATOM    705  SD  MET    92     -58.246   3.174 -16.643  1.00 81.87           S
ATOM    706  CE  MET    92     -58.756   1.456 -16.353  1.00 81.87           C
ATOM    707  C   MET    92     -54.909   4.062 -13.490  1.00 81.87           C
ATOM    708  O   MET    92     -53.916   3.337 -13.444  1.00 81.87           O
ATOM    709  N   PRO    93     -55.330   4.760 -12.470  1.00 95.12           N
ATOM    710  CA  PRO    93     -54.557   5.011 -11.280  1.00 95.12           C
ATOM    711  CD  PRO    93     -56.698   5.233 -12.365  1.00 95.12           C
ATOM    712  CB  PRO    93     -55.514   5.696 -10.302  1.00 95.12           C
ATOM    713  CG  PRO    93     -56.668   6.211 -11.180  1.00 95.12           C
ATOM    714  C   PRO    93     -53.938   3.794 -10.662  1.00 95.12           C
ATOM    715  O   PRO    93     -52.759   3.829 -10.315  1.00 95.12           O
ATOM    716  N   PHE    94     -54.710   2.708 -10.544  1.00 99.28           N
ATOM    717  CA  PHE    94     -54.325   1.489  -9.891  1.00 99.28           C
ATOM    718  CB  PHE    94     -55.508   0.547  -9.616  1.00 99.28           C
ATOM    719  CG  PHE    94     -56.281   1.200  -8.522  1.00 99.28           C
ATOM    720  CD1 PHE    94     -57.240   2.145  -8.802  1.00 99.28           C
ATOM    721  CD2 PHE    94     -56.029   0.876  -7.208  1.00 99.28           C
ATOM    722  CE1 PHE    94     -57.946   2.750  -7.788  1.00 99.28           C
ATOM    723  CE2 PHE    94     -56.731   1.477  -6.191  1.00 99.28           C
ATOM    724  CZ  PHE    94     -57.693   2.415  -6.479  1.00 99.28           C
ATOM    725  C   PHE    94     -53.267   0.757 -10.657  1.00 99.28           C
ATOM    726  O   PHE    94     -52.642  -0.155 -10.120  1.00 99.28           O
ATOM    727  N   GLY    95     -53.101   1.045 -11.960  1.00 34.25           N
ATOM    728  CA  GLY    95     -52.083   0.344 -12.689  1.00 34.25           C
ATOM    729  C   GLY    95     -52.723  -0.864 -13.297  1.00 34.25           C
ATOM    730  O   GLY    95     -53.944  -1.003 -13.274  1.00 34.25           O
ATOM    731  N   CYS    96     -51.900  -1.770 -13.866  1.00 53.94           N
ATOM    732  CA  CYS    96     -52.412  -2.929 -14.548  1.00 53.94           C
ATOM    733  CB  CYS    96     -51.378  -3.623 -15.448  1.00 53.94           C
ATOM    734  SG  CYS    96     -50.076  -4.450 -14.484  1.00 53.94           S
ATOM    735  C   CYS    96     -52.879  -3.951 -13.556  1.00 53.94           C
ATOM    736  O   CYS    96     -52.416  -4.008 -12.419  1.00 53.94           O
ATOM    737  N   LEU    97     -53.817  -4.809 -14.006  1.00 61.97           N
ATOM    738  CA  LEU    97     -54.472  -5.803 -13.204  1.00 61.97           C
ATOM    739  CB  LEU    97     -55.620  -6.486 -13.972  1.00 61.97           C
ATOM    740  CG  LEU    97     -56.417  -7.516 -13.154  1.00 61.97           C
ATOM    741  CD1 LEU    97     -57.042  -6.869 -11.909  1.00 61.97           C
ATOM    742  CD2 LEU    97     -57.471  -8.214 -14.029  1.00 61.97           C
ATOM    743  C   LEU    97     -53.504  -6.849 -12.731  1.00 61.97           C
ATOM    744  O   LEU    97     -53.571  -7.282 -11.582  1.00 61.97           O
ATOM    745  N   LEU    98     -52.563  -7.278 -13.594  1.00 59.69           N
ATOM    746  CA  LEU    98     -51.660  -8.328 -13.217  1.00 59.69           C
ATOM    747  CB  LEU    98     -50.658  -8.682 -14.332  1.00 59.69           C
ATOM    748  CG  LEU    98     -49.659  -9.789 -13.940  1.00 59.69           C
ATOM    749  CD1 LEU    98     -50.382 -11.087 -13.556  1.00 59.69           C
ATOM    750  CD2 LEU    98     -48.604 -10.002 -15.039  1.00 59.69           C
ATOM    751  C   LEU    98     -50.878  -7.890 -12.021  1.00 59.69           C
ATOM    752  O   LEU    98     -50.726  -8.639 -11.058  1.00 59.69           O
ATOM    753  N   ASP    99     -50.375  -6.647 -12.042  1.00 88.03           N
ATOM    754  CA  ASP    99     -49.585  -6.174 -10.948  1.00 88.03           C
ATOM    755  CB  ASP    99     -49.008  -4.772 -11.196  1.00 88.03           C
ATOM    756  CG  ASP    99     -47.970  -4.535 -10.116  1.00 88.03           C
ATOM    757  OD1 ASP    99     -47.757  -5.478  -9.308  1.00 88.03           O
ATOM    758  OD2 ASP    99     -47.375  -3.426 -10.084  1.00 88.03           O
ATOM    759  C   ASP    99     -50.446  -6.094  -9.728  1.00 88.03           C
ATOM    760  O   ASP    99     -50.029  -6.461  -8.631  1.00 88.03           O
ATOM    761  N   TYR   100     -51.696  -5.641  -9.913  1.00 68.26           N
ATOM    762  CA  TYR   100     -52.621  -5.400  -8.848  1.00 68.26           C
ATOM    763  CB  TYR   100     -53.954  -4.865  -9.406  1.00 68.26           C
ATOM    764  CG  TYR   100     -54.885  -4.520  -8.298  1.00 68.26           C
ATOM    765  CD1 TYR   100     -55.729  -5.463  -7.762  1.00 68.26           C
ATOM    766  CD2 TYR   100     -54.915  -3.239  -7.799  1.00 68.26           C
ATOM    767  CE1 TYR   100     -56.588  -5.132  -6.742  1.00 68.26           C
ATOM    768  CE2 TYR   100     -55.770  -2.901  -6.780  1.00 68.26           C
ATOM    769  CZ  TYR   100     -56.611  -3.849  -6.250  1.00 68.26           C
ATOM    770  OH  TYR   100     -57.493  -3.507  -5.204  1.00 68.26           O
ATOM    771  C   TYR   100     -52.879  -6.679  -8.110  1.00 68.26           C
ATOM    772  O   TYR   100     -52.931  -6.691  -6.881  1.00 68.26           O
ATOM    773  N   VAL   101     -53.063  -7.797  -8.834  1.00 47.35           N
ATOM    774  CA  VAL   101     -53.371  -9.024  -8.158  1.00 47.35           C
ATOM    775  CB  VAL   101     -53.736 -10.137  -9.095  1.00 47.35           C
ATOM    776  CG1 VAL   101     -55.025  -9.735  -9.831  1.00 47.35           C
ATOM    777  CG2 VAL   101     -52.547 -10.422 -10.027  1.00 47.35           C
ATOM    778  C   VAL   101     -52.216  -9.479  -7.321  1.00 47.35           C
ATOM    779  O   VAL   101     -52.391  -9.842  -6.159  1.00 47.35           O
ATOM    780  N   ARG   102     -50.989  -9.445  -7.873  1.00101.50           N
ATOM    781  CA  ARG   102     -49.872  -9.974  -7.145  1.00101.50           C
ATOM    782  CB  ARG   102     -48.563  -9.915  -7.952  1.00101.50           C
ATOM    783  CG  ARG   102     -48.576 -10.882  -9.139  1.00101.50           C
ATOM    784  CD  ARG   102     -47.302 -10.875  -9.984  1.00101.50           C
ATOM    785  NE  ARG   102     -47.260  -9.590 -10.734  1.00101.50           N
ATOM    786  CZ  ARG   102     -46.600  -9.528 -11.927  1.00101.50           C
ATOM    787  NH1 ARG   102     -46.004 -10.646 -12.437  1.00101.50           N
ATOM    788  NH2 ARG   102     -46.543  -8.349 -12.610  1.00101.50           N
ATOM    789  C   ARG   102     -49.683  -9.226  -5.866  1.00101.50           C
ATOM    790  O   ARG   102     -49.531  -9.825  -4.804  1.00101.50           O
ATOM    791  N   GLU   103     -49.720  -7.887  -5.918  1.00 91.24           N
ATOM    792  CA  GLU   103     -49.455  -7.131  -4.730  1.00 91.24           C
ATOM    793  CB  GLU   103     -49.333  -5.627  -5.017  1.00 91.24           C
ATOM    794  CG  GLU   103     -48.088  -5.289  -5.840  1.00 91.24           C
ATOM    795  CD  GLU   103     -48.058  -3.788  -6.071  1.00 91.24           C
ATOM    796  OE1 GLU   103     -49.123  -3.141  -5.879  1.00 91.24           O
ATOM    797  OE2 GLU   103     -46.973  -3.270  -6.445  1.00 91.24           O
ATOM    798  C   GLU   103     -50.533  -7.333  -3.699  1.00 91.24           C
ATOM    799  O   GLU   103     -50.257  -7.368  -2.503  1.00 91.24           O
ATOM    800  N   HIE   104     -51.794  -7.393  -4.154  1.00133.52           N
ATOM    801  CA  HIE   104     -53.012  -7.437  -3.382  1.00133.52           C
ATOM    802  ND1 HIE   104     -52.937  -4.499  -4.812  1.00133.52           N
ATOM    803  CG  HIE   104     -53.734  -5.162  -3.906  1.00133.52           C
ATOM    804  CB  HIE   104     -54.120  -6.601  -4.022  1.00133.52           C
ATOM    805  NE2 HIE   104     -53.398  -3.049  -3.191  1.00133.52           N
ATOM    806  CD2 HIE   104     -54.007  -4.260  -2.924  1.00133.52           C
ATOM    807  CE1 HIE   104     -52.766  -3.241  -4.336  1.00133.52           C
ATOM    808  C   HIE   104     -53.572  -8.756  -2.913  1.00133.52           C
ATOM    809  O   HIE   104     -54.557  -8.727  -2.180  1.00133.52           O
ATOM    810  N   LYS   105     -53.011  -9.925  -3.285  1.00145.00           N
ATOM    811  CA  LYS   105     -53.655 -11.212  -3.109  1.00145.00           C
ATOM    812  CB  LYS   105     -52.698 -12.384  -3.383  1.00145.00           C
ATOM    813  CG  LYS   105     -51.513 -12.452  -2.420  1.00145.00           C
ATOM    814  CD  LYS   105     -50.712 -13.747  -2.561  1.00145.00           C
ATOM    815  CE  LYS   105     -51.561 -15.010  -2.399  1.00145.00           C
ATOM    816  NZ  LYS   105     -50.785 -16.199  -2.817  1.00145.00           N
ATOM    817  C   LYS   105     -54.246 -11.397  -1.736  1.00145.00           C
ATOM    818  O   LYS   105     -55.254 -12.087  -1.586  1.00145.00           O
ATOM    819  N   ASP   106     -53.650 -10.789  -0.701  1.00 83.41           N
ATOM    820  CA  ASP   106     -54.121 -10.913   0.647  1.00 83.41           C
ATOM    821  CB  ASP   106     -53.223 -10.159   1.641  1.00 83.41           C
ATOM    822  CG  ASP   106     -51.860 -10.832   1.637  1.00 83.41           C
ATOM    823  OD1 ASP   106     -51.802 -12.054   1.336  1.00 83.41           O
ATOM    824  OD2 ASP   106     -50.857 -10.128   1.930  1.00 83.41           O
ATOM    825  C   ASP   106     -55.497 -10.332   0.788  1.00 83.41           C
ATOM    826  O   ASP   106     -56.240 -10.780   1.655  1.00 83.41           O
ATOM    827  N   ASN   107     -55.875  -9.291   0.010  1.00131.51           N
ATOM    828  CA  ASN   107     -57.176  -8.724   0.248  1.00131.51           C
ATOM    829  CB  ASN   107     -57.096  -7.271   0.744  1.00131.51           C
ATOM    830  CG  ASN   107     -56.519  -7.285   2.150  1.00131.51           C
ATOM    831  OD1 ASN   107     -57.226  -7.044   3.127  1.00131.51           O
ATOM    832  ND2 ASN   107     -55.199  -7.594   2.261  1.00131.51           N
ATOM    833  C   ASN   107     -58.052  -8.704  -0.979  1.00131.51           C
ATOM    834  O   ASN   107     -58.906  -7.825  -1.097  1.00131.51           O
ATOM    835  N   ILE   108     -57.934  -9.692  -1.888  1.00124.65           N
ATOM    836  CA  ILE   108     -58.760  -9.733  -3.073  1.00124.65           C
ATOM    837  CB  ILE   108     -58.011 -10.215  -4.286  1.00124.65           C
ATOM    838  CG1 ILE   108     -56.859  -9.267  -4.656  1.00124.65           C
ATOM    839  CG2 ILE   108     -59.028 -10.402  -5.423  1.00124.65           C
ATOM    840  CD1 ILE   108     -57.323  -7.896  -5.138  1.00124.65           C
ATOM    841  C   ILE   108     -59.822 -10.763  -2.819  1.00124.65           C
ATOM    842  O   ILE   108     -59.506 -11.890  -2.446  1.00124.65           O
ATOM    843  N   GLY   109     -61.111 -10.414  -3.038  1.00 43.48           N
ATOM    844  CA  GLY   109     -62.165 -11.342  -2.719  1.00 43.48           C
ATOM    845  C   GLY   109     -62.824 -11.853  -3.967  1.00 43.48           C
ATOM    846  O   GLY   109     -62.678 -11.304  -5.057  1.00 43.48           O
ATOM    847  N   SER   110     -63.626 -12.920  -3.793  1.00 94.00           N
ATOM    848  CA  SER   110     -64.315 -13.615  -4.837  1.00 94.00           C
ATOM    849  CB  SER   110     -65.217 -14.705  -4.236  1.00 94.00           C
ATOM    850  OG  SER   110     -66.052 -15.269  -5.228  1.00 94.00           O
ATOM    851  C   SER   110     -65.183 -12.644  -5.569  1.00 94.00           C
ATOM    852  O   SER   110     -65.359 -12.744  -6.782  1.00 94.00           O
ATOM    853  N   GLN   111     -65.738 -11.659  -4.847  1.00 51.15           N
ATOM    854  CA  GLN   111     -66.621 -10.710  -5.459  1.00 51.15           C
ATOM    855  CB  GLN   111     -67.161  -9.690  -4.444  1.00 51.15           C
ATOM    856  CG  GLN   111     -68.295  -8.826  -4.994  1.00 51.15           C
ATOM    857  CD  GLN   111     -69.560  -9.672  -4.969  1.00 51.15           C
ATOM    858  OE1 GLN   111     -69.914 -10.249  -3.942  1.00 51.15           O
ATOM    859  NE2 GLN   111     -70.257  -9.757  -6.134  1.00 51.15           N
ATOM    860  C   GLN   111     -65.851  -9.952  -6.496  1.00 51.15           C
ATOM    861  O   GLN   111     -66.337  -9.731  -7.604  1.00 51.15           O
ATOM    862  N   TYR   112     -64.618  -9.532  -6.159  1.00127.83           N
ATOM    863  CA  TYR   112     -63.821  -8.786  -7.090  1.00127.83           C
ATOM    864  CB  TYR   112     -62.481  -8.314  -6.490  1.00127.83           C
ATOM    865  CG  TYR   112     -62.711  -7.173  -5.561  1.00127.83           C
ATOM    866  CD1 TYR   112     -63.001  -7.381  -4.232  1.00127.83           C
ATOM    867  CD2 TYR   112     -62.636  -5.884  -6.033  1.00127.83           C
ATOM    868  CE1 TYR   112     -63.207  -6.312  -3.389  1.00127.83           C
ATOM    869  CE2 TYR   112     -62.841  -4.814  -5.197  1.00127.83           C
ATOM    870  CZ  TYR   112     -63.126  -5.027  -3.872  1.00127.83           C
ATOM    871  OH  TYR   112     -63.335  -3.923  -3.017  1.00127.83           O
ATOM    872  C   TYR   112     -63.459  -9.643  -8.260  1.00127.83           C
ATOM    873  O   TYR   112     -63.648  -9.249  -9.410  1.00127.83           O
ATOM    874  N   LEU   113     -62.972 -10.868  -7.987  1.00 57.61           N
ATOM    875  CA  LEU   113     -62.470 -11.684  -9.050  1.00 57.61           C
ATOM    876  CB  LEU   113     -61.986 -13.066  -8.576  1.00 57.61           C
ATOM    877  CG  LEU   113     -60.735 -13.027  -7.677  1.00 57.61           C
ATOM    878  CD1 LEU   113     -60.307 -14.442  -7.255  1.00 57.61           C
ATOM    879  CD2 LEU   113     -59.592 -12.245  -8.341  1.00 57.61           C
ATOM    880  C   LEU   113     -63.545 -11.928 -10.057  1.00 57.61           C
ATOM    881  O   LEU   113     -63.332 -11.727 -11.252  1.00 57.61           O
ATOM    882  N   LEU   114     -64.743 -12.341  -9.607  1.00 46.73           N
ATOM    883  CA  LEU   114     -65.791 -12.643 -10.540  1.00 46.73           C
ATOM    884  CB  LEU   114     -67.046 -13.200  -9.844  1.00 46.73           C
ATOM    885  CG  LEU   114     -66.798 -14.555  -9.150  1.00 46.73           C
ATOM    886  CD1 LEU   114     -68.073 -15.078  -8.468  1.00 46.73           C
ATOM    887  CD2 LEU   114     -66.181 -15.582 -10.116  1.00 46.73           C
ATOM    888  C   LEU   114     -66.179 -11.404 -11.285  1.00 46.73           C
ATOM    889  O   LEU   114     -66.362 -11.433 -12.501  1.00 46.73           O
ATOM    890  N   ASN   115     -66.286 -10.265 -10.578  1.00 36.19           N
ATOM    891  CA  ASN   115     -66.700  -9.047 -11.218  1.00 36.19           C
ATOM    892  CB  ASN   115     -66.756  -7.847 -10.254  1.00 36.19           C
ATOM    893  CG  ASN   115     -67.947  -8.038  -9.323  1.00 36.19           C
ATOM    894  OD1 ASN   115     -68.896  -8.752  -9.645  1.00 36.19           O
ATOM    895  ND2 ASN   115     -67.905  -7.371  -8.138  1.00 36.19           N
ATOM    896  C   ASN   115     -65.728  -8.723 -12.306  1.00 36.19           C
ATOM    897  O   ASN   115     -66.121  -8.290 -13.387  1.00 36.19           O
ATOM    898  N   TRP   116     -64.425  -8.929 -12.060  1.00 56.94           N
ATOM    899  CA  TRP   116     -63.452  -8.611 -13.065  1.00 56.94           C
ATOM    900  CB  TRP   116     -62.017  -8.873 -12.581  1.00 56.94           C
ATOM    901  CG  TRP   116     -61.608  -7.927 -11.481  1.00 56.94           C
ATOM    902  CD2 TRP   116     -60.550  -8.164 -10.540  1.00 56.94           C
ATOM    903  CD1 TRP   116     -62.154  -6.721 -11.155  1.00 56.94           C
ATOM    904  NE1 TRP   116     -61.498  -6.186 -10.073  1.00 56.94           N
ATOM    905  CE2 TRP   116     -60.510  -7.064  -9.681  1.00 56.94           C
ATOM    906  CE3 TRP   116     -59.684  -9.211 -10.399  1.00 56.94           C
ATOM    907  CZ2 TRP   116     -59.601  -6.996  -8.664  1.00 56.94           C
ATOM    908  CZ3 TRP   116     -58.767  -9.137  -9.374  1.00 56.94           C
ATOM    909  CH2 TRP   116     -58.727  -8.051  -8.523  1.00 56.94           C
ATOM    910  C   TRP   116     -63.705  -9.477 -14.254  1.00 56.94           C
ATOM    911  O   TRP   116     -63.717  -9.005 -15.390  1.00 56.94           O
ATOM    912  N   CYS   117     -63.953 -10.776 -14.009  1.00 36.62           N
ATOM    913  CA  CYS   117     -64.156 -11.695 -15.085  1.00 36.62           C
ATOM    914  CB  CYS   117     -64.486 -13.117 -14.598  1.00 36.62           C
ATOM    915  SG  CYS   117     -63.120 -13.880 -13.672  1.00 36.62           S
ATOM    916  C   CYS   117     -65.323 -11.219 -15.890  1.00 36.62           C
ATOM    917  O   CYS   117     -65.278 -11.215 -17.119  1.00 36.62           O
ATOM    918  N   VAL   118     -66.408 -10.791 -15.220  1.00 97.73           N
ATOM    919  CA  VAL   118     -67.553 -10.376 -15.975  1.00 97.73           C
ATOM    920  CB  VAL   118     -68.773 -10.099 -15.134  1.00 97.73           C
ATOM    921  CG1 VAL   118     -68.624  -8.758 -14.401  1.00 97.73           C
ATOM    922  CG2 VAL   118     -70.005 -10.178 -16.048  1.00 97.73           C
ATOM    923  C   VAL   118     -67.213  -9.156 -16.782  1.00 97.73           C
ATOM    924  O   VAL   118     -67.558  -9.061 -17.959  1.00 97.73           O
ATOM    925  N   GLN   119     -66.498  -8.192 -16.174  1.00 50.29           N
ATOM    926  CA  GLN   119     -66.183  -6.963 -16.848  1.00 50.29           C
ATOM    927  CB  GLN   119     -65.518  -5.945 -15.912  1.00 50.29           C
ATOM    928  CG  GLN   119     -66.495  -5.502 -14.824  1.00 50.29           C
ATOM    929  CD  GLN   119     -65.742  -4.713 -13.773  1.00 50.29           C
ATOM    930  OE1 GLN   119     -64.614  -4.272 -13.988  1.00 50.29           O
ATOM    931  NE2 GLN   119     -66.389  -4.539 -12.591  1.00 50.29           N
ATOM    932  C   GLN   119     -65.281  -7.231 -18.012  1.00 50.29           C
ATOM    933  O   GLN   119     -65.441  -6.634 -19.075  1.00 50.29           O
ATOM    934  N   ILE   120     -64.308  -8.146 -17.852  1.00 96.71           N
ATOM    935  CA  ILE   120     -63.401  -8.442 -18.925  1.00 96.71           C
ATOM    936  CB  ILE   120     -62.376  -9.479 -18.552  1.00 96.71           C
ATOM    937  CG1 ILE   120     -61.502  -8.995 -17.381  1.00 96.71           C
ATOM    938  CG2 ILE   120     -61.567  -9.824 -19.815  1.00 96.71           C
ATOM    939  CD1 ILE   120     -60.674  -7.752 -17.697  1.00 96.71           C
ATOM    940  C   ILE   120     -64.194  -9.004 -20.068  1.00 96.71           C
ATOM    941  O   ILE   120     -64.004  -8.610 -21.218  1.00 96.71           O
ATOM    942  N   ALA   121     -65.134  -9.923 -19.774  1.00 35.42           N
ATOM    943  CA  ALA   121     -65.905 -10.568 -20.801  1.00 35.42           C
ATOM    944  CB  ALA   121     -66.916 -11.580 -20.235  1.00 35.42           C
ATOM    945  C   ALA   121     -66.674  -9.532 -21.564  1.00 35.42           C
ATOM    946  O   ALA   121     -66.735  -9.582 -22.791  1.00 35.42           O
ATOM    947  N   LYS   122     -67.262  -8.547 -20.859  1.00 37.99           N
ATOM    948  CA  LYS   122     -68.074  -7.542 -21.491  1.00 37.99           C
ATOM    949  CB  LYS   122     -68.691  -6.559 -20.481  1.00 37.99           C
ATOM    950  CG  LYS   122     -69.684  -7.204 -19.509  1.00 37.99           C
ATOM    951  CD  LYS   122     -70.106  -6.280 -18.364  1.00 37.99           C
ATOM    952  CE  LYS   122     -71.177  -6.878 -17.448  1.00 37.99           C
ATOM    953  NZ  LYS   122     -71.538  -5.912 -16.387  1.00 37.99           N
ATOM    954  C   LYS   122     -67.240  -6.747 -22.447  1.00 37.99           C
ATOM    955  O   LYS   122     -67.696  -6.402 -23.537  1.00 37.99           O
ATOM    956  N   GLY   123     -65.989  -6.422 -22.073  1.00 23.20           N
ATOM    957  CA  GLY   123     -65.182  -5.657 -22.974  1.00 23.20           C
ATOM    958  C   GLY   123     -65.003  -6.454 -24.231  1.00 23.20           C
ATOM    959  O   GLY   123     -65.103  -5.923 -25.335  1.00 23.20           O
ATOM    960  N   MET   124     -64.732  -7.765 -24.091  1.00 58.55           N
ATOM    961  CA  MET   124     -64.463  -8.589 -25.235  1.00 58.55           C
ATOM    962  CB  MET   124     -63.992  -9.999 -24.850  1.00 58.55           C
ATOM    963  CG  MET   124     -62.703  -9.970 -24.026  1.00 58.55           C
ATOM    964  SD  MET   124     -61.304  -9.132 -24.833  1.00 58.55           S
ATOM    965  CE  MET   124     -60.927 -10.481 -25.989  1.00 58.55           C
ATOM    966  C   MET   124     -65.679  -8.714 -26.092  1.00 58.55           C
ATOM    967  O   MET   124     -65.594  -8.616 -27.316  1.00 58.55           O
ATOM    968  N   ASN   125     -66.856  -8.899 -25.468  1.00 44.87           N
ATOM    969  CA  ASN   125     -68.056  -9.078 -26.232  1.00 44.87           C
ATOM    970  CB  ASN   125     -69.307  -9.207 -25.344  1.00 44.87           C
ATOM    971  CG  ASN   125     -70.504  -9.543 -26.226  1.00 44.87           C
ATOM    972  OD1 ASN   125     -70.381 -10.239 -27.233  1.00 44.87           O
ATOM    973  ND2 ASN   125     -71.701  -9.029 -25.840  1.00 44.87           N
ATOM    974  C   ASN   125     -68.218  -7.857 -27.075  1.00 44.87           C
ATOM    975  O   ASN   125     -68.613  -7.937 -28.238  1.00 44.87           O
ATOM    976  N   TYR   126     -67.896  -6.686 -26.497  1.00 58.12           N
ATOM    977  CA  TYR   126     -68.038  -5.438 -27.186  1.00 58.12           C
ATOM    978  CB  TYR   126     -67.653  -4.260 -26.276  1.00 58.12           C
ATOM    979  CG  TYR   126     -67.666  -3.013 -27.083  1.00 58.12           C
ATOM    980  CD1 TYR   126     -68.839  -2.335 -27.316  1.00 58.12           C
ATOM    981  CD2 TYR   126     -66.492  -2.519 -27.598  1.00 58.12           C
ATOM    982  CE1 TYR   126     -68.840  -1.182 -28.063  1.00 58.12           C
ATOM    983  CE2 TYR   126     -66.487  -1.367 -28.346  1.00 58.12           C
ATOM    984  CZ  TYR   126     -67.663  -0.699 -28.579  1.00 58.12           C
ATOM    985  OH  TYR   126     -67.665   0.485 -29.347  1.00 58.12           O
ATOM    986  C   TYR   126     -67.129  -5.416 -28.378  1.00 58.12           C
ATOM    987  O   TYR   126     -67.567  -5.170 -29.501  1.00 58.12           O
ATOM    988  N   LEU   127     -65.845  -5.758 -28.175  1.00 60.10           N
ATOM    989  CA  LEU   127     -64.892  -5.736 -29.245  1.00 60.10           C
ATOM    990  CB  LEU   127     -63.497  -6.235 -28.815  1.00 60.10           C
ATOM    991  CG  LEU   127     -62.777  -5.311 -27.809  1.00 60.10           C
ATOM    992  CD1 LEU   127     -61.392  -5.867 -27.434  1.00 60.10           C
ATOM    993  CD2 LEU   127     -62.698  -3.864 -28.326  1.00 60.10           C
ATOM    994  C   LEU   127     -65.400  -6.666 -30.307  1.00 60.10           C
ATOM    995  O   LEU   127     -65.199  -6.428 -31.497  1.00 60.10           O
ATOM    996  N   GLU   128     -66.066  -7.765 -29.904  1.00 57.40           N
ATOM    997  CA  GLU   128     -66.538  -8.715 -30.872  1.00 57.40           C
ATOM    998  CB  GLU   128     -67.119 -10.000 -30.256  1.00 57.40           C
ATOM    999  CG  GLU   128     -67.324 -11.108 -31.294  1.00 57.40           C
ATOM   1000  CD  GLU   128     -67.647 -12.402 -30.562  1.00 57.40           C
ATOM   1001  OE1 GLU   128     -67.706 -12.372 -29.304  1.00 57.40           O
ATOM   1002  OE2 GLU   128     -67.830 -13.441 -31.251  1.00 57.40           O
ATOM   1003  C   GLU   128     -67.581  -8.094 -31.755  1.00 57.40           C
ATOM   1004  O   GLU   128     -67.599  -8.343 -32.959  1.00 57.40           O
ATOM   1005  N   ASP   129     -68.479  -7.262 -31.189  1.00 41.95           N
ATOM   1006  CA  ASP   129     -69.529  -6.653 -31.966  1.00 41.95           C
ATOM   1007  CB  ASP   129     -70.473  -5.786 -31.114  1.00 41.95           C
ATOM   1008  CG  ASP   129     -71.299  -6.716 -30.235  1.00 41.95           C
ATOM   1009  OD1 ASP   129     -71.424  -7.915 -30.601  1.00 41.95           O
ATOM   1010  OD2 ASP   129     -71.819  -6.242 -29.190  1.00 41.95           O
ATOM   1011  C   ASP   129     -68.902  -5.765 -32.998  1.00 41.95           C
ATOM   1012  O   ASP   129     -69.378  -5.656 -34.126  1.00 41.95           O
ATOM   1013  N   ARG   130     -67.802  -5.109 -32.604  1.00142.14           N
ATOM   1014  CA  ARG   130     -67.012  -4.214 -33.396  1.00142.14           C
ATOM   1015  CB  ARG   130     -65.973  -3.451 -32.558  1.00142.14           C
ATOM   1016  CG  ARG   130     -66.626  -2.595 -31.472  1.00142.14           C
ATOM   1017  CD  ARG   130     -66.930  -1.156 -31.893  1.00142.14           C
ATOM   1018  NE  ARG   130     -67.254  -1.152 -33.346  1.00142.14           N
ATOM   1019  CZ  ARG   130     -66.299  -0.770 -34.244  1.00142.14           C
ATOM   1020  NH1 ARG   130     -65.071  -0.370 -33.805  1.00142.14           N
ATOM   1021  NH2 ARG   130     -66.577  -0.773 -35.580  1.00142.14           N
ATOM   1022  C   ARG   130     -66.293  -5.032 -34.418  1.00142.14           C
ATOM   1023  O   ARG   130     -65.604  -4.496 -35.282  1.00142.14           O
ATOM   1024  N   ARG   131     -66.358  -6.367 -34.278  1.00139.59           N
ATOM   1025  CA  ARG   131     -65.661  -7.266 -35.151  1.00139.59           C
ATOM   1026  CB  ARG   131     -66.119  -7.276 -36.618  1.00139.59           C
ATOM   1027  CG  ARG   131     -67.350  -8.155 -36.833  1.00139.59           C
ATOM   1028  CD  ARG   131     -67.575  -8.513 -38.299  1.00139.59           C
ATOM   1029  NE  ARG   131     -67.726  -7.220 -39.010  1.00139.59           N
ATOM   1030  CZ  ARG   131     -68.913  -6.556 -38.928  1.00139.59           C
ATOM   1031  NH1 ARG   131     -69.972  -7.124 -38.281  1.00139.59           N
ATOM   1032  NH2 ARG   131     -69.036  -5.314 -39.474  1.00139.59           N
ATOM   1033  C   ARG   131     -64.206  -6.957 -35.087  1.00139.59           C
ATOM   1034  O   ARG   131     -63.549  -6.766 -36.106  1.00139.59           O
ATOM   1035  N   LEU   132     -63.665  -6.892 -33.852  1.00 67.18           N
ATOM   1036  CA  LEU   132     -62.275  -6.594 -33.688  1.00 67.18           C
ATOM   1037  CB  LEU   132     -62.072  -5.255 -32.958  1.00 67.18           C
ATOM   1038  CG  LEU   132     -60.607  -4.845 -32.743  1.00 67.18           C
ATOM   1039  CD1 LEU   132     -59.890  -4.589 -34.077  1.00 67.18           C
ATOM   1040  CD2 LEU   132     -60.507  -3.654 -31.775  1.00 67.18           C
ATOM   1041  C   LEU   132     -61.633  -7.687 -32.873  1.00 67.18           C
ATOM   1042  O   LEU   132     -62.171  -8.091 -31.846  1.00 67.18           O
ATOM   1043  N   VAL   133     -60.452  -8.188 -33.310  1.00 59.74           N
ATOM   1044  CA  VAL   133     -59.796  -9.264 -32.606  1.00 59.74           C
ATOM   1045  CB  VAL   133     -59.346 -10.371 -33.519  1.00 59.74           C
ATOM   1046  CG1 VAL   133     -58.551 -11.406 -32.706  1.00 59.74           C
ATOM   1047  CG2 VAL   133     -60.586 -10.958 -34.216  1.00 59.74           C
ATOM   1048  C   VAL   133     -58.583  -8.733 -31.894  1.00 59.74           C
ATOM   1049  O   VAL   133     -57.629  -8.271 -32.518  1.00 59.74           O
ATOM   1050  N   HID   134     -58.589  -8.827 -30.547  1.00 77.19           N
ATOM   1051  CA  HID   134     -57.564  -8.276 -29.695  1.00 77.19           C
ATOM   1052  ND1 HID   134     -55.838  -8.139 -26.800  1.00 77.19           N
ATOM   1053  CG  HID   134     -57.014  -7.647 -27.320  1.00 77.19           C
ATOM   1054  CB  HID   134     -57.930  -8.422 -28.211  1.00 77.19           C
ATOM   1055  NE2 HID   134     -56.030  -6.048 -26.076  1.00 77.19           N
ATOM   1056  CD2 HID   134     -57.118  -6.369 -26.866  1.00 77.19           C
ATOM   1057  CE1 HID   134     -55.290  -7.141 -26.064  1.00 77.19           C
ATOM   1058  C   HID   134     -56.226  -8.940 -29.906  1.00 77.19           C
ATOM   1059  O   HID   134     -55.209  -8.268 -30.083  1.00 77.19           O
ATOM   1060  N   ARG   135     -56.205 -10.285 -29.866  1.00232.78           N
ATOM   1061  CA  ARG   135     -55.054 -11.126 -30.075  1.00232.78           C
ATOM   1062  CB  ARG   135     -54.358 -10.854 -31.418  1.00232.78           C
ATOM   1063  CG  ARG   135     -55.289 -11.003 -32.623  1.00232.78           C
ATOM   1064  CD  ARG   135     -54.543 -11.182 -33.945  1.00232.78           C
ATOM   1065  NE  ARG   135     -53.578 -10.059 -34.065  1.00232.78           N
ATOM   1066  CZ  ARG   135     -52.255 -10.305 -34.296  1.00232.78           C
ATOM   1067  NH1 ARG   135     -51.806 -11.587 -34.430  1.00232.78           N
ATOM   1068  NH2 ARG   135     -51.377  -9.264 -34.377  1.00232.78           N
ATOM   1069  C   ARG   135     -54.022 -10.996 -28.975  1.00232.78           C
ATOM   1070  O   ARG   135     -53.003 -11.684 -29.005  1.00232.78           O
ATOM   1071  N   ASP   136     -54.163 -10.015 -28.066  1.00177.34           N
ATOM   1072  CA  ASP   136     -53.282  -9.803 -26.935  1.00177.34           C
ATOM   1073  CB  ASP   136     -52.587  -8.429 -26.953  1.00177.34           C
ATOM   1074  CG  ASP   136     -51.282  -8.556 -26.164  1.00177.34           C
ATOM   1075  OD1 ASP   136     -50.977  -9.692 -25.711  1.00177.34           O
ATOM   1076  OD2 ASP   136     -50.580  -7.524 -26.001  1.00177.34           O
ATOM   1077  C   ASP   136     -53.874 -10.015 -25.555  1.00177.34           C
ATOM   1078  O   ASP   136     -53.252  -9.590 -24.581  1.00177.34           O
ATOM   1079  N   LEU   137     -55.120 -10.499 -25.393  1.00 80.45           N
ATOM   1080  CA  LEU   137     -55.733 -10.450 -24.081  1.00 80.45           C
ATOM   1081  CB  LEU   137     -57.155 -11.043 -24.076  1.00 80.45           C
ATOM   1082  CG  LEU   137     -57.873 -10.966 -22.718  1.00 80.45           C
ATOM   1083  CD1 LEU   137     -58.053  -9.506 -22.269  1.00 80.45           C
ATOM   1084  CD2 LEU   137     -59.205 -11.735 -22.752  1.00 80.45           C
ATOM   1085  C   LEU   137     -54.903 -11.160 -23.053  1.00 80.45           C
ATOM   1086  O   LEU   137     -54.444 -12.282 -23.261  1.00 80.45           O
ATOM   1087  N   ALA   138     -54.679 -10.484 -21.900  1.00 58.83           N
ATOM   1088  CA  ALA   138     -53.911 -11.041 -20.820  1.00 58.83           C
ATOM   1089  CB  ALA   138     -52.408 -11.134 -21.122  1.00 58.83           C
ATOM   1090  C   ALA   138     -54.073 -10.169 -19.607  1.00 58.83           C
ATOM   1091  O   ALA   138     -54.458  -9.003 -19.686  1.00 58.83           O
ATOM   1092  N   ALA   139     -53.714 -10.719 -18.433  1.00 40.02           N
ATOM   1093  CA  ALA   139     -53.881 -10.007 -17.198  1.00 40.02           C
ATOM   1094  CB  ALA   139     -53.347 -10.790 -15.987  1.00 40.02           C
ATOM   1095  C   ALA   139     -53.114  -8.724 -17.291  1.00 40.02           C
ATOM   1096  O   ALA   139     -53.532  -7.702 -16.749  1.00 40.02           O
ATOM   1097  N   ARG   140     -51.964  -8.757 -17.986  1.00195.83           N
ATOM   1098  CA  ARG   140     -51.101  -7.618 -18.125  1.00195.83           C
ATOM   1099  CB  ARG   140     -49.868  -7.897 -19.002  1.00195.83           C
ATOM   1100  CG  ARG   140     -49.094  -9.155 -18.615  1.00195.83           C
ATOM   1101  CD  ARG   140     -49.751 -10.437 -19.130  1.00195.83           C
ATOM   1102  NE  ARG   140     -48.975 -10.919 -20.311  1.00195.83           N
ATOM   1103  CZ  ARG   140     -49.247 -10.483 -21.578  1.00195.83           C
ATOM   1104  NH1 ARG   140     -50.157  -9.489 -21.797  1.00195.83           N
ATOM   1105  NH2 ARG   140     -48.613 -11.067 -22.635  1.00195.83           N
ATOM   1106  C   ARG   140     -51.836  -6.530 -18.846  1.00195.83           C
ATOM   1107  O   ARG   140     -51.620  -5.353 -18.564  1.00195.83           O
ATOM   1108  N   ASN   141     -52.699  -6.880 -19.824  1.00124.12           N
ATOM   1109  CA  ASN   141     -53.296  -5.827 -20.599  1.00124.12           C
ATOM   1110  CB  ASN   141     -53.367  -6.148 -22.100  1.00124.12           C
ATOM   1111  CG  ASN   141     -51.945  -6.112 -22.635  1.00124.12           C
ATOM   1112  OD1 ASN   141     -51.142  -5.274 -22.227  1.00124.12           O
ATOM   1113  ND2 ASN   141     -51.617  -7.044 -23.569  1.00124.12           N
ATOM   1114  C   ASN   141     -54.694  -5.512 -20.163  1.00124.12           C
ATOM   1115  O   ASN   141     -55.573  -5.293 -20.996  1.00124.12           O
ATOM   1116  N   VAL   142     -54.944  -5.453 -18.847  1.00 67.50           N
ATOM   1117  CA  VAL   142     -56.214  -4.978 -18.379  1.00 67.50           C
ATOM   1118  CB  VAL   142     -57.077  -6.042 -17.760  1.00 67.50           C
ATOM   1119  CG1 VAL   142     -58.338  -5.380 -17.181  1.00 67.50           C
ATOM   1120  CG2 VAL   142     -57.378  -7.106 -18.830  1.00 67.50           C
ATOM   1121  C   VAL   142     -55.835  -3.999 -17.312  1.00 67.50           C
ATOM   1122  O   VAL   142     -55.067  -4.344 -16.416  1.00 67.50           O
ATOM   1123  N   LEU   143     -56.349  -2.752 -17.376  1.00 58.04           N
ATOM   1124  CA  LEU   143     -55.928  -1.756 -16.425  1.00 58.04           C
ATOM   1125  CB  LEU   143     -55.545  -0.409 -17.066  1.00 58.04           C
ATOM   1126  CG  LEU   143     -54.332  -0.519 -18.012  1.00 58.04           C
ATOM   1127  CD1 LEU   143     -53.960   0.845 -18.615  1.00 58.04           C
ATOM   1128  CD2 LEU   143     -53.146  -1.215 -17.324  1.00 58.04           C
ATOM   1129  C   LEU   143     -57.022  -1.504 -15.437  1.00 58.04           C
ATOM   1130  O   LEU   143     -58.198  -1.706 -15.736  1.00 58.04           O
ATOM   1131  N   VAL   144     -56.639  -1.053 -14.217  1.00 63.60           N
ATOM   1132  CA  VAL   144     -57.604  -0.875 -13.168  1.00 63.60           C
ATOM   1133  CB  VAL   144     -57.160  -1.531 -11.891  1.00 63.60           C
ATOM   1134  CG1 VAL   144     -58.218  -1.295 -10.804  1.00 63.60           C
ATOM   1135  CG2 VAL   144     -56.874  -3.016 -12.179  1.00 63.60           C
ATOM   1136  C   VAL   144     -57.815   0.585 -12.873  1.00 63.60           C
ATOM   1137  O   VAL   144     -56.940   1.264 -12.338  1.00 63.60           O
ATOM   1138  N   LYS   145     -58.999   1.120 -13.245  1.00164.71           N
ATOM   1139  CA  LYS   145     -59.315   2.483 -12.917  1.00164.71           C
ATOM   1140  CB  LYS   145     -60.498   3.061 -13.720  1.00164.71           C
ATOM   1141  CG  LYS   145     -61.882   2.529 -13.358  1.00164.71           C
ATOM   1142  CD  LYS   145     -62.990   3.172 -14.199  1.00164.71           C
ATOM   1143  CE  LYS   145     -62.866   4.690 -14.357  1.00164.71           C
ATOM   1144  NZ  LYS   145     -63.401   5.372 -13.159  1.00164.71           N
ATOM   1145  C   LYS   145     -59.591   2.557 -11.443  1.00164.71           C
ATOM   1146  O   LYS   145     -59.140   3.473 -10.755  1.00164.71           O
ATOM   1147  N   THR   146     -60.359   1.573 -10.927  1.00 67.28           N
ATOM   1148  CA  THR   146     -60.645   1.437  -9.526  1.00 67.28           C
ATOM   1149  CB  THR   146     -61.973   1.999  -9.108  1.00 67.28           C
ATOM   1150  OG1 THR   146     -63.030   1.274  -9.719  1.00 67.28           O
ATOM   1151  CG2 THR   146     -62.032   3.478  -9.522  1.00 67.28           C
ATOM   1152  C   THR   146     -60.716  -0.043  -9.305  1.00 67.28           C
ATOM   1153  O   THR   146     -60.868  -0.784 -10.272  1.00 67.28           O
ATOM   1154  N   PRO   147     -60.643  -0.539  -8.100  1.00 87.78           N
ATOM   1155  CA  PRO   147     -60.664  -1.964  -7.933  1.00 87.78           C
ATOM   1156  CD  PRO   147     -59.992   0.137  -6.992  1.00 87.78           C
ATOM   1157  CB  PRO   147     -60.416  -2.206  -6.446  1.00 87.78           C
ATOM   1158  CG  PRO   147     -59.569  -0.989  -6.028  1.00 87.78           C
ATOM   1159  C   PRO   147     -61.941  -2.534  -8.455  1.00 87.78           C
ATOM   1160  O   PRO   147     -61.955  -3.690  -8.872  1.00 87.78           O
ATOM   1161  N   GLN   148     -63.025  -1.744  -8.397  1.00189.26           N
ATOM   1162  CA  GLN   148     -64.325  -2.107  -8.878  1.00189.26           C
ATOM   1163  CB  GLN   148     -65.423  -1.136  -8.412  1.00189.26           C
ATOM   1164  CG  GLN   148     -65.702  -1.185  -6.908  1.00189.26           C
ATOM   1165  CD  GLN   148     -64.558  -0.516  -6.157  1.00189.26           C
ATOM   1166  OE1 GLN   148     -64.049  -1.053  -5.173  1.00189.26           O
ATOM   1167  NE2 GLN   148     -64.149   0.696  -6.618  1.00189.26           N
ATOM   1168  C   GLN   148     -64.364  -2.109 -10.377  1.00189.26           C
ATOM   1169  O   GLN   148     -65.145  -2.858 -10.956  1.00189.26           O
ATOM   1170  N   HID   149     -63.582  -1.248 -11.064  1.00 82.28           N
ATOM   1171  CA  HID   149     -63.775  -1.175 -12.492  1.00 82.28           C
ATOM   1172  ND1 HID   149     -65.665   1.293 -14.771  1.00 82.28           N
ATOM   1173  CG  HID   149     -64.862   0.270 -14.316  1.00 82.28           C
ATOM   1174  CB  HID   149     -64.342   0.195 -12.912  1.00 82.28           C
ATOM   1175  NE2 HID   149     -65.366  -0.087 -16.488  1.00 82.28           N
ATOM   1176  CD2 HID   149     -64.689  -0.564 -15.379  1.00 82.28           C
ATOM   1177  CE1 HID   149     -65.936   1.030 -16.073  1.00 82.28           C
ATOM   1178  C   HID   149     -62.485  -1.396 -13.241  1.00 82.28           C
ATOM   1179  O   HID   149     -61.518  -0.656 -13.072  1.00 82.28           O
ATOM   1180  N   VAL   150     -62.455  -2.419 -14.127  1.00 51.11           N
ATOM   1181  CA  VAL   150     -61.288  -2.712 -14.924  1.00 51.11           C
ATOM   1182  CB  VAL   150     -60.778  -4.120 -14.774  1.00 51.11           C
ATOM   1183  CG1 VAL   150     -60.309  -4.330 -13.325  1.00 51.11           C
ATOM   1184  CG2 VAL   150     -61.879  -5.097 -15.217  1.00 51.11           C
ATOM   1185  C   VAL   150     -61.642  -2.531 -16.374  1.00 51.11           C
ATOM   1186  O   VAL   150     -62.807  -2.634 -16.754  1.00 51.11           O
ATOM   1187  N   LYS   151     -60.640  -2.218 -17.228  1.00 60.64           N
ATOM   1188  CA  LYS   151     -60.906  -2.025 -18.632  1.00 60.64           C
ATOM   1189  CB  LYS   151     -60.954  -0.541 -19.033  1.00 60.64           C
ATOM   1190  CG  LYS   151     -62.158   0.185 -18.434  1.00 60.64           C
ATOM   1191  CD  LYS   151     -62.066   1.710 -18.489  1.00 60.64           C
ATOM   1192  CE  LYS   151     -63.305   2.399 -17.911  1.00 60.64           C
ATOM   1193  NZ  LYS   151     -63.162   3.868 -17.993  1.00 60.64           N
ATOM   1194  C   LYS   151     -59.814  -2.684 -19.429  1.00 60.64           C
ATOM   1195  O   LYS   151     -58.665  -2.730 -18.998  1.00 60.64           O
ATOM   1196  N   ILE   152     -60.153  -3.212 -20.627  1.00113.46           N
ATOM   1197  CA  ILE   152     -59.216  -3.888 -21.486  1.00113.46           C
ATOM   1198  CB  ILE   152     -59.849  -4.745 -22.554  1.00113.46           C
ATOM   1199  CG1 ILE   152     -60.628  -5.928 -21.948  1.00113.46           C
ATOM   1200  CG2 ILE   152     -58.731  -5.193 -23.509  1.00113.46           C
ATOM   1201  CD1 ILE   152     -61.952  -5.548 -21.290  1.00113.46           C
ATOM   1202  C   ILE   152     -58.360  -2.867 -22.185  1.00113.46           C
ATOM   1203  O   ILE   152     -58.833  -1.791 -22.546  1.00113.46           O
ATOM   1204  N   THR   153     -57.055  -3.177 -22.375  1.00169.52           N
ATOM   1205  CA  THR   153     -56.152  -2.234 -22.987  1.00169.52           C
ATOM   1206  CB  THR   153     -55.058  -1.763 -22.073  1.00169.52           C
ATOM   1207  OG1 THR   153     -54.124  -2.812 -21.879  1.00169.52           O
ATOM   1208  CG2 THR   153     -55.643  -1.399 -20.708  1.00169.52           C
ATOM   1209  C   THR   153     -55.362  -2.954 -24.040  1.00169.52           C
ATOM   1210  O   THR   153     -55.658  -4.095 -24.386  1.00169.52           O
ATOM   1211  N   ASP   154     -54.276  -2.289 -24.496  1.00129.90           N
ATOM   1212  CA  ASP   154     -53.268  -2.732 -25.431  1.00129.90           C
ATOM   1213  CB  ASP   154     -52.286  -3.730 -24.788  1.00129.90           C
ATOM   1214  CG  ASP   154     -51.084  -3.907 -25.704  1.00129.90           C
ATOM   1215  OD1 ASP   154     -51.252  -4.481 -26.812  1.00129.90           O
ATOM   1216  OD2 ASP   154     -49.975  -3.459 -25.307  1.00129.90           O
ATOM   1217  C   ASP   154     -53.735  -3.289 -26.753  1.00129.90           C
ATOM   1218  O   ASP   154     -53.952  -4.485 -26.923  1.00129.90           O
ATOM   1219  N   PHE   155     -53.948  -2.355 -27.702  1.00149.44           N
ATOM   1220  CA  PHE   155     -54.351  -2.429 -29.086  1.00149.44           C
ATOM   1221  CB  PHE   155     -55.168  -1.202 -29.506  1.00149.44           C
ATOM   1222  CG  PHE   155     -56.384  -1.328 -28.651  1.00149.44           C
ATOM   1223  CD1 PHE   155     -57.385  -2.208 -28.993  1.00149.44           C
ATOM   1224  CD2 PHE   155     -56.515  -0.586 -27.498  1.00149.44           C
ATOM   1225  CE1 PHE   155     -58.507  -2.340 -28.208  1.00149.44           C
ATOM   1226  CE2 PHE   155     -57.634  -0.713 -26.708  1.00149.44           C
ATOM   1227  CZ  PHE   155     -58.631  -1.592 -27.062  1.00149.44           C
ATOM   1228  C   PHE   155     -53.245  -2.713 -30.086  1.00149.44           C
ATOM   1229  O   PHE   155     -53.497  -2.734 -31.291  1.00149.44           O
ATOM   1230  N   GLY   156     -51.972  -2.811 -29.660  1.00 91.20           N
ATOM   1231  CA  GLY   156     -50.874  -2.972 -30.586  1.00 91.20           C
ATOM   1232  C   GLY   156     -51.046  -4.169 -31.497  1.00 91.20           C
ATOM   1233  O   GLY   156     -50.470  -4.226 -32.583  1.00 91.20           O
ATOM   1234  N   LEU   157     -51.653  -5.256 -31.010  1.00160.22           N
ATOM   1235  CA  LEU   157     -51.931  -6.397 -31.847  1.00160.22           C
ATOM   1236  CB  LEU   157     -51.830  -7.732 -31.095  1.00160.22           C
ATOM   1237  CG  LEU   157     -50.378  -8.075 -30.713  1.00160.22           C
ATOM   1238  CD1 LEU   157     -49.805  -7.064 -29.709  1.00160.22           C
ATOM   1239  CD2 LEU   157     -50.248  -9.531 -30.244  1.00160.22           C
ATOM   1240  C   LEU   157     -53.245  -6.366 -32.584  1.00160.22           C
ATOM   1241  O   LEU   157     -53.389  -7.031 -33.610  1.00160.22           O
ATOM   1242  N   ALA   158     -54.250  -5.633 -32.058  1.00 64.10           N
ATOM   1243  CA  ALA   158     -55.619  -5.704 -32.514  1.00 64.10           C
ATOM   1244  CB  ALA   158     -56.495  -4.573 -31.946  1.00 64.10           C
ATOM   1245  C   ALA   158     -55.731  -5.676 -34.016  1.00 64.10           C
ATOM   1246  O   ALA   158     -55.030  -4.926 -34.692  1.00 64.10           O
ATOM   1247  N   LYS   159     -56.621  -6.538 -34.575  1.00138.12           N
ATOM   1248  CA  LYS   159     -56.817  -6.612 -36.000  1.00138.12           C
ATOM   1249  CB  LYS   159     -56.295  -7.919 -36.631  1.00138.12           C
ATOM   1250  CG  LYS   159     -54.771  -8.065 -36.647  1.00138.12           C
ATOM   1251  CD  LYS   159     -54.060  -6.989 -37.471  1.00138.12           C
ATOM   1252  CE  LYS   159     -52.583  -7.288 -37.733  1.00138.12           C
ATOM   1253  NZ  LYS   159     -51.831  -7.351 -36.461  1.00138.12           N
ATOM   1254  C   LYS   159     -58.290  -6.588 -36.276  1.00138.12           C
ATOM   1255  O   LYS   159     -59.067  -7.273 -35.613  1.00138.12           O
ATOM   1256  N   LEU   160     -58.717  -5.774 -37.262  1.00 47.35           N
ATOM   1257  CA  LEU   160     -60.095  -5.757 -37.647  1.00 47.35           C
ATOM   1258  CB  LEU   160     -60.523  -4.472 -38.378  1.00 47.35           C
ATOM   1259  CG  LEU   160     -60.605  -3.233 -37.467  1.00 47.35           C
ATOM   1260  CD1 LEU   160     -61.033  -1.986 -38.255  1.00 47.35           C
ATOM   1261  CD2 LEU   160     -61.525  -3.495 -36.264  1.00 47.35           C
ATOM   1262  C   LEU   160     -60.290  -6.890 -38.593  1.00 47.35           C
ATOM   1263  O   LEU   160     -59.363  -7.294 -39.295  1.00 47.35           O
ATOM   1264  N   LEU   161     -61.513  -7.447 -38.619  1.00 52.65           N
ATOM   1265  CA  LEU   161     -61.792  -8.515 -39.529  1.00 52.65           C
ATOM   1266  CB  LEU   161     -62.551  -9.699 -38.908  1.00 52.65           C
ATOM   1267  CG  LEU   161     -61.720 -10.508 -37.898  1.00 52.65           C
ATOM   1268  CD1 LEU   161     -62.521 -11.694 -37.337  1.00 52.65           C
ATOM   1269  CD2 LEU   161     -60.375 -10.942 -38.505  1.00 52.65           C
ATOM   1270  C   LEU   161     -62.690  -7.967 -40.579  1.00 52.65           C
ATOM   1271  O   LEU   161     -63.498  -7.080 -40.312  1.00 52.65           O
ATOM   1272  N   GLY   162     -62.560  -8.478 -41.816  1.00 20.92           N
ATOM   1273  CA  GLY   162     -63.455  -8.029 -42.833  1.00 20.92           C
ATOM   1274  C   GLY   162     -64.781  -8.540 -42.397  1.00 20.92           C
ATOM   1275  O   GLY   162     -64.853  -9.514 -41.648  1.00 20.92           O
ATOM   1276  N   ALA   163     -65.872  -7.903 -42.857  1.00 27.34           N
ATOM   1277  CA  ALA   163     -67.156  -8.330 -42.393  1.00 27.34           C
ATOM   1278  CB  ALA   163     -68.316  -7.519 -42.996  1.00 27.34           C
ATOM   1279  C   ALA   163     -67.326  -9.754 -42.799  1.00 27.34           C
ATOM   1280  O   ALA   163     -67.813 -10.576 -42.027  1.00 27.34           O
ATOM   1281  N   GLU   164     -66.933 -10.079 -44.041  1.00111.84           N
ATOM   1282  CA  GLU   164     -67.052 -11.425 -44.512  1.00111.84           C
ATOM   1283  CB  GLU   164     -66.847 -11.535 -46.030  1.00111.84           C
ATOM   1284  CG  GLU   164     -67.284 -12.886 -46.595  1.00111.84           C
ATOM   1285  CD  GLU   164     -68.803 -12.878 -46.699  1.00111.84           C
ATOM   1286  OE1 GLU   164     -69.330 -12.107 -47.546  1.00111.84           O
ATOM   1287  OE2 GLU   164     -69.455 -13.636 -45.935  1.00111.84           O
ATOM   1288  C   GLU   164     -66.041 -12.329 -43.854  1.00111.84           C
ATOM   1289  O   GLU   164     -66.372 -13.449 -43.468  1.00111.84           O
ATOM   1290  N   GLU   165     -64.786 -11.850 -43.693  1.00 60.45           N
ATOM   1291  CA  GLU   165     -63.674 -12.678 -43.283  1.00 60.45           C
ATOM   1292  CB  GLU   165     -62.317 -12.007 -43.543  1.00 60.45           C
ATOM   1293  CG  GLU   165     -61.124 -12.942 -43.358  1.00 60.45           C
ATOM   1294  CD  GLU   165     -59.888 -12.179 -43.805  1.00 60.45           C
ATOM   1295  OE1 GLU   165     -59.831 -10.948 -43.547  1.00 60.45           O
ATOM   1296  OE2 GLU   165     -58.992 -12.815 -44.420  1.00 60.45           O
ATOM   1297  C   GLU   165     -63.712 -13.096 -41.838  1.00 60.45           C
ATOM   1298  O   GLU   165     -63.939 -12.291 -40.937  1.00 60.45           O
ATOM   1299  N   LYS   166     -63.528 -14.422 -41.627  1.00108.16           N
ATOM   1300  CA  LYS   166     -63.488 -15.135 -40.374  1.00108.16           C
ATOM   1301  CB  LYS   166     -63.794 -16.627 -40.585  1.00108.16           C
ATOM   1302  CG  LYS   166     -65.140 -16.853 -41.278  1.00108.16           C
ATOM   1303  CD  LYS   166     -65.334 -18.264 -41.835  1.00108.16           C
ATOM   1304  CE  LYS   166     -66.589 -18.405 -42.700  1.00108.16           C
ATOM   1305  NZ  LYS   166     -67.803 -18.163 -41.888  1.00108.16           N
ATOM   1306  C   LYS   166     -62.188 -15.063 -39.586  1.00108.16           C
ATOM   1307  O   LYS   166     -62.235 -14.881 -38.370  1.00108.16           O
ATOM   1308  N   GLU   167     -60.989 -15.213 -40.216  1.00 83.02           N
ATOM   1309  CA  GLU   167     -59.812 -15.373 -39.382  1.00 83.02           C
ATOM   1310  CB  GLU   167     -59.469 -16.860 -39.196  1.00 83.02           C
ATOM   1311  CG  GLU   167     -59.284 -17.591 -40.528  1.00 83.02           C
ATOM   1312  CD  GLU   167     -59.382 -19.087 -40.268  1.00 83.02           C
ATOM   1313  OE1 GLU   167     -59.910 -19.464 -39.187  1.00 83.02           O
ATOM   1314  OE2 GLU   167     -58.943 -19.872 -41.150  1.00 83.02           O
ATOM   1315  C   GLU   167     -58.594 -14.676 -39.938  1.00 83.02           C
ATOM   1316  O   GLU   167     -58.286 -14.760 -41.125  1.00 83.02           O
ATOM   1317  N   TYR   168     -57.830 -14.014 -39.037  1.00 83.10           N
ATOM   1318  CA  TYR   168     -56.661 -13.230 -39.348  1.00 83.10           C
ATOM   1319  CB  TYR   168     -56.344 -12.237 -38.210  1.00 83.10           C
ATOM   1320  CG  TYR   168     -55.058 -11.517 -38.438  1.00 83.10           C
ATOM   1321  CD1 TYR   168     -54.954 -10.523 -39.384  1.00 83.10           C
ATOM   1322  CD2 TYR   168     -53.957 -11.817 -37.669  1.00 83.10           C
ATOM   1323  CE1 TYR   168     -53.763  -9.859 -39.570  1.00 83.10           C
ATOM   1324  CE2 TYR   168     -52.765 -11.157 -37.850  1.00 83.10           C
ATOM   1325  CZ  TYR   168     -52.666 -10.177 -38.807  1.00 83.10           C
ATOM   1326  OH  TYR   168     -51.445  -9.496 -38.997  1.00 83.10           O
ATOM   1327  C   TYR   168     -55.481 -14.135 -39.558  1.00 83.10           C
ATOM   1328  O   TYR   168     -55.239 -15.053 -38.776  1.00 83.10           O
ATOM   1329  N   HIE   169     -54.724 -13.901 -40.655  1.00 60.80           N
ATOM   1330  CA  HIE   169     -53.569 -14.707 -40.945  1.00 60.80           C
ATOM   1331  ND1 HIE   169     -54.997 -17.400 -42.303  1.00 60.80           N
ATOM   1332  CG  HIE   169     -54.836 -16.076 -42.643  1.00 60.80           C
ATOM   1333  CB  HIE   169     -53.595 -15.274 -42.374  1.00 60.80           C
ATOM   1334  NE2 HIE   169     -56.896 -16.757 -43.265  1.00 60.80           N
ATOM   1335  CD2 HIE   169     -56.006 -15.699 -43.230  1.00 60.80           C
ATOM   1336  CE1 HIE   169     -56.247 -17.757 -42.697  1.00 60.80           C
ATOM   1337  C   HIE   169     -52.358 -13.825 -40.814  1.00 60.80           C
ATOM   1338  O   HIE   169     -52.008 -13.105 -41.747  1.00 60.80           O
ATOM   1339  N   ALA   170     -51.688 -13.875 -39.639  1.00 66.85           N
ATOM   1340  CA  ALA   170     -50.547 -13.049 -39.311  1.00 66.85           C
ATOM   1341  CB  ALA   170     -50.334 -12.903 -37.795  1.00 66.85           C
ATOM   1342  C   ALA   170     -49.262 -13.584 -39.890  1.00 66.85           C
ATOM   1343  O   ALA   170     -49.104 -14.788 -40.075  1.00 66.85           O
ATOM   1344  N   GLU   171     -48.331 -12.679 -40.279  1.00 80.65           N
ATOM   1345  CA  GLU   171     -47.056 -13.112 -40.795  1.00 80.65           C
ATOM   1346  CB  GLU   171     -46.418 -12.085 -41.746  1.00 80.65           C
ATOM   1347  CG  GLU   171     -47.190 -11.973 -43.063  1.00 80.65           C
ATOM   1348  CD  GLU   171     -46.459 -11.008 -43.985  1.00 80.65           C
ATOM   1349  OE1 GLU   171     -45.505 -10.337 -43.510  1.00 80.65           O
ATOM   1350  OE2 GLU   171     -46.852 -10.927 -45.180  1.00 80.65           O
ATOM   1351  C   GLU   171     -46.021 -13.509 -39.763  1.00 80.65           C
ATOM   1352  O   GLU   171     -45.613 -14.670 -39.721  1.00 80.65           O
ATOM   1353  N   GLY   172     -45.627 -12.586 -38.846  1.00 64.11           N
ATOM   1354  CA  GLY   172     -44.517 -12.869 -37.962  1.00 64.11           C
ATOM   1355  C   GLY   172     -44.617 -11.984 -36.752  1.00 64.11           C
ATOM   1356  O   GLY   172     -45.704 -11.557 -36.370  1.00 64.11           O
ATOM   1357  N   GLY   173     -43.467 -11.715 -36.094  1.00 23.02           N
ATOM   1358  CA  GLY   173     -43.441 -10.861 -34.938  1.00 23.02           C
ATOM   1359  C   GLY   173     -43.474 -11.721 -33.712  1.00 23.02           C
ATOM   1360  O   GLY   173     -43.842 -12.892 -33.773  1.00 23.02           O
ATOM   1361  N   LYS   174     -43.077 -11.145 -32.556  1.00 81.51           N
ATOM   1362  CA  LYS   174     -43.057 -11.893 -31.328  1.00 81.51           C
ATOM   1363  CB  LYS   174     -42.158 -11.286 -30.236  1.00 81.51           C
ATOM   1364  CG  LYS   174     -40.665 -11.465 -30.519  1.00 81.51           C
ATOM   1365  CD  LYS   174     -39.757 -10.607 -29.637  1.00 81.51           C
ATOM   1366  CE  LYS   174     -39.309  -9.303 -30.300  1.00 81.51           C
ATOM   1367  NZ  LYS   174     -38.307  -9.591 -31.351  1.00 81.51           N
ATOM   1368  C   LYS   174     -44.453 -11.977 -30.800  1.00 81.51           C
ATOM   1369  O   LYS   174     -45.211 -11.008 -30.861  1.00 81.51           O
ATOM   1370  N   VAL   175     -44.842 -13.153 -30.265  1.00 58.31           N
ATOM   1371  CA  VAL   175     -46.181 -13.306 -29.775  1.00 58.31           C
ATOM   1372  CB  VAL   175     -47.051 -14.107 -30.706  1.00 58.31           C
ATOM   1373  CG1 VAL   175     -48.461 -14.236 -30.101  1.00 58.31           C
ATOM   1374  CG2 VAL   175     -47.015 -13.443 -32.094  1.00 58.31           C
ATOM   1375  C   VAL   175     -46.151 -14.013 -28.452  1.00 58.31           C
ATOM   1376  O   VAL   175     -45.243 -14.802 -28.182  1.00 58.31           O
ATOM   1377  N   PRO   176     -47.091 -13.704 -27.589  1.00115.79           N
ATOM   1378  CA  PRO   176     -47.202 -14.375 -26.314  1.00115.79           C
ATOM   1379  CD  PRO   176     -47.794 -12.433 -27.612  1.00115.79           C
ATOM   1380  CB  PRO   176     -48.105 -13.487 -25.450  1.00115.79           C
ATOM   1381  CG  PRO   176     -48.801 -12.547 -26.457  1.00115.79           C
ATOM   1382  C   PRO   176     -47.724 -15.768 -26.515  1.00115.79           C
ATOM   1383  O   PRO   176     -48.933 -15.926 -26.672  1.00115.79           O
ATOM   1384  N   ILE   177     -46.853 -16.790 -26.419  1.00109.47           N
ATOM   1385  CA  ILE   177     -47.237 -18.149 -26.696  1.00109.47           C
ATOM   1386  CB  ILE   177     -46.072 -19.096 -26.709  1.00109.47           C
ATOM   1387  CG1 ILE   177     -45.140 -18.809 -27.898  1.00109.47           C
ATOM   1388  CG2 ILE   177     -46.636 -20.527 -26.704  1.00109.47           C
ATOM   1389  CD1 ILE   177     -45.792 -19.081 -29.253  1.00109.47           C
ATOM   1390  C   ILE   177     -48.196 -18.687 -25.682  1.00109.47           C
ATOM   1391  O   ILE   177     -49.220 -19.272 -26.029  1.00109.47           O
ATOM   1392  N   LYS   178     -47.902 -18.464 -24.394  1.00108.06           N
ATOM   1393  CA  LYS   178     -48.632 -19.088 -23.329  1.00108.06           C
ATOM   1394  CB  LYS   178     -47.989 -18.899 -21.948  1.00108.06           C
ATOM   1395  CG  LYS   178     -46.758 -19.798 -21.809  1.00108.06           C
ATOM   1396  CD  LYS   178     -45.926 -19.562 -20.554  1.00108.06           C
ATOM   1397  CE  LYS   178     -44.704 -20.478 -20.460  1.00108.06           C
ATOM   1398  NZ  LYS   178     -43.933 -20.164 -19.236  1.00108.06           N
ATOM   1399  C   LYS   178     -50.073 -18.673 -23.301  1.00108.06           C
ATOM   1400  O   LYS   178     -50.881 -19.307 -22.626  1.00108.06           O
ATOM   1401  N   TRP   179     -50.400 -17.507 -23.878  1.00135.60           N
ATOM   1402  CA  TRP   179     -51.753 -17.027 -23.986  1.00135.60           C
ATOM   1403  CB  TRP   179     -51.827 -15.495 -23.949  1.00135.60           C
ATOM   1404  CG  TRP   179     -51.570 -14.995 -22.551  1.00135.60           C
ATOM   1405  CD2 TRP   179     -50.279 -14.987 -21.923  1.00135.60           C
ATOM   1406  CD1 TRP   179     -52.458 -14.554 -21.615  1.00135.60           C
ATOM   1407  NE1 TRP   179     -51.801 -14.270 -20.442  1.00135.60           N
ATOM   1408  CE2 TRP   179     -50.459 -14.534 -20.617  1.00135.60           C
ATOM   1409  CE3 TRP   179     -49.047 -15.341 -22.393  1.00135.60           C
ATOM   1410  CZ2 TRP   179     -49.405 -14.427 -19.756  1.00135.60           C
ATOM   1411  CZ3 TRP   179     -47.985 -15.219 -21.525  1.00135.60           C
ATOM   1412  CH2 TRP   179     -48.160 -14.772 -20.233  1.00135.60           C
ATOM   1413  C   TRP   179     -52.539 -17.538 -25.164  1.00135.60           C
ATOM   1414  O   TRP   179     -53.768 -17.520 -25.136  1.00135.60           O
ATOM   1415  N   MET   180     -51.874 -17.963 -26.254  1.00130.71           N
ATOM   1416  CA  MET   180     -52.590 -18.178 -27.485  1.00130.71           C
ATOM   1417  CB  MET   180     -51.756 -17.765 -28.712  1.00130.71           C
ATOM   1418  CG  MET   180     -50.286 -18.180 -28.626  1.00130.71           C
ATOM   1419  SD  MET   180     -49.206 -17.360 -29.840  1.00130.71           S
ATOM   1420  CE  MET   180     -49.775 -18.328 -31.266  1.00130.71           C
ATOM   1421  C   MET   180     -53.178 -19.540 -27.678  1.00130.71           C
ATOM   1422  O   MET   180     -52.684 -20.552 -27.182  1.00130.71           O
ATOM   1423  N   ALA   181     -54.295 -19.555 -28.444  1.00 63.12           N
ATOM   1424  CA  ALA   181     -55.037 -20.729 -28.801  1.00 63.12           C
ATOM   1425  CB  ALA   181     -56.305 -20.432 -29.620  1.00 63.12           C
ATOM   1426  C   ALA   181     -54.134 -21.564 -29.650  1.00 63.12           C
ATOM   1427  O   ALA   181     -53.066 -21.116 -30.061  1.00 63.12           O
ATOM   1428  N   LEU   182     -54.505 -22.844 -29.849  1.00 72.60           N
ATOM   1429  CA  LEU   182     -53.707 -23.752 -30.620  1.00 72.60           C
ATOM   1430  CB  LEU   182     -54.172 -25.215 -30.519  1.00 72.60           C
ATOM   1431  CG  LEU   182     -53.223 -26.190 -31.243  1.00 72.60           C
ATOM   1432  CD1 LEU   182     -51.845 -26.226 -30.563  1.00 72.60           C
ATOM   1433  CD2 LEU   182     -53.846 -27.586 -31.389  1.00 72.60           C
ATOM   1434  C   LEU   182     -53.734 -23.372 -32.067  1.00 72.60           C
ATOM   1435  O   LEU   182     -52.706 -23.403 -32.741  1.00 72.60           O
ATOM   1436  N   GLU   183     -54.914 -22.972 -32.579  1.00116.10           N
ATOM   1437  CA  GLU   183     -55.058 -22.669 -33.975  1.00116.10           C
ATOM   1438  CB  GLU   183     -56.430 -22.072 -34.328  1.00116.10           C
ATOM   1439  CG  GLU   183     -57.619 -22.877 -33.810  1.00116.10           C
ATOM   1440  CD  GLU   183     -58.030 -22.237 -32.491  1.00116.10           C
ATOM   1441  OE1 GLU   183     -57.258 -22.340 -31.501  1.00116.10           O
ATOM   1442  OE2 GLU   183     -59.125 -21.615 -32.468  1.00116.10           O
ATOM   1443  C   GLU   183     -54.085 -21.579 -34.252  1.00116.10           C
ATOM   1444  O   GLU   183     -53.444 -21.544 -35.300  1.00116.10           O
ATOM   1445  N   SER   184     -53.966 -20.646 -33.292  1.00 45.44           N
ATOM   1446  CA  SER   184     -53.076 -19.536 -33.441  1.00 45.44           C
ATOM   1447  CB  SER   184     -53.193 -18.529 -32.285  1.00 45.44           C
ATOM   1448  OG  SER   184     -54.492 -17.955 -32.274  1.00 45.44           O
ATOM   1449  C   SER   184     -51.658 -20.023 -33.487  1.00 45.44           C
ATOM   1450  O   SER   184     -50.863 -19.549 -34.296  1.00 45.44           O
ATOM   1451  N   ILE   185     -51.290 -20.989 -32.625  1.00 68.77           N
ATOM   1452  CA  ILE   185     -49.915 -21.399 -32.592  1.00 68.77           C
ATOM   1453  CB  ILE   185     -49.614 -22.340 -31.462  1.00 68.77           C
ATOM   1454  CG1 ILE   185     -49.876 -21.645 -30.114  1.00 68.77           C
ATOM   1455  CG2 ILE   185     -48.165 -22.831 -31.623  1.00 68.77           C
ATOM   1456  CD1 ILE   185     -49.847 -22.588 -28.913  1.00 68.77           C
ATOM   1457  C   ILE   185     -49.509 -22.073 -33.872  1.00 68.77           C
ATOM   1458  O   ILE   185     -48.428 -21.802 -34.393  1.00 68.77           O
ATOM   1459  N   LEU   186     -50.311 -23.039 -34.370  1.00136.75           N
ATOM   1460  CA  LEU   186     -49.914 -23.721 -35.571  1.00136.75           C
ATOM   1461  CB  LEU   186     -50.578 -25.102 -35.707  1.00136.75           C
ATOM   1462  CG  LEU   186     -50.131 -26.078 -34.598  1.00136.75           C
ATOM   1463  CD1 LEU   186     -50.649 -25.649 -33.217  1.00136.75           C
ATOM   1464  CD2 LEU   186     -50.494 -27.527 -34.938  1.00136.75           C
ATOM   1465  C   LEU   186     -50.149 -22.939 -36.838  1.00136.75           C
ATOM   1466  O   LEU   186     -49.240 -22.770 -37.649  1.00136.75           O
ATOM   1467  N   HIE   187     -51.405 -22.494 -37.044  1.00109.10           N
ATOM   1468  CA  HIE   187     -51.905 -21.819 -38.218  1.00109.10           C
ATOM   1469  ND1 HIE   187     -53.344 -24.473 -37.486  1.00109.10           N
ATOM   1470  CG  HIE   187     -53.558 -23.605 -38.533  1.00109.10           C
ATOM   1471  CB  HIE   187     -53.390 -22.124 -38.417  1.00109.10           C
ATOM   1472  NE2 HIE   187     -53.877 -25.720 -39.246  1.00109.10           N
ATOM   1473  CD2 HIE   187     -53.884 -24.384 -39.601  1.00109.10           C
ATOM   1474  CE1 HIE   187     -53.547 -25.724 -37.966  1.00109.10           C
ATOM   1475  C   HIE   187     -51.686 -20.335 -38.236  1.00109.10           C
ATOM   1476  O   HIE   187     -51.655 -19.723 -39.303  1.00109.10           O
ATOM   1477  N   ARG   188     -51.561 -19.702 -37.058  1.00104.06           N
ATOM   1478  CA  ARG   188     -51.493 -18.273 -36.978  1.00104.06           C
ATOM   1479  CB  ARG   188     -50.380 -17.665 -37.845  1.00104.06           C
ATOM   1480  CG  ARG   188     -49.019 -18.252 -37.468  1.00104.06           C
ATOM   1481  CD  ARG   188     -47.805 -17.442 -37.917  1.00104.06           C
ATOM   1482  NE  ARG   188     -46.606 -18.247 -37.551  1.00104.06           N
ATOM   1483  CZ  ARG   188     -46.205 -18.334 -36.248  1.00104.06           C
ATOM   1484  NH1 ARG   188     -46.908 -17.693 -35.268  1.00104.06           N
ATOM   1485  NH2 ARG   188     -45.109 -19.080 -35.921  1.00104.06           N
ATOM   1486  C   ARG   188     -52.829 -17.728 -37.382  1.00104.06           C
ATOM   1487  O   ARG   188     -52.937 -16.662 -37.986  1.00104.06           O
ATOM   1488  N   ILE   189     -53.896 -18.474 -37.025  1.00 72.88           N
ATOM   1489  CA  ILE   189     -55.249 -18.072 -37.272  1.00 72.88           C
ATOM   1490  CB  ILE   189     -56.179 -19.215 -37.566  1.00 72.88           C
ATOM   1491  CG1 ILE   189     -55.786 -19.918 -38.875  1.00 72.88           C
ATOM   1492  CG2 ILE   189     -57.618 -18.672 -37.559  1.00 72.88           C
ATOM   1493  CD1 ILE   189     -56.539 -21.228 -39.106  1.00 72.88           C
ATOM   1494  C   ILE   189     -55.747 -17.426 -36.018  1.00 72.88           C
ATOM   1495  O   ILE   189     -55.536 -17.945 -34.923  1.00 72.88           O
ATOM   1496  N   TYR   190     -56.386 -16.243 -36.150  1.00173.59           N
ATOM   1497  CA  TYR   190     -56.910 -15.559 -35.002  1.00173.59           C
ATOM   1498  CB  TYR   190     -56.234 -14.203 -34.748  1.00173.59           C
ATOM   1499  CG  TYR   190     -54.805 -14.427 -34.389  1.00173.59           C
ATOM   1500  CD1 TYR   190     -53.866 -14.633 -35.373  1.00173.59           C
ATOM   1501  CD2 TYR   190     -54.408 -14.443 -33.072  1.00173.59           C
ATOM   1502  CE1 TYR   190     -52.546 -14.836 -35.048  1.00173.59           C
ATOM   1503  CE2 TYR   190     -53.089 -14.645 -32.741  1.00173.59           C
ATOM   1504  CZ  TYR   190     -52.157 -14.842 -33.730  1.00173.59           C
ATOM   1505  OH  TYR   190     -50.802 -15.048 -33.395  1.00173.59           O
ATOM   1506  C   TYR   190     -58.352 -15.248 -35.253  1.00173.59           C
ATOM   1507  O   TYR   190     -58.692 -14.556 -36.213  1.00173.59           O
ATOM   1508  N   THR   191     -59.239 -15.740 -34.369  1.00 57.60           N
ATOM   1509  CA  THR   191     -60.637 -15.448 -34.481  1.00 57.60           C
ATOM   1510  CB  THR   191     -61.483 -16.651 -34.784  1.00 57.60           C
ATOM   1511  OG1 THR   191     -61.433 -17.574 -33.707  1.00 57.60           O
ATOM   1512  CG2 THR   191     -60.945 -17.308 -36.067  1.00 57.60           C
ATOM   1513  C   THR   191     -61.046 -14.918 -33.142  1.00 57.60           C
ATOM   1514  O   THR   191     -60.212 -14.752 -32.255  1.00 57.60           O
ATOM   1515  N   HIE   192     -62.341 -14.602 -32.971  1.00 64.93           N
ATOM   1516  CA  HIE   192     -62.817 -14.126 -31.703  1.00 64.93           C
ATOM   1517  ND1 HIE   192     -64.041 -11.292 -32.448  1.00 64.93           N
ATOM   1518  CG  HIE   192     -64.532 -12.560 -32.661  1.00 64.93           C
ATOM   1519  CB  HIE   192     -64.297 -13.715 -31.734  1.00 64.93           C
ATOM   1520  NE2 HIE   192     -65.172 -11.220 -34.360  1.00 64.93           N
ATOM   1521  CD2 HIE   192     -65.220 -12.498 -33.835  1.00 64.93           C
ATOM   1522  CE1 HIE   192     -64.452 -10.530 -33.493  1.00 64.93           C
ATOM   1523  C   HIE   192     -62.647 -15.254 -30.734  1.00 64.93           C
ATOM   1524  O   HIE   192     -62.430 -15.048 -29.541  1.00 64.93           O
ATOM   1525  N   GLN   193     -62.765 -16.489 -31.250  1.00 74.22           N
ATOM   1526  CA  GLN   193     -62.656 -17.704 -30.494  1.00 74.22           C
ATOM   1527  CB  GLN   193     -62.983 -18.943 -31.341  1.00 74.22           C
ATOM   1528  CG  GLN   193     -64.411 -18.926 -31.887  1.00 74.22           C
ATOM   1529  CD  GLN   193     -65.362 -18.966 -30.699  1.00 74.22           C
ATOM   1530  OE1 GLN   193     -65.493 -17.997 -29.953  1.00 74.22           O
ATOM   1531  NE2 GLN   193     -66.047 -20.126 -30.515  1.00 74.22           N
ATOM   1532  C   GLN   193     -61.266 -17.866 -29.951  1.00 74.22           C
ATOM   1533  O   GLN   193     -61.072 -18.509 -28.923  1.00 74.22           O
ATOM   1534  N   SER   194     -60.238 -17.378 -30.665  1.00100.16           N
ATOM   1535  CA  SER   194     -58.905 -17.487 -30.139  1.00100.16           C
ATOM   1536  CB  SER   194     -57.841 -17.023 -31.148  1.00100.16           C
ATOM   1537  OG  SER   194     -57.960 -17.753 -32.357  1.00100.16           O
ATOM   1538  C   SER   194     -58.811 -16.554 -28.972  1.00100.16           C
ATOM   1539  O   SER   194     -58.022 -16.761 -28.050  1.00100.16           O
ATOM   1540  N   ASP   195     -59.599 -15.463 -29.019  1.00 54.98           N
ATOM   1541  CA  ASP   195     -59.604 -14.492 -27.963  1.00 54.98           C
ATOM   1542  CB  ASP   195     -60.445 -13.244 -28.288  1.00 54.98           C
ATOM   1543  CG  ASP   195     -59.661 -12.387 -29.272  1.00 54.98           C
ATOM   1544  OD1 ASP   195     -58.451 -12.677 -29.477  1.00 54.98           O
ATOM   1545  OD2 ASP   195     -60.258 -11.427 -29.828  1.00 54.98           O
ATOM   1546  C   ASP   195     -60.170 -15.120 -26.729  1.00 54.98           C
ATOM   1547  O   ASP   195     -59.660 -14.900 -25.630  1.00 54.98           O
ATOM   1548  N   VAL   196     -61.232 -15.942 -26.880  1.00139.92           N
ATOM   1549  CA  VAL   196     -61.836 -16.536 -25.720  1.00139.92           C
ATOM   1550  CB  VAL   196     -63.061 -17.383 -25.964  1.00139.92           C
ATOM   1551  CG1 VAL   196     -64.133 -16.525 -26.638  1.00139.92           C
ATOM   1552  CG2 VAL   196     -62.698 -18.650 -26.733  1.00139.92           C
ATOM   1553  C   VAL   196     -60.812 -17.382 -25.032  1.00139.92           C
ATOM   1554  O   VAL   196     -60.734 -17.390 -23.805  1.00139.92           O
ATOM   1555  N   TRP   197     -59.973 -18.093 -25.806  1.00 88.75           N
ATOM   1556  CA  TRP   197     -58.964 -18.937 -25.228  1.00 88.75           C
ATOM   1557  CB  TRP   197     -58.013 -19.543 -26.274  1.00 88.75           C
ATOM   1558  CG  TRP   197     -56.919 -20.408 -25.687  1.00 88.75           C
ATOM   1559  CD2 TRP   197     -56.837 -21.834 -25.847  1.00 88.75           C
ATOM   1560  CD1 TRP   197     -55.804 -20.036 -24.994  1.00 88.75           C
ATOM   1561  NE1 TRP   197     -55.045 -21.141 -24.692  1.00 88.75           N
ATOM   1562  CE2 TRP   197     -55.664 -22.254 -25.219  1.00 88.75           C
ATOM   1563  CE3 TRP   197     -57.664 -22.717 -26.476  1.00 88.75           C
ATOM   1564  CZ2 TRP   197     -55.299 -23.571 -25.211  1.00 88.75           C
ATOM   1565  CZ3 TRP   197     -57.296 -24.044 -26.458  1.00 88.75           C
ATOM   1566  CH2 TRP   197     -56.138 -24.464 -25.837  1.00 88.75           C
ATOM   1567  C   TRP   197     -58.087 -18.094 -24.350  1.00 88.75           C
ATOM   1568  O   TRP   197     -57.765 -18.478 -23.228  1.00 88.75           O
ATOM   1569  N   SER   198     -57.664 -16.912 -24.833  1.00 82.00           N
ATOM   1570  CA  SER   198     -56.770 -16.096 -24.057  1.00 82.00           C
ATOM   1571  CB  SER   198     -56.243 -14.869 -24.824  1.00 82.00           C
ATOM   1572  OG  SER   198     -57.304 -13.975 -25.121  1.00 82.00           O
ATOM   1573  C   SER   198     -57.486 -15.612 -22.837  1.00 82.00           C
ATOM   1574  O   SER   198     -56.868 -15.315 -21.815  1.00 82.00           O
ATOM   1575  N   TYR   199     -58.821 -15.515 -22.929  1.00141.20           N
ATOM   1576  CA  TYR   199     -59.643 -15.077 -21.842  1.00141.20           C
ATOM   1577  CB  TYR   199     -61.118 -15.038 -22.284  1.00141.20           C
ATOM   1578  CG  TYR   199     -62.004 -14.628 -21.163  1.00141.20           C
ATOM   1579  CD1 TYR   199     -62.287 -13.300 -20.943  1.00141.20           C
ATOM   1580  CD2 TYR   199     -62.558 -15.577 -20.336  1.00141.20           C
ATOM   1581  CE1 TYR   199     -63.112 -12.922 -19.910  1.00141.20           C
ATOM   1582  CE2 TYR   199     -63.383 -15.207 -19.302  1.00141.20           C
ATOM   1583  CZ  TYR   199     -63.660 -13.878 -19.091  1.00141.20           C
ATOM   1584  OH  TYR   199     -64.508 -13.500 -18.029  1.00141.20           O
ATOM   1585  C   TYR   199     -59.484 -16.060 -20.720  1.00141.20           C
ATOM   1586  O   TYR   199     -59.241 -15.671 -19.577  1.00141.20           O
ATOM   1587  N   GLY   200     -59.559 -17.370 -21.035  1.00 33.21           N
ATOM   1588  CA  GLY   200     -59.455 -18.397 -20.038  1.00 33.21           C
ATOM   1589  C   GLY   200     -58.128 -18.272 -19.361  1.00 33.21           C
ATOM   1590  O   GLY   200     -58.029 -18.399 -18.142  1.00 33.21           O
ATOM   1591  N   VAL   201     -57.060 -18.019 -20.135  1.00 35.93           N
ATOM   1592  CA  VAL   201     -55.758 -17.911 -19.543  1.00 35.93           C
ATOM   1593  CB  VAL   201     -54.676 -17.697 -20.561  1.00 35.93           C
ATOM   1594  CG1 VAL   201     -53.327 -17.580 -19.832  1.00 35.93           C
ATOM   1595  CG2 VAL   201     -54.731 -18.851 -21.578  1.00 35.93           C
ATOM   1596  C   VAL   201     -55.752 -16.743 -18.599  1.00 35.93           C
ATOM   1597  O   VAL   201     -55.208 -16.822 -17.498  1.00 35.93           O
ATOM   1598  N   THR   202     -56.378 -15.623 -19.005  1.00 39.50           N
ATOM   1599  CA  THR   202     -56.402 -14.432 -18.200  1.00 39.50           C
ATOM   1600  CB  THR   202     -57.125 -13.304 -18.876  1.00 39.50           C
ATOM   1601  OG1 THR   202     -56.514 -13.016 -20.125  1.00 39.50           O
ATOM   1602  CG2 THR   202     -57.075 -12.065 -17.966  1.00 39.50           C
ATOM   1603  C   THR   202     -57.115 -14.737 -16.919  1.00 39.50           C
ATOM   1604  O   THR   202     -56.694 -14.313 -15.844  1.00 39.50           O
ATOM   1605  N   VAL   203     -58.224 -15.495 -17.002  1.00 38.66           N
ATOM   1606  CA  VAL   203     -58.987 -15.806 -15.828  1.00 38.66           C
ATOM   1607  CB  VAL   203     -60.216 -16.613 -16.136  1.00 38.66           C
ATOM   1608  CG1 VAL   203     -60.962 -16.906 -14.823  1.00 38.66           C
ATOM   1609  CG2 VAL   203     -61.058 -15.838 -17.164  1.00 38.66           C
ATOM   1610  C   VAL   203     -58.116 -16.603 -14.911  1.00 38.66           C
ATOM   1611  O   VAL   203     -58.077 -16.366 -13.704  1.00 38.66           O
ATOM   1612  N   TRP   204     -57.363 -17.557 -15.485  1.00 64.10           N
ATOM   1613  CA  TRP   204     -56.501 -18.419 -14.737  1.00 64.10           C
ATOM   1614  CB  TRP   204     -55.786 -19.440 -15.640  1.00 64.10           C
ATOM   1615  CG  TRP   204     -54.982 -20.489 -14.911  1.00 64.10           C
ATOM   1616  CD2 TRP   204     -53.581 -20.385 -14.609  1.00 64.10           C
ATOM   1617  CD1 TRP   204     -55.390 -21.701 -14.435  1.00 64.10           C
ATOM   1618  NE1 TRP   204     -54.332 -22.360 -13.857  1.00 64.10           N
ATOM   1619  CE2 TRP   204     -53.212 -21.561 -13.956  1.00 64.10           C
ATOM   1620  CE3 TRP   204     -52.677 -19.391 -14.855  1.00 64.10           C
ATOM   1621  CZ2 TRP   204     -51.928 -21.764 -13.540  1.00 64.10           C
ATOM   1622  CZ3 TRP   204     -51.383 -19.598 -14.434  1.00 64.10           C
ATOM   1623  CH2 TRP   204     -51.017 -20.762 -13.790  1.00 64.10           C
ATOM   1624  C   TRP   204     -55.466 -17.567 -14.071  1.00 64.10           C
ATOM   1625  O   TRP   204     -55.076 -17.826 -12.934  1.00 64.10           O
ATOM   1626  N   GLU   205     -54.978 -16.520 -14.759  1.00 61.22           N
ATOM   1627  CA  GLU   205     -53.986 -15.700 -14.131  1.00 61.22           C
ATOM   1628  CB  GLU   205     -53.446 -14.570 -15.030  1.00 61.22           C
ATOM   1629  CG  GLU   205     -52.562 -15.081 -16.173  1.00 61.22           C
ATOM   1630  CD  GLU   205     -51.939 -13.888 -16.889  1.00 61.22           C
ATOM   1631  OE1 GLU   205     -52.648 -13.252 -17.711  1.00 61.22           O
ATOM   1632  OE2 GLU   205     -50.742 -13.598 -16.619  1.00 61.22           O
ATOM   1633  C   GLU   205     -54.580 -15.083 -12.896  1.00 61.22           C
ATOM   1634  O   GLU   205     -53.935 -15.048 -11.850  1.00 61.22           O
ATOM   1635  N   LEU   206     -55.834 -14.596 -12.971  1.00 55.91           N
ATOM   1636  CA  LEU   206     -56.451 -13.932 -11.852  1.00 55.91           C
ATOM   1637  CB  LEU   206     -57.815 -13.313 -12.206  1.00 55.91           C
ATOM   1638  CG  LEU   206     -57.719 -12.214 -13.281  1.00 55.91           C
ATOM   1639  CD1 LEU   206     -59.078 -11.535 -13.519  1.00 55.91           C
ATOM   1640  CD2 LEU   206     -56.601 -11.211 -12.955  1.00 55.91           C
ATOM   1641  C   LEU   206     -56.669 -14.874 -10.698  1.00 55.91           C
ATOM   1642  O   LEU   206     -56.375 -14.534  -9.553  1.00 55.91           O
ATOM   1643  N   MET   207     -57.168 -16.094 -10.969  1.00 60.89           N
ATOM   1644  CA  MET   207     -57.517 -17.024  -9.929  1.00 60.89           C
ATOM   1645  CB  MET   207     -58.187 -18.291 -10.483  1.00 60.89           C
ATOM   1646  CG  MET   207     -59.507 -17.984 -11.196  1.00 60.89           C
ATOM   1647  SD  MET   207     -60.762 -17.193 -10.142  1.00 60.89           S
ATOM   1648  CE  MET   207     -62.015 -17.054 -11.449  1.00 60.89           C
ATOM   1649  C   MET   207     -56.290 -17.427  -9.162  1.00 60.89           C
ATOM   1650  O   MET   207     -56.346 -17.661  -7.956  1.00 60.89           O
ATOM   1651  N   THR   208     -55.159 -17.567  -9.868  1.00 97.99           N
ATOM   1652  CA  THR   208     -53.875 -17.923  -9.329  1.00 97.99           C
ATOM   1653  CB  THR   208     -52.924 -18.512 -10.337  1.00 97.99           C
ATOM   1654  OG1 THR   208     -52.671 -17.603 -11.397  1.00 97.99           O
ATOM   1655  CG2 THR   208     -53.532 -19.817 -10.876  1.00 97.99           C
ATOM   1656  C   THR   208     -53.234 -16.739  -8.666  1.00 97.99           C
ATOM   1657  O   THR   208     -52.123 -16.840  -8.150  1.00 97.99           O
ATOM   1658  N   PHE   209     -53.879 -15.561  -8.731  1.00 90.07           N
ATOM   1659  CA  PHE   209     -53.323 -14.367  -8.160  1.00 90.07           C
ATOM   1660  CB  PHE   209     -53.035 -14.478  -6.652  1.00 90.07           C
ATOM   1661  CG  PHE   209     -54.361 -14.473  -5.969  1.00 90.07           C
ATOM   1662  CD1 PHE   209     -54.989 -13.281  -5.681  1.00 90.07           C
ATOM   1663  CD2 PHE   209     -54.982 -15.650  -5.625  1.00 90.07           C
ATOM   1664  CE1 PHE   209     -56.212 -13.263  -5.053  1.00 90.07           C
ATOM   1665  CE2 PHE   209     -56.205 -15.639  -4.996  1.00 90.07           C
ATOM   1666  CZ  PHE   209     -56.824 -14.445  -4.712  1.00 90.07           C
ATOM   1667  C   PHE   209     -52.082 -13.948  -8.884  1.00 90.07           C
ATOM   1668  O   PHE   209     -51.188 -13.334  -8.300  1.00 90.07           O
ATOM   1669  N   GLY   210     -52.034 -14.224 -10.206  1.00 42.32           N
ATOM   1670  CA  GLY   210     -50.955 -13.716 -11.003  1.00 42.32           C
ATOM   1671  C   GLY   210     -49.843 -14.695 -11.180  1.00 42.32           C
ATOM   1672  O   GLY   210     -48.681 -14.301 -11.251  1.00 42.32           O
ATOM   1673  N   SER   211     -50.162 -15.996 -11.259  1.00 82.30           N
ATOM   1674  CA  SER   211     -49.133 -16.967 -11.486  1.00 82.30           C
ATOM   1675  CB  SER   211     -49.615 -18.400 -11.213  1.00 82.30           C
ATOM   1676  OG  SER   211     -48.563 -19.322 -11.437  1.00 82.30           O
ATOM   1677  C   SER   211     -48.740 -16.862 -12.929  1.00 82.30           C
ATOM   1678  O   SER   211     -49.341 -16.103 -13.689  1.00 82.30           O
ATOM   1679  N   LYS   212     -47.677 -17.589 -13.335  1.00 80.15           N
ATOM   1680  CA  LYS   212     -47.255 -17.565 -14.708  1.00 80.15           C
ATOM   1681  CB  LYS   212     -45.739 -17.369 -14.875  1.00 80.15           C
ATOM   1682  CG  LYS   212     -45.260 -15.983 -14.429  1.00 80.15           C
ATOM   1683  CD  LYS   212     -43.738 -15.863 -14.310  1.00 80.15           C
ATOM   1684  CE  LYS   212     -43.260 -14.479 -13.866  1.00 80.15           C
ATOM   1685  NZ  LYS   212     -43.648 -14.230 -12.460  1.00 80.15           N
ATOM   1686  C   LYS   212     -47.630 -18.886 -15.304  1.00 80.15           C
ATOM   1687  O   LYS   212     -47.219 -19.941 -14.823  1.00 80.15           O
ATOM   1688  N   PRO   213     -48.420 -18.840 -16.344  1.00 83.38           N
ATOM   1689  CA  PRO   213     -48.914 -20.023 -16.993  1.00 83.38           C
ATOM   1690  CD  PRO   213     -48.515 -17.665 -17.193  1.00 83.38           C
ATOM   1691  CB  PRO   213     -49.738 -19.516 -18.175  1.00 83.38           C
ATOM   1692  CG  PRO   213     -49.042 -18.191 -18.540  1.00 83.38           C
ATOM   1693  C   PRO   213     -47.790 -20.886 -17.459  1.00 83.38           C
ATOM   1694  O   PRO   213     -46.882 -20.379 -18.115  1.00 83.38           O
ATOM   1695  N   TYR   214     -47.855 -22.198 -17.165  1.00 69.65           N
ATOM   1696  CA  TYR   214     -46.854 -23.127 -17.601  1.00 69.65           C
ATOM   1697  CB  TYR   214     -46.803 -23.290 -19.129  1.00 69.65           C
ATOM   1698  CG  TYR   214     -48.143 -23.748 -19.583  1.00 69.65           C
ATOM   1699  CD1 TYR   214     -48.521 -25.065 -19.460  1.00 69.65           C
ATOM   1700  CD2 TYR   214     -49.020 -22.848 -20.140  1.00 69.65           C
ATOM   1701  CE1 TYR   214     -49.763 -25.478 -19.883  1.00 69.65           C
ATOM   1702  CE2 TYR   214     -50.262 -23.254 -20.566  1.00 69.65           C
ATOM   1703  CZ  TYR   214     -50.635 -24.572 -20.437  1.00 69.65           C
ATOM   1704  OH  TYR   214     -51.909 -24.994 -20.872  1.00 69.65           O
ATOM   1705  C   TYR   214     -45.518 -22.621 -17.180  1.00 69.65           C
ATOM   1706  O   TYR   214     -44.556 -22.696 -17.944  1.00 69.65           O
ATOM   1707  N   ASP   215     -45.409 -22.105 -15.944  1.00 49.61           N
ATOM   1708  CA  ASP   215     -44.132 -21.609 -15.531  1.00 49.61           C
ATOM   1709  CB  ASP   215     -44.149 -21.003 -14.114  1.00 49.61           C
ATOM   1710  CG  ASP   215     -42.835 -20.274 -13.859  1.00 49.61           C
ATOM   1711  OD1 ASP   215     -41.762 -20.851 -14.180  1.00 49.61           O
ATOM   1712  OD2 ASP   215     -42.885 -19.134 -13.327  1.00 49.61           O
ATOM   1713  C   ASP   215     -43.184 -22.769 -15.536  1.00 49.61           C
ATOM   1714  O   ASP   215     -43.500 -23.841 -15.022  1.00 49.61           O
ATOM   1715  N   GLY   216     -41.993 -22.576 -16.139  1.00 31.44           N
ATOM   1716  CA  GLY   216     -40.982 -23.594 -16.177  1.00 31.44           C
ATOM   1717  C   GLY   216     -40.969 -24.248 -17.527  1.00 31.44           C
ATOM   1718  O   GLY   216     -39.938 -24.748 -17.972  1.00 31.44           O
ATOM   1719  N   ILE   217     -42.110 -24.246 -18.235  1.00 58.30           N
ATOM   1720  CA  ILE   217     -42.144 -24.887 -19.519  1.00 58.30           C
ATOM   1721  CB  ILE   217     -43.506 -25.414 -19.890  1.00 58.30           C
ATOM   1722  CG1 ILE   217     -43.973 -26.476 -18.879  1.00 58.30           C
ATOM   1723  CG2 ILE   217     -43.443 -25.936 -21.334  1.00 58.30           C
ATOM   1724  CD1 ILE   217     -45.440 -26.868 -19.049  1.00 58.30           C
ATOM   1725  C   ILE   217     -41.759 -23.859 -20.536  1.00 58.30           C
ATOM   1726  O   ILE   217     -42.200 -22.713 -20.465  1.00 58.30           O
ATOM   1727  N   PRO   218     -40.889 -24.235 -21.440  1.00122.69           N
ATOM   1728  CA  PRO   218     -40.484 -23.351 -22.505  1.00122.69           C
ATOM   1729  CD  PRO   218     -39.843 -25.186 -21.107  1.00122.69           C
ATOM   1730  CB  PRO   218     -39.127 -23.861 -22.997  1.00122.69           C
ATOM   1731  CG  PRO   218     -38.986 -25.263 -22.378  1.00122.69           C
ATOM   1732  C   PRO   218     -41.531 -23.272 -23.577  1.00122.69           C
ATOM   1733  O   PRO   218     -42.257 -24.242 -23.785  1.00122.69           O
ATOM   1734  N   ALA   219     -41.563 -22.145 -24.313  1.00 40.62           N
ATOM   1735  CA  ALA   219     -42.567 -21.842 -25.294  1.00 40.62           C
ATOM   1736  CB  ALA   219     -42.340 -20.483 -25.976  1.00 40.62           C
ATOM   1737  C   ALA   219     -42.585 -22.880 -26.373  1.00 40.62           C
ATOM   1738  O   ALA   219     -43.646 -23.223 -26.890  1.00 40.62           O
ATOM   1739  N   SER   220     -41.411 -23.414 -26.740  1.00 52.20           N
ATOM   1740  CA  SER   220     -41.296 -24.313 -27.855  1.00 52.20           C
ATOM   1741  CB  SER   220     -39.865 -24.846 -27.999  1.00 52.20           C
ATOM   1742  OG  SER   220     -38.962 -23.761 -28.143  1.00 52.20           O
ATOM   1743  C   SER   220     -42.194 -25.511 -27.692  1.00 52.20           C
ATOM   1744  O   SER   220     -42.849 -25.931 -28.644  1.00 52.20           O
ATOM   1745  N   GLU   221     -42.238 -26.088 -26.480  1.00 70.12           N
ATOM   1746  CA  GLU   221     -42.947 -27.302 -26.159  1.00 70.12           C
ATOM   1747  CB  GLU   221     -42.574 -27.835 -24.767  1.00 70.12           C
ATOM   1748  CG  GLU   221     -41.118 -28.291 -24.673  1.00 70.12           C
ATOM   1749  CD  GLU   221     -40.798 -28.546 -23.209  1.00 70.12           C
ATOM   1750  OE1 GLU   221     -41.549 -29.314 -22.551  1.00 70.12           O
ATOM   1751  OE2 GLU   221     -39.794 -27.958 -22.725  1.00 70.12           O
ATOM   1752  C   GLU   221     -44.440 -27.139 -26.177  1.00 70.12           C
ATOM   1753  O   GLU   221     -45.169 -28.101 -26.419  1.00 70.12           O
ATOM   1754  N   ILE   222     -44.931 -25.910 -25.954  1.00157.82           N
ATOM   1755  CA  ILE   222     -46.311 -25.661 -25.649  1.00157.82           C
ATOM   1756  CB  ILE   222     -46.577 -24.184 -25.484  1.00157.82           C
ATOM   1757  CG1 ILE   222     -47.787 -23.955 -24.576  1.00157.82           C
ATOM   1758  CG2 ILE   222     -46.727 -23.532 -26.867  1.00157.82           C
ATOM   1759  CD1 ILE   222     -47.503 -24.301 -23.115  1.00157.82           C
ATOM   1760  C   ILE   222     -47.246 -26.235 -26.680  1.00157.82           C
ATOM   1761  O   ILE   222     -48.246 -26.846 -26.305  1.00157.82           O
ATOM   1762  N   SER   223     -46.958 -26.105 -27.991  1.00 40.73           N
ATOM   1763  CA  SER   223     -47.897 -26.585 -28.969  1.00 40.73           C
ATOM   1764  CB  SER   223     -47.412 -26.413 -30.419  1.00 40.73           C
ATOM   1765  OG  SER   223     -46.307 -27.268 -30.668  1.00 40.73           O
ATOM   1766  C   SER   223     -48.109 -28.053 -28.754  1.00 40.73           C
ATOM   1767  O   SER   223     -49.225 -28.551 -28.896  1.00 40.73           O
ATOM   1768  N   SER   224     -47.032 -28.780 -28.403  1.00 78.59           N
ATOM   1769  CA  SER   224     -47.099 -30.200 -28.194  1.00 78.59           C
ATOM   1770  CB  SER   224     -45.713 -30.845 -28.017  1.00 78.59           C
ATOM   1771  OG  SER   224     -44.961 -30.722 -29.214  1.00 78.59           O
ATOM   1772  C   SER   224     -47.896 -30.524 -26.966  1.00 78.59           C
ATOM   1773  O   SER   224     -48.729 -31.429 -26.984  1.00 78.59           O
ATOM   1774  N   ILE   225     -47.673 -29.780 -25.863  1.00 43.85           N
ATOM   1775  CA  ILE   225     -48.331 -30.088 -24.623  1.00 43.85           C
ATOM   1776  CB  ILE   225     -47.937 -29.182 -23.495  1.00 43.85           C
ATOM   1777  CG1 ILE   225     -46.457 -29.382 -23.127  1.00 43.85           C
ATOM   1778  CG2 ILE   225     -48.904 -29.437 -22.329  1.00 43.85           C
ATOM   1779  CD1 ILE   225     -45.918 -28.304 -22.188  1.00 43.85           C
ATOM   1780  C   ILE   225     -49.811 -29.957 -24.798  1.00 43.85           C
ATOM   1781  O   ILE   225     -50.570 -30.832 -24.384  1.00 43.85           O
ATOM   1782  N   LEU   226     -50.252 -28.865 -25.445  1.00 66.27           N
ATOM   1783  CA  LEU   226     -51.644 -28.585 -25.661  1.00 66.27           C
ATOM   1784  CB  LEU   226     -51.883 -27.222 -26.345  1.00 66.27           C
ATOM   1785  CG  LEU   226     -51.430 -26.016 -25.499  1.00 66.27           C
ATOM   1786  CD1 LEU   226     -51.697 -24.686 -26.224  1.00 66.27           C
ATOM   1787  CD2 LEU   226     -52.044 -26.059 -24.092  1.00 66.27           C
ATOM   1788  C   LEU   226     -52.204 -29.645 -26.555  1.00 66.27           C
ATOM   1789  O   LEU   226     -53.403 -29.912 -26.540  1.00 66.27           O
ATOM   1790  N   GLU   227     -51.347 -30.217 -27.419  1.00 81.45           N
ATOM   1791  CA  GLU   227     -51.741 -31.235 -28.353  1.00 81.45           C
ATOM   1792  CB  GLU   227     -50.597 -31.586 -29.319  1.00 81.45           C
ATOM   1793  CG  GLU   227     -51.061 -32.092 -30.684  1.00 81.45           C
ATOM   1794  CD  GLU   227     -51.208 -30.872 -31.587  1.00 81.45           C
ATOM   1795  OE1 GLU   227     -50.316 -29.985 -31.519  1.00 81.45           O
ATOM   1796  OE2 GLU   227     -52.209 -30.806 -32.350  1.00 81.45           O
ATOM   1797  C   GLU   227     -52.093 -32.482 -27.595  1.00 81.45           C
ATOM   1798  O   GLU   227     -53.045 -33.185 -27.933  1.00 81.45           O
ATOM   1799  N   LYS   228     -51.321 -32.770 -26.529  1.00104.39           N
ATOM   1800  CA  LYS   228     -51.463 -33.951 -25.726  1.00104.39           C
ATOM   1801  CB  LYS   228     -50.390 -34.057 -24.629  1.00104.39           C
ATOM   1802  CG  LYS   228     -48.973 -34.029 -25.207  1.00104.39           C
ATOM   1803  CD  LYS   228     -48.744 -35.070 -26.305  1.00104.39           C
ATOM   1804  CE  LYS   228     -47.470 -34.833 -27.121  1.00104.39           C
ATOM   1805  NZ  LYS   228     -47.507 -35.645 -28.358  1.00104.39           N
ATOM   1806  C   LYS   228     -52.812 -33.946 -25.076  1.00104.39           C
ATOM   1807  O   LYS   228     -53.389 -35.005 -24.833  1.00104.39           O
ATOM   1808  N   GLY   229     -53.367 -32.751 -24.793  1.00 35.22           N
ATOM   1809  CA  GLY   229     -54.644 -32.700 -24.143  1.00 35.22           C
ATOM   1810  C   GLY   229     -54.469 -32.061 -22.804  1.00 35.22           C
ATOM   1811  O   GLY   229     -55.436 -31.866 -22.070  1.00 35.22           O
ATOM   1812  N   GLU   230     -53.217 -31.721 -22.451  1.00 64.05           N
ATOM   1813  CA  GLU   230     -52.937 -31.099 -21.191  1.00 64.05           C
ATOM   1814  CB  GLU   230     -51.442 -31.146 -20.821  1.00 64.05           C
ATOM   1815  CG  GLU   230     -51.109 -30.615 -19.424  1.00 64.05           C
ATOM   1816  CD  GLU   230     -49.618 -30.832 -19.195  1.00 64.05           C
ATOM   1817  OE1 GLU   230     -49.160 -31.991 -19.375  1.00 64.05           O
ATOM   1818  OE2 GLU   230     -48.918 -29.846 -18.839  1.00 64.05           O
ATOM   1819  C   GLU   230     -53.362 -29.662 -21.236  1.00 64.05           C
ATOM   1820  O   GLU   230     -53.329 -29.016 -22.282  1.00 64.05           O
ATOM   1821  N   ARG   231     -53.798 -29.142 -20.070  1.00161.03           N
ATOM   1822  CA  ARG   231     -54.176 -27.767 -19.921  1.00161.03           C
ATOM   1823  CB  ARG   231     -55.692 -27.539 -19.816  1.00161.03           C
ATOM   1824  CG  ARG   231     -56.460 -27.965 -21.069  1.00161.03           C
ATOM   1825  CD  ARG   231     -55.809 -27.535 -22.388  1.00161.03           C
ATOM   1826  NE  ARG   231     -56.738 -27.957 -23.474  1.00161.03           N
ATOM   1827  CZ  ARG   231     -56.299 -28.297 -24.722  1.00161.03           C
ATOM   1828  NH1 ARG   231     -54.966 -28.371 -25.000  1.00161.03           N
ATOM   1829  NH2 ARG   231     -57.211 -28.566 -25.701  1.00161.03           N
ATOM   1830  C   ARG   231     -53.554 -27.326 -18.632  1.00161.03           C
ATOM   1831  O   ARG   231     -52.754 -28.054 -18.048  1.00161.03           O
ATOM   1832  N   LEU   232     -53.869 -26.094 -18.185  1.00 73.28           N
ATOM   1833  CA  LEU   232     -53.334 -25.564 -16.961  1.00 73.28           C
ATOM   1834  CB  LEU   232     -53.500 -24.038 -16.874  1.00 73.28           C
ATOM   1835  CG  LEU   232     -52.659 -23.281 -17.917  1.00 73.28           C
ATOM   1836  CD1 LEU   232     -53.014 -21.787 -17.948  1.00 73.28           C
ATOM   1837  CD2 LEU   232     -51.157 -23.507 -17.678  1.00 73.28           C
ATOM   1838  C   LEU   232     -54.092 -26.172 -15.819  1.00 73.28           C
ATOM   1839  O   LEU   232     -55.259 -26.537 -15.942  1.00 73.28           O
ATOM   1840  N   PRO   233     -53.427 -26.272 -14.701  1.00 70.90           N
ATOM   1841  CA  PRO   233     -53.945 -26.863 -13.493  1.00 70.90           C
ATOM   1842  CD  PRO   233     -52.192 -25.541 -14.476  1.00 70.90           C
ATOM   1843  CB  PRO   233     -52.781 -26.827 -12.509  1.00 70.90           C
ATOM   1844  CG  PRO   233     -51.978 -25.590 -12.954  1.00 70.90           C
ATOM   1845  C   PRO   233     -55.098 -26.061 -12.972  1.00 70.90           C
ATOM   1846  O   PRO   233     -55.282 -24.923 -13.399  1.00 70.90           O
ATOM   1847  N   GLN   234     -55.898 -26.644 -12.057  1.00 53.91           N
ATOM   1848  CA  GLN   234     -57.024 -25.952 -11.499  1.00 53.91           C
ATOM   1849  CB  GLN   234     -58.104 -26.923 -10.985  1.00 53.91           C
ATOM   1850  CG  GLN   234     -59.347 -26.251 -10.401  1.00 53.91           C
ATOM   1851  CD  GLN   234     -60.296 -27.354  -9.950  1.00 53.91           C
ATOM   1852  OE1 GLN   234     -60.311 -28.447 -10.513  1.00 53.91           O
ATOM   1853  NE2 GLN   234     -61.108 -27.061  -8.898  1.00 53.91           N
ATOM   1854  C   GLN   234     -56.515 -25.136 -10.344  1.00 53.91           C
ATOM   1855  O   GLN   234     -55.805 -25.649  -9.481  1.00 53.91           O
ATOM   1856  N   PRO   235     -56.848 -23.870 -10.293  1.00 78.50           N
ATOM   1857  CA  PRO   235     -56.381 -23.042  -9.210  1.00 78.50           C
ATOM   1858  CD  PRO   235     -57.094 -23.099 -11.501  1.00 78.50           C
ATOM   1859  CB  PRO   235     -56.736 -21.610  -9.604  1.00 78.50           C
ATOM   1860  CG  PRO   235     -56.722 -21.648 -11.145  1.00 78.50           C
ATOM   1861  C   PRO   235     -56.984 -23.505  -7.920  1.00 78.50           C
ATOM   1862  O   PRO   235     -58.141 -23.921  -7.923  1.00 78.50           O
ATOM   1863  N   PRO   236     -56.257 -23.432  -6.835  1.00 74.95           N
ATOM   1864  CA  PRO   236     -56.749 -23.943  -5.585  1.00 74.95           C
ATOM   1865  CD  PRO   236     -54.804 -23.426  -6.889  1.00 74.95           C
ATOM   1866  CB  PRO   236     -55.578 -23.841  -4.613  1.00 74.95           C
ATOM   1867  CG  PRO   236     -54.345 -23.983  -5.528  1.00 74.95           C
ATOM   1868  C   PRO   236     -58.019 -23.307  -5.113  1.00 74.95           C
ATOM   1869  O   PRO   236     -58.858 -24.007  -4.548  1.00 74.95           O
ATOM   1870  N   ILE   237     -58.186 -21.995  -5.332  1.00 74.11           N
ATOM   1871  CA  ILE   237     -59.344 -21.263  -4.897  1.00 74.11           C
ATOM   1872  CB  ILE   237     -59.207 -19.771  -5.031  1.00 74.11           C
ATOM   1873  CG1 ILE   237     -59.056 -19.352  -6.500  1.00 74.11           C
ATOM   1874  CG2 ILE   237     -58.036 -19.323  -4.141  1.00 74.11           C
ATOM   1875  CD1 ILE   237     -59.219 -17.849  -6.719  1.00 74.11           C
ATOM   1876  C   ILE   237     -60.567 -21.685  -5.662  1.00 74.11           C
ATOM   1877  O   ILE   237     -61.686 -21.529  -5.172  1.00 74.11           O
ATOM   1878  N   CYS   238     -60.383 -22.161  -6.912  1.00 72.47           N
ATOM   1879  CA  CYS   238     -61.473 -22.394  -7.827  1.00 72.47           C
ATOM   1880  CB  CYS   238     -61.018 -22.448  -9.297  1.00 72.47           C
ATOM   1881  SG  CYS   238     -60.328 -20.876  -9.890  1.00 72.47           S
ATOM   1882  C   CYS   238     -62.266 -23.641  -7.590  1.00 72.47           C
ATOM   1883  O   CYS   238     -61.740 -24.743  -7.444  1.00 72.47           O
ATOM   1884  N   THR   239     -63.605 -23.474  -7.606  1.00 47.05           N
ATOM   1885  CA  THR   239     -64.505 -24.585  -7.522  1.00 47.05           C
ATOM   1886  CB  THR   239     -65.920 -24.199  -7.195  1.00 47.05           C
ATOM   1887  OG1 THR   239     -66.411 -23.284  -8.163  1.00 47.05           O
ATOM   1888  CG2 THR   239     -65.960 -23.568  -5.793  1.00 47.05           C
ATOM   1889  C   THR   239     -64.502 -25.194  -8.885  1.00 47.05           C
ATOM   1890  O   THR   239     -64.046 -24.579  -9.847  1.00 47.05           O
ATOM   1891  N   ILE   240     -65.026 -26.424  -9.004  1.00 43.04           N
ATOM   1892  CA  ILE   240     -65.011 -27.101 -10.263  1.00 43.04           C
ATOM   1893  CB  ILE   240     -65.653 -28.458 -10.205  1.00 43.04           C
ATOM   1894  CG1 ILE   240     -65.433 -29.209 -11.527  1.00 43.04           C
ATOM   1895  CG2 ILE   240     -67.131 -28.289  -9.819  1.00 43.04           C
ATOM   1896  CD1 ILE   240     -65.820 -30.685 -11.458  1.00 43.04           C
ATOM   1897  C   ILE   240     -65.762 -26.271 -11.254  1.00 43.04           C
ATOM   1898  O   ILE   240     -65.332 -26.123 -12.395  1.00 43.04           O
ATOM   1899  N   ASP   241     -66.880 -25.660 -10.826  1.00 69.16           N
ATOM   1900  CA  ASP   241     -67.747 -24.947 -11.718  1.00 69.16           C
ATOM   1901  CB  ASP   241     -68.848 -24.176 -10.969  1.00 69.16           C
ATOM   1902  CG  ASP   241     -69.717 -25.157 -10.196  1.00 69.16           C
ATOM   1903  OD1 ASP   241     -69.286 -26.329 -10.031  1.00 69.16           O
ATOM   1904  OD2 ASP   241     -70.822 -24.742  -9.756  1.00 69.16           O
ATOM   1905  C   ASP   241     -66.966 -23.900 -12.452  1.00 69.16           C
ATOM   1906  O   ASP   241     -67.078 -23.784 -13.671  1.00 69.16           O
ATOM   1907  N   VAL   242     -66.161 -23.099 -11.728  1.00 41.18           N
ATOM   1908  CA  VAL   242     -65.433 -22.036 -12.361  1.00 41.18           C
ATOM   1909  CB  VAL   242     -64.707 -21.166 -11.378  1.00 41.18           C
ATOM   1910  CG1 VAL   242     -63.927 -20.092 -12.156  1.00 41.18           C
ATOM   1911  CG2 VAL   242     -65.733 -20.596 -10.382  1.00 41.18           C
ATOM   1912  C   VAL   242     -64.414 -22.614 -13.293  1.00 41.18           C
ATOM   1913  O   VAL   242     -64.305 -22.199 -14.446  1.00 41.18           O
ATOM   1914  N   TYR   243     -63.678 -23.635 -12.814  1.00120.22           N
ATOM   1915  CA  TYR   243     -62.604 -24.258 -13.541  1.00120.22           C
ATOM   1916  CB  TYR   243     -61.931 -25.362 -12.704  1.00120.22           C
ATOM   1917  CG  TYR   243     -60.832 -25.996 -13.484  1.00120.22           C
ATOM   1918  CD1 TYR   243     -59.590 -25.408 -13.567  1.00120.22           C
ATOM   1919  CD2 TYR   243     -61.053 -27.183 -14.141  1.00120.22           C
ATOM   1920  CE1 TYR   243     -58.582 -26.003 -14.289  1.00120.22           C
ATOM   1921  CE2 TYR   243     -60.049 -27.782 -14.862  1.00120.22           C
ATOM   1922  CZ  TYR   243     -58.811 -27.194 -14.934  1.00120.22           C
ATOM   1923  OH  TYR   243     -57.783 -27.812 -15.676  1.00120.22           O
ATOM   1924  C   TYR   243     -63.149 -24.849 -14.799  1.00120.22           C
ATOM   1925  O   TYR   243     -62.508 -24.817 -15.849  1.00120.22           O
ATOM   1926  N   MET   244     -64.369 -25.396 -14.718  1.00119.59           N
ATOM   1927  CA  MET   244     -64.998 -26.023 -15.839  1.00119.59           C
ATOM   1928  CB  MET   244     -66.415 -26.503 -15.485  1.00119.59           C
ATOM   1929  CG  MET   244     -67.081 -27.385 -16.541  1.00119.59           C
ATOM   1930  SD  MET   244     -68.756 -27.932 -16.087  1.00119.59           S
ATOM   1931  CE  MET   244     -68.215 -28.861 -14.623  1.00119.59           C
ATOM   1932  C   MET   244     -65.121 -24.988 -16.911  1.00119.59           C
ATOM   1933  O   MET   244     -64.914 -25.272 -18.089  1.00119.59           O
ATOM   1934  N   ILE   245     -65.451 -23.744 -16.526  1.00 88.33           N
ATOM   1935  CA  ILE   245     -65.623 -22.700 -17.496  1.00 88.33           C
ATOM   1936  CB  ILE   245     -65.972 -21.379 -16.870  1.00 88.33           C
ATOM   1937  CG1 ILE   245     -67.318 -21.447 -16.133  1.00 88.33           C
ATOM   1938  CG2 ILE   245     -65.927 -20.310 -17.976  1.00 88.33           C
ATOM   1939  CD1 ILE   245     -68.504 -21.713 -17.055  1.00 88.33           C
ATOM   1940  C   ILE   245     -64.323 -22.477 -18.199  1.00 88.33           C
ATOM   1941  O   ILE   245     -64.279 -22.338 -19.420  1.00 88.33           O
ATOM   1942  N   MET   246     -63.222 -22.445 -17.428  1.00 47.63           N
ATOM   1943  CA  MET   246     -61.925 -22.175 -17.972  1.00 47.63           C
ATOM   1944  CB  MET   246     -60.840 -22.093 -16.885  1.00 47.63           C
ATOM   1945  CG  MET   246     -60.969 -20.836 -16.019  1.00 47.63           C
ATOM   1946  SD  MET   246     -59.724 -20.677 -14.705  1.00 47.63           S
ATOM   1947  CE  MET   246     -60.672 -21.649 -13.501  1.00 47.63           C
ATOM   1948  C   MET   246     -61.550 -23.247 -18.950  1.00 47.63           C
ATOM   1949  O   MET   246     -60.983 -22.956 -20.001  1.00 47.63           O
ATOM   1950  N   VAL   247     -61.867 -24.517 -18.640  1.00 33.34           N
ATOM   1951  CA  VAL   247     -61.498 -25.605 -19.500  1.00 33.34           C
ATOM   1952  CB  VAL   247     -61.895 -26.943 -18.952  1.00 33.34           C
ATOM   1953  CG1 VAL   247     -61.544 -28.020 -19.994  1.00 33.34           C
ATOM   1954  CG2 VAL   247     -61.207 -27.138 -17.591  1.00 33.34           C
ATOM   1955  C   VAL   247     -62.191 -25.439 -20.812  1.00 33.34           C
ATOM   1956  O   VAL   247     -61.604 -25.669 -21.869  1.00 33.34           O
ATOM   1957  N   LYS   248     -63.463 -25.005 -20.776  1.00110.84           N
ATOM   1958  CA  LYS   248     -64.209 -24.871 -21.991  1.00110.84           C
ATOM   1959  CB  LYS   248     -65.642 -24.340 -21.799  1.00110.84           C
ATOM   1960  CG  LYS   248     -66.686 -25.419 -21.496  1.00110.84           C
ATOM   1961  CD  LYS   248     -66.532 -26.102 -20.140  1.00110.84           C
ATOM   1962  CE  LYS   248     -67.608 -27.156 -19.867  1.00110.84           C
ATOM   1963  NZ  LYS   248     -67.478 -28.273 -20.830  1.00110.84           N
ATOM   1964  C   LYS   248     -63.498 -23.917 -22.899  1.00110.84           C
ATOM   1965  O   LYS   248     -63.458 -24.123 -24.110  1.00110.84           O
ATOM   1966  N   CYS   249     -62.892 -22.855 -22.342  1.00 66.18           N
ATOM   1967  CA  CYS   249     -62.248 -21.867 -23.167  1.00 66.18           C
ATOM   1968  CB  CYS   249     -61.711 -20.668 -22.365  1.00 66.18           C
ATOM   1969  SG  CYS   249     -63.048 -19.648 -21.670  1.00 66.18           S
ATOM   1970  C   CYS   249     -61.099 -22.478 -23.924  1.00 66.18           C
ATOM   1971  O   CYS   249     -60.733 -22.017 -25.002  1.00 66.18           O
ATOM   1972  N   TRP   250     -60.462 -23.492 -23.325  1.00165.05           N
ATOM   1973  CA  TRP   250     -59.288 -24.195 -23.769  1.00165.05           C
ATOM   1974  CB  TRP   250     -58.481 -24.734 -22.581  1.00165.05           C
ATOM   1975  CG  TRP   250     -57.934 -23.585 -21.767  1.00165.05           C
ATOM   1976  CD2 TRP   250     -57.619 -23.638 -20.367  1.00165.05           C
ATOM   1977  CD1 TRP   250     -57.685 -22.303 -22.168  1.00165.05           C
ATOM   1978  NE1 TRP   250     -57.233 -21.556 -21.108  1.00165.05           N
ATOM   1979  CE2 TRP   250     -57.189 -22.365 -19.992  1.00165.05           C
ATOM   1980  CE3 TRP   250     -57.688 -24.663 -19.465  1.00165.05           C
ATOM   1981  CZ2 TRP   250     -56.821 -22.095 -18.706  1.00165.05           C
ATOM   1982  CZ3 TRP   250     -57.311 -24.387 -18.169  1.00165.05           C
ATOM   1983  CH2 TRP   250     -56.887 -23.128 -17.797  1.00165.05           C
ATOM   1984  C   TRP   250     -59.492 -25.279 -24.798  1.00165.05           C
ATOM   1985  O   TRP   250     -58.553 -26.032 -25.051  1.00165.05           O
ATOM   1986  N   MET   251     -60.713 -25.510 -25.311  1.00145.18           N
ATOM   1987  CA  MET   251     -60.922 -26.629 -26.200  1.00145.18           C
ATOM   1988  CB  MET   251     -62.402 -27.009 -26.340  1.00145.18           C
ATOM   1989  CG  MET   251     -62.605 -28.387 -26.965  1.00145.18           C
ATOM   1990  SD  MET   251     -64.326 -28.963 -26.979  1.00145.18           S
ATOM   1991  CE  MET   251     -63.944 -30.542 -27.788  1.00145.18           C
ATOM   1992  C   MET   251     -60.346 -26.429 -27.579  1.00145.18           C
ATOM   1993  O   MET   251     -60.238 -25.316 -28.090  1.00145.18           O
ATOM   1994  N   ILE   252     -59.946 -27.557 -28.214  1.00147.32           N
ATOM   1995  CA  ILE   252     -59.343 -27.565 -29.519  1.00147.32           C
ATOM   1996  CB  ILE   252     -58.818 -28.923 -29.892  1.00147.32           C
ATOM   1997  CG1 ILE   252     -57.996 -28.820 -31.180  1.00147.32           C
ATOM   1998  CG2 ILE   252     -59.984 -29.922 -29.959  1.00147.32           C
ATOM   1999  CD1 ILE   252     -56.744 -27.968 -31.018  1.00147.32           C
ATOM   2000  C   ILE   252     -60.326 -27.106 -30.557  1.00147.32           C
ATOM   2001  O   ILE   252     -60.004 -26.251 -31.381  1.00147.32           O
ATOM   2002  N   ASP   253     -61.558 -27.655 -30.550  1.00 60.99           N
ATOM   2003  CA  ASP   253     -62.543 -27.208 -31.494  1.00 60.99           C
ATOM   2004  CB  ASP   253     -63.814 -28.078 -31.484  1.00 60.99           C
ATOM   2005  CG  ASP   253     -64.815 -27.550 -32.506  1.00 60.99           C
ATOM   2006  OD1 ASP   253     -64.503 -26.534 -33.183  1.00 60.99           O
ATOM   2007  OD2 ASP   253     -65.914 -28.156 -32.617  1.00 60.99           O
ATOM   2008  C   ASP   253     -62.920 -25.834 -31.038  1.00 60.99           C
ATOM   2009  O   ASP   253     -63.571 -25.678 -30.007  1.00 60.99           O
ATOM   2010  N   ALA   254     -62.548 -24.805 -31.822  1.00 47.30           N
ATOM   2011  CA  ALA   254     -62.732 -23.429 -31.449  1.00 47.30           C
ATOM   2012  CB  ALA   254     -62.167 -22.451 -32.491  1.00 47.30           C
ATOM   2013  C   ALA   254     -64.185 -23.114 -31.279  1.00 47.30           C
ATOM   2014  O   ALA   254     -64.558 -22.341 -30.398  1.00 47.30           O
ATOM   2015  N   ASP   255     -65.046 -23.695 -32.131  1.00 55.50           N
ATOM   2016  CA  ASP   255     -66.456 -23.429 -32.093  1.00 55.50           C
ATOM   2017  CB  ASP   255     -67.229 -24.100 -33.241  1.00 55.50           C
ATOM   2018  CG  ASP   255     -66.927 -23.330 -34.517  1.00 55.50           C
ATOM   2019  OD1 ASP   255     -66.616 -22.113 -34.411  1.00 55.50           O
ATOM   2020  OD2 ASP   255     -67.009 -23.943 -35.615  1.00 55.50           O
ATOM   2021  C   ASP   255     -67.042 -23.913 -30.800  1.00 55.50           C
ATOM   2022  O   ASP   255     -68.082 -23.418 -30.369  1.00 55.50           O
ATOM   2023  N   SER   256     -66.418 -24.931 -30.176  1.00 47.32           N
ATOM   2024  CA  SER   256     -66.908 -25.520 -28.957  1.00 47.32           C
ATOM   2025  CB  SER   256     -66.177 -26.822 -28.589  1.00 47.32           C
ATOM   2026  OG  SER   256     -66.440 -27.825 -29.559  1.00 47.32           O
ATOM   2027  C   SER   256     -66.766 -24.589 -27.782  1.00 47.32           C
ATOM   2028  O   SER   256     -67.459 -24.757 -26.780  1.00 47.32           O
ATOM   2029  N   ARG   257     -65.868 -23.587 -27.864  1.00102.26           N
ATOM   2030  CA  ARG   257     -65.580 -22.691 -26.769  1.00102.26           C
ATOM   2031  CB  ARG   257     -64.373 -21.786 -27.059  1.00102.26           C
ATOM   2032  CG  ARG   257     -63.114 -22.583 -27.389  1.00102.26           C
ATOM   2033  CD  ARG   257     -61.947 -21.736 -27.899  1.00102.26           C
ATOM   2034  NE  ARG   257     -60.851 -22.682 -28.250  1.00102.26           N
ATOM   2035  CZ  ARG   257     -59.839 -22.287 -29.077  1.00102.26           C
ATOM   2036  NH1 ARG   257     -59.806 -21.008 -29.553  1.00102.26           N
ATOM   2037  NH2 ARG   257     -58.857 -23.171 -29.421  1.00102.26           N
ATOM   2038  C   ARG   257     -66.756 -21.792 -26.532  1.00102.26           C
ATOM   2039  O   ARG   257     -67.614 -21.629 -27.396  1.00102.26           O
ATOM   2040  N   PRO   258     -66.833 -21.219 -25.354  1.00105.22           N
ATOM   2041  CA  PRO   258     -67.938 -20.346 -25.058  1.00105.22           C
ATOM   2042  CD  PRO   258     -66.353 -21.908 -24.166  1.00105.22           C
ATOM   2043  CB  PRO   258     -67.984 -20.223 -23.537  1.00105.22           C
ATOM   2044  CG  PRO   258     -67.331 -21.525 -23.043  1.00105.22           C
ATOM   2045  C   PRO   258     -67.811 -19.017 -25.732  1.00105.22           C
ATOM   2046  O   PRO   258     -66.695 -18.591 -26.030  1.00105.22           O
ATOM   2047  N   LYS   259     -68.957 -18.360 -25.996  1.00101.36           N
ATOM   2048  CA  LYS   259     -68.974 -17.043 -26.558  1.00101.36           C
ATOM   2049  CB  LYS   259     -70.267 -16.729 -27.326  1.00101.36           C
ATOM   2050  CG  LYS   259     -70.286 -17.339 -28.728  1.00101.36           C
ATOM   2051  CD  LYS   259     -70.224 -18.867 -28.745  1.00101.36           C
ATOM   2052  CE  LYS   259     -70.040 -19.440 -30.152  1.00101.36           C
ATOM   2053  NZ  LYS   259     -69.614 -20.856 -30.077  1.00101.36           N
ATOM   2054  C   LYS   259     -68.851 -16.083 -25.416  1.00101.36           C
ATOM   2055  O   LYS   259     -69.269 -16.372 -24.296  1.00101.36           O
ATOM   2056  N   PHE   260     -68.294 -14.889 -25.681  1.00 70.18           N
ATOM   2057  CA  PHE   260     -68.066 -13.941 -24.631  1.00 70.18           C
ATOM   2058  CB  PHE   260     -67.393 -12.648 -25.119  1.00 70.18           C
ATOM   2059  CG  PHE   260     -65.979 -12.987 -25.453  1.00 70.18           C
ATOM   2060  CD1 PHE   260     -65.037 -13.074 -24.453  1.00 70.18           C
ATOM   2061  CD2 PHE   260     -65.590 -13.213 -26.753  1.00 70.18           C
ATOM   2062  CE1 PHE   260     -63.729 -13.383 -24.741  1.00 70.18           C
ATOM   2063  CE2 PHE   260     -64.282 -13.523 -27.048  1.00 70.18           C
ATOM   2064  CZ  PHE   260     -63.350 -13.608 -26.041  1.00 70.18           C
ATOM   2065  C   PHE   260     -69.375 -13.597 -23.999  1.00 70.18           C
ATOM   2066  O   PHE   260     -69.458 -13.423 -22.784  1.00 70.18           O
ATOM   2067  N   ARG   261     -70.442 -13.493 -24.806  1.00155.53           N
ATOM   2068  CA  ARG   261     -71.723 -13.130 -24.275  1.00155.53           C
ATOM   2069  CB  ARG   261     -72.796 -12.961 -25.366  1.00155.53           C
ATOM   2070  CG  ARG   261     -73.045 -14.200 -26.225  1.00155.53           C
ATOM   2071  CD  ARG   261     -73.813 -15.306 -25.505  1.00155.53           C
ATOM   2072  NE  ARG   261     -74.999 -14.674 -24.867  1.00155.53           N
ATOM   2073  CZ  ARG   261     -76.121 -14.430 -25.602  1.00155.53           C
ATOM   2074  NH1 ARG   261     -76.144 -14.734 -26.932  1.00155.53           N
ATOM   2075  NH2 ARG   261     -77.215 -13.874 -25.007  1.00155.53           N
ATOM   2076  C   ARG   261     -72.155 -14.175 -23.291  1.00155.53           C
ATOM   2077  O   ARG   261     -72.868 -13.879 -22.334  1.00155.53           O
ATOM   2078  N   GLU   262     -71.782 -15.441 -23.542  1.00 93.49           N
ATOM   2079  CA  GLU   262     -72.100 -16.544 -22.679  1.00 93.49           C
ATOM   2080  CB  GLU   262     -71.756 -17.871 -23.370  1.00 93.49           C
ATOM   2081  CG  GLU   262     -72.422 -19.105 -22.778  1.00 93.49           C
ATOM   2082  CD  GLU   262     -72.257 -20.201 -23.822  1.00 93.49           C
ATOM   2083  OE1 GLU   262     -71.613 -19.923 -24.869  1.00 93.49           O
ATOM   2084  OE2 GLU   262     -72.777 -21.325 -23.596  1.00 93.49           O
ATOM   2085  C   GLU   262     -71.300 -16.440 -21.408  1.00 93.49           C
ATOM   2086  O   GLU   262     -71.806 -16.692 -20.314  1.00 93.49           O
ATOM   2087  N   LEU   263     -70.019 -16.046 -21.533  1.00 50.39           N
ATOM   2088  CA  LEU   263     -69.115 -15.939 -20.423  1.00 50.39           C
ATOM   2089  CB  LEU   263     -67.709 -15.484 -20.854  1.00 50.39           C
ATOM   2090  CG  LEU   263     -66.976 -16.498 -21.755  1.00 50.39           C
ATOM   2091  CD1 LEU   263     -65.583 -15.985 -22.153  1.00 50.39           C
ATOM   2092  CD2 LEU   263     -66.916 -17.886 -21.097  1.00 50.39           C
ATOM   2093  C   LEU   263     -69.651 -14.913 -19.481  1.00 50.39           C
ATOM   2094  O   LEU   263     -69.593 -15.084 -18.263  1.00 50.39           O
ATOM   2095  N   ILE   264     -70.197 -13.810 -20.026  1.00 35.22           N
ATOM   2096  CA  ILE   264     -70.723 -12.783 -19.180  1.00 35.22           C
ATOM   2097  CB  ILE   264     -71.298 -11.621 -19.937  1.00 35.22           C
ATOM   2098  CG1 ILE   264     -70.220 -10.934 -20.790  1.00 35.22           C
ATOM   2099  CG2 ILE   264     -71.955 -10.680 -18.913  1.00 35.22           C
ATOM   2100  CD1 ILE   264     -70.789  -9.932 -21.795  1.00 35.22           C
ATOM   2101  C   ILE   264     -71.834 -13.382 -18.376  1.00 35.22           C
ATOM   2102  O   ILE   264     -71.922 -13.171 -17.169  1.00 35.22           O
ATOM   2103  N   ILE   265     -72.708 -14.177 -19.020  1.00 45.87           N
ATOM   2104  CA  ILE   265     -73.836 -14.706 -18.311  1.00 45.87           C
ATOM   2105  CB  ILE   265     -74.715 -15.560 -19.179  1.00 45.87           C
ATOM   2106  CG1 ILE   265     -75.290 -14.741 -20.347  1.00 45.87           C
ATOM   2107  CG2 ILE   265     -75.782 -16.202 -18.275  1.00 45.87           C
ATOM   2108  CD1 ILE   265     -75.903 -15.602 -21.451  1.00 45.87           C
ATOM   2109  C   ILE   265     -73.374 -15.592 -17.194  1.00 45.87           C
ATOM   2110  O   ILE   265     -73.795 -15.428 -16.049  1.00 45.87           O
ATOM   2111  N   GLU   266     -72.461 -16.536 -17.484  1.00120.62           N
ATOM   2112  CA  GLU   266     -72.120 -17.502 -16.482  1.00120.62           C
ATOM   2113  CB  GLU   266     -71.215 -18.628 -17.001  1.00120.62           C
ATOM   2114  CG  GLU   266     -71.264 -19.846 -16.083  1.00120.62           C
ATOM   2115  CD  GLU   266     -72.701 -20.353 -16.114  1.00120.62           C
ATOM   2116  OE1 GLU   266     -73.373 -20.161 -17.162  1.00120.62           O
ATOM   2117  OE2 GLU   266     -73.149 -20.929 -15.087  1.00120.62           O
ATOM   2118  C   GLU   266     -71.446 -16.860 -15.306  1.00120.62           C
ATOM   2119  O   GLU   266     -71.809 -17.127 -14.162  1.00120.62           O
ATOM   2120  N   PHE   267     -70.463 -15.975 -15.549  1.00 61.60           N
ATOM   2121  CA  PHE   267     -69.742 -15.356 -14.469  1.00 61.60           C
ATOM   2122  CB  PHE   267     -68.561 -14.487 -14.941  1.00 61.60           C
ATOM   2123  CG  PHE   267     -67.461 -15.410 -15.341  1.00 61.60           C
ATOM   2124  CD1 PHE   267     -66.579 -15.873 -14.392  1.00 61.60           C
ATOM   2125  CD2 PHE   267     -67.307 -15.817 -16.647  1.00 61.60           C
ATOM   2126  CE1 PHE   267     -65.559 -16.728 -14.734  1.00 61.60           C
ATOM   2127  CE2 PHE   267     -66.288 -16.672 -16.995  1.00 61.60           C
ATOM   2128  CZ  PHE   267     -65.411 -17.128 -16.040  1.00 61.60           C
ATOM   2129  C   PHE   267     -70.669 -14.494 -13.678  1.00 61.60           C
ATOM   2130  O   PHE   267     -70.574 -14.429 -12.453  1.00 61.60           O
ATOM   2131  N   SER   268     -71.589 -13.795 -14.363  1.00 76.08           N
ATOM   2132  CA  SER   268     -72.477 -12.903 -13.679  1.00 76.08           C
ATOM   2133  CB  SER   268     -73.398 -12.114 -14.630  1.00 76.08           C
ATOM   2134  OG  SER   268     -74.276 -12.994 -15.317  1.00 76.08           O
ATOM   2135  C   SER   268     -73.329 -13.681 -12.721  1.00 76.08           C
ATOM   2136  O   SER   268     -73.643 -13.193 -11.636  1.00 76.08           O
ATOM   2137  N   LYS   269     -73.733 -14.913 -13.088  1.00121.58           N
ATOM   2138  CA  LYS   269     -74.555 -15.695 -12.207  1.00121.58           C
ATOM   2139  CB  LYS   269     -74.956 -17.043 -12.825  1.00121.58           C
ATOM   2140  CG  LYS   269     -76.081 -17.743 -12.065  1.00121.58           C
ATOM   2141  CD  LYS   269     -76.624 -18.987 -12.772  1.00121.58           C
ATOM   2142  CE  LYS   269     -77.006 -18.753 -14.234  1.00121.58           C
ATOM   2143  NZ  LYS   269     -75.839 -19.012 -15.105  1.00121.58           N
ATOM   2144  C   LYS   269     -73.765 -15.993 -10.966  1.00121.58           C
ATOM   2145  O   LYS   269     -74.244 -15.825  -9.846  1.00121.58           O
ATOM   2146  N   MET   270     -72.497 -16.400 -11.150  1.00 51.96           N
ATOM   2147  CA  MET   270     -71.623 -16.773 -10.074  1.00 51.96           C
ATOM   2148  CB  MET   270     -70.251 -17.251 -10.578  1.00 51.96           C
ATOM   2149  CG  MET   270     -70.322 -18.580 -11.331  1.00 51.96           C
ATOM   2150  SD  MET   270     -68.726 -19.186 -11.954  1.00 51.96           S
ATOM   2151  CE  MET   270     -69.360 -20.817 -12.435  1.00 51.96           C
ATOM   2152  C   MET   270     -71.390 -15.580  -9.197  1.00 51.96           C
ATOM   2153  O   MET   270     -71.273 -15.701  -7.979  1.00 51.96           O
ATOM   2154  N   ALA   271     -71.343 -14.388  -9.812  1.00 56.55           N
ATOM   2155  CA  ALA   271     -71.055 -13.148  -9.149  1.00 56.55           C
ATOM   2156  CB  ALA   271     -71.077 -11.943 -10.107  1.00 56.55           C
ATOM   2157  C   ALA   271     -72.072 -12.895  -8.079  1.00 56.55           C
ATOM   2158  O   ALA   271     -71.796 -12.175  -7.121  1.00 56.55           O
ATOM   2159  N   ARG   272     -73.307 -13.398  -8.256  1.00133.55           N
ATOM   2160  CA  ARG   272     -74.337 -13.195  -7.275  1.00133.55           C
ATOM   2161  CB  ARG   272     -75.702 -13.746  -7.708  1.00133.55           C
ATOM   2162  CG  ARG   272     -76.777 -13.517  -6.648  1.00133.55           C
ATOM   2163  CD  ARG   272     -77.126 -12.044  -6.430  1.00133.55           C
ATOM   2164  NE  ARG   272     -78.086 -11.981  -5.293  1.00133.55           N
ATOM   2165  CZ  ARG   272     -78.793 -10.837  -5.054  1.00133.55           C
ATOM   2166  NH1 ARG   272     -78.655  -9.764  -5.886  1.00133.55           N
ATOM   2167  NH2 ARG   272     -79.639 -10.770  -3.986  1.00133.55           N
ATOM   2168  C   ARG   272     -73.982 -13.866  -5.981  1.00133.55           C
ATOM   2169  O   ARG   272     -74.246 -13.313  -4.913  1.00133.55           O
ATOM   2170  N   ASP   273     -73.416 -15.093  -6.035  1.00 82.95           N
ATOM   2171  CA  ASP   273     -73.062 -15.792  -4.826  1.00 82.95           C
ATOM   2172  CB  ASP   273     -73.871 -17.089  -4.637  1.00 82.95           C
ATOM   2173  CG  ASP   273     -73.552 -17.695  -3.275  1.00 82.95           C
ATOM   2174  OD1 ASP   273     -73.120 -16.932  -2.371  1.00 82.95           O
ATOM   2175  OD2 ASP   273     -73.751 -18.931  -3.119  1.00 82.95           O
ATOM   2176  C   ASP   273     -71.622 -16.200  -4.946  1.00 82.95           C
ATOM   2177  O   ASP   273     -71.305 -17.380  -5.089  1.00 82.95           O
ATOM   2178  N   PRO   274     -70.742 -15.247  -4.843  1.00163.81           N
ATOM   2179  CA  PRO   274     -69.331 -15.433  -5.051  1.00163.81           C
ATOM   2180  CD  PRO   274     -71.050 -13.985  -4.194  1.00163.81           C
ATOM   2181  CB  PRO   274     -68.703 -14.064  -4.790  1.00163.81           C
ATOM   2182  CG  PRO   274     -69.683 -13.397  -3.809  1.00163.81           C
ATOM   2183  C   PRO   274     -68.700 -16.501  -4.211  1.00163.81           C
ATOM   2184  O   PRO   274     -67.754 -17.131  -4.681  1.00163.81           O
ATOM   2185  N   GLN   275     -69.165 -16.706  -2.969  1.00 95.73           N
ATOM   2186  CA  GLN   275     -68.527 -17.642  -2.091  1.00 95.73           C
ATOM   2187  CB  GLN   275     -68.907 -17.467  -0.615  1.00 95.73           C
ATOM   2188  CG  GLN   275     -68.470 -16.100  -0.086  1.00 95.73           C
ATOM   2189  CD  GLN   275     -68.342 -16.191   1.426  1.00 95.73           C
ATOM   2190  OE1 GLN   275     -67.349 -16.706   1.938  1.00 95.73           O
ATOM   2191  NE2 GLN   275     -69.363 -15.680   2.165  1.00 95.73           N
ATOM   2192  C   GLN   275     -68.761 -19.056  -2.508  1.00 95.73           C
ATOM   2193  O   GLN   275     -67.956 -19.932  -2.199  1.00 95.73           O
ATOM   2194  N   ARG   276     -69.904 -19.337  -3.153  1.00110.82           N
ATOM   2195  CA  ARG   276     -70.172 -20.685  -3.553  1.00110.82           C
ATOM   2196  CB  ARG   276     -71.584 -20.848  -4.146  1.00110.82           C
ATOM   2197  CG  ARG   276     -72.087 -22.294  -4.174  1.00110.82           C
ATOM   2198  CD  ARG   276     -73.493 -22.439  -4.763  1.00110.82           C
ATOM   2199  NE  ARG   276     -73.850 -23.886  -4.728  1.00110.82           N
ATOM   2200  CZ  ARG   276     -74.457 -24.418  -3.627  1.00110.82           C
ATOM   2201  NH1 ARG   276     -74.783 -23.617  -2.571  1.00110.82           N
ATOM   2202  NH2 ARG   276     -74.745 -25.752  -3.582  1.00110.82           N
ATOM   2203  C   ARG   276     -69.158 -21.102  -4.581  1.00110.82           C
ATOM   2204  O   ARG   276     -68.672 -22.230  -4.566  1.00110.82           O
ATOM   2205  N   TYR   277     -68.861 -20.201  -5.534  1.00176.26           N
ATOM   2206  CA  TYR   277     -67.957 -20.418  -6.628  1.00176.26           C
ATOM   2207  CB  TYR   277     -68.275 -19.497  -7.810  1.00176.26           C
ATOM   2208  CG  TYR   277     -69.688 -19.858  -8.113  1.00176.26           C
ATOM   2209  CD1 TYR   277     -69.983 -20.958  -8.885  1.00176.26           C
ATOM   2210  CD2 TYR   277     -70.720 -19.119  -7.583  1.00176.26           C
ATOM   2211  CE1 TYR   277     -71.289 -21.296  -9.149  1.00176.26           C
ATOM   2212  CE2 TYR   277     -72.027 -19.451  -7.844  1.00176.26           C
ATOM   2213  CZ  TYR   277     -72.314 -20.541  -8.630  1.00176.26           C
ATOM   2214  OH  TYR   277     -73.655 -20.884  -8.899  1.00176.26           O
ATOM   2215  C   TYR   277     -66.492 -20.341  -6.281  1.00176.26           C
ATOM   2216  O   TYR   277     -65.696 -21.056  -6.883  1.00176.26           O
ATOM   2217  N   LEU   278     -66.066 -19.439  -5.368  1.00 69.00           N
ATOM   2218  CA  LEU   278     -64.655 -19.328  -5.094  1.00 69.00           C
ATOM   2219  CB  LEU   278     -64.053 -17.997  -5.572  1.00 69.00           C
ATOM   2220  CG  LEU   278     -64.066 -17.827  -7.105  1.00 69.00           C
ATOM   2221  CD1 LEU   278     -63.456 -16.480  -7.520  1.00 69.00           C
ATOM   2222  CD2 LEU   278     -63.380 -19.011  -7.804  1.00 69.00           C
ATOM   2223  C   LEU   278     -64.401 -19.436  -3.618  1.00 69.00           C
ATOM   2224  O   LEU   278     -64.977 -18.701  -2.818  1.00 69.00           O
ATOM   2225  N   VAL   279     -63.489 -20.351  -3.217  1.00 40.82           N
ATOM   2226  CA  VAL   279     -63.227 -20.517  -1.817  1.00 40.82           C
ATOM   2227  CB  VAL   279     -63.081 -21.957  -1.418  1.00 40.82           C
ATOM   2228  CG1 VAL   279     -62.755 -22.027   0.083  1.00 40.82           C
ATOM   2229  CG2 VAL   279     -64.364 -22.706  -1.817  1.00 40.82           C
ATOM   2230  C   VAL   279     -61.939 -19.825  -1.503  1.00 40.82           C
ATOM   2231  O   VAL   279     -60.872 -20.246  -1.948  1.00 40.82           O
ATOM   2232  N   ILE   280     -62.012 -18.726  -0.727  1.00 49.71           N
ATOM   2233  CA  ILE   280     -60.827 -18.008  -0.361  1.00 49.71           C
ATOM   2234  CB  ILE   280     -60.721 -16.680  -1.051  1.00 49.71           C
ATOM   2235  CG1 ILE   280     -60.668 -16.884  -2.576  1.00 49.71           C
ATOM   2236  CG2 ILE   280     -59.498 -15.939  -0.484  1.00 49.71           C
ATOM   2237  CD1 ILE   280     -60.916 -15.606  -3.376  1.00 49.71           C
ATOM   2238  C   ILE   280     -60.914 -17.750   1.107  1.00 49.71           C
ATOM   2239  O   ILE   280     -61.927 -17.269   1.612  1.00 49.71           O
ATOM   2240  N   GLN   281     -59.829 -18.054   1.840  1.00 91.48           N
ATOM   2241  CA  GLN   281     -59.874 -17.878   3.259  1.00 91.48           C
ATOM   2242  CB  GLN   281     -58.672 -18.506   3.985  1.00 91.48           C
ATOM   2243  CG  GLN   281     -58.588 -20.021   3.789  1.00 91.48           C
ATOM   2244  CD  GLN   281     -57.372 -20.541   4.541  1.00 91.48           C
ATOM   2245  OE1 GLN   281     -56.497 -21.187   3.964  1.00 91.48           O
ATOM   2246  NE2 GLN   281     -57.316 -20.260   5.869  1.00 91.48           N
ATOM   2247  C   GLN   281     -59.880 -16.410   3.558  1.00 91.48           C
ATOM   2248  O   GLN   281     -59.060 -15.661   3.029  1.00 91.48           O
ATOM   2249  N   GLY   282     -60.822 -15.973   4.426  1.00 49.69           N
ATOM   2250  CA  GLY   282     -60.888 -14.608   4.874  1.00 49.69           C
ATOM   2251  C   GLY   282     -61.698 -13.743   3.952  1.00 49.69           C
ATOM   2252  O   GLY   282     -61.668 -12.523   4.084  1.00 49.69           O
ATOM   2253  N   ASP   283     -62.500 -14.335   3.050  1.00 85.38           N
ATOM   2254  CA  ASP   283     -63.178 -13.588   2.022  1.00 85.38           C
ATOM   2255  CB  ASP   283     -64.077 -14.519   1.177  1.00 85.38           C
ATOM   2256  CG  ASP   283     -64.487 -13.849  -0.129  1.00 85.38           C
ATOM   2257  OD1 ASP   283     -64.164 -12.648  -0.322  1.00 85.38           O
ATOM   2258  OD2 ASP   283     -65.128 -14.546  -0.960  1.00 85.38           O
ATOM   2259  C   ASP   283     -64.045 -12.494   2.594  1.00 85.38           C
ATOM   2260  O   ASP   283     -63.937 -11.334   2.198  1.00 85.38           O
ATOM   2261  N   GLU   284     -64.882 -12.817   3.593  1.00145.87           N
ATOM   2262  CA  GLU   284     -65.871 -11.915   4.124  1.00145.87           C
ATOM   2263  CB  GLU   284     -66.688 -12.581   5.239  0.50145.87           C
ATOM   2264  CG  GLU   284     -67.392 -13.860   4.782  0.50145.87           C
ATOM   2265  CD  GLU   284     -66.458 -15.052   4.993  0.50145.87           C
ATOM   2266  OE1 GLU   284     -65.541 -15.279   4.160  1.00145.87           O
ATOM   2267  OE2 GLU   284     -66.669 -15.768   6.005  1.00145.87           O
ATOM   2268  C   GLU   284     -65.225 -10.695   4.718  1.00145.87           C
ATOM   2269  O   GLU   284     -65.767  -9.592   4.643  1.00145.87           O
ATOM   2270  N   ARG   285     -64.060 -10.887   5.355  1.00146.95           N
ATOM   2271  CA  ARG   285     -63.297  -9.894   6.067  1.00146.95           C
ATOM   2272  CB  ARG   285     -62.200 -10.511   6.955  1.00146.95           C
ATOM   2273  CG  ARG   285     -61.352  -9.463   7.679  1.00146.95           C
ATOM   2274  CD  ARG   285     -60.343 -10.050   8.668  1.00146.95           C
ATOM   2275  NE  ARG   285     -61.087 -10.405   9.909  1.00146.95           N
ATOM   2276  CZ  ARG   285     -61.213  -9.479  10.904  1.00146.95           C
ATOM   2277  NH1 ARG   285     -60.669  -8.236  10.749  1.00146.95           N
ATOM   2278  NH2 ARG   285     -61.880  -9.795  12.051  1.00146.95           N
ATOM   2279  C   ARG   285     -62.631  -8.864   5.184  1.00146.95           C
ATOM   2280  O   ARG   285     -62.257  -7.808   5.682  1.00146.95           O
ATOM   2281  N   MET   286     -62.395  -9.125   3.884  1.00 73.73           N
ATOM   2282  CA  MET   286     -61.551  -8.239   3.104  1.00 73.73           C
ATOM   2283  CB  MET   286     -60.756  -8.997   2.028  1.00 73.73           C
ATOM   2284  CG  MET   286     -59.817 -10.072   2.579  1.00 73.73           C
ATOM   2285  SD  MET   286     -59.070 -11.123   1.296  1.00 73.73           S
ATOM   2286  CE  MET   286     -58.419 -12.378   2.436  1.00 73.73           C
ATOM   2287  C   MET   286     -62.292  -7.143   2.367  1.00 73.73           C
ATOM   2288  O   MET   286     -63.466  -7.282   2.026  1.00 73.73           O
ATOM   2289  N   HIE   287     -61.583  -6.002   2.120  1.00 70.97           N
ATOM   2290  CA  HIE   287     -62.048  -4.865   1.347  1.00 70.97           C
ATOM   2291  ND1 HIE   287     -64.574  -5.184   3.475  1.00 70.97           N
ATOM   2292  CG  HIE   287     -64.246  -4.344   2.435  1.00 70.97           C
ATOM   2293  CB  HIE   287     -62.861  -3.839   2.153  1.00 70.97           C
ATOM   2294  NE2 HIE   287     -66.452  -4.809   2.345  1.00 70.97           N
ATOM   2295  CD2 HIE   287     -65.405  -4.124   1.755  1.00 70.97           C
ATOM   2296  CE1 HIE   287     -65.905  -5.431   3.373  1.00 70.97           C
ATOM   2297  C   HIE   287     -60.845  -4.183   0.717  1.00 70.97           C
ATOM   2298  O   HIE   287     -59.716  -4.438   1.134  1.00 70.97           O
ATOM   2299  N   LEU   288     -61.046  -3.310  -0.315  1.00 91.54           N
ATOM   2300  CA  LEU   288     -59.934  -2.711  -1.038  1.00 91.54           C
ATOM   2301  CB  LEU   288     -59.751  -3.312  -2.445  1.00 91.54           C
ATOM   2302  CG  LEU   288     -59.298  -4.784  -2.442  1.00 91.54           C
ATOM   2303  CD1 LEU   288     -59.130  -5.330  -3.871  1.00 91.54           C
ATOM   2304  CD2 LEU   288     -58.024  -4.961  -1.601  1.00 91.54           C
ATOM   2305  C   LEU   288     -60.070  -1.201  -1.222  1.00 91.54           C
ATOM   2306  O   LEU   288     -61.168  -0.674  -1.402  1.00 91.54           O
ATOM   2307  N   PRO   289     -58.919  -0.523  -1.265  1.00 99.20           N
ATOM   2308  CA  PRO   289     -58.741   0.929  -1.244  1.00 99.20           C
ATOM   2309  CD  PRO   289     -57.687  -1.207  -1.632  1.00 99.20           C
ATOM   2310  CB  PRO   289     -57.227   1.138  -1.223  1.00 99.20           C
ATOM   2311  CG  PRO   289     -56.688  -0.090  -1.978  1.00 99.20           C
ATOM   2312  C   PRO   289     -59.360   1.792  -2.318  1.00 99.20           C
ATOM   2313  O   PRO   289     -59.311   1.431  -3.492  1.00 99.20           O
ATOM   2314  N   SER   290     -59.893   2.977  -1.925  1.00 56.43           N
ATOM   2315  CA  SER   290     -60.506   3.919  -2.830  1.00 56.43           C
ATOM   2316  CB  SER   290     -61.464   4.905  -2.133  1.00 56.43           C
ATOM   2317  OG  SER   290     -62.033   5.796  -3.081  1.00 56.43           O
ATOM   2318  C   SER   290     -59.438   4.735  -3.505  1.00 56.43           C
ATOM   2319  O   SER   290     -58.494   5.213  -2.880  1.00 56.43           O
ATOM   2320  N   PRO   291     -59.604   4.910  -4.793  1.00 73.16           N
ATOM   2321  CA  PRO   291     -58.699   5.648  -5.639  1.00 73.16           C
ATOM   2322  CD  PRO   291     -60.838   4.551  -5.472  1.00 73.16           C
ATOM   2323  CB  PRO   291     -59.265   5.498  -7.052  1.00 73.16           C
ATOM   2324  CG  PRO   291     -60.773   5.291  -6.818  1.00 73.16           C
ATOM   2325  C   PRO   291     -58.588   7.089  -5.242  1.00 73.16           C
ATOM   2326  O   PRO   291     -57.570   7.708  -5.545  1.00 73.16           O
ATOM   2327  N   THR   292     -59.621   7.641  -4.583  1.00114.77           N
ATOM   2328  CA  THR   292     -59.681   9.023  -4.188  1.00114.77           C
ATOM   2329  CB  THR   292     -60.991   9.336  -3.531  1.00114.77           C
ATOM   2330  OG1 THR   292     -61.064  10.718  -3.239  1.00114.77           O
ATOM   2331  CG2 THR   292     -61.121   8.517  -2.236  1.00114.77           C
ATOM   2332  C   THR   292     -58.596   9.287  -3.190  1.00114.77           C
ATOM   2333  O   THR   292     -58.037  10.382  -3.126  1.00114.77           O
ATOM   2334  N   ASP   293     -58.306   8.265  -2.371  1.00 59.82           N
ATOM   2335  CA  ASP   293     -57.355   8.269  -1.298  1.00 59.82           C
ATOM   2336  CB  ASP   293     -57.424   6.989  -0.450  1.00 59.82           C
ATOM   2337  CG  ASP   293     -58.739   7.012   0.311  1.00 59.82           C
ATOM   2338  OD1 ASP   293     -59.306   8.126   0.472  1.00 59.82           O
ATOM   2339  OD2 ASP   293     -59.194   5.921   0.746  1.00 59.82           O
ATOM   2340  C   ASP   293     -55.962   8.382  -1.824  1.00 59.82           C
ATOM   2341  O   ASP   293     -55.059   8.748  -1.075  1.00 59.82           O
ATOM   2342  N   SER   294     -55.729   8.007  -3.097  1.00 39.26           N
ATOM   2343  CA  SER   294     -54.401   8.113  -3.637  1.00 39.26           C
ATOM   2344  CB  SER   294     -54.296   7.676  -5.110  1.00 39.26           C
ATOM   2345  OG  SER   294     -52.958   7.803  -5.569  1.00 39.26           O
ATOM   2346  C   SER   294     -54.009   9.559  -3.527  1.00 39.26           C
ATOM   2347  O   SER   294     -54.863  10.442  -3.543  1.00 39.26           O
ATOM   2348  N   ASN   295     -52.691   9.829  -3.421  1.00 56.41           N
ATOM   2349  CA  ASN   295     -52.175  11.147  -3.149  1.00 56.41           C
ATOM   2350  CB  ASN   295     -50.649  11.184  -2.957  1.00 56.41           C
ATOM   2351  CG  ASN   295     -50.343  10.717  -1.540  1.00 56.41           C
ATOM   2352  OD1 ASN   295     -50.571   9.562  -1.185  1.00 56.41           O
ATOM   2353  ND2 ASN   295     -49.815  11.649  -0.701  1.00 56.41           N
ATOM   2354  C   ASN   295     -52.524  12.147  -4.210  1.00 56.41           C
ATOM   2355  O   ASN   295     -52.832  13.294  -3.896  1.00 56.41           O
ATOM   2356  N   PHE   296     -52.482  11.752  -5.492  1.00 74.94           N
ATOM   2357  CA  PHE   296     -52.754  12.652  -6.575  1.00 74.94           C
ATOM   2358  CB  PHE   296     -52.634  11.921  -7.920  1.00 74.94           C
ATOM   2359  CG  PHE   296     -52.957  12.855  -9.028  1.00 74.94           C
ATOM   2360  CD1 PHE   296     -52.109  13.878  -9.376  1.00 74.94           C
ATOM   2361  CD2 PHE   296     -54.115  12.676  -9.746  1.00 74.94           C
ATOM   2362  CE1 PHE   296     -52.427  14.720 -10.415  1.00 74.94           C
ATOM   2363  CE2 PHE   296     -54.438  13.513 -10.785  1.00 74.94           C
ATOM   2364  CZ  PHE   296     -53.592  14.541 -11.121  1.00 74.94           C
ATOM   2365  C   PHE   296     -54.146  13.200  -6.461  1.00 74.94           C
ATOM   2366  O   PHE   296     -54.354  14.406  -6.577  1.00 74.94           O
ATOM   2367  N   TYR   297     -55.139  12.328  -6.214  1.00 62.40           N
ATOM   2368  CA  TYR   297     -56.512  12.740  -6.116  1.00 62.40           C
ATOM   2369  CB  TYR   297     -57.480  11.554  -5.963  1.00 62.40           C
ATOM   2370  CG  TYR   297     -57.447  10.866  -7.284  1.00 62.40           C
ATOM   2371  CD1 TYR   297     -58.225  11.328  -8.321  1.00 62.40           C
ATOM   2372  CD2 TYR   297     -56.636   9.776  -7.494  1.00 62.40           C
ATOM   2373  CE1 TYR   297     -58.200  10.712  -9.549  1.00 62.40           C
ATOM   2374  CE2 TYR   297     -56.606   9.155  -8.720  1.00 62.40           C
ATOM   2375  CZ  TYR   297     -57.390   9.621  -9.748  1.00 62.40           C
ATOM   2376  OH  TYR   297     -57.360   8.986 -11.007  1.00 62.40           O
ATOM   2377  C   TYR   297     -56.659  13.665  -4.953  1.00 62.40           C
ATOM   2378  O   TYR   297     -57.441  14.611  -5.008  1.00 62.40           O
ATOM   2379  N   ARG   298     -55.935  13.394  -3.853  1.00144.25           N
ATOM   2380  CA  ARG   298     -55.959  14.253  -2.704  1.00144.25           C
ATOM   2381  CB  ARG   298     -55.106  13.752  -1.530  1.00144.25           C
ATOM   2382  CG  ARG   298     -55.828  12.849  -0.535  1.00144.25           C
ATOM   2383  CD  ARG   298     -56.232  13.608   0.732  1.00144.25           C
ATOM   2384  NE  ARG   298     -57.719  13.671   0.796  1.00144.25           N
ATOM   2385  CZ  ARG   298     -58.327  14.740   1.387  1.00144.25           C
ATOM   2386  NH1 ARG   298     -57.593  15.830   1.754  1.00144.25           N
ATOM   2387  NH2 ARG   298     -59.668  14.714   1.637  1.00144.25           N
ATOM   2388  C   ARG   298     -55.388  15.583  -3.071  1.00144.25           C
ATOM   2389  O   ARG   298     -55.823  16.605  -2.548  1.00144.25           O
ATOM   2390  N   ALA   299     -54.376  15.604  -3.959  1.00 33.58           N
ATOM   2391  CA  ALA   299     -53.727  16.838  -4.289  1.00 33.58           C
ATOM   2392  CB  ALA   299     -52.589  16.655  -5.307  1.00 33.58           C
ATOM   2393  C   ALA   299     -54.727  17.774  -4.887  1.00 33.58           C
ATOM   2394  O   ALA   299     -54.768  18.949  -4.529  1.00 33.58           O
ATOM   2395  N   LEU   300     -55.562  17.279  -5.818  1.00100.31           N
ATOM   2396  CA  LEU   300     -56.558  18.115  -6.421  1.00100.31           C
ATOM   2397  CB  LEU   300     -57.252  17.495  -7.642  1.00100.31           C
ATOM   2398  CG  LEU   300     -56.301  17.339  -8.839  1.00100.31           C
ATOM   2399  CD1 LEU   300     -55.261  16.240  -8.589  1.00100.31           C
ATOM   2400  CD2 LEU   300     -57.076  17.172 -10.151  1.00100.31           C
ATOM   2401  C   LEU   300     -57.616  18.481  -5.420  1.00100.31           C
ATOM   2402  O   LEU   300     -58.142  19.592  -5.456  1.00100.31           O
ATOM   2403  N   MET   301     -57.970  17.551  -4.508  1.00 89.36           N
ATOM   2404  CA  MET   301     -59.037  17.794  -3.572  1.00 89.36           C
ATOM   2405  CB  MET   301     -59.386  16.587  -2.682  1.00 89.36           C
ATOM   2406  CG  MET   301     -60.688  16.800  -1.905  1.00 89.36           C
ATOM   2407  SD  MET   301     -61.178  15.420  -0.836  1.00 89.36           S
ATOM   2408  CE  MET   301     -61.352  14.225  -2.193  1.00 89.36           C
ATOM   2409  C   MET   301     -58.697  18.929  -2.653  1.00 89.36           C
ATOM   2410  O   MET   301     -59.561  19.732  -2.307  1.00 89.36           O
ATOM   2411  N   ASP   302     -57.436  19.009  -2.199  1.00 61.97           N
ATOM   2412  CA  ASP   302     -57.008  20.035  -1.290  1.00 61.97           C
ATOM   2413  CB  ASP   302     -55.588  19.768  -0.749  1.00 61.97           C
ATOM   2414  CG  ASP   302     -55.618  18.469   0.060  1.00 61.97           C
ATOM   2415  OD1 ASP   302     -56.622  17.719  -0.066  1.00 61.97           O
ATOM   2416  OD2 ASP   302     -54.643  18.207   0.814  1.00 61.97           O
ATOM   2417  C   ASP   302     -57.013  21.368  -1.992  1.00 61.97           C
ATOM   2418  O   ASP   302     -57.257  22.400  -1.366  1.00 61.97           O
ATOM   2419  N   GLU   303     -56.733  21.362  -3.315  1.00133.78           N
ATOM   2420  CA  GLU   303     -56.579  22.515  -4.167  1.00133.78           C
ATOM   2421  CB  GLU   303     -55.774  22.215  -5.442  1.00133.78           C
ATOM   2422  CG  GLU   303     -54.281  21.998  -5.229  1.00133.78           C
ATOM   2423  CD  GLU   303     -53.630  23.369  -5.210  1.00133.78           C
ATOM   2424  OE1 GLU   303     -53.882  24.150  -6.166  1.00133.78           O
ATOM   2425  OE2 GLU   303     -52.881  23.654  -4.240  1.00133.78           O
ATOM   2426  C   GLU   303     -57.893  23.029  -4.676  1.00133.78           C
ATOM   2427  O   GLU   303     -58.957  22.454  -4.453  1.00133.78           O
ATOM   2428  N   GLU   304     -57.784  24.177  -5.385  1.00107.20           N
ATOM   2429  CA  GLU   304     -58.804  24.946  -6.047  1.00107.20           C
ATOM   2430  CB  GLU   304     -58.259  26.256  -6.646  1.00107.20           C
ATOM   2431  CG  GLU   304     -57.184  26.020  -7.711  1.00107.20           C
ATOM   2432  CD  GLU   304     -56.750  27.364  -8.279  1.00107.20           C
ATOM   2433  OE1 GLU   304     -57.303  28.405  -7.834  1.00107.20           O
ATOM   2434  OE2 GLU   304     -55.858  27.367  -9.169  1.00107.20           O
ATOM   2435  C   GLU   304     -59.345  24.143  -7.192  1.00107.20           C
ATOM   2436  O   GLU   304     -60.456  24.382  -7.664  1.00107.20           O
ATOM   2437  N   ASP   305     -58.543  23.170  -7.660  1.00 78.70           N
ATOM   2438  CA  ASP   305     -58.778  22.326  -8.800  1.00 78.70           C
ATOM   2439  CB  ASP   305     -57.675  21.273  -8.990  1.00 78.70           C
ATOM   2440  CG  ASP   305     -56.380  21.992  -9.333  1.00 78.70           C
ATOM   2441  OD1 ASP   305     -56.442  23.209  -9.651  1.00 78.70           O
ATOM   2442  OD2 ASP   305     -55.308  21.332  -9.280  1.00 78.70           O
ATOM   2443  C   ASP   305     -60.059  21.564  -8.628  1.00 78.70           C
ATOM   2444  O   ASP   305     -60.619  21.064  -9.603  1.00 78.70           O
ATOM   2445  N   MET   306     -60.568  21.466  -7.389  1.00135.81           N
ATOM   2446  CA  MET   306     -61.695  20.632  -7.071  1.00135.81           C
ATOM   2447  CB  MET   306     -62.144  20.769  -5.606  1.00135.81           C
ATOM   2448  CG  MET   306     -63.184  19.724  -5.194  1.00135.81           C
ATOM   2449  SD  MET   306     -63.843  19.918  -3.511  1.00135.81           S
ATOM   2450  CE  MET   306     -62.278  19.584  -2.655  1.00135.81           C
ATOM   2451  C   MET   306     -62.887  20.973  -7.922  1.00135.81           C
ATOM   2452  O   MET   306     -63.648  20.082  -8.293  1.00135.81           O
ATOM   2453  N   ASP   307     -63.125  22.263  -8.219  1.00 54.14           N
ATOM   2454  CA  ASP   307     -64.281  22.636  -8.990  1.00 54.14           C
ATOM   2455  CB  ASP   307     -64.433  24.162  -9.099  1.00 54.14           C
ATOM   2456  CG  ASP   307     -64.749  24.692  -7.708  1.00 54.14           C
ATOM   2457  OD1 ASP   307     -65.699  24.163  -7.073  1.00 54.14           O
ATOM   2458  OD2 ASP   307     -64.031  25.623  -7.255  1.00 54.14           O
ATOM   2459  C   ASP   307     -64.200  22.103 -10.398  1.00 54.14           C
ATOM   2460  O   ASP   307     -65.188  21.605 -10.935  1.00 54.14           O
ATOM   2461  N   ASP   308     -63.019  22.234 -11.033  1.00 70.41           N
ATOM   2462  CA  ASP   308     -62.751  21.893 -12.409  1.00 70.41           C
ATOM   2463  CB  ASP   308     -61.453  22.543 -12.906  1.00 70.41           C
ATOM   2464  CG  ASP   308     -61.672  24.050 -12.889  1.00 70.41           C
ATOM   2465  OD1 ASP   308     -62.858  24.475 -12.886  1.00 70.41           O
ATOM   2466  OD2 ASP   308     -60.657  24.795 -12.874  1.00 70.41           O
ATOM   2467  C   ASP   308     -62.650  20.411 -12.674  1.00 70.41           C
ATOM   2468  O   ASP   308     -62.933  19.963 -13.786  1.00 70.41           O
ATOM   2469  N   VAL   309     -62.226  19.613 -11.675  1.00111.99           N
ATOM   2470  CA  VAL   309     -61.915  18.220 -11.879  1.00111.99           C
ATOM   2471  CB  VAL   309     -61.464  17.521 -10.625  1.00111.99           C
ATOM   2472  CG1 VAL   309     -62.627  17.504  -9.617  1.00111.99           C
ATOM   2473  CG2 VAL   309     -60.932  16.128 -11.002  1.00111.99           C
ATOM   2474  C   VAL   309     -63.065  17.458 -12.462  1.00111.99           C
ATOM   2475  O   VAL   309     -64.227  17.664 -12.115  1.00111.99           O
ATOM   2476  N   VAL   310     -62.731  16.550 -13.405  1.00113.73           N
ATOM   2477  CA  VAL   310     -63.688  15.724 -14.075  1.00113.73           C
ATOM   2478  CB  VAL   310     -64.055  16.283 -15.421  1.00113.73           C
ATOM   2479  CG1 VAL   310     -62.758  16.629 -16.170  1.00113.73           C
ATOM   2480  CG2 VAL   310     -64.931  15.269 -16.172  1.00113.73           C
ATOM   2481  C   VAL   310     -63.074  14.373 -14.278  1.00113.73           C
ATOM   2482  O   VAL   310     -61.852  14.227 -14.288  1.00113.73           O
ATOM   2483  N   ASP   311     -63.926  13.331 -14.375  1.00 81.35           N
ATOM   2484  CA  ASP   311     -63.466  12.009 -14.690  1.00 81.35           C
ATOM   2485  CB  ASP   311     -64.509  10.929 -14.329  1.00 81.35           C
ATOM   2486  CG  ASP   311     -63.937   9.520 -14.469  1.00 81.35           C
ATOM   2487  OD1 ASP   311     -62.856   9.351 -15.092  1.00 81.35           O
ATOM   2488  OD2 ASP   311     -64.592   8.583 -13.939  1.00 81.35           O
ATOM   2489  C   ASP   311     -63.272  12.008 -16.178  1.00 81.35           C
ATOM   2490  O   ASP   311     -64.084  12.568 -16.913  1.00 81.35           O
ATOM   2491  N   ALA   312     -62.206  11.341 -16.658  1.00 50.00           N
ATOM   2492  CA  ALA   312     -61.880  11.291 -18.054  1.00 50.00           C
ATOM   2493  CB  ALA   312     -60.648  10.415 -18.347  1.00 50.00           C
ATOM   2494  C   ALA   312     -63.041  10.674 -18.764  1.00 50.00           C
ATOM   2495  O   ALA   312     -63.375  11.060 -19.882  1.00 50.00           O
ATOM   2496  N   ASP   313     -63.681   9.687 -18.114  1.00 84.82           N
ATOM   2497  CA  ASP   313     -64.762   8.934 -18.684  1.00 84.82           C
ATOM   2498  CB  ASP   313     -65.203   7.773 -17.773  1.00 84.82           C
ATOM   2499  CG  ASP   313     -64.093   6.727 -17.763  1.00 84.82           C
ATOM   2500  OD1 ASP   313     -63.473   6.508 -18.839  1.00 84.82           O
ATOM   2501  OD2 ASP   313     -63.858   6.126 -16.681  1.00 84.82           O
ATOM   2502  C   ASP   313     -65.962   9.797 -18.980  1.00 84.82           C
ATOM   2503  O   ASP   313     -66.647   9.567 -19.976  1.00 84.82           O
ATOM   2504  N   GLU   314     -66.295  10.762 -18.097  1.00 62.55           N
ATOM   2505  CA  GLU   314     -67.435  11.630 -18.281  1.00 62.55           C
ATOM   2506  CB  GLU   314     -67.853  12.336 -16.982  1.00 62.55           C
ATOM   2507  CG  GLU   314     -68.403  11.351 -15.948  1.00 62.55           C
ATOM   2508  CD  GLU   314     -68.790  12.128 -14.701  1.00 62.55           C
ATOM   2509  OE1 GLU   314     -69.426  13.204 -14.850  1.00 62.55           O
ATOM   2510  OE2 GLU   314     -68.450  11.658 -13.582  1.00 62.55           O
ATOM   2511  C   GLU   314     -67.208  12.682 -19.339  1.00 62.55           C
ATOM   2512  O   GLU   314     -68.110  12.990 -20.116  1.00 62.55           O
ATOM   2513  N   TYR   315     -65.991  13.257 -19.401  1.00187.69           N
ATOM   2514  CA  TYR   315     -65.634  14.350 -20.274  1.00187.69           C
ATOM   2515  CB  TYR   315     -64.113  14.601 -20.218  1.00187.69           C
ATOM   2516  CG  TYR   315     -63.660  15.561 -21.261  1.00187.69           C
ATOM   2517  CD1 TYR   315     -63.646  16.915 -21.022  1.00187.69           C
ATOM   2518  CD2 TYR   315     -63.229  15.091 -22.479  1.00187.69           C
ATOM   2519  CE1 TYR   315     -63.215  17.784 -21.996  1.00187.69           C
ATOM   2520  CE2 TYR   315     -62.798  15.957 -23.454  1.00187.69           C
ATOM   2521  CZ  TYR   315     -62.784  17.308 -23.210  1.00187.69           C
ATOM   2522  OH  TYR   315     -62.338  18.199 -24.208  1.00187.69           O
ATOM   2523  C   TYR   315     -66.070  14.084 -21.687  1.00187.69           C
ATOM   2524  O   TYR   315     -65.841  13.005 -22.229  1.00187.69           O
ATOM   2525  N   LEU   316     -66.724  15.088 -22.325  1.00108.25           N
ATOM   2526  CA  LEU   316     -67.216  14.924 -23.666  1.00108.25           C
ATOM   2527  CB  LEU   316     -68.636  15.478 -23.866  1.00108.25           C
ATOM   2528  CG  LEU   316     -69.685  14.792 -22.973  1.00108.25           C
ATOM   2529  CD1 LEU   316     -69.427  15.083 -21.488  1.00108.25           C
ATOM   2530  CD2 LEU   316     -71.111  15.164 -23.396  1.00108.25           C
ATOM   2531  C   LEU   316     -66.321  15.660 -24.615  1.00108.25           C
ATOM   2532  O   LEU   316     -66.120  16.867 -24.491  1.00108.25           O
ATOM   2533  N   ILE   317     -65.728  14.923 -25.577  1.00 98.11           N
ATOM   2534  CA  ILE   317     -64.912  15.502 -26.608  1.00 98.11           C
ATOM   2535  CB  ILE   317     -64.190  14.475 -27.434  1.00 98.11           C
ATOM   2536  CG1 ILE   317     -63.239  13.659 -26.546  1.00 98.11           C
ATOM   2537  CG2 ILE   317     -63.488  15.192 -28.598  1.00 98.11           C
ATOM   2538  CD1 ILE   317     -62.649  12.433 -27.241  1.00 98.11           C
ATOM   2539  C   ILE   317     -65.768  16.324 -27.531  1.00 98.11           C
ATOM   2540  O   ILE   317     -65.384  17.453 -27.834  1.00 98.11           O
ATOM   2541  N   PRO   318     -66.908  15.870 -28.016  1.00237.58           N
ATOM   2542  CA  PRO   318     -67.428  14.536 -27.828  1.00237.58           C
ATOM   2543  CD  PRO   318     -67.961  16.811 -28.358  1.00237.58           C
ATOM   2544  CB  PRO   318     -68.917  14.601 -28.179  1.00237.58           C
ATOM   2545  CG  PRO   318     -69.085  15.935 -28.927  1.00237.58           C
ATOM   2546  C   PRO   318     -66.704  13.438 -28.558  1.00237.58           C
ATOM   2547  O   PRO   318     -66.661  12.318 -28.057  1.00237.58           O
ATOM   2548  N   GLN   319     -66.111  13.718 -29.730  1.00 99.29           N
ATOM   2549  CA  GLN   319     -65.476  12.679 -30.488  1.00 99.29           C
ATOM   2550  CB  GLN   319     -64.450  11.870 -29.676  1.00 99.29           C
ATOM   2551  CG  GLN   319     -63.729  10.804 -30.502  1.00 99.29           C
ATOM   2552  CD  GLN   319     -62.752  10.085 -29.583  1.00 99.29           C
ATOM   2553  OE1 GLN   319     -63.134   9.539 -28.549  1.00 99.29           O
ATOM   2554  NE2 GLN   319     -61.447  10.091 -29.965  1.00 99.29           N
ATOM   2555  C   GLN   319     -66.538  11.728 -31.024  1.00 99.29           C
ATOM   2556  O   GLN   319     -66.632  11.613 -32.276  1.00 99.29           O
ATOM   2557  OXT GLN   319     -67.262  11.102 -30.204  1.00 99.29           O
TER    2558      GLN   319
HETATM 2559  PG  ATP A 320     -48.183  -3.425 -23.318  1.00122.83           P
HETATM 2560  O1G ATP A 320     -48.790  -2.032 -23.264  1.00122.11           O
HETATM 2561  O2G ATP A 320     -48.363  -4.146 -24.646  1.00122.10           O
HETATM 2562  O3G ATP A 320     -48.572  -4.336 -22.142  1.00122.11           O
HETATM 2563  PB  ATP A 320     -45.607  -1.984 -22.177  1.00119.94           P
HETATM 2564  O1B ATP A 320     -44.597  -2.783 -21.366  1.00119.45           O
HETATM 2565  O2B ATP A 320     -45.057  -0.854 -23.072  1.00119.92           O
HETATM 2566  O3B ATP A 320     -46.426  -3.145 -23.239  1.00121.21           O
HETATM 2567  PA  ATP A 320     -47.552  -0.041 -21.064  1.00113.07           P
HETATM 2568  O1A ATP A 320     -48.974  -0.400 -20.686  1.00113.33           O
HETATM 2569  O2A ATP A 320     -47.322   0.807 -22.309  1.00112.81           O
HETATM 2570  O3A ATP A 320     -46.713  -1.440 -21.103  1.00116.46           O
HETATM 2571  O5' ATP A 320     -46.879   0.678 -19.780  1.00108.73           O
HETATM 2572  C5' ATP A 320     -46.278  -0.100 -18.741  1.00103.07           C
HETATM 2573  C4' ATP A 320     -47.072   0.081 -17.449  1.00 99.74           C
HETATM 2574  O4' ATP A 320     -47.481   1.459 -17.296  1.00 96.56           O
HETATM 2575  C3' ATP A 320     -48.386  -0.717 -17.404  1.00 97.80           C
HETATM 2576  O3' ATP A 320     -48.269  -2.087 -16.997  1.00 97.78           O
HETATM 2577  C2' ATP A 320     -49.236   0.084 -16.429  1.00 95.65           C
HETATM 2578  O2' ATP A 320     -48.957  -0.249 -15.053  1.00 95.59           O
HETATM 2579  C1' ATP A 320     -48.807   1.521 -16.717  1.00 93.18           C
HETATM 2580  N9  ATP A 320     -49.838   2.138 -17.616  1.00 87.79           N
HETATM 2581  C8  ATP A 320     -49.896   2.069 -18.970  1.00 84.88           C
HETATM 2582  N7  ATP A 320     -50.972   2.742 -19.457  1.00 82.25           N
HETATM 2583  C5  ATP A 320     -51.644   3.261 -18.401  1.00 82.13           C
HETATM 2584  C6  ATP A 320     -52.878   4.085 -18.187  1.00 80.07           C
HETATM 2585  N6  ATP A 320     -53.644   4.506 -19.237  1.00 77.96           N
HETATM 2586  N1  ATP A 320     -53.212   4.405 -16.903  1.00 79.14           N
HETATM 2587  C2  ATP A 320     -52.478   3.994 -15.847  1.00 80.14           C
HETATM 2588  N3  ATP A 320     -51.362   3.242 -15.963  1.00 82.55           N
HETATM 2589  C4  ATP A 320     -50.896   2.851 -17.189  1.00 84.25           C
HETATM 2590 MG   MG  B2020     -47.707  -2.298 -26.730  1.00106.83          Mg
CONECT 2579 2574 2577 2580
CONECT 2587 2586 2588
CONECT 2577 2575 2578 2579
CONECT 2575 2573 2576 2577
CONECT 2589 2580 2583 2588
CONECT 2573 2572 2574 2575
CONECT 2583 2582 2584 2589
CONECT 2572 2571 2573
CONECT 2584 2583 2585 2586
CONECT 2581 2580 2582
CONECT 2586 2584 2587
CONECT 2588 2587 2589
CONECT 2585 2584
CONECT 2582 2581 2583
CONECT 2580 2579 2581 2589
CONECT 2568 2567
CONECT 2564 2563
CONECT 2560 2559
CONECT 2578 2577
CONECT 2569 2567
CONECT 2565 2563
CONECT 2561 2559
CONECT 2576 2575
CONECT 2570 2563 2567
CONECT 2566 2559 2563
CONECT 2562 2559
CONECT 2574 2573 2579
CONECT 2571 2567 2572
CONECT 2567 2568 2569 2570 2571
CONECT 2563 2564 2565 2566 2570
CONECT 2559 2560 2561 2562 2566
END
