# Supplementary material for: Structural characterization of EGFR exon 19 deletion mutation using molecular dynamics simulation
Source: PLoS One. 2019 Sep 19;14(9):e0222814. doi: 10.1371/journal.pone.0222814 (PMC6752865; doi:10.1371/journal.pone.0222814)
Supplement: S5 File — (PDB) [file pone.0222814.s009.pdb]

TITLE	INACTIVE FORM APO WILD-TYPE EGFR
REMARK	PDB STRUCTURES USED TO BUILD THIS COMPOSITE MODEL
REMARK	2GS7, 4HJO, 3W2S
HELIX    1   1 ASN A  732  SER A  744  1                                  13
HELIX    2   2 LEU A  774  GLU A  780  1                                   7
HELIX    3   3 SER A  787  ASP A  806  1                                  20
HELIX    4   4 ALA A  816  ASN A  818  1                                   3
HELIX    5   5 LEU A  834  LEU A  837  1                                   4
HELIX    6   6 ILE A  854  TRP A  856  1                                   3
HELIX    7   7 LEU A  859  HIS A  864  1                                   6
HELIX    8   8 HIS A  869  MET A  884  1                                  16
HELIX    9   9 ALA A  896  GLU A  904  1                                   9
HELIX   10  10 ILE A  917  CYS A  926  1                                  10
HELIX   11  11 PHE A  937  ARG A  949  1                                  13
HELIX   12  12 PRO A  951  TYR A  954  1                                   4
HELIX   13  13 ASP A  960  ARG A  962  1                                   3
HELIX   14  14 ASN A  972  MET A  978  1                                   7
HELIX   15  15 ALA A  989  TYR A  992  1                                   4
SHEET    1   1 1 PHE A 688  VAL A 693  0
SHEET    2   2 1 GLY A 700  TRP A 707  0
SHEET    3   3 1 ILE A 716  LEU A 723  0
SHEET    4   4 1 GLY A 755  LEU A 758  0
SHEET    5   5 1 VAL A 762  GLN A 767  0
SHEET    6   6 1 VAL A 819  THR A 823  0
SHEET    7   7 1 HIS A 826  ILE A 829  0
ATOM      1  N   GLN A 677      12.504   5.701 -18.765  1.00  0.00           N
ATOM      2  CA  GLN A 677      11.383   5.854 -17.787  1.00  0.00           C
ATOM      3  CB  GLN A 677      11.293   4.612 -16.901  1.00  0.00           C
ATOM      4  CG  GLN A 677      10.166   4.633 -15.832  1.00  0.00           C
ATOM      5  CD  GLN A 677      10.139   3.357 -14.984  1.00  0.00           C
ATOM      6  OE1 GLN A 677       9.312   3.198 -14.088  1.00  0.00           O
ATOM      7  NE2 GLN A 677      11.061   2.411 -15.275  1.00  0.00           N
ATOM      8  C   GLN A 677      11.569   7.100 -16.921  1.00  0.00           C
ATOM      9  O   GLN A 677      12.624   7.740 -16.948  1.00  0.00           O
ATOM     10  N   ALA A 678      10.530   7.447 -16.167  1.00  0.00           N
ATOM     11  CA  ALA A 678      10.568   8.603 -15.277  1.00  0.00           C
ATOM     12  CB  ALA A 678       9.453   9.583 -15.631  1.00  0.00           C
ATOM     13  C   ALA A 678      10.375   8.070 -13.864  1.00  0.00           C
ATOM     14  O   ALA A 678      11.340   7.904 -13.115  1.00  0.00           O
ATOM     15  N   LEU A 679       9.122   7.800 -13.509  1.00  0.00           N
ATOM     16  CA  LEU A 679       8.784   7.257 -12.198  1.00  0.00           C
ATOM     17  CB  LEU A 679       8.894   5.731 -12.239  1.00  0.00           C
ATOM     18  CG  LEU A 679       7.746   5.002 -12.941  1.00  0.00           C
ATOM     19  CD1 LEU A 679       8.087   3.523 -13.082  1.00  0.00           C
ATOM     20  CD2 LEU A 679       6.450   5.193 -12.144  1.00  0.00           C
ATOM     21  C   LEU A 679       9.598   7.792 -11.018  1.00  0.00           C
ATOM     22  O   LEU A 679       9.608   7.188  -9.952  1.00  0.00           O
ATOM     23  N   LEU A 680      10.270   8.921 -11.206  1.00  0.00           N
ATOM     24  CA  LEU A 680      11.071   9.523 -10.145  1.00  0.00           C
ATOM     25  CB  LEU A 680      12.553   9.575 -10.545  1.00  0.00           C
ATOM     26  CG  LEU A 680      13.502  10.357  -9.622  1.00  0.00           C
ATOM     27  CD1 LEU A 680      13.757   9.544  -8.366  1.00  0.00           C
ATOM     28  CD2 LEU A 680      14.812  10.650 -10.334  1.00  0.00           C
ATOM     29  C   LEU A 680      10.592  10.938  -9.871  1.00  0.00           C
ATOM     30  O   LEU A 680      10.927  11.861 -10.610  1.00  0.00           O
ATOM     31  N   ARG A 681       9.809  11.121  -8.820  1.00  0.00           N
ATOM     32  CA  ARG A 681       9.343  12.460  -8.512  1.00  0.00           C
ATOM     33  CB  ARG A 681       8.316  12.437  -7.382  1.00  0.00           C
ATOM     34  CG  ARG A 681       6.994  11.797  -7.730  1.00  0.00           C
ATOM     35  CD  ARG A 681       6.273  12.544  -8.827  1.00  0.00           C
ATOM     36  NE  ARG A 681       4.830  12.418  -8.654  1.00  0.00           N
ATOM     37  CZ  ARG A 681       4.146  13.002  -7.671  1.00  0.00           C
ATOM     38  NH1 ARG A 681       4.775  13.757  -6.782  1.00  0.00           N
ATOM     39  NH2 ARG A 681       2.836  12.822  -7.562  1.00  0.00           N
ATOM     40  C   ARG A 681      10.533  13.301  -8.081  1.00  0.00           C
ATOM     41  O   ARG A 681      11.410  12.823  -7.367  1.00  0.00           O
ATOM     42  N   ILE A 682      10.567  14.548  -8.538  1.00  0.00           N
ATOM     43  CA  ILE A 682      11.628  15.485  -8.179  1.00  0.00           C
ATOM     44  CB  ILE A 682      12.122  16.278  -9.404  1.00  0.00           C
ATOM     45  CG1 ILE A 682      12.465  15.327 -10.561  1.00  0.00           C
ATOM     46  CG2 ILE A 682      13.296  17.141  -9.005  1.00  0.00           C
ATOM     47  CD1 ILE A 682      13.461  14.246 -10.228  1.00  0.00           C
ATOM     48  C   ILE A 682      10.935  16.455  -7.233  1.00  0.00           C
ATOM     49  O   ILE A 682      10.123  17.260  -7.673  1.00  0.00           O
ATOM     50  N   LEU A 683      11.240  16.385  -5.940  1.00  0.00           N
ATOM     51  CA  LEU A 683      10.571  17.255  -4.971  1.00  0.00           C
ATOM     52  CB  LEU A 683      10.261  16.494  -3.685  1.00  0.00           C
ATOM     53  CG  LEU A 683       9.828  15.033  -3.701  1.00  0.00           C
ATOM     54  CD1 LEU A 683       9.104  14.784  -2.401  1.00  0.00           C
ATOM     55  CD2 LEU A 683       8.918  14.721  -4.870  1.00  0.00           C
ATOM     56  C   LEU A 683      11.310  18.515  -4.581  1.00  0.00           C
ATOM     57  O   LEU A 683      12.539  18.563  -4.582  1.00  0.00           O
ATOM     58  N   LYS A 684      10.534  19.534  -4.232  1.00  0.00           N
ATOM     59  CA  LYS A 684      11.082  20.808  -3.795  1.00  0.00           C
ATOM     60  CB  LYS A 684      10.177  21.960  -4.239  1.00  0.00           C
ATOM     61  CG  LYS A 684      10.008  22.046  -5.746  1.00  0.00           C
ATOM     62  CD  LYS A 684       9.265  23.309  -6.186  1.00  0.00           C
ATOM     63  CE  LYS A 684       7.808  23.323  -5.734  1.00  0.00           C
ATOM     64  NZ  LYS A 684       7.066  24.434  -6.409  1.00  0.00           N
ATOM     65  C   LYS A 684      11.128  20.726  -2.277  1.00  0.00           C
ATOM     66  O   LYS A 684      10.368  19.965  -1.680  1.00  0.00           O
ATOM     67  N   GLU A 685      12.014  21.491  -1.651  1.00  0.00           N
ATOM     68  CA  GLU A 685      12.129  21.453  -0.202  1.00  0.00           C
ATOM     69  CB  GLU A 685      13.171  22.457   0.278  1.00  0.00           C
ATOM     70  CG  GLU A 685      14.582  21.898   0.343  1.00  0.00           C
ATOM     71  CD  GLU A 685      15.596  22.940   0.792  1.00  0.00           C
ATOM     72  OE1 GLU A 685      15.846  23.893   0.022  1.00  0.00           O
ATOM     73  OE2 GLU A 685      16.138  22.809   1.914  1.00  0.00           O
ATOM     74  C   GLU A 685      10.820  21.687   0.540  1.00  0.00           C
ATOM     75  O   GLU A 685      10.718  21.375   1.722  1.00  0.00           O
ATOM     76  N   THR A 686       9.815  22.227  -0.141  1.00  0.00           N
ATOM     77  CA  THR A 686       8.529  22.473   0.510  1.00  0.00           C
ATOM     78  CB  THR A 686       7.996  23.892   0.187  1.00  0.00           C
ATOM     79  OG1 THR A 686       7.811  24.024  -1.227  1.00  0.00           O
ATOM     80  CG2 THR A 686       8.984  24.956   0.664  1.00  0.00           C
ATOM     81  C   THR A 686       7.460  21.444   0.129  1.00  0.00           C
ATOM     82  O   THR A 686       6.271  21.750   0.119  1.00  0.00           O
ATOM     83  N   GLU A 687       7.887  20.226  -0.187  1.00  0.00           N
ATOM     84  CA  GLU A 687       6.962  19.160  -0.548  1.00  0.00           C
ATOM     85  CB  GLU A 687       7.117  18.787  -2.010  1.00  0.00           C
ATOM     86  CG  GLU A 687       6.863  19.918  -2.969  1.00  0.00           C
ATOM     87  CD  GLU A 687       6.741  19.420  -4.392  1.00  0.00           C
ATOM     88  OE1 GLU A 687       5.649  18.918  -4.747  1.00  0.00           O
ATOM     89  OE2 GLU A 687       7.740  19.515  -5.146  1.00  0.00           O
ATOM     90  C   GLU A 687       7.196  17.932   0.325  1.00  0.00           C
ATOM     91  O   GLU A 687       6.546  16.904   0.163  1.00  0.00           O
ATOM     92  N   PHE A 688       8.164  18.040   1.225  1.00  0.00           N
ATOM     93  CA  PHE A 688       8.446  16.982   2.175  1.00  0.00           C
ATOM     94  CB  PHE A 688       9.527  16.022   1.692  1.00  0.00           C
ATOM     95  CG  PHE A 688      10.809  16.670   1.335  1.00  0.00           C
ATOM     96  CD1 PHE A 688      10.962  17.295   0.109  1.00  0.00           C
ATOM     97  CD2 PHE A 688      11.902  16.570   2.186  1.00  0.00           C
ATOM     98  CE1 PHE A 688      12.195  17.807  -0.278  1.00  0.00           C
ATOM     99  CE2 PHE A 688      13.144  17.076   1.815  1.00  0.00           C
ATOM    100  CZ  PHE A 688      13.294  17.696   0.575  1.00  0.00           C
ATOM    101  C   PHE A 688       8.858  17.663   3.454  1.00  0.00           C
ATOM    102  O   PHE A 688       9.243  18.829   3.441  1.00  0.00           O
ATOM    103  N   LYS A 689       8.767  16.939   4.560  1.00  0.00           N
ATOM    104  CA  LYS A 689       9.060  17.516   5.861  1.00  0.00           C
ATOM    105  CB  LYS A 689       7.732  18.016   6.461  1.00  0.00           C
ATOM    106  CG  LYS A 689       7.808  19.052   7.576  1.00  0.00           C
ATOM    107  CD  LYS A 689       6.412  19.580   7.932  1.00  0.00           C
ATOM    108  CE  LYS A 689       6.461  20.694   8.988  1.00  0.00           C
ATOM    109  NZ  LYS A 689       7.105  20.284  10.282  1.00  0.00           N
ATOM    110  C   LYS A 689       9.681  16.434   6.732  1.00  0.00           C
ATOM    111  O   LYS A 689       9.172  15.310   6.783  1.00  0.00           O
ATOM    112  N   LYS A 690      10.787  16.766   7.397  1.00  0.00           N
ATOM    113  CA  LYS A 690      11.481  15.820   8.275  1.00  0.00           C
ATOM    114  CB  LYS A 690      12.982  16.084   8.258  1.00  0.00           C
ATOM    115  CG  LYS A 690      13.644  15.788   6.918  1.00  0.00           C
ATOM    116  CD  LYS A 690      15.157  15.913   7.016  1.00  0.00           C
ATOM    117  CE  LYS A 690      15.591  17.359   7.108  1.00  0.00           C
ATOM    118  NZ  LYS A 690      15.410  18.017   5.794  1.00  0.00           N
ATOM    119  C   LYS A 690      10.938  16.003   9.674  1.00  0.00           C
ATOM    120  O   LYS A 690      11.075  17.069  10.254  1.00  0.00           O
ATOM    121  N   ILE A 691      10.323  14.962  10.220  1.00  0.00           N
ATOM    122  CA  ILE A 691       9.714  15.045  11.538  1.00  0.00           C
ATOM    123  CB  ILE A 691       8.324  14.382  11.511  1.00  0.00           C
ATOM    124  CG1 ILE A 691       7.399  15.216  10.620  1.00  0.00           C
ATOM    125  CG2 ILE A 691       7.747  14.254  12.913  1.00  0.00           C
ATOM    126  CD1 ILE A 691       6.073  14.554  10.341  1.00  0.00           C
ATOM    127  C   ILE A 691      10.568  14.450  12.640  1.00  0.00           C
ATOM    128  O   ILE A 691      10.994  15.170  13.540  1.00  0.00           O
ATOM    129  N   LYS A 692      10.822  13.147  12.589  1.00  0.00           N
ATOM    130  CA  LYS A 692      11.650  12.528  13.621  1.00  0.00           C
ATOM    131  CB  LYS A 692      10.800  11.671  14.586  1.00  0.00           C
ATOM    132  CG  LYS A 692      10.185  12.523  15.732  1.00  0.00           C
ATOM    133  CD  LYS A 692       9.460  11.717  16.816  1.00  0.00           C
ATOM    134  CE  LYS A 692       8.692  12.657  17.758  1.00  0.00           C
ATOM    135  NZ  LYS A 692       7.672  11.984  18.649  1.00  0.00           N
ATOM    136  C   LYS A 692      12.808  11.722  13.056  1.00  0.00           C
ATOM    137  O   LYS A 692      12.672  11.017  12.063  1.00  0.00           O
ATOM    138  N   VAL A 693      13.963  11.871  13.693  1.00  0.00           N
ATOM    139  CA  VAL A 693      15.165  11.174  13.286  1.00  0.00           C
ATOM    140  CB  VAL A 693      16.370  11.695  14.061  1.00  0.00           C
ATOM    141  CG1 VAL A 693      17.610  10.984  13.622  1.00  0.00           C
ATOM    142  CG2 VAL A 693      16.518  13.175  13.840  1.00  0.00           C
ATOM    143  C   VAL A 693      15.004   9.701  13.587  1.00  0.00           C
ATOM    144  O   VAL A 693      14.951   9.315  14.750  1.00  0.00           O
ATOM    145  N   LEU A 694      14.906   8.874  12.551  1.00  0.00           N
ATOM    146  CA  LEU A 694      14.772   7.439  12.769  1.00  0.00           C
ATOM    147  CB  LEU A 694      14.584   6.694  11.452  1.00  0.00           C
ATOM    148  CG  LEU A 694      13.135   6.464  11.038  1.00  0.00           C
ATOM    149  CD1 LEU A 694      13.074   5.769   9.686  1.00  0.00           C
ATOM    150  CD2 LEU A 694      12.455   5.631  12.099  1.00  0.00           C
ATOM    151  C   LEU A 694      16.058   6.978  13.413  1.00  0.00           C
ATOM    152  O   LEU A 694      16.068   6.497  14.552  1.00  0.00           O
ATOM    153  N   GLY A 695      17.143   7.141  12.667  1.00  0.00           N
ATOM    154  CA  GLY A 695      18.448   6.757  13.150  1.00  0.00           C
ATOM    155  C   GLY A 695      19.494   7.327  12.224  1.00  0.00           C
ATOM    156  O   GLY A 695      19.233   7.541  11.039  1.00  0.00           O
ATOM    157  N   SER A 696      20.681   7.581  12.759  1.00  0.00           N
ATOM    158  CA  SER A 696      21.766   8.128  11.957  1.00  0.00           C
ATOM    159  CB  SER A 696      22.610   9.089  12.780  1.00  0.00           C
ATOM    160  OG  SER A 696      23.793   9.398  12.073  1.00  0.00           O
ATOM    161  C   SER A 696      22.679   7.057  11.371  1.00  0.00           C
ATOM    162  O   SER A 696      22.981   6.047  12.014  1.00  0.00           O
ATOM    163  N   GLY A 697      23.120   7.299  10.139  1.00  0.00           N
ATOM    164  CA  GLY A 697      23.999   6.370   9.454  1.00  0.00           C
ATOM    165  C   GLY A 697      25.414   6.908   9.335  1.00  0.00           C
ATOM    166  O   GLY A 697      25.752   7.959   9.898  1.00  0.00           O
ATOM    167  N   ALA A 698      26.237   6.185   8.583  1.00  0.00           N
ATOM    168  CA  ALA A 698      27.630   6.548   8.386  1.00  0.00           C
ATOM    169  CB  ALA A 698      28.358   5.400   7.675  1.00  0.00           C
ATOM    170  C   ALA A 698      27.824   7.861   7.622  1.00  0.00           C
ATOM    171  O   ALA A 698      28.641   8.696   8.020  1.00  0.00           O
ATOM    172  N   PHE A 699      27.081   8.049   6.533  1.00  0.00           N
ATOM    173  CA  PHE A 699      27.213   9.270   5.740  1.00  0.00           C
ATOM    174  CB  PHE A 699      27.625   8.943   4.301  1.00  0.00           C
ATOM    175  CG  PHE A 699      28.955   8.268   4.181  1.00  0.00           C
ATOM    176  CD1 PHE A 699      29.087   6.905   4.432  1.00  0.00           C
ATOM    177  CD2 PHE A 699      30.078   9.000   3.805  1.00  0.00           C
ATOM    178  CE1 PHE A 699      30.316   6.280   4.308  1.00  0.00           C
ATOM    179  CE2 PHE A 699      31.312   8.391   3.677  1.00  0.00           C
ATOM    180  CZ  PHE A 699      31.433   7.025   3.928  1.00  0.00           C
ATOM    181  C   PHE A 699      25.946  10.115   5.676  1.00  0.00           C
ATOM    182  O   PHE A 699      25.761  10.879   4.729  1.00  0.00           O
ATOM    183  N   GLY A 700      25.064   9.990   6.655  1.00  0.00           N
ATOM    184  CA  GLY A 700      23.861  10.787   6.585  1.00  0.00           C
ATOM    185  C   GLY A 700      22.865  10.474   7.670  1.00  0.00           C
ATOM    186  O   GLY A 700      23.198   9.825   8.655  1.00  0.00           O
ATOM    187  N   THR A 701      21.635  10.933   7.484  1.00  0.00           N
ATOM    188  CA  THR A 701      20.596  10.706   8.464  1.00  0.00           C
ATOM    189  CB  THR A 701      20.341  11.972   9.270  1.00  0.00           C
ATOM    190  OG1 THR A 701      21.587  12.451   9.779  1.00  0.00           O
ATOM    191  CG2 THR A 701      19.378  11.694  10.430  1.00  0.00           C
ATOM    192  C   THR A 701      19.299  10.302   7.803  1.00  0.00           C
ATOM    193  O   THR A 701      18.974  10.774   6.714  1.00  0.00           O
ATOM    194  N   VAL A 702      18.568   9.412   8.464  1.00  0.00           N
ATOM    195  CA  VAL A 702      17.285   8.980   7.949  1.00  0.00           C
ATOM    196  CB  VAL A 702      17.093   7.466   8.046  1.00  0.00           C
ATOM    197  CG1 VAL A 702      15.673   7.102   7.621  1.00  0.00           C
ATOM    198  CG2 VAL A 702      18.087   6.760   7.136  1.00  0.00           C
ATOM    199  C   VAL A 702      16.233   9.658   8.800  1.00  0.00           C
ATOM    200  O   VAL A 702      16.490  10.016   9.951  1.00  0.00           O
ATOM    201  N   TYR A 703      15.048   9.843   8.232  1.00  0.00           N
ATOM    202  CA  TYR A 703      13.971  10.498   8.948  1.00  0.00           C
ATOM    203  CB  TYR A 703      13.908  11.984   8.596  1.00  0.00           C
ATOM    204  CG  TYR A 703      15.127  12.791   8.944  1.00  0.00           C
ATOM    205  CD1 TYR A 703      16.235  12.842   8.091  1.00  0.00           C
ATOM    206  CD2 TYR A 703      15.150  13.565  10.094  1.00  0.00           C
ATOM    207  CE1 TYR A 703      17.324  13.663   8.379  1.00  0.00           C
ATOM    208  CE2 TYR A 703      16.227  14.373  10.391  1.00  0.00           C
ATOM    209  CZ  TYR A 703      17.304  14.423   9.530  1.00  0.00           C
ATOM    210  OH  TYR A 703      18.340  15.262   9.830  1.00  0.00           O
ATOM    211  C   TYR A 703      12.609   9.914   8.654  1.00  0.00           C
ATOM    212  O   TYR A 703      12.364   9.376   7.562  1.00  0.00           O
ATOM    213  N   LYS A 704      11.746  10.058   9.664  1.00  0.00           N
ATOM    214  CA  LYS A 704      10.338   9.669   9.674  1.00  0.00           C
ATOM    215  CB  LYS A 704       9.901   9.448  11.133  1.00  0.00           C
ATOM    216  CG  LYS A 704       8.865   8.368  11.459  1.00  0.00           C
ATOM    217  CD  LYS A 704       9.513   6.986  11.604  1.00  0.00           C
ATOM    218  CE  LYS A 704       8.844   6.081  12.669  1.00  0.00           C
ATOM    219  NZ  LYS A 704       9.192   4.611  12.458  1.00  0.00           N
ATOM    220  C   LYS A 704       9.860  11.057   9.209  1.00  0.00           C
ATOM    221  O   LYS A 704      10.189  12.053   9.855  1.00  0.00           O
ATOM    222  N   GLY A 705       9.139  11.143   8.097  1.00  0.00           N
ATOM    223  CA  GLY A 705       8.688  12.445   7.625  1.00  0.00           C
ATOM    224  C   GLY A 705       7.385  12.407   6.837  1.00  0.00           C
ATOM    225  O   GLY A 705       6.624  11.450   6.914  1.00  0.00           O
ATOM    226  N   LEU A 706       7.114  13.450   6.071  1.00  0.00           N
ATOM    227  CA  LEU A 706       5.887  13.489   5.286  1.00  0.00           C
ATOM    228  CB  LEU A 706       4.805  14.324   6.003  1.00  0.00           C
ATOM    229  CG  LEU A 706       4.022  13.711   7.166  1.00  0.00           C
ATOM    230  CD1 LEU A 706       3.130  14.760   7.784  1.00  0.00           C
ATOM    231  CD2 LEU A 706       3.195  12.535   6.686  1.00  0.00           C
ATOM    232  C   LEU A 706       6.091  14.040   3.877  1.00  0.00           C
ATOM    233  O   LEU A 706       6.760  15.047   3.679  1.00  0.00           O
ATOM    234  N   TRP A 707       5.505  13.365   2.902  1.00  0.00           N
ATOM    235  CA  TRP A 707       5.573  13.807   1.523  1.00  0.00           C
ATOM    236  CB  TRP A 707       5.632  12.594   0.599  1.00  0.00           C
ATOM    237  CG  TRP A 707       5.757  12.938  -0.844  1.00  0.00           C
ATOM    238  CD2 TRP A 707       5.774  12.019  -1.935  1.00  0.00           C
ATOM    239  CD1 TRP A 707       5.909  14.183  -1.385  1.00  0.00           C
ATOM    240  NE1 TRP A 707       6.024  14.094  -2.749  1.00  0.00           N
ATOM    241  CE2 TRP A 707       5.945  12.776  -3.115  1.00  0.00           C
ATOM    242  CE3 TRP A 707       5.664  10.628  -2.031  1.00  0.00           C
ATOM    243  CZ2 TRP A 707       6.009  12.184  -4.382  1.00  0.00           C
ATOM    244  CZ3 TRP A 707       5.727  10.039  -3.286  1.00  0.00           C
ATOM    245  CH2 TRP A 707       5.899  10.817  -4.447  1.00  0.00           C
ATOM    246  C   TRP A 707       4.277  14.594   1.305  1.00  0.00           C
ATOM    247  O   TRP A 707       3.186  14.076   1.533  1.00  0.00           O
ATOM    248  N   ILE A 708       4.399  15.843   0.870  1.00  0.00           N
ATOM    249  CA  ILE A 708       3.235  16.710   0.666  1.00  0.00           C
ATOM    250  CB  ILE A 708       3.287  17.900   1.663  1.00  0.00           C
ATOM    251  CG1 ILE A 708       3.659  17.377   3.058  1.00  0.00           C
ATOM    252  CG2 ILE A 708       1.947  18.633   1.692  1.00  0.00           C
ATOM    253  CD1 ILE A 708       3.988  18.453   4.063  1.00  0.00           C
ATOM    254  C   ILE A 708       3.159  17.266  -0.762  1.00  0.00           C
ATOM    255  O   ILE A 708       3.503  18.425  -1.004  1.00  0.00           O
ATOM    256  N   PRO A 709       2.692  16.447  -1.723  1.00  0.00           N
ATOM    257  CA  PRO A 709       2.573  16.856  -3.128  1.00  0.00           C
ATOM    258  CD  PRO A 709       2.182  15.077  -1.540  1.00  0.00           C
ATOM    259  CB  PRO A 709       1.705  15.759  -3.723  1.00  0.00           C
ATOM    260  CG  PRO A 709       2.148  14.555  -2.959  1.00  0.00           C
ATOM    261  C   PRO A 709       1.968  18.245  -3.315  1.00  0.00           C
ATOM    262  O   PRO A 709       0.838  18.496  -2.893  1.00  0.00           O
ATOM    263  N   GLU A 710       2.733  19.140  -3.941  1.00  0.00           N
ATOM    264  CA  GLU A 710       2.294  20.513  -4.194  1.00  0.00           C
ATOM    265  CB  GLU A 710       3.412  21.322  -4.873  1.00  0.00           C
ATOM    266  CG  GLU A 710       3.078  22.809  -5.065  1.00  0.00           C
ATOM    267  CD  GLU A 710       4.206  23.617  -5.720  1.00  0.00           C
ATOM    268  OE1 GLU A 710       4.488  23.389  -6.919  1.00  0.00           O
ATOM    269  OE2 GLU A 710       4.809  24.482  -5.036  1.00  0.00           O
ATOM    270  C   GLU A 710       1.050  20.538  -5.078  1.00  0.00           C
ATOM    271  O   GLU A 710       0.973  19.816  -6.075  1.00  0.00           O
ATOM    272  N   GLY A 711       0.079  21.368  -4.704  1.00  0.00           N
ATOM    273  CA  GLY A 711      -1.140  21.476  -5.484  1.00  0.00           C
ATOM    274  C   GLY A 711      -2.124  20.347  -5.250  1.00  0.00           C
ATOM    275  O   GLY A 711      -2.734  19.835  -6.194  1.00  0.00           O
ATOM    276  N   GLU A 712      -2.279  19.963  -3.986  1.00  0.00           N
ATOM    277  CA  GLU A 712      -3.192  18.895  -3.596  1.00  0.00           C
ATOM    278  CB  GLU A 712      -2.878  17.614  -4.375  1.00  0.00           C
ATOM    279  CG  GLU A 712      -1.435  17.163  -4.301  1.00  0.00           C
ATOM    280  CD  GLU A 712      -1.116  16.083  -5.318  1.00  0.00           C
ATOM    281  OE1 GLU A 712      -1.835  15.060  -5.345  1.00  0.00           O
ATOM    282  OE2 GLU A 712      -0.144  16.256  -6.087  1.00  0.00           O
ATOM    283  C   GLU A 712      -3.078  18.651  -2.098  1.00  0.00           C
ATOM    284  O   GLU A 712      -1.982  18.678  -1.533  1.00  0.00           O
ATOM    285  N   LYS A 713      -4.217  18.416  -1.457  1.00  0.00           N
ATOM    286  CA  LYS A 713      -4.255  18.197  -0.019  1.00  0.00           C
ATOM    287  CB  LYS A 713      -5.594  18.676   0.532  1.00  0.00           C
ATOM    288  CG  LYS A 713      -5.791  18.511   2.054  1.00  0.00           C
ATOM    289  CD  LYS A 713      -7.160  19.012   2.548  1.00  0.00           C
ATOM    290  CE  LYS A 713      -7.333  18.837   4.064  1.00  0.00           C
ATOM    291  NZ  LYS A 713      -8.642  19.325   4.488  1.00  0.00           N
ATOM    292  C   LYS A 713      -4.008  16.748   0.394  1.00  0.00           C
ATOM    293  O   LYS A 713      -4.944  16.022   0.724  1.00  0.00           O
ATOM    294  N   VAL A 714      -2.746  16.331   0.380  1.00  0.00           N
ATOM    295  CA  VAL A 714      -2.388  14.966   0.773  1.00  0.00           C
ATOM    296  CB  VAL A 714      -2.339  14.008  -0.439  1.00  0.00           C
ATOM    297  CG1 VAL A 714      -1.978  12.610   0.028  1.00  0.00           C
ATOM    298  CG2 VAL A 714      -3.674  13.993  -1.143  1.00  0.00           C
ATOM    299  C   VAL A 714      -1.029  14.922   1.473  1.00  0.00           C
ATOM    300  O   VAL A 714      -0.078  15.586   1.063  1.00  0.00           O
ATOM    301  N   LYS A 715      -0.959  14.132   2.537  1.00  0.00           N
ATOM    302  CA  LYS A 715       0.255  13.976   3.313  1.00  0.00           C
ATOM    303  CB  LYS A 715       0.050  14.569   4.699  1.00  0.00           C
ATOM    304  CG  LYS A 715      -0.350  16.021   4.672  1.00  0.00           C
ATOM    305  CD  LYS A 715      -0.498  16.546   6.067  1.00  0.00           C
ATOM    306  CE  LYS A 715      -0.895  18.010   6.070  1.00  0.00           C
ATOM    307  NZ  LYS A 715       0.020  18.800   5.206  1.00  0.00           N
ATOM    308  C   LYS A 715       0.539  12.490   3.415  1.00  0.00           C
ATOM    309  O   LYS A 715      -0.271  11.736   3.953  1.00  0.00           O
ATOM    310  N   ILE A 716       1.690  12.077   2.892  1.00  0.00           N
ATOM    311  CA  ILE A 716       2.095  10.676   2.891  1.00  0.00           C
ATOM    312  CB  ILE A 716       2.509  10.225   1.480  1.00  0.00           C
ATOM    313  CG1 ILE A 716       1.473  10.661   0.451  1.00  0.00           C
ATOM    314  CG2 ILE A 716       2.717   8.717   1.453  1.00  0.00           C
ATOM    315  CD1 ILE A 716       1.969  10.516  -0.976  1.00  0.00           C
ATOM    316  C   ILE A 716       3.323  10.424   3.770  1.00  0.00           C
ATOM    317  O   ILE A 716       4.356  11.059   3.576  1.00  0.00           O
ATOM    318  N   PRO A 717       3.230   9.493   4.741  1.00  0.00           N
ATOM    319  CA  PRO A 717       4.378   9.196   5.603  1.00  0.00           C
ATOM    320  CD  PRO A 717       2.014   8.848   5.268  1.00  0.00           C
ATOM    321  CB  PRO A 717       3.814   8.176   6.587  1.00  0.00           C
ATOM    322  CG  PRO A 717       2.398   8.578   6.701  1.00  0.00           C
ATOM    323  C   PRO A 717       5.467   8.578   4.727  1.00  0.00           C
ATOM    324  O   PRO A 717       5.168   7.749   3.874  1.00  0.00           O
ATOM    325  N   VAL A 718       6.715   8.991   4.927  1.00  0.00           N
ATOM    326  CA  VAL A 718       7.850   8.467   4.161  1.00  0.00           C
ATOM    327  CB  VAL A 718       8.166   9.302   2.885  1.00  0.00           C
ATOM    328  CG1 VAL A 718       7.012   9.249   1.913  1.00  0.00           C
ATOM    329  CG2 VAL A 718       8.501  10.744   3.272  1.00  0.00           C
ATOM    330  C   VAL A 718       9.117   8.501   5.007  1.00  0.00           C
ATOM    331  O   VAL A 718       9.129   9.032   6.118  1.00  0.00           O
ATOM    332  N   ALA A 719      10.181   7.931   4.457  1.00  0.00           N
ATOM    333  CA  ALA A 719      11.479   7.904   5.108  1.00  0.00           C
ATOM    334  CB  ALA A 719      12.027   6.492   5.128  1.00  0.00           C
ATOM    335  C   ALA A 719      12.362   8.799   4.246  1.00  0.00           C
ATOM    336  O   ALA A 719      12.407   8.643   3.024  1.00  0.00           O
ATOM    337  N   ILE A 720      13.045   9.742   4.886  1.00  0.00           N
ATOM    338  CA  ILE A 720      13.907  10.674   4.173  1.00  0.00           C
ATOM    339  CB  ILE A 720      13.461  12.140   4.450  1.00  0.00           C
ATOM    340  CG1 ILE A 720      11.945  12.251   4.259  1.00  0.00           C
ATOM    341  CG2 ILE A 720      14.140  13.102   3.486  1.00  0.00           C
ATOM    342  CD1 ILE A 720      11.356  13.487   4.827  1.00  0.00           C
ATOM    343  C   ILE A 720      15.369  10.476   4.561  1.00  0.00           C
ATOM    344  O   ILE A 720      15.792  10.739   5.686  1.00  0.00           O
ATOM    345  N   LYS A 721      16.137   9.981   3.608  1.00  0.00           N
ATOM    346  CA  LYS A 721      17.542   9.750   3.824  1.00  0.00           C
ATOM    347  CB  LYS A 721      17.968   8.473   3.109  1.00  0.00           C
ATOM    348  CG  LYS A 721      19.371   8.023   3.431  1.00  0.00           C
ATOM    349  CD  LYS A 721      19.523   6.532   3.173  1.00  0.00           C
ATOM    350  CE  LYS A 721      20.802   5.997   3.794  1.00  0.00           C
ATOM    351  NZ  LYS A 721      20.953   4.544   3.548  1.00  0.00           N
ATOM    352  C   LYS A 721      18.288  10.947   3.260  1.00  0.00           C
ATOM    353  O   LYS A 721      18.221  11.218   2.061  1.00  0.00           O
ATOM    354  N   GLU A 722      18.974  11.680   4.130  1.00  0.00           N
ATOM    355  CA  GLU A 722      19.737  12.825   3.680  1.00  0.00           C
ATOM    356  CB  GLU A 722      19.427  14.072   4.506  1.00  0.00           C
ATOM    357  CG  GLU A 722      20.173  15.296   3.975  1.00  0.00           C
ATOM    358  CD  GLU A 722      19.813  16.586   4.683  1.00  0.00           C
ATOM    359  OE1 GLU A 722      19.746  16.594   5.937  1.00  0.00           O
ATOM    360  OE2 GLU A 722      19.609  17.596   3.972  1.00  0.00           O
ATOM    361  C   GLU A 722      21.218  12.523   3.784  1.00  0.00           C
ATOM    362  O   GLU A 722      21.712  12.178   4.853  1.00  0.00           O
ATOM    363  N   LEU A 723      21.926  12.642   2.668  1.00  0.00           N
ATOM    364  CA  LEU A 723      23.355  12.391   2.673  1.00  0.00           C
ATOM    365  CB  LEU A 723      23.832  11.958   1.292  1.00  0.00           C
ATOM    366  CG  LEU A 723      23.247  10.683   0.689  1.00  0.00           C
ATOM    367  CD1 LEU A 723      23.994  10.391  -0.615  1.00  0.00           C
ATOM    368  CD2 LEU A 723      23.380   9.523   1.649  1.00  0.00           C
ATOM    369  C   LEU A 723      24.075  13.664   3.085  1.00  0.00           C
ATOM    370  O   LEU A 723      23.648  14.766   2.746  1.00  0.00           O
ATOM    371  N   ARG A 724      25.168  13.506   3.825  1.00  0.00           N
ATOM    372  CA  ARG A 724      25.942  14.649   4.279  1.00  0.00           C
ATOM    373  CB  ARG A 724      27.066  14.189   5.201  1.00  0.00           C
ATOM    374  CG  ARG A 724      27.468  15.224   6.231  1.00  0.00           C
ATOM    375  CD  ARG A 724      28.581  14.703   7.113  1.00  0.00           C
ATOM    376  NE  ARG A 724      28.292  13.362   7.617  1.00  0.00           N
ATOM    377  CZ  ARG A 724      29.068  12.301   7.391  1.00  0.00           C
ATOM    378  NH1 ARG A 724      30.177  12.430   6.669  1.00  0.00           N
ATOM    379  NH2 ARG A 724      28.745  11.112   7.887  1.00  0.00           N
ATOM    380  C   ARG A 724      26.521  15.319   3.050  1.00  0.00           C
ATOM    381  O   ARG A 724      26.789  14.665   2.058  1.00  0.00           O
ATOM    382  N   GLU A 725      26.703  16.629   3.116  1.00  0.00           N
ATOM    383  CA  GLU A 725      27.243  17.386   1.993  1.00  0.00           C
ATOM    384  CB  GLU A 725      27.100  18.883   2.309  1.00  0.00           C
ATOM    385  CG  GLU A 725      27.861  19.833   1.407  1.00  0.00           C
ATOM    386  CD  GLU A 725      27.304  21.251   1.441  1.00  0.00           C
ATOM    387  OE1 GLU A 725      26.889  21.729   2.522  1.00  0.00           O
ATOM    388  OE2 GLU A 725      27.293  21.895   0.376  1.00  0.00           O
ATOM    389  C   GLU A 725      28.695  17.007   1.632  1.00  0.00           C
ATOM    390  O   GLU A 725      29.496  16.637   2.493  1.00  0.00           O
ATOM    391  N   ALA A 726      29.017  17.091   0.343  1.00  0.00           N
ATOM    392  CA  ALA A 726      30.347  16.758  -0.159  1.00  0.00           C
ATOM    393  CB  ALA A 726      31.387  17.683   0.450  1.00  0.00           C
ATOM    394  C   ALA A 726      30.677  15.309   0.173  1.00  0.00           C
ATOM    395  O   ALA A 726      31.842  14.906   0.173  1.00  0.00           O
ATOM    396  N   THR A 727      29.635  14.528   0.442  1.00  0.00           N
ATOM    397  CA  THR A 727      29.781  13.119   0.796  1.00  0.00           C
ATOM    398  CB  THR A 727      28.621  12.660   1.680  1.00  0.00           C
ATOM    399  OG1 THR A 727      29.072  11.609   2.538  1.00  0.00           O
ATOM    400  CG2 THR A 727      27.447  12.164   0.823  1.00  0.00           C
ATOM    401  C   THR A 727      29.826  12.226  -0.434  1.00  0.00           C
ATOM    402  O   THR A 727      30.253  11.074  -0.359  1.00  0.00           O
ATOM    403  N   SER A 728      29.366  12.765  -1.558  1.00  0.00           N
ATOM    404  CA  SER A 728      29.355  12.040  -2.820  1.00  0.00           C
ATOM    405  CB  SER A 728      27.960  12.066  -3.449  1.00  0.00           C
ATOM    406  OG  SER A 728      28.046  11.936  -4.861  1.00  0.00           O
ATOM    407  C   SER A 728      30.327  12.694  -3.776  1.00  0.00           C
ATOM    408  O   SER A 728      30.300  13.912  -3.963  1.00  0.00           O
ATOM    409  N   PRO A 729      31.199  11.892  -4.402  1.00  0.00           N
ATOM    410  CA  PRO A 729      32.190  12.397  -5.355  1.00  0.00           C
ATOM    411  CD  PRO A 729      31.363  10.440  -4.215  1.00  0.00           C
ATOM    412  CB  PRO A 729      33.189  11.252  -5.423  1.00  0.00           C
ATOM    413  CG  PRO A 729      32.299  10.072  -5.352  1.00  0.00           C
ATOM    414  C   PRO A 729      31.572  12.698  -6.729  1.00  0.00           C
ATOM    415  O   PRO A 729      32.273  12.693  -7.748  1.00  0.00           O
ATOM    416  N   LYS A 730      30.269  12.969  -6.768  1.00  0.00           N
ATOM    417  CA  LYS A 730      29.621  13.227  -8.056  1.00  0.00           C
ATOM    418  CB  LYS A 730      28.733  12.034  -8.433  1.00  0.00           C
ATOM    419  CG  LYS A 730      29.462  10.706  -8.406  1.00  0.00           C
ATOM    420  CD  LYS A 730      28.529   9.593  -8.726  1.00  0.00           C
ATOM    421  CE  LYS A 730      29.271   8.288  -8.767  1.00  0.00           C
ATOM    422  NZ  LYS A 730      28.416   7.223  -9.359  1.00  0.00           N
ATOM    423  C   LYS A 730      28.805  14.510  -8.149  1.00  0.00           C
ATOM    424  O   LYS A 730      28.258  14.993  -7.159  1.00  0.00           O
ATOM    425  N   ALA A 731      28.730  15.062  -9.353  1.00  0.00           N
ATOM    426  CA  ALA A 731      27.963  16.278  -9.558  1.00  0.00           C
ATOM    427  CB  ALA A 731      28.430  16.985 -10.828  1.00  0.00           C
ATOM    428  C   ALA A 731      26.489  15.880  -9.668  1.00  0.00           C
ATOM    429  O   ALA A 731      26.177  14.711  -9.908  1.00  0.00           O
ATOM    430  N   ASN A 732      25.594  16.850  -9.507  1.00  0.00           N
ATOM    431  CA  ASN A 732      24.160  16.587  -9.567  1.00  0.00           C
ATOM    432  CB  ASN A 732      23.371  17.880  -9.352  1.00  0.00           C
ATOM    433  CG  ASN A 732      23.432  18.370  -7.920  1.00  0.00           C
ATOM    434  OD1 ASN A 732      23.241  17.601  -6.972  1.00  0.00           O
ATOM    435  ND2 ASN A 732      23.684  19.659  -7.753  1.00  0.00           N
ATOM    436  C   ASN A 732      23.636  15.881 -10.819  1.00  0.00           C
ATOM    437  O   ASN A 732      22.748  15.038 -10.718  1.00  0.00           O
ATOM    438  N   LYS A 733      24.164  16.212 -11.992  1.00  0.00           N
ATOM    439  CA  LYS A 733      23.690  15.564 -13.211  1.00  0.00           C
ATOM    440  CB  LYS A 733      24.416  16.113 -14.440  1.00  0.00           C
ATOM    441  CG  LYS A 733      23.998  15.502 -15.794  1.00  0.00           C
ATOM    442  CD  LYS A 733      24.764  16.095 -16.992  1.00  0.00           C
ATOM    443  CE  LYS A 733      24.332  15.472 -18.326  1.00  0.00           C
ATOM    444  NZ  LYS A 733      25.082  16.063 -19.432  1.00  0.00           N
ATOM    445  C   LYS A 733      23.899  14.060 -13.117  1.00  0.00           C
ATOM    446  O   LYS A 733      23.003  13.281 -13.442  1.00  0.00           O
ATOM    447  N   GLU A 734      25.078  13.650 -12.665  1.00  0.00           N
ATOM    448  CA  GLU A 734      25.366  12.229 -12.551  1.00  0.00           C
ATOM    449  CB  GLU A 734      26.852  12.021 -12.249  1.00  0.00           C
ATOM    450  CG  GLU A 734      27.388  10.651 -12.644  1.00  0.00           C
ATOM    451  CD  GLU A 734      28.906  10.627 -12.782  1.00  0.00           C
ATOM    452  OE1 GLU A 734      29.560  11.662 -12.516  1.00  0.00           O
ATOM    453  OE2 GLU A 734      29.449   9.564 -13.165  1.00  0.00           O
ATOM    454  C   GLU A 734      24.485  11.607 -11.464  1.00  0.00           C
ATOM    455  O   GLU A 734      23.931  10.524 -11.660  1.00  0.00           O
ATOM    456  N   ILE A 735      24.352  12.301 -10.331  1.00  0.00           N
ATOM    457  CA  ILE A 735      23.519  11.854  -9.205  1.00  0.00           C
ATOM    458  CB  ILE A 735      23.338  12.981  -8.160  1.00  0.00           C
ATOM    459  CG1 ILE A 735      24.689  13.391  -7.572  1.00  0.00           C
ATOM    460  CG2 ILE A 735      22.357  12.532  -7.073  1.00  0.00           C
ATOM    461  CD1 ILE A 735      25.205  12.480  -6.507  1.00  0.00           C
ATOM    462  C   ILE A 735      22.115  11.481  -9.692  1.00  0.00           C
ATOM    463  O   ILE A 735      21.675  10.332  -9.589  1.00  0.00           O
ATOM    464  N   LEU A 736      21.420  12.487 -10.213  1.00  0.00           N
ATOM    465  CA  LEU A 736      20.063  12.341 -10.726  1.00  0.00           C
ATOM    466  CB  LEU A 736      19.612  13.656 -11.371  1.00  0.00           C
ATOM    467  CG  LEU A 736      18.237  13.679 -12.036  1.00  0.00           C
ATOM    468  CD1 LEU A 736      17.166  13.445 -10.992  1.00  0.00           C
ATOM    469  CD2 LEU A 736      18.028  15.013 -12.713  1.00  0.00           C
ATOM    470  C   LEU A 736      19.927  11.198 -11.727  1.00  0.00           C
ATOM    471  O   LEU A 736      18.873  10.580 -11.823  1.00  0.00           O
ATOM    472  N   ASP A 737      20.984  10.922 -12.484  1.00  0.00           N
ATOM    473  CA  ASP A 737      20.921   9.831 -13.446  1.00  0.00           C
ATOM    474  CB  ASP A 737      22.238   9.671 -14.209  1.00  0.00           C
ATOM    475  CG  ASP A 737      22.573  10.867 -15.071  1.00  0.00           C
ATOM    476  OD1 ASP A 737      21.666  11.380 -15.771  1.00  0.00           O
ATOM    477  OD2 ASP A 737      23.757  11.281 -15.058  1.00  0.00           O
ATOM    478  C   ASP A 737      20.673   8.558 -12.665  1.00  0.00           C
ATOM    479  O   ASP A 737      19.690   7.860 -12.874  1.00  0.00           O
ATOM    480  N   GLU A 738      21.583   8.278 -11.746  1.00  0.00           N
ATOM    481  CA  GLU A 738      21.517   7.086 -10.927  1.00  0.00           C
ATOM    482  CB  GLU A 738      22.717   7.092  -9.983  1.00  0.00           C
ATOM    483  CG  GLU A 738      23.901   7.832 -10.599  1.00  0.00           C
ATOM    484  CD  GLU A 738      25.252   7.397 -10.061  1.00  0.00           C
ATOM    485  OE1 GLU A 738      25.667   6.248 -10.343  1.00  0.00           O
ATOM    486  OE2 GLU A 738      25.902   8.211  -9.367  1.00  0.00           O
ATOM    487  C   GLU A 738      20.200   6.970 -10.159  1.00  0.00           C
ATOM    488  O   GLU A 738      19.710   5.866  -9.907  1.00  0.00           O
ATOM    489  N   ALA A 739      19.618   8.102  -9.790  1.00  0.00           N
ATOM    490  CA  ALA A 739      18.368   8.057  -9.063  1.00  0.00           C
ATOM    491  CB  ALA A 739      18.020   9.435  -8.535  1.00  0.00           C
ATOM    492  C   ALA A 739      17.244   7.520  -9.957  1.00  0.00           C
ATOM    493  O   ALA A 739      16.302   6.898  -9.459  1.00  0.00           O
ATOM    494  N   TYR A 740      17.336   7.758 -11.270  1.00  0.00           N
ATOM    495  CA  TYR A 740      16.321   7.265 -12.204  1.00  0.00           C
ATOM    496  CB  TYR A 740      16.568   7.775 -13.630  1.00  0.00           C
ATOM    497  CG  TYR A 740      16.158   9.215 -13.863  1.00  0.00           C
ATOM    498  CD1 TYR A 740      14.871   9.655 -13.543  1.00  0.00           C
ATOM    499  CD2 TYR A 740      17.066  10.146 -14.384  1.00  0.00           C
ATOM    500  CE1 TYR A 740      14.496  10.983 -13.727  1.00  0.00           C
ATOM    501  CE2 TYR A 740      16.704  11.478 -14.572  1.00  0.00           C
ATOM    502  CZ  TYR A 740      15.415  11.891 -14.236  1.00  0.00           C
ATOM    503  OH  TYR A 740      15.061  13.220 -14.371  1.00  0.00           O
ATOM    504  C   TYR A 740      16.343   5.746 -12.208  1.00  0.00           C
ATOM    505  O   TYR A 740      15.293   5.103 -12.124  1.00  0.00           O
ATOM    506  N   VAL A 741      17.534   5.161 -12.308  1.00  0.00           N
ATOM    507  CA  VAL A 741      17.628   3.706 -12.289  1.00  0.00           C
ATOM    508  CB  VAL A 741      19.074   3.198 -12.608  1.00  0.00           C
ATOM    509  CG1 VAL A 741      20.099   4.134 -12.049  1.00  0.00           C
ATOM    510  CG2 VAL A 741      19.280   1.808 -12.034  1.00  0.00           C
ATOM    511  C   VAL A 741      17.169   3.192 -10.929  1.00  0.00           C
ATOM    512  O   VAL A 741      16.590   2.115 -10.839  1.00  0.00           O
ATOM    513  N   MET A 742      17.420   3.972  -9.877  1.00  0.00           N
ATOM    514  CA  MET A 742      17.015   3.600  -8.524  1.00  0.00           C
ATOM    515  CB  MET A 742      17.556   4.597  -7.492  1.00  0.00           C
ATOM    516  CG  MET A 742      18.964   4.264  -7.008  1.00  0.00           C
ATOM    517  SD  MET A 742      19.878   5.640  -6.254  1.00  0.00           S
ATOM    518  CE  MET A 742      19.451   5.425  -4.563  1.00  0.00           C
ATOM    519  C   MET A 742      15.509   3.598  -8.475  1.00  0.00           C
ATOM    520  O   MET A 742      14.895   2.661  -7.964  1.00  0.00           O
ATOM    521  N   ALA A 743      14.918   4.651  -9.025  1.00  0.00           N
ATOM    522  CA  ALA A 743      13.471   4.791  -9.047  1.00  0.00           C
ATOM    523  CB  ALA A 743      13.099   6.236  -9.302  1.00  0.00           C
ATOM    524  C   ALA A 743      12.828   3.897 -10.101  1.00  0.00           C
ATOM    525  O   ALA A 743      11.609   3.904 -10.267  1.00  0.00           O
ATOM    526  N   SER A 744      13.641   3.117 -10.802  1.00  0.00           N
ATOM    527  CA  SER A 744      13.125   2.241 -11.842  1.00  0.00           C
ATOM    528  CB  SER A 744      13.904   2.439 -13.135  1.00  0.00           C
ATOM    529  OG  SER A 744      15.127   1.734 -13.067  1.00  0.00           O
ATOM    530  C   SER A 744      13.177   0.766 -11.493  1.00  0.00           C
ATOM    531  O   SER A 744      13.025  -0.072 -12.376  1.00  0.00           O
ATOM    532  N   VAL A 745      13.416   0.430 -10.229  1.00  0.00           N
ATOM    533  CA  VAL A 745      13.450  -0.981  -9.860  1.00  0.00           C
ATOM    534  CB  VAL A 745      14.387  -1.267  -8.661  1.00  0.00           C
ATOM    535  CG1 VAL A 745      15.787  -0.748  -8.953  1.00  0.00           C
ATOM    536  CG2 VAL A 745      13.830  -0.650  -7.406  1.00  0.00           C
ATOM    537  C   VAL A 745      12.036  -1.382  -9.493  1.00  0.00           C
ATOM    538  O   VAL A 745      11.417  -0.796  -8.610  1.00  0.00           O
ATOM    539  N   ASP A 746      11.513  -2.371 -10.197  1.00  0.00           N
ATOM    540  CA  ASP A 746      10.167  -2.819  -9.930  1.00  0.00           C
ATOM    541  CB  ASP A 746       9.267  -2.624 -11.146  1.00  0.00           C
ATOM    542  CG  ASP A 746       7.804  -2.842 -10.814  1.00  0.00           C
ATOM    543  OD1 ASP A 746       7.491  -3.815 -10.086  1.00  0.00           O
ATOM    544  OD2 ASP A 746       6.966  -2.042 -11.279  1.00  0.00           O
ATOM    545  C   ASP A 746      10.186  -4.278  -9.571  1.00  0.00           C
ATOM    546  O   ASP A 746      10.250  -5.148 -10.442  1.00  0.00           O
ATOM    547  N   ASN A 747      10.136  -4.541  -8.277  1.00  0.00           N
ATOM    548  CA  ASN A 747      10.130  -5.901  -7.787  1.00  0.00           C
ATOM    549  CB  ASN A 747      11.520  -6.508  -7.842  1.00  0.00           C
ATOM    550  CG  ASN A 747      11.562  -7.880  -7.237  1.00  0.00           C
ATOM    551  OD1 ASN A 747      11.194  -8.059  -6.088  1.00  0.00           O
ATOM    552  ND2 ASN A 747      12.006  -8.860  -8.004  1.00  0.00           N
ATOM    553  C   ASN A 747       9.663  -5.827  -6.363  1.00  0.00           C
ATOM    554  O   ASN A 747      10.048  -4.929  -5.626  1.00  0.00           O
ATOM    555  N   PRO A 748       8.803  -6.759  -5.961  1.00  0.00           N
ATOM    556  CA  PRO A 748       8.274  -6.787  -4.594  1.00  0.00           C
ATOM    557  CD  PRO A 748       8.148  -7.769  -6.810  1.00  0.00           C
ATOM    558  CB  PRO A 748       7.290  -7.964  -4.621  1.00  0.00           C
ATOM    559  CG  PRO A 748       7.762  -8.807  -5.803  1.00  0.00           C
ATOM    560  C   PRO A 748       9.292  -6.906  -3.464  1.00  0.00           C
ATOM    561  O   PRO A 748       8.961  -6.628  -2.298  1.00  0.00           O
ATOM    562  N   HIS A 749      10.525  -7.287  -3.795  1.00  0.00           N
ATOM    563  CA  HIS A 749      11.550  -7.461  -2.768  1.00  0.00           C
ATOM    564  ND1 HIS A 749      10.291 -10.060  -1.392  1.00  0.00           N
ATOM    565  CG  HIS A 749      10.951  -9.903  -2.593  1.00  0.00           C
ATOM    566  CB  HIS A 749      12.045  -8.901  -2.787  1.00  0.00           C
ATOM    567  NE2 HIS A 749       9.399 -11.446  -2.763  1.00  0.00           N
ATOM    568  CD2 HIS A 749      10.382 -10.781  -3.454  1.00  0.00           C
ATOM    569  CE1 HIS A 749       9.365 -10.993  -1.523  1.00  0.00           C
ATOM    570  C   HIS A 749      12.728  -6.502  -2.836  1.00  0.00           C
ATOM    571  O   HIS A 749      13.829  -6.804  -2.362  1.00  0.00           O
ATOM    572  N   VAL A 750      12.485  -5.343  -3.430  1.00  0.00           N
ATOM    573  CA  VAL A 750      13.490  -4.306  -3.545  1.00  0.00           C
ATOM    574  CB  VAL A 750      14.214  -4.377  -4.904  1.00  0.00           C
ATOM    575  CG1 VAL A 750      15.393  -3.416  -4.910  1.00  0.00           C
ATOM    576  CG2 VAL A 750      14.688  -5.799  -5.173  1.00  0.00           C
ATOM    577  C   VAL A 750      12.703  -3.010  -3.428  1.00  0.00           C
ATOM    578  O   VAL A 750      11.714  -2.826  -4.123  1.00  0.00           O
ATOM    579  N   CYS A 751      13.107  -2.133  -2.520  1.00  0.00           N
ATOM    580  CA  CYS A 751      12.413  -0.865  -2.328  1.00  0.00           C
ATOM    581  CB  CYS A 751      12.899  -0.159  -1.054  1.00  0.00           C
ATOM    582  SG  CYS A 751      12.621  -1.049   0.526  1.00  0.00           S
ATOM    583  C   CYS A 751      12.668   0.026  -3.531  1.00  0.00           C
ATOM    584  O   CYS A 751      13.692  -0.080  -4.181  1.00  0.00           O
ATOM    585  N   ARG A 752      11.731   0.912  -3.820  1.00  0.00           N
ATOM    586  CA  ARG A 752      11.867   1.799  -4.955  1.00  0.00           C
ATOM    587  CB  ARG A 752      10.631   1.688  -5.845  1.00  0.00           C
ATOM    588  CG  ARG A 752      10.937   1.668  -7.324  1.00  0.00           C
ATOM    589  CD  ARG A 752       9.672   1.690  -8.181  1.00  0.00           C
ATOM    590  NE  ARG A 752       9.088   3.024  -8.239  1.00  0.00           N
ATOM    591  CZ  ARG A 752       8.323   3.540  -7.286  1.00  0.00           C
ATOM    592  NH1 ARG A 752       8.042   2.822  -6.204  1.00  0.00           N
ATOM    593  NH2 ARG A 752       7.857   4.778  -7.406  1.00  0.00           N
ATOM    594  C   ARG A 752      12.038   3.243  -4.529  1.00  0.00           C
ATOM    595  O   ARG A 752      11.297   3.751  -3.678  1.00  0.00           O
ATOM    596  N   LEU A 753      13.024   3.908  -5.117  1.00  0.00           N
ATOM    597  CA  LEU A 753      13.240   5.313  -4.821  1.00  0.00           C
ATOM    598  CB  LEU A 753      14.485   5.818  -5.537  1.00  0.00           C
ATOM    599  CG  LEU A 753      14.742   7.313  -5.372  1.00  0.00           C
ATOM    600  CD1 LEU A 753      14.977   7.635  -3.905  1.00  0.00           C
ATOM    601  CD2 LEU A 753      15.932   7.733  -6.241  1.00  0.00           C
ATOM    602  C   LEU A 753      11.995   6.016  -5.362  1.00  0.00           C
ATOM    603  O   LEU A 753      11.649   5.860  -6.538  1.00  0.00           O
ATOM    604  N   LEU A 754      11.309   6.765  -4.507  1.00  0.00           N
ATOM    605  CA  LEU A 754      10.098   7.463  -4.920  1.00  0.00           C
ATOM    606  CB  LEU A 754       9.100   7.520  -3.763  1.00  0.00           C
ATOM    607  CG  LEU A 754       8.747   6.171  -3.142  1.00  0.00           C
ATOM    608  CD1 LEU A 754       7.727   6.355  -2.032  1.00  0.00           C
ATOM    609  CD2 LEU A 754       8.218   5.249  -4.223  1.00  0.00           C
ATOM    610  C   LEU A 754      10.362   8.876  -5.410  1.00  0.00           C
ATOM    611  O   LEU A 754       9.764   9.324  -6.382  1.00  0.00           O
ATOM    612  N   GLY A 755      11.249   9.583  -4.729  1.00  0.00           N
ATOM    613  CA  GLY A 755      11.538  10.949  -5.111  1.00  0.00           C
ATOM    614  C   GLY A 755      12.914  11.350  -4.640  1.00  0.00           C
ATOM    615  O   GLY A 755      13.520  10.662  -3.815  1.00  0.00           O
ATOM    616  N   ILE A 756      13.408  12.462  -5.172  1.00  0.00           N
ATOM    617  CA  ILE A 756      14.727  12.965  -4.827  1.00  0.00           C
ATOM    618  CB  ILE A 756      15.766  12.616  -5.931  1.00  0.00           C
ATOM    619  CG1 ILE A 756      17.185  12.902  -5.434  1.00  0.00           C
ATOM    620  CG2 ILE A 756      15.506  13.433  -7.168  1.00  0.00           C
ATOM    621  CD1 ILE A 756      18.300  12.443  -6.387  1.00  0.00           C
ATOM    622  C   ILE A 756      14.630  14.475  -4.676  1.00  0.00           C
ATOM    623  O   ILE A 756      13.704  15.100  -5.197  1.00  0.00           O
ATOM    624  N   CYS A 757      15.573  15.058  -3.943  1.00  0.00           N
ATOM    625  CA  CYS A 757      15.587  16.499  -3.736  1.00  0.00           C
ATOM    626  CB  CYS A 757      14.887  16.865  -2.439  1.00  0.00           C
ATOM    627  SG  CYS A 757      14.905  18.624  -2.174  1.00  0.00           S
ATOM    628  C   CYS A 757      17.017  17.015  -3.710  1.00  0.00           C
ATOM    629  O   CYS A 757      17.612  17.176  -2.643  1.00  0.00           O
ATOM    630  N   LEU A 758      17.549  17.275  -4.906  1.00  0.00           N
ATOM    631  CA  LEU A 758      18.917  17.754  -5.092  1.00  0.00           C
ATOM    632  CB  LEU A 758      19.399  17.436  -6.511  1.00  0.00           C
ATOM    633  CG  LEU A 758      19.951  16.046  -6.815  1.00  0.00           C
ATOM    634  CD1 LEU A 758      20.261  15.956  -8.305  1.00  0.00           C
ATOM    635  CD2 LEU A 758      21.221  15.794  -6.006  1.00  0.00           C
ATOM    636  C   LEU A 758      19.146  19.235  -4.831  1.00  0.00           C
ATOM    637  O   LEU A 758      18.509  20.092  -5.437  1.00  0.00           O
ATOM    638  N   THR A 759      20.069  19.516  -3.920  1.00  0.00           N
ATOM    639  CA  THR A 759      20.464  20.873  -3.581  1.00  0.00           C
ATOM    640  CB  THR A 759      19.619  21.454  -2.434  1.00  0.00           C
ATOM    641  OG1 THR A 759      19.882  20.742  -1.216  1.00  0.00           O
ATOM    642  CG2 THR A 759      18.144  21.352  -2.782  1.00  0.00           C
ATOM    643  C   THR A 759      21.922  20.735  -3.158  1.00  0.00           C
ATOM    644  O   THR A 759      22.692  20.062  -3.846  1.00  0.00           O
ATOM    645  N   SER A 760      22.301  21.352  -2.040  1.00  0.00           N
ATOM    646  CA  SER A 760      23.677  21.264  -1.545  1.00  0.00           C
ATOM    647  CB  SER A 760      23.980  22.427  -0.613  1.00  0.00           C
ATOM    648  OG  SER A 760      23.781  23.642  -1.301  1.00  0.00           O
ATOM    649  C   SER A 760      23.879  19.941  -0.816  1.00  0.00           C
ATOM    650  O   SER A 760      24.964  19.646  -0.308  1.00  0.00           O
ATOM    651  N   THR A 761      22.806  19.158  -0.775  1.00  0.00           N
ATOM    652  CA  THR A 761      22.785  17.830  -0.168  1.00  0.00           C
ATOM    653  CB  THR A 761      22.390  17.844   1.339  1.00  0.00           C
ATOM    654  OG1 THR A 761      21.022  18.271   1.482  1.00  0.00           O
ATOM    655  CG2 THR A 761      23.302  18.770   2.130  1.00  0.00           C
ATOM    656  C   THR A 761      21.692  17.090  -0.923  1.00  0.00           C
ATOM    657  O   THR A 761      20.659  17.676  -1.272  1.00  0.00           O
ATOM    658  N   VAL A 762      21.920  15.814  -1.191  1.00  0.00           N
ATOM    659  CA  VAL A 762      20.929  15.018  -1.879  1.00  0.00           C
ATOM    660  CB  VAL A 762      21.621  13.984  -2.779  1.00  0.00           C
ATOM    661  CG1 VAL A 762      22.788  13.356  -2.046  1.00  0.00           C
ATOM    662  CG2 VAL A 762      20.627  12.925  -3.211  1.00  0.00           C
ATOM    663  C   VAL A 762      20.058  14.329  -0.829  1.00  0.00           C
ATOM    664  O   VAL A 762      20.570  13.817   0.158  1.00  0.00           O
ATOM    665  N   GLN A 763      18.741  14.359  -1.011  1.00  0.00           N
ATOM    666  CA  GLN A 763      17.831  13.703  -0.070  1.00  0.00           C
ATOM    667  CB  GLN A 763      16.922  14.722   0.635  1.00  0.00           C
ATOM    668  CG  GLN A 763      17.671  15.618   1.633  1.00  0.00           C
ATOM    669  CD  GLN A 763      16.776  16.610   2.392  1.00  0.00           C
ATOM    670  OE1 GLN A 763      16.132  16.259   3.395  1.00  0.00           O
ATOM    671  NE2 GLN A 763      16.732  17.854   1.909  1.00  0.00           N
ATOM    672  C   GLN A 763      17.001  12.660  -0.813  1.00  0.00           C
ATOM    673  O   GLN A 763      16.425  12.934  -1.864  1.00  0.00           O
ATOM    674  N   LEU A 764      16.956  11.454  -0.259  1.00  0.00           N
ATOM    675  CA  LEU A 764      16.235  10.353  -0.869  1.00  0.00           C
ATOM    676  CB  LEU A 764      17.127   9.108  -0.849  1.00  0.00           C
ATOM    677  CG  LEU A 764      18.533   9.422  -1.396  1.00  0.00           C
ATOM    678  CD1 LEU A 764      19.454   8.236  -1.208  1.00  0.00           C
ATOM    679  CD2 LEU A 764      18.447   9.812  -2.862  1.00  0.00           C
ATOM    680  C   LEU A 764      14.910  10.085  -0.165  1.00  0.00           C
ATOM    681  O   LEU A 764      14.858   9.926   1.050  1.00  0.00           O
ATOM    682  N   ILE A 765      13.838  10.051  -0.953  1.00  0.00           N
ATOM    683  CA  ILE A 765      12.492   9.812  -0.450  1.00  0.00           C
ATOM    684  CB  ILE A 765      11.489  10.826  -1.063  1.00  0.00           C
ATOM    685  CG1 ILE A 765      12.009  12.265  -0.876  1.00  0.00           C
ATOM    686  CG2 ILE A 765      10.115  10.656  -0.430  1.00  0.00           C
ATOM    687  CD1 ILE A 765      12.192  12.697   0.567  1.00  0.00           C
ATOM    688  C   ILE A 765      12.072   8.398  -0.848  1.00  0.00           C
ATOM    689  O   ILE A 765      12.062   8.069  -2.028  1.00  0.00           O
ATOM    690  N   THR A 766      11.757   7.561   0.139  1.00  0.00           N
ATOM    691  CA  THR A 766      11.321   6.185  -0.100  1.00  0.00           C
ATOM    692  CB  THR A 766      12.399   5.160   0.290  1.00  0.00           C
ATOM    693  OG1 THR A 766      12.694   5.295   1.681  1.00  0.00           O
ATOM    694  CG2 THR A 766      13.672   5.373  -0.506  1.00  0.00           C
ATOM    695  C   THR A 766      10.103   5.921   0.779  1.00  0.00           C
ATOM    696  O   THR A 766       9.739   6.747   1.622  1.00  0.00           O
ATOM    697  N   GLN A 767       9.469   4.772   0.597  1.00  0.00           N
ATOM    698  CA  GLN A 767       8.307   4.457   1.412  1.00  0.00           C
ATOM    699  CB  GLN A 767       7.526   3.287   0.815  1.00  0.00           C
ATOM    700  CG  GLN A 767       6.379   2.851   1.690  1.00  0.00           C
ATOM    701  CD  GLN A 767       5.683   1.619   1.164  1.00  0.00           C
ATOM    702  OE1 GLN A 767       6.335   0.691   0.670  1.00  0.00           O
ATOM    703  NE2 GLN A 767       4.348   1.587   1.284  1.00  0.00           N
ATOM    704  C   GLN A 767       8.728   4.112   2.840  1.00  0.00           C
ATOM    705  O   GLN A 767       9.748   3.450   3.055  1.00  0.00           O
ATOM    706  N   LEU A 768       7.927   4.559   3.806  1.00  0.00           N
ATOM    707  CA  LEU A 768       8.195   4.305   5.222  1.00  0.00           C
ATOM    708  CB  LEU A 768       7.396   5.280   6.091  1.00  0.00           C
ATOM    709  CG  LEU A 768       7.606   5.214   7.606  1.00  0.00           C
ATOM    710  CD1 LEU A 768       9.067   5.398   7.951  1.00  0.00           C
ATOM    711  CD2 LEU A 768       6.786   6.290   8.280  1.00  0.00           C
ATOM    712  C   LEU A 768       7.877   2.872   5.651  1.00  0.00           C
ATOM    713  O   LEU A 768       6.789   2.355   5.389  1.00  0.00           O
ATOM    714  N   MET A 769       8.843   2.236   6.308  1.00  0.00           N
ATOM    715  CA  MET A 769       8.681   0.877   6.803  1.00  0.00           C
ATOM    716  CB  MET A 769       9.885   0.017   6.429  1.00  0.00           C
ATOM    717  CG  MET A 769      10.071  -0.139   4.947  1.00  0.00           C
ATOM    718  SD  MET A 769       8.557  -0.736   4.217  1.00  0.00           S
ATOM    719  CE  MET A 769       9.196  -1.467   2.694  1.00  0.00           C
ATOM    720  C   MET A 769       8.545   0.922   8.319  1.00  0.00           C
ATOM    721  O   MET A 769       9.530   0.934   9.050  1.00  0.00           O
ATOM    722  N   PRO A 770       7.308   0.938   8.809  1.00  0.00           N
ATOM    723  CA  PRO A 770       7.024   0.982  10.244  1.00  0.00           C
ATOM    724  CD  PRO A 770       6.072   0.754   8.030  1.00  0.00           C
ATOM    725  CB  PRO A 770       5.503   0.870  10.295  1.00  0.00           C
ATOM    726  CG  PRO A 770       5.180   0.077   9.029  1.00  0.00           C
ATOM    727  C   PRO A 770       7.705  -0.082  11.097  1.00  0.00           C
ATOM    728  O   PRO A 770       8.067   0.193  12.231  1.00  0.00           O
ATOM    729  N   PHE A 771       7.880  -1.290  10.561  1.00  0.00           N
ATOM    730  CA  PHE A 771       8.500  -2.385  11.318  1.00  0.00           C
ATOM    731  CB  PHE A 771       7.880  -3.709  10.899  1.00  0.00           C
ATOM    732  CG  PHE A 771       6.382  -3.706  10.934  1.00  0.00           C
ATOM    733  CD1 PHE A 771       5.702  -3.317  12.084  1.00  0.00           C
ATOM    734  CD2 PHE A 771       5.647  -4.083   9.818  1.00  0.00           C
ATOM    735  CE1 PHE A 771       4.309  -3.304  12.120  1.00  0.00           C
ATOM    736  CE2 PHE A 771       4.252  -4.072   9.843  1.00  0.00           C
ATOM    737  CZ  PHE A 771       3.584  -3.681  10.997  1.00  0.00           C
ATOM    738  C   PHE A 771      10.020  -2.498  11.252  1.00  0.00           C
ATOM    739  O   PHE A 771      10.585  -3.507  11.664  1.00  0.00           O
ATOM    740  N   GLY A 772      10.673  -1.468  10.721  1.00  0.00           N
ATOM    741  CA  GLY A 772      12.125  -1.440  10.642  1.00  0.00           C
ATOM    742  C   GLY A 772      12.848  -2.482   9.814  1.00  0.00           C
ATOM    743  O   GLY A 772      12.255  -3.113   8.944  1.00  0.00           O
ATOM    744  N   CYS A 773      14.142  -2.649  10.104  1.00  0.00           N
ATOM    745  CA  CYS A 773      15.018  -3.584   9.403  1.00  0.00           C
ATOM    746  CB  CYS A 773      16.469  -3.109   9.470  1.00  0.00           C
ATOM    747  SG  CYS A 773      17.246  -3.364  11.089  1.00  0.00           S
ATOM    748  C   CYS A 773      14.936  -4.985   9.970  1.00  0.00           C
ATOM    749  O   CYS A 773      14.564  -5.179  11.120  1.00  0.00           O
ATOM    750  N   LEU A 774      15.334  -5.957   9.163  1.00  0.00           N
ATOM    751  CA  LEU A 774      15.255  -7.353   9.551  1.00  0.00           C
ATOM    752  CB  LEU A 774      15.342  -8.253   8.312  1.00  0.00           C
ATOM    753  CG  LEU A 774      15.299  -9.771   8.492  1.00  0.00           C
ATOM    754  CD1 LEU A 774      14.011 -10.176   9.192  1.00  0.00           C
ATOM    755  CD2 LEU A 774      15.390 -10.441   7.128  1.00  0.00           C
ATOM    756  C   LEU A 774      16.281  -7.789  10.562  1.00  0.00           C
ATOM    757  O   LEU A 774      16.048  -8.778  11.266  1.00  0.00           O
ATOM    758  N   LEU A 775      17.414  -7.090  10.638  1.00  0.00           N
ATOM    759  CA  LEU A 775      18.428  -7.468  11.622  1.00  0.00           C
ATOM    760  CB  LEU A 775      19.689  -6.610  11.490  1.00  0.00           C
ATOM    761  CG  LEU A 775      20.831  -6.985  12.448  1.00  0.00           C
ATOM    762  CD1 LEU A 775      21.344  -8.378  12.110  1.00  0.00           C
ATOM    763  CD2 LEU A 775      21.964  -5.975  12.335  1.00  0.00           C
ATOM    764  C   LEU A 775      17.814  -7.285  13.008  1.00  0.00           C
ATOM    765  O   LEU A 775      17.696  -8.246  13.768  1.00  0.00           O
ATOM    766  N   ASP A 776      17.405  -6.059  13.331  1.00  0.00           N
ATOM    767  CA  ASP A 776      16.770  -5.781  14.624  1.00  0.00           C
ATOM    768  CB  ASP A 776      16.268  -4.338  14.667  1.00  0.00           C
ATOM    769  CG  ASP A 776      17.397  -3.330  14.803  1.00  0.00           C
ATOM    770  OD1 ASP A 776      18.545  -3.641  14.401  1.00  0.00           O
ATOM    771  OD2 ASP A 776      17.135  -2.214  15.306  1.00  0.00           O
ATOM    772  C   ASP A 776      15.592  -6.732  14.893  1.00  0.00           C
ATOM    773  O   ASP A 776      15.248  -7.014  16.048  1.00  0.00           O
ATOM    774  N   TYR A 777      14.978  -7.232  13.827  1.00  0.00           N
ATOM    775  CA  TYR A 777      13.855  -8.134  13.975  1.00  0.00           C
ATOM    776  CB  TYR A 777      13.123  -8.300  12.650  1.00  0.00           C
ATOM    777  CG  TYR A 777      11.856  -9.090  12.792  1.00  0.00           C
ATOM    778  CD1 TYR A 777      10.689  -8.477  13.180  1.00  0.00           C
ATOM    779  CD2 TYR A 777      11.841 -10.472  12.586  1.00  0.00           C
ATOM    780  CE1 TYR A 777       9.533  -9.204  13.361  1.00  0.00           C
ATOM    781  CE2 TYR A 777      10.684 -11.212  12.766  1.00  0.00           C
ATOM    782  CZ  TYR A 777       9.532 -10.564  13.151  1.00  0.00           C
ATOM    783  OH  TYR A 777       8.360 -11.256  13.293  1.00  0.00           O
ATOM    784  C   TYR A 777      14.295  -9.502  14.472  1.00  0.00           C
ATOM    785  O   TYR A 777      13.702 -10.055  15.401  1.00  0.00           O
ATOM    786  N   VAL A 778      15.318 -10.078  13.852  1.00  0.00           N
ATOM    787  CA  VAL A 778      15.743 -11.379  14.334  1.00  0.00           C
ATOM    788  CB  VAL A 778      16.733 -12.087  13.376  1.00  0.00           C
ATOM    789  CG1 VAL A 778      16.006 -12.495  12.102  1.00  0.00           C
ATOM    790  CG2 VAL A 778      17.920 -11.201  13.082  1.00  0.00           C
ATOM    791  C   VAL A 778      16.361 -11.252  15.723  1.00  0.00           C
ATOM    792  O   VAL A 778      16.367 -12.221  16.479  1.00  0.00           O
ATOM    793  N   ARG A 779      16.861 -10.063  16.072  1.00  0.00           N
ATOM    794  CA  ARG A 779      17.442  -9.863  17.399  1.00  0.00           C
ATOM    795  CB  ARG A 779      18.266  -8.577  17.444  1.00  0.00           C
ATOM    796  CG  ARG A 779      19.204  -8.458  16.265  1.00  0.00           C
ATOM    797  CD  ARG A 779      20.669  -8.215  16.614  1.00  0.00           C
ATOM    798  NE  ARG A 779      21.090  -6.858  16.274  1.00  0.00           N
ATOM    799  CZ  ARG A 779      22.332  -6.496  15.948  1.00  0.00           C
ATOM    800  NH1 ARG A 779      23.313  -7.386  15.900  1.00  0.00           N
ATOM    801  NH2 ARG A 779      22.601  -5.223  15.686  1.00  0.00           N
ATOM    802  C   ARG A 779      16.320  -9.818  18.444  1.00  0.00           C
ATOM    803  O   ARG A 779      16.348 -10.562  19.424  1.00  0.00           O
ATOM    804  N   GLU A 780      15.317  -8.972  18.231  1.00  0.00           N
ATOM    805  CA  GLU A 780      14.216  -8.886  19.187  1.00  0.00           C
ATOM    806  CB  GLU A 780      13.155  -7.875  18.730  1.00  0.00           C
ATOM    807  CG  GLU A 780      12.050  -7.633  19.764  1.00  0.00           C
ATOM    808  CD  GLU A 780      11.033  -6.585  19.324  1.00  0.00           C
ATOM    809  OE1 GLU A 780      11.466  -5.515  18.842  1.00  0.00           O
ATOM    810  OE2 GLU A 780       9.808  -6.823  19.472  1.00  0.00           O
ATOM    811  C   GLU A 780      13.560 -10.248  19.380  1.00  0.00           C
ATOM    812  O   GLU A 780      13.082 -10.560  20.468  1.00  0.00           O
ATOM    813  N   HIS A 781      13.531 -11.060  18.331  1.00  0.00           N
ATOM    814  CA  HIS A 781      12.926 -12.382  18.428  1.00  0.00           C
ATOM    815  ND1 HIS A 781       9.760 -11.603  17.990  1.00  0.00           N
ATOM    816  CG  HIS A 781      10.864 -11.597  17.168  1.00  0.00           C
ATOM    817  CB  HIS A 781      11.955 -12.617  17.268  1.00  0.00           C
ATOM    818  NE2 HIS A 781       9.532  -9.919  16.684  1.00  0.00           N
ATOM    819  CD2 HIS A 781      10.714 -10.531  16.346  1.00  0.00           C
ATOM    820  CE1 HIS A 781       8.976 -10.585  17.679  1.00  0.00           C
ATOM    821  C   HIS A 781      14.001 -13.459  18.397  1.00  0.00           C
ATOM    822  O   HIS A 781      13.925 -14.371  17.579  1.00  0.00           O
ATOM    823  N   LYS A 782      14.999 -13.359  19.279  1.00  0.00           N
ATOM    824  CA  LYS A 782      16.075 -14.356  19.324  1.00  0.00           C
ATOM    825  CB  LYS A 782      16.959 -14.173  20.564  1.00  0.00           C
ATOM    826  CG  LYS A 782      17.868 -12.945  20.457  1.00  0.00           C
ATOM    827  CD  LYS A 782      18.901 -12.836  21.584  1.00  0.00           C
ATOM    828  CE  LYS A 782      19.817 -11.615  21.365  1.00  0.00           C
ATOM    829  NZ  LYS A 782      20.932 -11.496  22.363  1.00  0.00           N
ATOM    830  C   LYS A 782      15.497 -15.759  19.280  1.00  0.00           C
ATOM    831  O   LYS A 782      16.203 -16.727  19.000  1.00  0.00           O
ATOM    832  N   ASP A 783      14.206 -15.866  19.575  1.00  0.00           N
ATOM    833  CA  ASP A 783      13.523 -17.142  19.482  1.00  0.00           C
ATOM    834  CB  ASP A 783      14.197 -18.227  20.315  1.00  0.00           C
ATOM    835  CG  ASP A 783      13.760 -19.614  19.887  1.00  0.00           C
ATOM    836  OD1 ASP A 783      12.540 -19.886  19.937  1.00  0.00           O
ATOM    837  OD2 ASP A 783      14.626 -20.423  19.484  1.00  0.00           O
ATOM    838  C   ASP A 783      12.038 -17.136  19.780  1.00  0.00           C
ATOM    839  O   ASP A 783      11.572 -16.862  20.885  1.00  0.00           O
ATOM    840  N   ASN A 784      11.320 -17.467  18.726  1.00  0.00           N
ATOM    841  CA  ASN A 784       9.883 -17.569  18.673  1.00  0.00           C
ATOM    842  CB  ASN A 784       9.179 -16.445  19.445  1.00  0.00           C
ATOM    843  CG  ASN A 784       9.620 -15.069  19.012  1.00  0.00           C
ATOM    844  OD1 ASN A 784      10.105 -14.887  17.891  1.00  0.00           O
ATOM    845  ND2 ASN A 784       9.441 -14.078  19.895  1.00  0.00           N
ATOM    846  C   ASN A 784       9.698 -17.431  17.176  1.00  0.00           C
ATOM    847  O   ASN A 784       8.590 -17.243  16.682  1.00  0.00           O
ATOM    848  N   ILE A 785      10.831 -17.512  16.469  1.00  0.00           N
ATOM    849  CA  ILE A 785      10.877 -17.464  15.004  1.00  0.00           C
ATOM    850  CB  ILE A 785      12.016 -16.568  14.460  1.00  0.00           C
ATOM    851  CG1 ILE A 785      11.881 -15.138  14.973  1.00  0.00           C
ATOM    852  CG2 ILE A 785      11.956 -16.541  12.946  1.00  0.00           C
ATOM    853  CD1 ILE A 785      12.857 -14.195  14.357  1.00  0.00           C
ATOM    854  C   ILE A 785      11.162 -18.890  14.538  1.00  0.00           C
ATOM    855  O   ILE A 785      12.147 -19.502  14.949  1.00  0.00           O
ATOM    856  N   GLY A 786      10.300 -19.422  13.684  1.00  0.00           N
ATOM    857  CA  GLY A 786      10.494 -20.782  13.217  1.00  0.00           C
ATOM    858  C   GLY A 786      11.336 -20.895  11.965  1.00  0.00           C
ATOM    859  O   GLY A 786      11.667 -19.896  11.319  1.00  0.00           O
ATOM    860  N   SER A 787      11.672 -22.129  11.610  1.00  0.00           N
ATOM    861  CA  SER A 787      12.488 -22.376  10.432  1.00  0.00           C
ATOM    862  CB  SER A 787      12.759 -23.869  10.280  1.00  0.00           C
ATOM    863  OG  SER A 787      11.548 -24.587  10.152  1.00  0.00           O
ATOM    864  C   SER A 787      11.824 -21.851   9.176  1.00  0.00           C
ATOM    865  O   SER A 787      12.450 -21.158   8.392  1.00  0.00           O
ATOM    866  N   GLN A 788      10.554 -22.183   8.990  1.00  0.00           N
ATOM    867  CA  GLN A 788       9.818 -21.747   7.811  1.00  0.00           C
ATOM    868  CB  GLN A 788       8.321 -21.953   8.026  1.00  0.00           C
ATOM    869  CG  GLN A 788       7.463 -21.543   6.859  1.00  0.00           C
ATOM    870  CD  GLN A 788       7.900 -22.212   5.588  1.00  0.00           C
ATOM    871  OE1 GLN A 788       8.944 -21.880   5.028  1.00  0.00           O
ATOM    872  NE2 GLN A 788       7.111 -23.175   5.124  1.00  0.00           N
ATOM    873  C   GLN A 788      10.104 -20.284   7.500  1.00  0.00           C
ATOM    874  O   GLN A 788      10.407 -19.927   6.363  1.00  0.00           O
ATOM    875  N   TYR A 789      10.024 -19.436   8.514  1.00  0.00           N
ATOM    876  CA  TYR A 789      10.288 -18.019   8.314  1.00  0.00           C
ATOM    877  CB  TYR A 789      10.065 -17.264   9.630  1.00  0.00           C
ATOM    878  CG  TYR A 789       8.623 -16.862   9.818  1.00  0.00           C
ATOM    879  CD1 TYR A 789       8.156 -15.635   9.337  1.00  0.00           C
ATOM    880  CD2 TYR A 789       7.702 -17.737  10.398  1.00  0.00           C
ATOM    881  CE1 TYR A 789       6.804 -15.288   9.424  1.00  0.00           C
ATOM    882  CE2 TYR A 789       6.344 -17.402  10.488  1.00  0.00           C
ATOM    883  CZ  TYR A 789       5.906 -16.176   9.997  1.00  0.00           C
ATOM    884  OH  TYR A 789       4.573 -15.839  10.069  1.00  0.00           O
ATOM    885  C   TYR A 789      11.694 -17.751   7.766  1.00  0.00           C
ATOM    886  O   TYR A 789      11.857 -17.109   6.724  1.00  0.00           O
ATOM    887  N   LEU A 790      12.699 -18.264   8.467  1.00  0.00           N
ATOM    888  CA  LEU A 790      14.082 -18.078   8.074  1.00  0.00           C
ATOM    889  CB  LEU A 790      15.000 -18.853   9.019  1.00  0.00           C
ATOM    890  CG  LEU A 790      15.135 -18.199  10.400  1.00  0.00           C
ATOM    891  CD1 LEU A 790      16.007 -19.051  11.304  1.00  0.00           C
ATOM    892  CD2 LEU A 790      15.725 -16.800  10.250  1.00  0.00           C
ATOM    893  C   LEU A 790      14.376 -18.453   6.635  1.00  0.00           C
ATOM    894  O   LEU A 790      14.942 -17.662   5.892  1.00  0.00           O
ATOM    895  N   LEU A 791      14.003 -19.656   6.230  1.00  0.00           N
ATOM    896  CA  LEU A 791      14.268 -20.067   4.860  1.00  0.00           C
ATOM    897  CB  LEU A 791      13.966 -21.554   4.690  1.00  0.00           C
ATOM    898  CG  LEU A 791      14.845 -22.462   5.556  1.00  0.00           C
ATOM    899  CD1 LEU A 791      14.358 -23.888   5.443  1.00  0.00           C
ATOM    900  CD2 LEU A 791      16.305 -22.357   5.117  1.00  0.00           C
ATOM    901  C   LEU A 791      13.443 -19.227   3.894  1.00  0.00           C
ATOM    902  O   LEU A 791      13.856 -18.985   2.766  1.00  0.00           O
ATOM    903  N   ASN A 792      12.280 -18.772   4.347  1.00  0.00           N
ATOM    904  CA  ASN A 792      11.430 -17.935   3.517  1.00  0.00           C
ATOM    905  CB  ASN A 792      10.134 -17.562   4.248  1.00  0.00           C
ATOM    906  CG  ASN A 792       9.104 -18.672   4.217  1.00  0.00           C
ATOM    907  OD1 ASN A 792       8.939 -19.352   3.206  1.00  0.00           O
ATOM    908  ND2 ASN A 792       8.386 -18.846   5.321  1.00  0.00           N
ATOM    909  C   ASN A 792      12.175 -16.656   3.160  1.00  0.00           C
ATOM    910  O   ASN A 792      12.328 -16.327   1.980  1.00  0.00           O
ATOM    911  N   TRP A 793      12.633 -15.940   4.189  1.00  0.00           N
ATOM    912  CA  TRP A 793      13.353 -14.688   3.995  1.00  0.00           C
ATOM    913  CB  TRP A 793      13.819 -14.105   5.336  1.00  0.00           C
ATOM    914  CG  TRP A 793      12.700 -13.708   6.282  1.00  0.00           C
ATOM    915  CD2 TRP A 793      12.720 -13.784   7.718  1.00  0.00           C
ATOM    916  CD1 TRP A 793      11.483 -13.181   5.946  1.00  0.00           C
ATOM    917  NE1 TRP A 793      10.743 -12.926   7.083  1.00  0.00           N
ATOM    918  CE2 TRP A 793      11.478 -13.287   8.182  1.00  0.00           C
ATOM    919  CE3 TRP A 793      13.670 -14.224   8.656  1.00  0.00           C
ATOM    920  CZ2 TRP A 793      11.159 -13.218   9.540  1.00  0.00           C
ATOM    921  CZ3 TRP A 793      13.356 -14.156  10.004  1.00  0.00           C
ATOM    922  CH2 TRP A 793      12.107 -13.654  10.435  1.00  0.00           C
ATOM    923  C   TRP A 793      14.553 -14.886   3.083  1.00  0.00           C
ATOM    924  O   TRP A 793      14.914 -13.991   2.315  1.00  0.00           O
ATOM    925  N   CYS A 794      15.169 -16.059   3.157  1.00  0.00           N
ATOM    926  CA  CYS A 794      16.322 -16.341   2.315  1.00  0.00           C
ATOM    927  CB  CYS A 794      16.987 -17.652   2.741  1.00  0.00           C
ATOM    928  SG  CYS A 794      17.796 -17.582   4.370  1.00  0.00           S
ATOM    929  C   CYS A 794      15.901 -16.419   0.854  1.00  0.00           C
ATOM    930  O   CYS A 794      16.617 -15.970  -0.051  1.00  0.00           O
ATOM    931  N   VAL A 795      14.725 -16.982   0.616  1.00  0.00           N
ATOM    932  CA  VAL A 795      14.246 -17.104  -0.745  1.00  0.00           C
ATOM    933  CB  VAL A 795      12.993 -17.977  -0.814  1.00  0.00           C
ATOM    934  CG1 VAL A 795      12.473 -18.027  -2.236  1.00  0.00           C
ATOM    935  CG2 VAL A 795      13.325 -19.379  -0.318  1.00  0.00           C
ATOM    936  C   VAL A 795      13.931 -15.731  -1.298  1.00  0.00           C
ATOM    937  O   VAL A 795      14.233 -15.439  -2.452  1.00  0.00           O
ATOM    938  N   GLN A 796      13.343 -14.881  -0.463  1.00  0.00           N
ATOM    939  CA  GLN A 796      12.969 -13.536  -0.888  1.00  0.00           C
ATOM    940  CB  GLN A 796      12.085 -12.886   0.172  1.00  0.00           C
ATOM    941  CG  GLN A 796      10.659 -13.402   0.145  1.00  0.00           C
ATOM    942  CD  GLN A 796       9.839 -12.919   1.315  1.00  0.00           C
ATOM    943  OE1 GLN A 796       9.870 -11.738   1.670  1.00  0.00           O
ATOM    944  NE2 GLN A 796       9.085 -13.833   1.923  1.00  0.00           N
ATOM    945  C   GLN A 796      14.155 -12.641  -1.208  1.00  0.00           C
ATOM    946  O   GLN A 796      14.191 -11.998  -2.261  1.00  0.00           O
ATOM    947  N   ILE A 797      15.129 -12.598  -0.307  1.00  0.00           N
ATOM    948  CA  ILE A 797      16.306 -11.781  -0.535  1.00  0.00           C
ATOM    949  CB  ILE A 797      17.251 -11.827   0.686  1.00  0.00           C
ATOM    950  CG1 ILE A 797      16.482 -11.367   1.933  1.00  0.00           C
ATOM    951  CG2 ILE A 797      18.461 -10.931   0.451  1.00  0.00           C
ATOM    952  CD1 ILE A 797      17.158 -11.688   3.250  1.00  0.00           C
ATOM    953  C   ILE A 797      16.999 -12.308  -1.793  1.00  0.00           C
ATOM    954  O   ILE A 797      17.611 -11.541  -2.544  1.00  0.00           O
ATOM    955  N   ALA A 798      16.885 -13.611  -2.037  1.00  0.00           N
ATOM    956  CA  ALA A 798      17.488 -14.203  -3.230  1.00  0.00           C
ATOM    957  CB  ALA A 798      17.529 -15.726  -3.116  1.00  0.00           C
ATOM    958  C   ALA A 798      16.684 -13.782  -4.464  1.00  0.00           C
ATOM    959  O   ALA A 798      17.208 -13.745  -5.579  1.00  0.00           O
ATOM    960  N   LYS A 799      15.411 -13.459  -4.275  1.00  0.00           N
ATOM    961  CA  LYS A 799      14.609 -13.033  -5.407  1.00  0.00           C
ATOM    962  CB  LYS A 799      13.123 -13.251  -5.140  1.00  0.00           C
ATOM    963  CG  LYS A 799      12.688 -14.689  -5.397  1.00  0.00           C
ATOM    964  CD  LYS A 799      11.335 -14.980  -4.790  1.00  0.00           C
ATOM    965  CE  LYS A 799      10.920 -16.423  -5.037  1.00  0.00           C
ATOM    966  NZ  LYS A 799       9.523 -16.674  -4.573  1.00  0.00           N
ATOM    967  C   LYS A 799      14.890 -11.586  -5.728  1.00  0.00           C
ATOM    968  O   LYS A 799      15.069 -11.235  -6.880  1.00  0.00           O
ATOM    969  N   GLY A 800      14.948 -10.735  -4.726  1.00  0.00           N
ATOM    970  CA  GLY A 800      15.249  -9.347  -5.022  1.00  0.00           C
ATOM    971  C   GLY A 800      16.601  -9.234  -5.710  1.00  0.00           C
ATOM    972  O   GLY A 800      16.749  -8.533  -6.713  1.00  0.00           O
ATOM    973  N   MET A 801      17.600  -9.927  -5.174  1.00  0.00           N
ATOM    974  CA  MET A 801      18.937  -9.893  -5.754  1.00  0.00           C
ATOM    975  CB  MET A 801      19.892 -10.717  -4.899  1.00  0.00           C
ATOM    976  CG  MET A 801      20.164 -10.078  -3.551  1.00  0.00           C
ATOM    977  SD  MET A 801      20.652  -8.332  -3.701  1.00  0.00           S
ATOM    978  CE  MET A 801      21.984  -8.429  -4.874  1.00  0.00           C
ATOM    979  C   MET A 801      18.968 -10.375  -7.201  1.00  0.00           C
ATOM    980  O   MET A 801      19.513  -9.692  -8.069  1.00  0.00           O
ATOM    981  N   ASN A 802      18.394 -11.550  -7.462  1.00  0.00           N
ATOM    982  CA  ASN A 802      18.343 -12.082  -8.822  1.00  0.00           C
ATOM    983  CB  ASN A 802      17.536 -13.379  -8.854  1.00  0.00           C
ATOM    984  CG  ASN A 802      17.428 -13.975 -10.255  1.00  0.00           C
ATOM    985  OD1 ASN A 802      18.223 -13.662 -11.140  1.00  0.00           O
ATOM    986  ND2 ASN A 802      16.450 -14.853 -10.453  1.00  0.00           N
ATOM    987  C   ASN A 802      17.703 -11.035  -9.736  1.00  0.00           C
ATOM    988  O   ASN A 802      18.194 -10.782 -10.833  1.00  0.00           O
ATOM    989  N   TYR A 803      16.617 -10.415  -9.281  1.00  0.00           N
ATOM    990  CA  TYR A 803      15.957  -9.373 -10.069  1.00  0.00           C
ATOM    991  CB  TYR A 803      14.898  -8.642  -9.237  1.00  0.00           C
ATOM    992  CG  TYR A 803      14.327  -7.417  -9.923  1.00  0.00           C
ATOM    993  CD1 TYR A 803      13.392  -7.539 -10.959  1.00  0.00           C
ATOM    994  CD2 TYR A 803      14.740  -6.136  -9.558  1.00  0.00           C
ATOM    995  CE1 TYR A 803      12.881  -6.416 -11.615  1.00  0.00           C
ATOM    996  CE2 TYR A 803      14.240  -5.003 -10.209  1.00  0.00           C
ATOM    997  CZ  TYR A 803      13.310  -5.153 -11.236  1.00  0.00           C
ATOM    998  OH  TYR A 803      12.818  -4.039 -11.879  1.00  0.00           O
ATOM    999  C   TYR A 803      16.999  -8.360 -10.526  1.00  0.00           C
ATOM   1000  O   TYR A 803      17.158  -8.090 -11.718  1.00  0.00           O
ATOM   1001  N   LEU A 804      17.702  -7.788  -9.560  1.00  0.00           N
ATOM   1002  CA  LEU A 804      18.738  -6.820  -9.871  1.00  0.00           C
ATOM   1003  CB  LEU A 804      19.455  -6.371  -8.597  1.00  0.00           C
ATOM   1004  CG  LEU A 804      18.656  -5.460  -7.674  1.00  0.00           C
ATOM   1005  CD1 LEU A 804      19.495  -5.131  -6.475  1.00  0.00           C
ATOM   1006  CD2 LEU A 804      18.283  -4.199  -8.404  1.00  0.00           C
ATOM   1007  C   LEU A 804      19.741  -7.427 -10.836  1.00  0.00           C
ATOM   1008  O   LEU A 804      20.081  -6.810 -11.852  1.00  0.00           O
ATOM   1009  N   GLU A 805      20.211  -8.635 -10.536  1.00  0.00           N
ATOM   1010  CA  GLU A 805      21.177  -9.247 -11.427  1.00  0.00           C
ATOM   1011  CB  GLU A 805      21.525 -10.677 -11.015  1.00  0.00           C
ATOM   1012  CG  GLU A 805      22.554 -11.275 -11.968  1.00  0.00           C
ATOM   1013  CD  GLU A 805      22.921 -12.712 -11.677  1.00  0.00           C
ATOM   1014  OE1 GLU A 805      22.405 -13.290 -10.697  1.00  0.00           O
ATOM   1015  OE2 GLU A 805      23.740 -13.266 -12.446  1.00  0.00           O
ATOM   1016  C   GLU A 805      20.681  -9.257 -12.867  1.00  0.00           C
ATOM   1017  O   GLU A 805      21.431  -8.912 -13.776  1.00  0.00           O
ATOM   1018  N   ASP A 806      19.428  -9.651 -13.082  1.00  0.00           N
ATOM   1019  CA  ASP A 806      18.897  -9.690 -14.436  1.00  0.00           C
ATOM   1020  CB  ASP A 806      17.456 -10.210 -14.461  1.00  0.00           C
ATOM   1021  CG  ASP A 806      17.380 -11.727 -14.327  1.00  0.00           C
ATOM   1022  OD1 ASP A 806      18.295 -12.412 -14.841  1.00  0.00           O
ATOM   1023  OD2 ASP A 806      16.405 -12.236 -13.723  1.00  0.00           O
ATOM   1024  C   ASP A 806      18.961  -8.320 -15.080  1.00  0.00           C
ATOM   1025  O   ASP A 806      19.384  -8.187 -16.224  1.00  0.00           O
ATOM   1026  N   ARG A 807      18.549  -7.295 -14.351  1.00  0.00           N
ATOM   1027  CA  ARG A 807      18.602  -5.942 -14.885  1.00  0.00           C
ATOM   1028  CB  ARG A 807      17.793  -5.001 -14.001  1.00  0.00           C
ATOM   1029  CG  ARG A 807      16.320  -5.030 -14.281  1.00  0.00           C
ATOM   1030  CD  ARG A 807      15.914  -3.716 -14.884  1.00  0.00           C
ATOM   1031  NE  ARG A 807      15.862  -2.672 -13.871  1.00  0.00           N
ATOM   1032  CZ  ARG A 807      15.667  -1.386 -14.130  1.00  0.00           C
ATOM   1033  NH1 ARG A 807      15.512  -0.968 -15.377  1.00  0.00           N
ATOM   1034  NH2 ARG A 807      15.596  -0.517 -13.132  1.00  0.00           N
ATOM   1035  C   ARG A 807      20.049  -5.453 -14.970  1.00  0.00           C
ATOM   1036  O   ARG A 807      20.307  -4.287 -15.277  1.00  0.00           O
ATOM   1037  N   ARG A 808      20.991  -6.347 -14.679  1.00  0.00           N
ATOM   1038  CA  ARG A 808      22.410  -6.012 -14.742  1.00  0.00           C
ATOM   1039  CB  ARG A 808      22.749  -5.527 -16.155  1.00  0.00           C
ATOM   1040  CG  ARG A 808      23.376  -6.584 -17.024  1.00  0.00           C
ATOM   1041  CD  ARG A 808      24.747  -6.915 -16.475  1.00  0.00           C
ATOM   1042  NE  ARG A 808      24.978  -8.351 -16.382  1.00  0.00           N
ATOM   1043  CZ  ARG A 808      26.056  -8.881 -15.819  1.00  0.00           C
ATOM   1044  NH1 ARG A 808      26.982  -8.079 -15.308  1.00  0.00           N
ATOM   1045  NH2 ARG A 808      26.210 -10.202 -15.762  1.00  0.00           N
ATOM   1046  C   ARG A 808      22.850  -4.968 -13.713  1.00  0.00           C
ATOM   1047  O   ARG A 808      23.674  -4.102 -14.007  1.00  0.00           O
ATOM   1048  N   LEU A 809      22.313  -5.057 -12.504  1.00  0.00           N
ATOM   1049  CA  LEU A 809      22.654  -4.101 -11.456  1.00  0.00           C
ATOM   1050  CB  LEU A 809      21.374  -3.393 -11.001  1.00  0.00           C
ATOM   1051  CG  LEU A 809      20.629  -2.719 -12.165  1.00  0.00           C
ATOM   1052  CD1 LEU A 809      19.267  -2.211 -11.722  1.00  0.00           C
ATOM   1053  CD2 LEU A 809      21.471  -1.579 -12.698  1.00  0.00           C
ATOM   1054  C   LEU A 809      23.388  -4.764 -10.273  1.00  0.00           C
ATOM   1055  O   LEU A 809      23.179  -5.947  -9.982  1.00  0.00           O
ATOM   1056  N   VAL A 810      24.256  -4.005  -9.606  1.00  0.00           N
ATOM   1057  CA  VAL A 810      25.033  -4.524  -8.482  1.00  0.00           C
ATOM   1058  CB  VAL A 810      26.540  -4.390  -8.768  1.00  0.00           C
ATOM   1059  CG1 VAL A 810      27.362  -5.012  -7.635  1.00  0.00           C
ATOM   1060  CG2 VAL A 810      26.862  -5.054 -10.117  1.00  0.00           C
ATOM   1061  C   VAL A 810      24.688  -3.736  -7.232  1.00  0.00           C
ATOM   1062  O   VAL A 810      24.870  -2.527  -7.199  1.00  0.00           O
ATOM   1063  N   HIS A 811      24.186  -4.412  -6.205  1.00  0.00           N
ATOM   1064  CA  HIS A 811      23.812  -3.712  -4.981  1.00  0.00           C
ATOM   1065  ND1 HIS A 811      23.099  -3.200  -1.984  1.00  0.00           N
ATOM   1066  CG  HIS A 811      22.378  -3.915  -2.915  1.00  0.00           C
ATOM   1067  CB  HIS A 811      23.026  -4.636  -4.052  1.00  0.00           C
ATOM   1068  NE2 HIS A 811      21.028  -2.924  -1.495  1.00  0.00           N
ATOM   1069  CD2 HIS A 811      21.072  -3.741  -2.598  1.00  0.00           C
ATOM   1070  CE1 HIS A 811      22.264  -2.612  -1.145  1.00  0.00           C
ATOM   1071  C   HIS A 811      25.002  -3.131  -4.230  1.00  0.00           C
ATOM   1072  O   HIS A 811      24.937  -2.028  -3.716  1.00  0.00           O
ATOM   1073  N   ARG A 812      26.078  -3.900  -4.147  1.00  0.00           N
ATOM   1074  CA  ARG A 812      27.296  -3.469  -3.483  1.00  0.00           C
ATOM   1075  CB  ARG A 812      27.776  -2.158  -4.089  1.00  0.00           C
ATOM   1076  CG  ARG A 812      28.168  -2.257  -5.537  1.00  0.00           C
ATOM   1077  CD  ARG A 812      28.712  -0.938  -5.994  1.00  0.00           C
ATOM   1078  NE  ARG A 812      29.032  -0.922  -7.417  1.00  0.00           N
ATOM   1079  CZ  ARG A 812      28.132  -1.018  -8.391  1.00  0.00           C
ATOM   1080  NH1 ARG A 812      26.843  -1.144  -8.100  1.00  0.00           N
ATOM   1081  NH2 ARG A 812      28.527  -0.968  -9.659  1.00  0.00           N
ATOM   1082  C   ARG A 812      27.254  -3.311  -1.969  1.00  0.00           C
ATOM   1083  O   ARG A 812      28.279  -3.006  -1.373  1.00  0.00           O
ATOM   1084  N   ASP A 813      26.103  -3.511  -1.335  1.00  0.00           N
ATOM   1085  CA  ASP A 813      26.026  -3.363   0.114  1.00  0.00           C
ATOM   1086  CB  ASP A 813      26.073  -1.866   0.470  1.00  0.00           C
ATOM   1087  CG  ASP A 813      25.976  -1.593   1.977  1.00  0.00           C
ATOM   1088  OD1 ASP A 813      26.465  -2.406   2.801  1.00  0.00           O
ATOM   1089  OD2 ASP A 813      25.415  -0.531   2.331  1.00  0.00           O
ATOM   1090  C   ASP A 813      24.783  -4.056   0.694  1.00  0.00           C
ATOM   1091  O   ASP A 813      23.876  -3.435   1.251  1.00  0.00           O
ATOM   1092  N   LEU A 814      24.767  -5.370   0.558  1.00  0.00           N
ATOM   1093  CA  LEU A 814      23.681  -6.184   1.055  1.00  0.00           C
ATOM   1094  CB  LEU A 814      23.479  -7.376   0.106  1.00  0.00           C
ATOM   1095  CG  LEU A 814      22.513  -8.487   0.520  1.00  0.00           C
ATOM   1096  CD1 LEU A 814      21.118  -7.896   0.666  1.00  0.00           C
ATOM   1097  CD2 LEU A 814      22.539  -9.611  -0.515  1.00  0.00           C
ATOM   1098  C   LEU A 814      24.062  -6.657   2.461  1.00  0.00           C
ATOM   1099  O   LEU A 814      25.155  -7.187   2.671  1.00  0.00           O
ATOM   1100  N   ALA A 815      23.172  -6.441   3.425  1.00  0.00           N
ATOM   1101  CA  ALA A 815      23.395  -6.851   4.812  1.00  0.00           C
ATOM   1102  CB  ALA A 815      24.248  -5.831   5.540  1.00  0.00           C
ATOM   1103  C   ALA A 815      22.033  -6.945   5.475  1.00  0.00           C
ATOM   1104  O   ALA A 815      21.076  -6.324   5.017  1.00  0.00           O
ATOM   1105  N   ALA A 816      21.929  -7.724   6.542  1.00  0.00           N
ATOM   1106  CA  ALA A 816      20.650  -7.841   7.217  1.00  0.00           C
ATOM   1107  CB  ALA A 816      20.759  -8.763   8.405  1.00  0.00           C
ATOM   1108  C   ALA A 816      20.154  -6.468   7.660  1.00  0.00           C
ATOM   1109  O   ALA A 816      18.947  -6.265   7.790  1.00  0.00           O
ATOM   1110  N   ARG A 817      21.064  -5.522   7.890  1.00  0.00           N
ATOM   1111  CA  ARG A 817      20.647  -4.190   8.314  1.00  0.00           C
ATOM   1112  CB  ARG A 817      21.832  -3.356   8.790  1.00  0.00           C
ATOM   1113  CG  ARG A 817      22.911  -3.191   7.734  1.00  0.00           C
ATOM   1114  CD  ARG A 817      23.893  -2.063   8.040  1.00  0.00           C
ATOM   1115  NE  ARG A 817      25.011  -2.113   7.110  1.00  0.00           N
ATOM   1116  CZ  ARG A 817      25.988  -3.013   7.184  1.00  0.00           C
ATOM   1117  NH1 ARG A 817      25.980  -3.919   8.159  1.00  0.00           N
ATOM   1118  NH2 ARG A 817      26.946  -3.043   6.264  1.00  0.00           N
ATOM   1119  C   ARG A 817      20.004  -3.480   7.142  1.00  0.00           C
ATOM   1120  O   ARG A 817      19.293  -2.488   7.318  1.00  0.00           O
ATOM   1121  N   ASN A 818      20.276  -3.981   5.942  1.00  0.00           N
ATOM   1122  CA  ASN A 818      19.726  -3.393   4.737  1.00  0.00           C
ATOM   1123  CB  ASN A 818      20.820  -3.201   3.689  1.00  0.00           C
ATOM   1124  CG  ASN A 818      21.693  -1.977   3.969  1.00  0.00           C
ATOM   1125  OD1 ASN A 818      21.229  -0.988   4.547  1.00  0.00           O
ATOM   1126  ND2 ASN A 818      22.954  -2.028   3.536  1.00  0.00           N
ATOM   1127  C   ASN A 818      18.576  -4.210   4.151  1.00  0.00           C
ATOM   1128  O   ASN A 818      18.370  -4.231   2.937  1.00  0.00           O
ATOM   1129  N   VAL A 819      17.832  -4.889   5.016  1.00  0.00           N
ATOM   1130  CA  VAL A 819      16.673  -5.664   4.586  1.00  0.00           C
ATOM   1131  CB  VAL A 819      16.924  -7.188   4.773  1.00  0.00           C
ATOM   1132  CG1 VAL A 819      15.750  -8.000   4.204  1.00  0.00           C
ATOM   1133  CG2 VAL A 819      18.237  -7.580   4.078  1.00  0.00           C
ATOM   1134  C   VAL A 819      15.516  -5.178   5.480  1.00  0.00           C
ATOM   1135  O   VAL A 819      15.594  -5.280   6.700  1.00  0.00           O
ATOM   1136  N   LEU A 820      14.462  -4.618   4.891  1.00  0.00           N
ATOM   1137  CA  LEU A 820      13.367  -4.111   5.711  1.00  0.00           C
ATOM   1138  CB  LEU A 820      12.980  -2.702   5.286  1.00  0.00           C
ATOM   1139  CG  LEU A 820      14.132  -1.694   5.211  1.00  0.00           C
ATOM   1140  CD1 LEU A 820      13.550  -0.387   4.683  1.00  0.00           C
ATOM   1141  CD2 LEU A 820      14.808  -1.477   6.567  1.00  0.00           C
ATOM   1142  C   LEU A 820      12.142  -4.989   5.714  1.00  0.00           C
ATOM   1143  O   LEU A 820      11.803  -5.622   4.712  1.00  0.00           O
ATOM   1144  N   VAL A 821      11.477  -5.006   6.862  1.00  0.00           N
ATOM   1145  CA  VAL A 821      10.291  -5.822   7.068  1.00  0.00           C
ATOM   1146  CB  VAL A 821      10.231  -6.305   8.540  1.00  0.00           C
ATOM   1147  CG1 VAL A 821       9.074  -7.272   8.748  1.00  0.00           C
ATOM   1148  CG2 VAL A 821      11.554  -6.969   8.912  1.00  0.00           C
ATOM   1149  C   VAL A 821       9.007  -5.078   6.738  1.00  0.00           C
ATOM   1150  O   VAL A 821       8.616  -4.166   7.468  1.00  0.00           O
ATOM   1151  N   LYS A 822       8.373  -5.446   5.625  1.00  0.00           N
ATOM   1152  CA  LYS A 822       7.102  -4.842   5.229  1.00  0.00           C
ATOM   1153  CB  LYS A 822       6.785  -5.118   3.763  1.00  0.00           C
ATOM   1154  CG  LYS A 822       5.527  -4.405   3.268  1.00  0.00           C
ATOM   1155  CD  LYS A 822       5.250  -4.701   1.785  1.00  0.00           C
ATOM   1156  CE  LYS A 822       3.999  -3.970   1.263  1.00  0.00           C
ATOM   1157  NZ  LYS A 822       3.698  -4.278  -0.180  1.00  0.00           N
ATOM   1158  C   LYS A 822       6.079  -5.535   6.110  1.00  0.00           C
ATOM   1159  O   LYS A 822       5.255  -4.880   6.727  1.00  0.00           O
ATOM   1160  N   THR A 823       6.151  -6.868   6.149  1.00  0.00           N
ATOM   1161  CA  THR A 823       5.298  -7.728   6.986  1.00  0.00           C
ATOM   1162  CB  THR A 823       4.012  -8.238   6.265  1.00  0.00           C
ATOM   1163  OG1 THR A 823       4.268  -9.513   5.666  1.00  0.00           O
ATOM   1164  CG2 THR A 823       3.564  -7.266   5.183  1.00  0.00           C
ATOM   1165  C   THR A 823       6.183  -8.940   7.310  1.00  0.00           C
ATOM   1166  O   THR A 823       7.086  -9.283   6.540  1.00  0.00           O
ATOM   1167  N   PRO A 824       5.937  -9.606   8.446  1.00  0.00           N
ATOM   1168  CA  PRO A 824       6.748 -10.767   8.828  1.00  0.00           C
ATOM   1169  CD  PRO A 824       4.890  -9.345   9.450  1.00  0.00           C
ATOM   1170  CB  PRO A 824       5.963 -11.362   9.994  1.00  0.00           C
ATOM   1171  CG  PRO A 824       5.386 -10.143  10.644  1.00  0.00           C
ATOM   1172  C   PRO A 824       7.009 -11.783   7.720  1.00  0.00           C
ATOM   1173  O   PRO A 824       7.989 -12.535   7.767  1.00  0.00           O
ATOM   1174  N   GLN A 825       6.143 -11.798   6.714  1.00  0.00           N
ATOM   1175  CA  GLN A 825       6.285 -12.751   5.623  1.00  0.00           C
ATOM   1176  CB  GLN A 825       5.039 -13.608   5.531  1.00  0.00           C
ATOM   1177  CG  GLN A 825       4.742 -14.337   6.808  1.00  0.00           C
ATOM   1178  CD  GLN A 825       3.409 -15.032   6.756  1.00  0.00           C
ATOM   1179  OE1 GLN A 825       3.073 -15.673   5.755  1.00  0.00           O
ATOM   1180  NE2 GLN A 825       2.638 -14.920   7.834  1.00  0.00           N
ATOM   1181  C   GLN A 825       6.544 -12.111   4.279  1.00  0.00           C
ATOM   1182  O   GLN A 825       6.080 -12.615   3.255  1.00  0.00           O
ATOM   1183  N   HIS A 826       7.283 -11.008   4.288  1.00  0.00           N
ATOM   1184  CA  HIS A 826       7.631 -10.299   3.067  1.00  0.00           C
ATOM   1185  ND1 HIS A 826       5.725  -8.120   0.567  1.00  0.00           N
ATOM   1186  CG  HIS A 826       6.666  -8.918   1.178  1.00  0.00           C
ATOM   1187  CB  HIS A 826       6.391  -9.659   2.447  1.00  0.00           C
ATOM   1188  NE2 HIS A 826       7.497  -7.979  -0.622  1.00  0.00           N
ATOM   1189  CD2 HIS A 826       7.781  -8.829   0.420  1.00  0.00           C
ATOM   1190  CE1 HIS A 826       6.249  -7.565  -0.510  1.00  0.00           C
ATOM   1191  C   HIS A 826       8.648  -9.221   3.402  1.00  0.00           C
ATOM   1192  O   HIS A 826       8.298  -8.193   3.971  1.00  0.00           O
ATOM   1193  N   VAL A 827       9.904  -9.460   3.048  1.00  0.00           N
ATOM   1194  CA  VAL A 827      10.966  -8.503   3.324  1.00  0.00           C
ATOM   1195  CB  VAL A 827      12.151  -9.165   4.064  1.00  0.00           C
ATOM   1196  CG1 VAL A 827      11.676  -9.754   5.391  1.00  0.00           C
ATOM   1197  CG2 VAL A 827      12.776 -10.236   3.183  1.00  0.00           C
ATOM   1198  C   VAL A 827      11.479  -7.921   2.028  1.00  0.00           C
ATOM   1199  O   VAL A 827      11.495  -8.605   1.009  1.00  0.00           O
ATOM   1200  N   LYS A 828      11.895  -6.658   2.072  1.00  0.00           N
ATOM   1201  CA  LYS A 828      12.411  -5.961   0.893  1.00  0.00           C
ATOM   1202  CB  LYS A 828      11.585  -4.705   0.617  1.00  0.00           C
ATOM   1203  CG  LYS A 828      10.171  -4.951   0.134  1.00  0.00           C
ATOM   1204  CD  LYS A 828       9.389  -3.645   0.141  1.00  0.00           C
ATOM   1205  CE  LYS A 828       8.345  -3.615  -0.975  1.00  0.00           C
ATOM   1206  NZ  LYS A 828       8.970  -3.494  -2.339  1.00  0.00           N
ATOM   1207  C   LYS A 828      13.856  -5.550   1.110  1.00  0.00           C
ATOM   1208  O   LYS A 828      14.268  -5.270   2.234  1.00  0.00           O
ATOM   1209  N   ILE A 829      14.633  -5.511   0.035  1.00  0.00           N
ATOM   1210  CA  ILE A 829      16.029  -5.105   0.153  1.00  0.00           C
ATOM   1211  CB  ILE A 829      16.911  -5.739  -0.932  1.00  0.00           C
ATOM   1212  CG1 ILE A 829      17.030  -7.247  -0.708  1.00  0.00           C
ATOM   1213  CG2 ILE A 829      18.275  -5.075  -0.918  1.00  0.00           C
ATOM   1214  CD1 ILE A 829      17.716  -7.974  -1.855  1.00  0.00           C
ATOM   1215  C   ILE A 829      16.073  -3.599  -0.016  1.00  0.00           C
ATOM   1216  O   ILE A 829      15.632  -3.073  -1.038  1.00  0.00           O
ATOM   1217  N   THR A 830      16.607  -2.906   0.984  1.00  0.00           N
ATOM   1218  CA  THR A 830      16.677  -1.455   0.923  1.00  0.00           C
ATOM   1219  CB  THR A 830      16.226  -0.830   2.236  1.00  0.00           C
ATOM   1220  OG1 THR A 830      15.796   0.511   1.992  1.00  0.00           O
ATOM   1221  CG2 THR A 830      17.362  -0.810   3.229  1.00  0.00           C
ATOM   1222  C   THR A 830      18.075  -0.961   0.616  1.00  0.00           C
ATOM   1223  O   THR A 830      19.044  -1.715   0.720  1.00  0.00           O
ATOM   1224  N   ASP A 831      18.157   0.315   0.245  1.00  0.00           N
ATOM   1225  CA  ASP A 831      19.405   1.001  -0.103  1.00  0.00           C
ATOM   1226  CB  ASP A 831      20.437   0.873   1.014  1.00  0.00           C
ATOM   1227  CG  ASP A 831      20.158   1.812   2.156  1.00  0.00           C
ATOM   1228  OD1 ASP A 831      19.625   2.911   1.892  1.00  0.00           O
ATOM   1229  OD2 ASP A 831      20.478   1.462   3.314  1.00  0.00           O
ATOM   1230  C   ASP A 831      20.067   0.632  -1.418  1.00  0.00           C
ATOM   1231  O   ASP A 831      21.278   0.755  -1.552  1.00  0.00           O
ATOM   1232  N   PHE A 832      19.291   0.178  -2.391  1.00  0.00           N
ATOM   1233  CA  PHE A 832      19.887  -0.138  -3.676  1.00  0.00           C
ATOM   1234  CB  PHE A 832      18.847  -0.634  -4.681  1.00  0.00           C
ATOM   1235  CG  PHE A 832      19.339  -0.602  -6.090  1.00  0.00           C
ATOM   1236  CD1 PHE A 832      20.289  -1.519  -6.527  1.00  0.00           C
ATOM   1237  CD2 PHE A 832      18.952   0.416  -6.949  1.00  0.00           C
ATOM   1238  CE1 PHE A 832      20.858  -1.415  -7.810  1.00  0.00           C
ATOM   1239  CE2 PHE A 832      19.511   0.529  -8.228  1.00  0.00           C
ATOM   1240  CZ  PHE A 832      20.472  -0.394  -8.658  1.00  0.00           C
ATOM   1241  C   PHE A 832      20.461   1.170  -4.196  1.00  0.00           C
ATOM   1242  O   PHE A 832      19.839   2.218  -4.043  1.00  0.00           O
ATOM   1243  N   GLY A 833      21.642   1.114  -4.799  1.00  0.00           N
ATOM   1244  CA  GLY A 833      22.246   2.316  -5.345  1.00  0.00           C
ATOM   1245  C   GLY A 833      23.069   3.222  -4.432  1.00  0.00           C
ATOM   1246  O   GLY A 833      24.034   3.835  -4.897  1.00  0.00           O
ATOM   1247  N   LEU A 834      22.712   3.319  -3.151  1.00  0.00           N
ATOM   1248  CA  LEU A 834      23.439   4.185  -2.223  1.00  0.00           C
ATOM   1249  CB  LEU A 834      22.946   3.949  -0.792  1.00  0.00           C
ATOM   1250  CG  LEU A 834      21.731   4.734  -0.251  1.00  0.00           C
ATOM   1251  CD1 LEU A 834      22.158   6.164   0.024  1.00  0.00           C
ATOM   1252  CD2 LEU A 834      20.536   4.693  -1.222  1.00  0.00           C
ATOM   1253  C   LEU A 834      24.979   4.085  -2.274  1.00  0.00           C
ATOM   1254  O   LEU A 834      25.662   5.107  -2.354  1.00  0.00           O
ATOM   1255  N   ALA A 835      25.525   2.873  -2.238  1.00  0.00           N
ATOM   1256  CA  ALA A 835      26.975   2.690  -2.274  1.00  0.00           C
ATOM   1257  CB  ALA A 835      27.313   1.211  -2.139  1.00  0.00           C
ATOM   1258  C   ALA A 835      27.647   3.266  -3.530  1.00  0.00           C
ATOM   1259  O   ALA A 835      28.698   3.910  -3.444  1.00  0.00           O
ATOM   1260  N   LYS A 836      27.058   3.028  -4.697  1.00  0.00           N
ATOM   1261  CA  LYS A 836      27.628   3.551  -5.926  1.00  0.00           C
ATOM   1262  CB  LYS A 836      26.781   3.133  -7.120  1.00  0.00           C
ATOM   1263  CG  LYS A 836      27.343   3.570  -8.461  1.00  0.00           C
ATOM   1264  CD  LYS A 836      26.318   3.360  -9.564  1.00  0.00           C
ATOM   1265  CE  LYS A 836      26.921   3.556 -10.945  1.00  0.00           C
ATOM   1266  NZ  LYS A 836      27.881   2.457 -11.249  1.00  0.00           N
ATOM   1267  C   LYS A 836      27.634   5.068  -5.833  1.00  0.00           C
ATOM   1268  O   LYS A 836      28.518   5.736  -6.371  1.00  0.00           O
ATOM   1269  N   LEU A 837      26.626   5.608  -5.150  1.00  0.00           N
ATOM   1270  CA  LEU A 837      26.486   7.049  -4.978  1.00  0.00           C
ATOM   1271  CB  LEU A 837      25.133   7.370  -4.364  1.00  0.00           C
ATOM   1272  CG  LEU A 837      24.192   8.248  -5.182  1.00  0.00           C
ATOM   1273  CD1 LEU A 837      22.966   8.590  -4.339  1.00  0.00           C
ATOM   1274  CD2 LEU A 837      24.911   9.506  -5.595  1.00  0.00           C
ATOM   1275  C   LEU A 837      27.586   7.599  -4.086  1.00  0.00           C
ATOM   1276  O   LEU A 837      28.277   8.550  -4.449  1.00  0.00           O
ATOM   1277  N   LEU A 838      27.751   7.000  -2.913  1.00  0.00           N
ATOM   1278  CA  LEU A 838      28.781   7.444  -1.992  1.00  0.00           C
ATOM   1279  CB  LEU A 838      28.615   6.744  -0.647  1.00  0.00           C
ATOM   1280  CG  LEU A 838      27.305   7.180   0.018  1.00  0.00           C
ATOM   1281  CD1 LEU A 838      27.121   6.462   1.347  1.00  0.00           C
ATOM   1282  CD2 LEU A 838      27.322   8.693   0.230  1.00  0.00           C
ATOM   1283  C   LEU A 838      30.160   7.192  -2.592  1.00  0.00           C
ATOM   1284  O   LEU A 838      31.188   7.342  -1.920  1.00  0.00           O
ATOM   1285  N   GLY A 839      30.158   6.803  -3.867  1.00  0.00           N
ATOM   1286  CA  GLY A 839      31.387   6.576  -4.610  1.00  0.00           C
ATOM   1287  C   GLY A 839      32.169   5.288  -4.450  1.00  0.00           C
ATOM   1288  O   GLY A 839      33.355   5.257  -4.771  1.00  0.00           O
ATOM   1289  N   ALA A 840      31.534   4.226  -3.971  1.00  0.00           N
ATOM   1290  CA  ALA A 840      32.230   2.958  -3.799  1.00  0.00           C
ATOM   1291  CB  ALA A 840      31.224   1.846  -3.536  1.00  0.00           C
ATOM   1292  C   ALA A 840      33.071   2.621  -5.031  1.00  0.00           C
ATOM   1293  O   ALA A 840      34.260   2.301  -4.927  1.00  0.00           O
ATOM   1294  N   GLU A 841      32.450   2.703  -6.201  1.00  0.00           N
ATOM   1295  CA  GLU A 841      33.140   2.384  -7.440  1.00  0.00           C
ATOM   1296  CB  GLU A 841      32.167   2.446  -8.618  1.00  0.00           C
ATOM   1297  CG  GLU A 841      31.222   1.261  -8.670  1.00  0.00           C
ATOM   1298  CD  GLU A 841      31.950  -0.043  -8.938  1.00  0.00           C
ATOM   1299  OE1 GLU A 841      33.023  -0.259  -8.333  1.00  0.00           O
ATOM   1300  OE2 GLU A 841      31.450  -0.857  -9.747  1.00  0.00           O
ATOM   1301  C   GLU A 841      34.350   3.259  -7.719  1.00  0.00           C
ATOM   1302  O   GLU A 841      35.438   2.734  -7.968  1.00  0.00           O
ATOM   1303  N   GLU A 842      34.160   4.580  -7.675  1.00  0.00           N
ATOM   1304  CA  GLU A 842      35.237   5.546  -7.930  1.00  0.00           C
ATOM   1305  CB  GLU A 842      34.947   6.875  -7.217  1.00  0.00           C
ATOM   1306  CG  GLU A 842      36.016   7.989  -7.407  1.00  0.00           C
ATOM   1307  CD  GLU A 842      35.728   9.314  -6.697  1.00  0.00           C
ATOM   1308  OE1 GLU A 842      34.692   9.443  -6.002  1.00  0.00           O
ATOM   1309  OE2 GLU A 842      36.601  10.206  -6.860  1.00  0.00           O
ATOM   1310  C   GLU A 842      36.586   4.997  -7.481  1.00  0.00           C
ATOM   1311  O   GLU A 842      36.821   4.782  -6.286  1.00  0.00           O
ATOM   1312  N   LYS A 843      37.462   4.763  -8.453  1.00  0.00           N
ATOM   1313  CA  LYS A 843      38.786   4.222  -8.187  1.00  0.00           C
ATOM   1314  CB  LYS A 843      39.500   3.950  -9.507  1.00  0.00           C
ATOM   1315  CG  LYS A 843      40.926   3.370  -9.391  1.00  0.00           C
ATOM   1316  CD  LYS A 843      41.592   3.118 -10.756  1.00  0.00           C
ATOM   1317  CE  LYS A 843      43.008   2.541 -10.616  1.00  0.00           C
ATOM   1318  NZ  LYS A 843      43.601   2.318 -11.932  1.00  0.00           N
ATOM   1319  C   LYS A 843      39.646   5.128  -7.298  1.00  0.00           C
ATOM   1320  O   LYS A 843      39.877   4.823  -6.122  1.00  0.00           O
ATOM   1321  N   GLU A 844      40.106   6.242  -7.865  1.00  0.00           N
ATOM   1322  CA  GLU A 844      40.963   7.191  -7.154  1.00  0.00           C
ATOM   1323  CB  GLU A 844      41.425   8.291  -8.116  1.00  0.00           C
ATOM   1324  CG  GLU A 844      42.349   9.381  -7.501  1.00  0.00           C
ATOM   1325  CD  GLU A 844      42.811  10.480  -8.461  1.00  0.00           C
ATOM   1326  OE1 GLU A 844      42.430  10.472  -9.654  1.00  0.00           O
ATOM   1327  OE2 GLU A 844      43.558  11.354  -7.948  1.00  0.00           O
ATOM   1328  C   GLU A 844      40.340   7.824  -5.913  1.00  0.00           C
ATOM   1329  O   GLU A 844      41.046   8.429  -5.105  1.00  0.00           O
ATOM   1330  N   TYR A 845      39.030   7.679  -5.750  1.00  0.00           N
ATOM   1331  CA  TYR A 845      38.350   8.273  -4.607  1.00  0.00           C
ATOM   1332  CB  TYR A 845      36.837   8.116  -4.745  1.00  0.00           C
ATOM   1333  CG  TYR A 845      36.068   8.935  -3.737  1.00  0.00           C
ATOM   1334  CD1 TYR A 845      36.207  10.322  -3.689  1.00  0.00           C
ATOM   1335  CD2 TYR A 845      35.217   8.326  -2.815  1.00  0.00           C
ATOM   1336  CE1 TYR A 845      35.519  11.083  -2.745  1.00  0.00           C
ATOM   1337  CE2 TYR A 845      34.524   9.078  -1.866  1.00  0.00           C
ATOM   1338  CZ  TYR A 845      34.680  10.455  -1.837  1.00  0.00           C
ATOM   1339  OH  TYR A 845      33.995  11.201  -0.904  1.00  0.00           O
ATOM   1340  C   TYR A 845      38.800   7.717  -3.260  1.00  0.00           C
ATOM   1341  O   TYR A 845      38.817   6.502  -3.045  1.00  0.00           O
ATOM   1342  N   HIS A 846      39.158   8.631  -2.361  1.00 12.85           N
ATOM   1343  CA  HIS A 846      39.615   8.297  -1.014  1.00 12.85           C
ATOM   1344  ND1 HIS A 846      42.314   6.701  -0.100  1.00 12.85           N
ATOM   1345  CG  HIS A 846      42.094   7.705  -1.019  1.00 12.85           C
ATOM   1346  CB  HIS A 846      41.061   8.773  -0.821  1.00 12.85           C
ATOM   1347  NE2 HIS A 846      43.735   6.400  -1.675  1.00 12.85           N
ATOM   1348  CD2 HIS A 846      42.992   7.506  -2.013  1.00 12.85           C
ATOM   1349  CE1 HIS A 846      43.305   5.933  -0.517  1.00 12.85           C
ATOM   1350  C   HIS A 846      38.720   8.973   0.032  1.00 12.85           C
ATOM   1351  O   HIS A 846      39.103   9.989   0.618  1.00 12.85           O
ATOM   1352  N   ALA A 847      37.535   8.412   0.266  1.00114.13           N
ATOM   1353  CA  ALA A 847      36.600   8.976   1.242  1.00114.13           C
ATOM   1354  CB  ALA A 847      35.316   8.153   1.274  1.00114.13           C
ATOM   1355  C   ALA A 847      37.218   9.034   2.638  1.00114.13           C
ATOM   1356  O   ALA A 847      36.782   9.808   3.491  1.00114.13           O
ATOM   1357  N   GLU A 848      38.232   8.151   2.928  1.00304.75           N
ATOM   1358  CA  GLU A 848      39.034   7.906   4.132  1.00304.75           C
ATOM   1359  CB  GLU A 848      40.560   8.005   3.922  1.00304.75           C
ATOM   1360  CG  GLU A 848      41.166   6.854   3.114  1.00304.75           C
ATOM   1361  CD  GLU A 848      42.680   7.024   3.114  1.00304.75           C
ATOM   1362  OE1 GLU A 848      43.172   7.967   3.789  1.00304.75           O
ATOM   1363  OE2 GLU A 848      43.361   6.215   2.431  1.00304.75           O
ATOM   1364  C   GLU A 848      38.696   8.785   5.305  1.00304.75           C
ATOM   1365  O   GLU A 848      38.975   9.984   5.344  1.00304.75           O
ATOM   1366  N   GLY A 849      38.132   8.148   6.353  1.00 66.82           N
ATOM   1367  CA  GLY A 849      37.587   8.852   7.476  1.00 66.82           C
ATOM   1368  C   GLY A 849      36.129   8.633   7.302  1.00 66.82           C
ATOM   1369  O   GLY A 849      35.289   9.041   8.104  1.00 66.82           O
ATOM   1370  N   GLY A 850      35.846   7.925   6.194  1.00126.52           N
ATOM   1371  CA  GLY A 850      34.583   7.471   5.730  1.00126.52           C
ATOM   1372  C   GLY A 850      34.493   6.052   6.186  1.00126.52           C
ATOM   1373  O   GLY A 850      34.798   5.738   7.338  1.00126.52           O
ATOM   1374  N   LYS A 851      34.048   5.139   5.292  1.00 62.46           N
ATOM   1375  CA  LYS A 851      33.781   3.795   5.791  1.00 62.46           C
ATOM   1376  CB  LYS A 851      32.803   3.850   6.975  1.00 62.46           C
ATOM   1377  CG  LYS A 851      32.397   2.474   7.504  1.00 62.46           C
ATOM   1378  CD  LYS A 851      31.430   2.565   8.686  1.00 62.46           C
ATOM   1379  CE  LYS A 851      30.876   1.186   9.066  1.00 62.46           C
ATOM   1380  NZ  LYS A 851      31.952   0.192   9.379  1.00 62.46           N
ATOM   1381  C   LYS A 851      33.206   2.897   4.696  1.00 62.46           C
ATOM   1382  O   LYS A 851      32.558   3.374   3.760  1.00 62.46           O
ATOM   1383  N   VAL A 852      33.458   1.597   4.819  1.00  5.91           N
ATOM   1384  CA  VAL A 852      32.962   0.608   3.867  1.00  5.91           C
ATOM   1385  CB  VAL A 852      33.982   0.349   2.733  1.00  5.91           C
ATOM   1386  CG1 VAL A 852      34.190   1.618   1.917  1.00  5.91           C
ATOM   1387  CG2 VAL A 852      35.295  -0.122   3.317  1.00  5.91           C
ATOM   1388  C   VAL A 852      32.709  -0.689   4.631  1.00  5.91           C
ATOM   1389  O   VAL A 852      33.536  -1.109   5.439  1.00  5.91           O
ATOM   1390  N   PRO A 853      31.558  -1.336   4.387  1.00  0.00           N
ATOM   1391  CA  PRO A 853      31.182  -2.589   5.055  1.00  0.00           C
ATOM   1392  CD  PRO A 853      30.588  -0.996   3.328  1.00  0.00           C
ATOM   1393  CB  PRO A 853      29.765  -2.831   4.542  1.00  0.00           C
ATOM   1394  CG  PRO A 853      29.822  -2.289   3.149  1.00  0.00           C
ATOM   1395  C   PRO A 853      32.132  -3.751   4.753  1.00  0.00           C
ATOM   1396  O   PRO A 853      31.787  -4.677   4.028  1.00  0.00           O
ATOM   1397  N   ILE A 854      33.325  -3.690   5.335  1.00  0.00           N
ATOM   1398  CA  ILE A 854      34.361  -4.703   5.143  1.00  0.00           C
ATOM   1399  CB  ILE A 854      35.633  -4.352   5.977  1.00  0.00           C
ATOM   1400  CG1 ILE A 854      36.362  -3.167   5.343  1.00  0.00           C
ATOM   1401  CG2 ILE A 854      36.576  -5.543   6.051  1.00  0.00           C
ATOM   1402  CD1 ILE A 854      36.839  -3.439   3.935  1.00  0.00           C
ATOM   1403  C   ILE A 854      33.937  -6.131   5.478  1.00  0.00           C
ATOM   1404  O   ILE A 854      34.194  -7.060   4.706  1.00  0.00           O
ATOM   1405  N   LYS A 855      33.278  -6.300   6.618  1.00  0.00           N
ATOM   1406  CA  LYS A 855      32.859  -7.620   7.062  1.00  0.00           C
ATOM   1407  CB  LYS A 855      32.466  -7.549   8.535  1.00  0.00           C
ATOM   1408  CG  LYS A 855      33.641  -7.177   9.426  1.00  0.00           C
ATOM   1409  CD  LYS A 855      33.312  -7.321  10.901  1.00  0.00           C
ATOM   1410  CE  LYS A 855      34.484  -6.866  11.761  1.00  0.00           C
ATOM   1411  NZ  LYS A 855      34.160  -6.870  13.215  1.00  0.00           N
ATOM   1412  C   LYS A 855      31.771  -8.324   6.248  1.00  0.00           C
ATOM   1413  O   LYS A 855      31.368  -9.439   6.583  1.00  0.00           O
ATOM   1414  N   TRP A 856      31.307  -7.685   5.179  1.00  0.00           N
ATOM   1415  CA  TRP A 856      30.285  -8.269   4.311  1.00  0.00           C
ATOM   1416  CB  TRP A 856      29.007  -7.436   4.334  1.00  0.00           C
ATOM   1417  CG  TRP A 856      28.137  -7.638   5.519  1.00  0.00           C
ATOM   1418  CD2 TRP A 856      28.332  -7.092   6.830  1.00  0.00           C
ATOM   1419  CD1 TRP A 856      26.952  -8.316   5.557  1.00  0.00           C
ATOM   1420  NE1 TRP A 856      26.394  -8.220   6.804  1.00  0.00           N
ATOM   1421  CE2 TRP A 856      27.218  -7.475   7.608  1.00  0.00           C
ATOM   1422  CE3 TRP A 856      29.338  -6.312   7.421  1.00  0.00           C
ATOM   1423  CZ2 TRP A 856      27.080  -7.105   8.952  1.00  0.00           C
ATOM   1424  CZ3 TRP A 856      29.200  -5.943   8.754  1.00  0.00           C
ATOM   1425  CH2 TRP A 856      28.080  -6.339   9.504  1.00  0.00           C
ATOM   1426  C   TRP A 856      30.808  -8.285   2.888  1.00  0.00           C
ATOM   1427  O   TRP A 856      30.093  -8.670   1.956  1.00  0.00           O
ATOM   1428  N   MET A 857      32.057  -7.856   2.731  1.00  0.00           N
ATOM   1429  CA  MET A 857      32.690  -7.771   1.421  1.00  0.00           C
ATOM   1430  CB  MET A 857      33.555  -6.516   1.358  1.00  0.00           C
ATOM   1431  CG  MET A 857      32.762  -5.232   1.301  1.00  0.00           C
ATOM   1432  SD  MET A 857      33.777  -3.790   1.624  1.00  0.00           S
ATOM   1433  CE  MET A 857      34.644  -3.566   0.059  1.00  0.00           C
ATOM   1434  C   MET A 857      33.530  -8.968   1.003  1.00  0.00           C
ATOM   1435  O   MET A 857      34.183  -9.610   1.821  1.00  0.00           O
ATOM   1436  N   ALA A 858      33.510  -9.259  -0.289  1.00  0.00           N
ATOM   1437  CA  ALA A 858      34.297 -10.357  -0.817  1.00  0.00           C
ATOM   1438  CB  ALA A 858      33.824 -10.716  -2.207  1.00  0.00           C
ATOM   1439  C   ALA A 858      35.751  -9.901  -0.860  1.00  0.00           C
ATOM   1440  O   ALA A 858      36.032  -8.708  -0.982  1.00  0.00           O
ATOM   1441  N   LEU A 859      36.670 -10.855  -0.752  1.00  0.00           N
ATOM   1442  CA  LEU A 859      38.096 -10.569  -0.780  1.00  0.00           C
ATOM   1443  CB  LEU A 859      38.857 -11.884  -0.913  1.00  0.00           C
ATOM   1444  CG  LEU A 859      40.371 -11.942  -0.746  1.00  0.00           C
ATOM   1445  CD1 LEU A 859      40.755 -11.655   0.703  1.00  0.00           C
ATOM   1446  CD2 LEU A 859      40.848 -13.327  -1.155  1.00  0.00           C
ATOM   1447  C   LEU A 859      38.440  -9.628  -1.943  1.00  0.00           C
ATOM   1448  O   LEU A 859      39.233  -8.698  -1.778  1.00  0.00           O
ATOM   1449  N   GLU A 860      37.831  -9.852  -3.110  1.00  0.00           N
ATOM   1450  CA  GLU A 860      38.103  -9.014  -4.278  1.00  0.00           C
ATOM   1451  CB  GLU A 860      37.516  -9.634  -5.545  1.00  0.00           C
ATOM   1452  CG  GLU A 860      36.012  -9.700  -5.550  1.00  0.00           C
ATOM   1453  CD  GLU A 860      35.494 -11.026  -5.052  1.00  0.00           C
ATOM   1454  OE1 GLU A 860      36.068 -11.553  -4.067  1.00  0.00           O
ATOM   1455  OE2 GLU A 860      34.509 -11.532  -5.643  1.00  0.00           O
ATOM   1456  C   GLU A 860      37.559  -7.598  -4.120  1.00  0.00           C
ATOM   1457  O   GLU A 860      38.046  -6.655  -4.746  1.00  0.00           O
ATOM   1458  N   SER A 861      36.536  -7.443  -3.297  1.00  0.00           N
ATOM   1459  CA  SER A 861      35.976  -6.123  -3.074  1.00  0.00           C
ATOM   1460  CB  SER A 861      34.583  -6.243  -2.455  1.00  0.00           C
ATOM   1461  OG  SER A 861      33.731  -7.016  -3.281  1.00  0.00           O
ATOM   1462  C   SER A 861      36.908  -5.369  -2.125  1.00  0.00           C
ATOM   1463  O   SER A 861      37.253  -4.212  -2.355  1.00  0.00           O
ATOM   1464  N   ILE A 862      37.317  -6.045  -1.058  1.00  0.00           N
ATOM   1465  CA  ILE A 862      38.208  -5.455  -0.074  1.00  0.00           C
ATOM   1466  CB  ILE A 862      38.450  -6.421   1.110  1.00  0.00           C
ATOM   1467  CG1 ILE A 862      37.124  -6.796   1.768  1.00  0.00           C
ATOM   1468  CG2 ILE A 862      39.367  -5.773   2.125  1.00  0.00           C
ATOM   1469  CD1 ILE A 862      37.241  -7.886   2.803  1.00  0.00           C
ATOM   1470  C   ILE A 862      39.552  -5.146  -0.717  1.00  0.00           C
ATOM   1471  O   ILE A 862      40.058  -4.029  -0.616  1.00  0.00           O
ATOM   1472  N   LEU A 863      40.119  -6.142  -1.392  1.00  0.00           N
ATOM   1473  CA  LEU A 863      41.424  -6.002  -2.029  1.00  0.00           C
ATOM   1474  CB  LEU A 863      41.976  -7.377  -2.409  1.00  0.00           C
ATOM   1475  CG  LEU A 863      42.234  -8.407  -1.311  1.00  0.00           C
ATOM   1476  CD1 LEU A 863      42.944  -9.604  -1.922  1.00  0.00           C
ATOM   1477  CD2 LEU A 863      43.079  -7.794  -0.208  1.00  0.00           C
ATOM   1478  C   LEU A 863      41.519  -5.104  -3.254  1.00  0.00           C
ATOM   1479  O   LEU A 863      42.457  -4.321  -3.363  1.00  0.00           O
ATOM   1480  N   HIS A 864      40.577  -5.215  -4.185  1.00  0.00           N
ATOM   1481  CA  HIS A 864      40.653  -4.403  -5.399  1.00  0.00           C
ATOM   1482  ND1 HIS A 864      43.055  -6.193  -5.799  1.00  0.00           N
ATOM   1483  CG  HIS A 864      41.841  -6.395  -6.420  1.00  0.00           C
ATOM   1484  CB  HIS A 864      40.847  -5.299  -6.621  1.00  0.00           C
ATOM   1485  NE2 HIS A 864      43.020  -8.246  -6.408  1.00  0.00           N
ATOM   1486  CD2 HIS A 864      41.823  -7.694  -6.799  1.00  0.00           C
ATOM   1487  CE1 HIS A 864      43.744  -7.320  -5.806  1.00  0.00           C
ATOM   1488  C   HIS A 864      39.461  -3.501  -5.671  1.00  0.00           C
ATOM   1489  O   HIS A 864      39.396  -2.871  -6.724  1.00  0.00           O
ATOM   1490  N   ARG A 865      38.522  -3.432  -4.738  1.00  0.00           N
ATOM   1491  CA  ARG A 865      37.341  -2.604  -4.941  1.00  0.00           C
ATOM   1492  CB  ARG A 865      37.725  -1.126  -4.955  1.00  0.00           C
ATOM   1493  CG  ARG A 865      38.052  -0.551  -3.576  1.00  0.00           C
ATOM   1494  CD  ARG A 865      36.818  -0.522  -2.673  1.00  0.00           C
ATOM   1495  NE  ARG A 865      37.057   0.190  -1.416  1.00  0.00           N
ATOM   1496  CZ  ARG A 865      37.901  -0.211  -0.465  1.00  0.00           C
ATOM   1497  NH1 ARG A 865      38.600  -1.329  -0.619  1.00  0.00           N
ATOM   1498  NH2 ARG A 865      38.046   0.506   0.644  1.00  0.00           N
ATOM   1499  C   ARG A 865      36.650  -2.986  -6.250  1.00  0.00           C
ATOM   1500  O   ARG A 865      36.335  -2.137  -7.074  1.00  0.00           O
ATOM   1501  N   ILE A 866      36.442  -4.287  -6.430  1.00  0.00           N
ATOM   1502  CA  ILE A 866      35.773  -4.829  -7.602  1.00  0.00           C
ATOM   1503  CB  ILE A 866      36.540  -6.037  -8.173  1.00  0.00           C
ATOM   1504  CG1 ILE A 866      37.973  -5.636  -8.503  1.00  0.00           C
ATOM   1505  CG2 ILE A 866      35.862  -6.548  -9.433  1.00  0.00           C
ATOM   1506  CD1 ILE A 866      38.848  -6.811  -8.910  1.00  0.00           C
ATOM   1507  C   ILE A 866      34.394  -5.304  -7.137  1.00  0.00           C
ATOM   1508  O   ILE A 866      34.283  -6.110  -6.213  1.00  0.00           O
ATOM   1509  N   TYR A 867      33.343  -4.789  -7.766  1.00  0.00           N
ATOM   1510  CA  TYR A 867      31.987  -5.176  -7.402  1.00  0.00           C
ATOM   1511  CB  TYR A 867      31.200  -3.980  -6.879  1.00  0.00           C
ATOM   1512  CG  TYR A 867      31.713  -3.399  -5.585  1.00  0.00           C
ATOM   1513  CD1 TYR A 867      32.829  -2.569  -5.563  1.00  0.00           C
ATOM   1514  CD2 TYR A 867      31.039  -3.622  -4.388  1.00  0.00           C
ATOM   1515  CE1 TYR A 867      33.259  -1.963  -4.378  1.00  0.00           C
ATOM   1516  CE2 TYR A 867      31.458  -3.023  -3.199  1.00  0.00           C
ATOM   1517  CZ  TYR A 867      32.567  -2.191  -3.203  1.00  0.00           C
ATOM   1518  OH  TYR A 867      32.963  -1.568  -2.038  1.00  0.00           O
ATOM   1519  C   TYR A 867      31.259  -5.762  -8.592  1.00  0.00           C
ATOM   1520  O   TYR A 867      31.213  -5.154  -9.655  1.00  0.00           O
ATOM   1521  N   THR A 868      30.696  -6.949  -8.396  1.00  0.00           N
ATOM   1522  CA  THR A 868      29.959  -7.651  -9.437  1.00  0.00           C
ATOM   1523  CB  THR A 868      30.845  -8.655 -10.199  1.00  0.00           C
ATOM   1524  OG1 THR A 868      31.155  -9.762  -9.345  1.00  0.00           O
ATOM   1525  CG2 THR A 868      32.131  -8.007 -10.640  1.00  0.00           C
ATOM   1526  C   THR A 868      28.854  -8.450  -8.767  1.00  0.00           C
ATOM   1527  O   THR A 868      28.727  -8.442  -7.550  1.00  0.00           O
ATOM   1528  N   HIS A 869      28.067  -9.156  -9.564  1.00  0.00           N
ATOM   1529  CA  HIS A 869      26.987  -9.950  -9.015  1.00  0.00           C
ATOM   1530  ND1 HIS A 869      24.517  -8.826 -10.718  1.00  0.00           N
ATOM   1531  CG  HIS A 869      25.574  -9.633 -11.082  1.00  0.00           C
ATOM   1532  CB  HIS A 869      26.196 -10.615 -10.143  1.00  0.00           C
ATOM   1533  NE2 HIS A 869      25.068  -8.247 -12.706  1.00  0.00           N
ATOM   1534  CD2 HIS A 869      25.914  -9.266 -12.340  1.00  0.00           C
ATOM   1535  CE1 HIS A 869      24.235  -8.001 -11.711  1.00  0.00           C
ATOM   1536  C   HIS A 869      27.547 -10.996  -8.069  1.00  0.00           C
ATOM   1537  O   HIS A 869      26.987 -11.233  -6.992  1.00  0.00           O
ATOM   1538  N   GLN A 870      28.661 -11.609  -8.459  1.00  0.00           N
ATOM   1539  CA  GLN A 870      29.268 -12.640  -7.622  1.00  0.00           C
ATOM   1540  CB  GLN A 870      30.302 -13.431  -8.420  1.00  0.00           C
ATOM   1541  CG  GLN A 870      29.726 -14.153  -9.627  1.00  0.00           C
ATOM   1542  CD  GLN A 870      28.573 -15.088  -9.286  1.00  0.00           C
ATOM   1543  OE1 GLN A 870      27.421 -14.669  -9.211  1.00  0.00           O
ATOM   1544  NE2 GLN A 870      28.885 -16.364  -9.073  1.00  0.00           N
ATOM   1545  C   GLN A 870      29.897 -12.095  -6.333  1.00  0.00           C
ATOM   1546  O   GLN A 870      30.309 -12.864  -5.465  1.00  0.00           O
ATOM   1547  N   SER A 871      29.972 -10.773  -6.208  1.00  0.00           N
ATOM   1548  CA  SER A 871      30.522 -10.181  -4.996  1.00  0.00           C
ATOM   1549  CB  SER A 871      31.320  -8.908  -5.310  1.00  0.00           C
ATOM   1550  OG  SER A 871      30.480  -7.789  -5.529  1.00  0.00           O
ATOM   1551  C   SER A 871      29.323  -9.862  -4.115  1.00  0.00           C
ATOM   1552  O   SER A 871      29.456  -9.674  -2.902  1.00  0.00           O
ATOM   1553  N   ASP A 872      28.148  -9.786  -4.740  1.00  0.00           N
ATOM   1554  CA  ASP A 872      26.920  -9.548  -3.998  1.00  0.00           C
ATOM   1555  CB  ASP A 872      25.775  -9.130  -4.927  1.00  0.00           C
ATOM   1556  CG  ASP A 872      25.589  -7.610  -4.995  1.00  0.00           C
ATOM   1557  OD1 ASP A 872      26.251  -6.879  -4.216  1.00  0.00           O
ATOM   1558  OD2 ASP A 872      24.768  -7.146  -5.826  1.00  0.00           O
ATOM   1559  C   ASP A 872      26.583 -10.869  -3.310  1.00  0.00           C
ATOM   1560  O   ASP A 872      26.096 -10.890  -2.179  1.00  0.00           O
ATOM   1561  N   VAL A 873      26.862 -11.979  -3.986  1.00  0.00           N
ATOM   1562  CA  VAL A 873      26.598 -13.292  -3.406  1.00  0.00           C
ATOM   1563  CB  VAL A 873      27.002 -14.405  -4.387  1.00  0.00           C
ATOM   1564  CG1 VAL A 873      26.896 -15.771  -3.724  1.00  0.00           C
ATOM   1565  CG2 VAL A 873      26.105 -14.333  -5.608  1.00  0.00           C
ATOM   1566  C   VAL A 873      27.327 -13.451  -2.062  1.00  0.00           C
ATOM   1567  O   VAL A 873      26.744 -13.951  -1.098  1.00  0.00           O
ATOM   1568  N   TRP A 874      28.587 -13.017  -1.987  1.00  0.00           N
ATOM   1569  CA  TRP A 874      29.332 -13.093  -0.732  1.00  0.00           C
ATOM   1570  CB  TRP A 874      30.706 -12.443  -0.884  1.00  0.00           C
ATOM   1571  CG  TRP A 874      31.593 -12.609   0.315  1.00  0.00           C
ATOM   1572  CD2 TRP A 874      32.880 -13.237   0.350  1.00  0.00           C
ATOM   1573  CD1 TRP A 874      31.342 -12.183   1.589  1.00  0.00           C
ATOM   1574  NE1 TRP A 874      32.391 -12.507   2.412  1.00  0.00           N
ATOM   1575  CE2 TRP A 874      33.349 -13.154   1.679  1.00  0.00           C
ATOM   1576  CE3 TRP A 874      33.683 -13.864  -0.612  1.00  0.00           C
ATOM   1577  CZ2 TRP A 874      34.584 -13.671   2.071  1.00  0.00           C
ATOM   1578  CZ3 TRP A 874      34.918 -14.382  -0.219  1.00  0.00           C
ATOM   1579  CH2 TRP A 874      35.352 -14.281   1.113  1.00  0.00           C
ATOM   1580  C   TRP A 874      28.524 -12.354   0.337  1.00  0.00           C
ATOM   1581  O   TRP A 874      28.203 -12.910   1.379  1.00  0.00           O
ATOM   1582  N   SER A 875      28.190 -11.097   0.079  1.00  0.00           N
ATOM   1583  CA  SER A 875      27.394 -10.331   1.031  1.00  0.00           C
ATOM   1584  CB  SER A 875      26.991  -8.982   0.443  1.00  0.00           C
ATOM   1585  OG  SER A 875      28.135  -8.262   0.040  1.00  0.00           O
ATOM   1586  C   SER A 875      26.132 -11.105   1.379  1.00  0.00           C
ATOM   1587  O   SER A 875      25.690 -11.090   2.524  1.00  0.00           O
ATOM   1588  N   TYR A 876      25.541 -11.770   0.387  1.00  0.00           N
ATOM   1589  CA  TYR A 876      24.325 -12.538   0.625  1.00  0.00           C
ATOM   1590  CB  TYR A 876      23.759 -13.089  -0.688  1.00  0.00           C
ATOM   1591  CG  TYR A 876      22.558 -14.003  -0.502  1.00  0.00           C
ATOM   1592  CD1 TYR A 876      21.292 -13.485  -0.247  1.00  0.00           C
ATOM   1593  CD2 TYR A 876      22.698 -15.389  -0.561  1.00  0.00           C
ATOM   1594  CE1 TYR A 876      20.200 -14.322  -0.056  1.00  0.00           C
ATOM   1595  CE2 TYR A 876      21.613 -16.232  -0.370  1.00  0.00           C
ATOM   1596  CZ  TYR A 876      20.370 -15.688  -0.117  1.00  0.00           C
ATOM   1597  OH  TYR A 876      19.300 -16.520   0.087  1.00  0.00           O
ATOM   1598  C   TYR A 876      24.636 -13.678   1.582  1.00  0.00           C
ATOM   1599  O   TYR A 876      23.867 -13.954   2.485  1.00  0.00           O
ATOM   1600  N   GLY A 877      25.758 -14.351   1.375  1.00  0.00           N
ATOM   1601  CA  GLY A 877      26.128 -15.422   2.282  1.00  0.00           C
ATOM   1602  C   GLY A 877      26.298 -14.882   3.701  1.00  0.00           C
ATOM   1603  O   GLY A 877      25.914 -15.529   4.677  1.00  0.00           O
ATOM   1604  N   VAL A 878      26.876 -13.691   3.832  1.00  0.00           N
ATOM   1605  CA  VAL A 878      27.059 -13.114   5.156  1.00  0.00           C
ATOM   1606  CB  VAL A 878      27.902 -11.800   5.134  1.00  0.00           C
ATOM   1607  CG1 VAL A 878      27.946 -11.198   6.514  1.00  0.00           C
ATOM   1608  CG2 VAL A 878      29.329 -12.079   4.649  1.00  0.00           C
ATOM   1609  C   VAL A 878      25.696 -12.795   5.740  1.00  0.00           C
ATOM   1610  O   VAL A 878      25.469 -13.029   6.933  1.00  0.00           O
ATOM   1611  N   THR A 879      24.791 -12.275   4.903  1.00  0.00           N
ATOM   1612  CA  THR A 879      23.446 -11.910   5.349  1.00  0.00           C
ATOM   1613  CB  THR A 879      22.615 -11.315   4.206  1.00  0.00           C
ATOM   1614  OG1 THR A 879      23.313 -10.207   3.641  1.00  0.00           O
ATOM   1615  CG2 THR A 879      21.269 -10.829   4.712  1.00  0.00           C
ATOM   1616  C   THR A 879      22.688 -13.105   5.918  1.00  0.00           C
ATOM   1617  O   THR A 879      22.072 -13.014   6.990  1.00  0.00           O
ATOM   1618  N   VAL A 880      22.723 -14.223   5.199  1.00  0.00           N
ATOM   1619  CA  VAL A 880      22.041 -15.424   5.663  1.00  0.00           C
ATOM   1620  CB  VAL A 880      22.219 -16.597   4.695  1.00  0.00           C
ATOM   1621  CG1 VAL A 880      21.466 -17.793   5.201  1.00  0.00           C
ATOM   1622  CG2 VAL A 880      21.720 -16.210   3.317  1.00  0.00           C
ATOM   1623  C   VAL A 880      22.643 -15.786   7.004  1.00  0.00           C
ATOM   1624  O   VAL A 880      21.918 -16.111   7.936  1.00  0.00           O
ATOM   1625  N   TRP A 881      23.966 -15.707   7.115  1.00  0.00           N
ATOM   1626  CA  TRP A 881      24.621 -16.016   8.381  1.00  0.00           C
ATOM   1627  CB  TRP A 881      26.112 -15.742   8.297  1.00  0.00           C
ATOM   1628  CG  TRP A 881      26.837 -16.222   9.500  1.00  0.00           C
ATOM   1629  CD2 TRP A 881      27.264 -15.434  10.620  1.00  0.00           C
ATOM   1630  CD1 TRP A 881      27.199 -17.500   9.773  1.00  0.00           C
ATOM   1631  NE1 TRP A 881      27.829 -17.565  10.995  1.00  0.00           N
ATOM   1632  CE2 TRP A 881      27.880 -16.309  11.535  1.00  0.00           C
ATOM   1633  CE3 TRP A 881      27.183 -14.071  10.938  1.00  0.00           C
ATOM   1634  CZ2 TRP A 881      28.414 -15.871  12.745  1.00  0.00           C
ATOM   1635  CZ3 TRP A 881      27.719 -13.632  12.152  1.00  0.00           C
ATOM   1636  CH2 TRP A 881      28.325 -14.533  13.036  1.00  0.00           C
ATOM   1637  C   TRP A 881      24.013 -15.185   9.515  1.00  0.00           C
ATOM   1638  O   TRP A 881      23.653 -15.728  10.552  1.00  0.00           O
ATOM   1639  N   GLU A 882      23.903 -13.871   9.314  1.00  0.00           N
ATOM   1640  CA  GLU A 882      23.312 -12.982  10.318  1.00  0.00           C
ATOM   1641  CB  GLU A 882      23.141 -11.556   9.794  1.00  0.00           C
ATOM   1642  CG  GLU A 882      24.368 -10.732   9.510  1.00  0.00           C
ATOM   1643  CD  GLU A 882      23.980  -9.299   9.142  1.00  0.00           C
ATOM   1644  OE1 GLU A 882      23.507  -8.558  10.024  1.00  0.00           O
ATOM   1645  OE2 GLU A 882      24.114  -8.911   7.967  1.00  0.00           O
ATOM   1646  C   GLU A 882      21.918 -13.467  10.702  1.00  0.00           C
ATOM   1647  O   GLU A 882      21.515 -13.368  11.862  1.00  0.00           O
ATOM   1648  N   LEU A 883      21.172 -13.977   9.726  1.00  0.00           N
ATOM   1649  CA  LEU A 883      19.821 -14.445  10.000  1.00  0.00           C
ATOM   1650  CB  LEU A 883      19.007 -14.524   8.706  1.00  0.00           C
ATOM   1651  CG  LEU A 883      18.713 -13.184   8.020  1.00  0.00           C
ATOM   1652  CD1 LEU A 883      17.827 -13.425   6.819  1.00  0.00           C
ATOM   1653  CD2 LEU A 883      18.028 -12.228   8.981  1.00  0.00           C
ATOM   1654  C   LEU A 883      19.750 -15.771  10.734  1.00  0.00           C
ATOM   1655  O   LEU A 883      18.821 -15.990  11.519  1.00  0.00           O
ATOM   1656  N   MET A 884      20.718 -16.652  10.494  1.00  0.00           N
ATOM   1657  CA  MET A 884      20.738 -17.956  11.162  1.00  0.00           C
ATOM   1658  CB  MET A 884      21.624 -18.948  10.404  1.00  0.00           C
ATOM   1659  CG  MET A 884      21.219 -19.184   8.978  1.00  0.00           C
ATOM   1660  SD  MET A 884      19.511 -19.691   8.835  1.00  0.00           S
ATOM   1661  CE  MET A 884      19.462 -20.246   7.080  1.00  0.00           C
ATOM   1662  C   MET A 884      21.257 -17.847  12.589  1.00  0.00           C
ATOM   1663  O   MET A 884      21.128 -18.780  13.375  1.00  0.00           O
ATOM   1664  N   THR A 885      21.857 -16.711  12.919  1.00  0.00           N
ATOM   1665  CA  THR A 885      22.403 -16.509  14.251  1.00  0.00           C
ATOM   1666  CB  THR A 885      23.838 -16.019  14.186  1.00  0.00           C
ATOM   1667  OG1 THR A 885      23.872 -14.750  13.525  1.00  0.00           O
ATOM   1668  CG2 THR A 885      24.700 -17.012  13.430  1.00  0.00           C
ATOM   1669  C   THR A 885      21.587 -15.485  15.029  1.00  0.00           C
ATOM   1670  O   THR A 885      22.002 -15.015  16.095  1.00  0.00           O
ATOM   1671  N   PHE A 886      20.432 -15.127  14.477  1.00  0.00           N
ATOM   1672  CA  PHE A 886      19.529 -14.187  15.123  1.00  0.00           C
ATOM   1673  CB  PHE A 886      18.972 -14.824  16.387  1.00  0.00           C
ATOM   1674  CG  PHE A 886      18.221 -16.086  16.121  1.00  0.00           C
ATOM   1675  CD1 PHE A 886      16.924 -16.045  15.627  1.00  0.00           C
ATOM   1676  CD2 PHE A 886      18.824 -17.316  16.302  1.00  0.00           C
ATOM   1677  CE1 PHE A 886      16.235 -17.218  15.311  1.00  0.00           C
ATOM   1678  CE2 PHE A 886      18.146 -18.493  15.989  1.00  0.00           C
ATOM   1679  CZ  PHE A 886      16.848 -18.445  15.492  1.00  0.00           C
ATOM   1680  C   PHE A 886      20.135 -12.840  15.442  1.00  0.00           C
ATOM   1681  O   PHE A 886      19.870 -12.272  16.498  1.00  0.00           O
ATOM   1682  N   GLY A 887      20.950 -12.334  14.527  1.00  0.00           N
ATOM   1683  CA  GLY A 887      21.539 -11.026  14.719  1.00  0.00           C
ATOM   1684  C   GLY A 887      22.960 -10.965  15.232  1.00  0.00           C
ATOM   1685  O   GLY A 887      23.388  -9.918  15.707  1.00  0.00           O
ATOM   1686  N   SER A 888      23.701 -12.065  15.150  1.00  0.00           N
ATOM   1687  CA  SER A 888      25.085 -12.058  15.616  1.00  0.00           C
ATOM   1688  CB  SER A 888      25.680 -13.470  15.588  1.00  0.00           C
ATOM   1689  OG  SER A 888      25.098 -14.302  16.570  1.00  0.00           O
ATOM   1690  C   SER A 888      25.937 -11.148  14.737  1.00  0.00           C
ATOM   1691  O   SER A 888      25.696 -11.020  13.529  1.00  0.00           O
ATOM   1692  N   LYS A 889      26.932 -10.515  15.347  1.00  0.00           N
ATOM   1693  CA  LYS A 889      27.826  -9.647  14.607  1.00  0.00           C
ATOM   1694  CB  LYS A 889      28.456  -8.611  15.541  1.00  0.00           C
ATOM   1695  CG  LYS A 889      27.456  -7.956  16.484  1.00  0.00           C
ATOM   1696  CD  LYS A 889      27.946  -6.614  17.021  1.00  0.00           C
ATOM   1697  CE  LYS A 889      27.952  -5.556  15.922  1.00  0.00           C
ATOM   1698  NZ  LYS A 889      28.293  -4.196  16.437  1.00  0.00           N
ATOM   1699  C   LYS A 889      28.896 -10.563  14.028  1.00  0.00           C
ATOM   1700  O   LYS A 889      29.404 -11.441  14.722  1.00  0.00           O
ATOM   1701  N   PRO A 890      29.236 -10.387  12.740  1.00  0.00           N
ATOM   1702  CA  PRO A 890      30.252 -11.212  12.080  1.00  0.00           C
ATOM   1703  CD  PRO A 890      28.633  -9.447  11.779  1.00  0.00           C
ATOM   1704  CB  PRO A 890      29.976 -10.960  10.602  1.00  0.00           C
ATOM   1705  CG  PRO A 890      29.584  -9.535  10.605  1.00  0.00           C
ATOM   1706  C   PRO A 890      31.676 -10.830  12.484  1.00  0.00           C
ATOM   1707  O   PRO A 890      32.037  -9.650  12.483  1.00  0.00           O
ATOM   1708  N   TYR A 891      32.478 -11.839  12.817  1.00  0.00           N
ATOM   1709  CA  TYR A 891      33.863 -11.638  13.237  1.00  0.00           C
ATOM   1710  CB  TYR A 891      34.704 -11.067  12.088  1.00  0.00           C
ATOM   1711  CG  TYR A 891      34.518 -11.745  10.749  1.00  0.00           C
ATOM   1712  CD1 TYR A 891      34.999 -13.033  10.517  1.00  0.00           C
ATOM   1713  CD2 TYR A 891      33.850 -11.097   9.714  1.00  0.00           C
ATOM   1714  CE1 TYR A 891      34.818 -13.660   9.284  1.00  0.00           C
ATOM   1715  CE2 TYR A 891      33.662 -11.710   8.481  1.00  0.00           C
ATOM   1716  CZ  TYR A 891      34.146 -12.991   8.270  1.00  0.00           C
ATOM   1717  OH  TYR A 891      33.938 -13.593   7.050  1.00  0.00           O
ATOM   1718  C   TYR A 891      33.953 -10.690  14.443  1.00  0.00           C
ATOM   1719  O   TYR A 891      34.710  -9.716  14.423  1.00  0.00           O
ATOM   1720  N   ASP A 892      33.185 -10.982  15.491  1.00  0.00           N
ATOM   1721  CA  ASP A 892      33.181 -10.154  16.693  1.00  0.00           C
ATOM   1722  CB  ASP A 892      32.352 -10.818  17.802  1.00  0.00           C
ATOM   1723  CG  ASP A 892      31.303  -9.882  18.392  1.00  0.00           C
ATOM   1724  OD1 ASP A 892      31.668  -8.761  18.800  1.00  0.00           O
ATOM   1725  OD2 ASP A 892      30.115 -10.268  18.449  1.00  0.00           O
ATOM   1726  C   ASP A 892      34.602  -9.920  17.195  1.00  0.00           C
ATOM   1727  O   ASP A 892      35.402 -10.847  17.288  1.00  0.00           O
ATOM   1728  N   GLY A 893      34.914  -8.672  17.515  1.00  0.00           N
ATOM   1729  CA  GLY A 893      36.241  -8.360  18.011  1.00  0.00           C
ATOM   1730  C   GLY A 893      37.295  -8.226  16.928  1.00  0.00           C
ATOM   1731  O   GLY A 893      38.120  -7.306  16.977  1.00  0.00           O
ATOM   1732  N   ILE A 894      37.284  -9.130  15.952  1.00  0.00           N
ATOM   1733  CA  ILE A 894      38.265  -9.069  14.874  1.00  0.00           C
ATOM   1734  CB  ILE A 894      38.055 -10.212  13.864  1.00  0.00           C
ATOM   1735  CG1 ILE A 894      38.318 -11.560  14.544  1.00  0.00           C
ATOM   1736  CG2 ILE A 894      38.986 -10.028  12.676  1.00  0.00           C
ATOM   1737  CD1 ILE A 894      38.007 -12.766  13.670  1.00  0.00           C
ATOM   1738  C   ILE A 894      38.211  -7.724  14.141  1.00  0.00           C
ATOM   1739  O   ILE A 894      37.200  -7.356  13.545  1.00  0.00           O
ATOM   1740  N   PRO A 895      39.311  -6.965  14.193  1.00  0.00           N
ATOM   1741  CA  PRO A 895      39.404  -5.655  13.541  1.00  0.00           C
ATOM   1742  CD  PRO A 895      40.521  -7.243  14.985  1.00  0.00           C
ATOM   1743  CB  PRO A 895      40.829  -5.214  13.859  1.00  0.00           C
ATOM   1744  CG  PRO A 895      41.078  -5.856  15.195  1.00  0.00           C
ATOM   1745  C   PRO A 895      39.165  -5.739  12.048  1.00  0.00           C
ATOM   1746  O   PRO A 895      39.488  -6.741  11.419  1.00  0.00           O
ATOM   1747  N   ALA A 896      38.612  -4.674  11.483  1.00  0.00           N
ATOM   1748  CA  ALA A 896      38.345  -4.620  10.055  1.00  0.00           C
ATOM   1749  CB  ALA A 896      37.827  -3.245   9.678  1.00  0.00           C
ATOM   1750  C   ALA A 896      39.608  -4.925   9.264  1.00  0.00           C
ATOM   1751  O   ALA A 896      39.577  -5.690   8.302  1.00  0.00           O
ATOM   1752  N   SER A 897      40.715  -4.322   9.684  1.00  0.00           N
ATOM   1753  CA  SER A 897      42.013  -4.484   9.029  1.00  0.00           C
ATOM   1754  CB  SER A 897      43.052  -3.618   9.738  1.00  0.00           C
ATOM   1755  OG  SER A 897      43.047  -3.863  11.134  1.00  0.00           O
ATOM   1756  C   SER A 897      42.534  -5.915   8.942  1.00  0.00           C
ATOM   1757  O   SER A 897      43.337  -6.235   8.067  1.00  0.00           O
ATOM   1758  N   GLU A 898      42.087  -6.773   9.848  1.00  0.00           N
ATOM   1759  CA  GLU A 898      42.532  -8.161   9.848  1.00  0.00           C
ATOM   1760  CB  GLU A 898      42.457  -8.742  11.261  1.00  0.00           C
ATOM   1761  CG  GLU A 898      43.522  -8.229  12.213  1.00  0.00           C
ATOM   1762  CD  GLU A 898      43.811  -9.220  13.329  1.00  0.00           C
ATOM   1763  OE1 GLU A 898      42.996  -9.317  14.275  1.00  0.00           O
ATOM   1764  OE2 GLU A 898      44.850  -9.917  13.247  1.00  0.00           O
ATOM   1765  C   GLU A 898      41.731  -9.056   8.906  1.00  0.00           C
ATOM   1766  O   GLU A 898      42.232 -10.074   8.428  1.00  0.00           O
ATOM   1767  N   ILE A 899      40.490  -8.665   8.640  1.00  0.00           N
ATOM   1768  CA  ILE A 899      39.595  -9.435   7.793  1.00  0.00           C
ATOM   1769  CB  ILE A 899      38.335  -8.643   7.485  1.00  0.00           C
ATOM   1770  CG1 ILE A 899      37.542  -8.441   8.771  1.00  0.00           C
ATOM   1771  CG2 ILE A 899      37.497  -9.386   6.470  1.00  0.00           C
ATOM   1772  CD1 ILE A 899      37.169  -9.744   9.463  1.00  0.00           C
ATOM   1773  C   ILE A 899      40.183  -9.950   6.492  1.00  0.00           C
ATOM   1774  O   ILE A 899      39.934 -11.097   6.109  1.00  0.00           O
ATOM   1775  N   SER A 900      40.951  -9.122   5.801  1.00  0.00           N
ATOM   1776  CA  SER A 900      41.543  -9.577   4.553  1.00  0.00           C
ATOM   1777  CB  SER A 900      42.305  -8.439   3.875  1.00  0.00           C
ATOM   1778  OG  SER A 900      43.440  -8.071   4.637  1.00  0.00           O
ATOM   1779  C   SER A 900      42.497 -10.740   4.849  1.00  0.00           C
ATOM   1780  O   SER A 900      42.383 -11.817   4.260  1.00  0.00           O
ATOM   1781  N   SER A 901      43.424 -10.523   5.779  1.00  0.00           N
ATOM   1782  CA  SER A 901      44.392 -11.552   6.132  1.00  0.00           C
ATOM   1783  CB  SER A 901      45.399 -11.005   7.138  1.00  0.00           C
ATOM   1784  OG  SER A 901      46.395 -10.259   6.461  1.00  0.00           O
ATOM   1785  C   SER A 901      43.774 -12.835   6.660  1.00  0.00           C
ATOM   1786  O   SER A 901      44.261 -13.932   6.370  1.00  0.00           O
ATOM   1787  N   ILE A 902      42.706 -12.706   7.435  1.00  0.00           N
ATOM   1788  CA  ILE A 902      42.025 -13.873   7.987  1.00  0.00           C
ATOM   1789  CB  ILE A 902      41.050 -13.437   9.093  1.00  0.00           C
ATOM   1790  CG1 ILE A 902      41.725 -13.631  10.450  1.00  0.00           C
ATOM   1791  CG2 ILE A 902      39.724 -14.182   8.977  1.00  0.00           C
ATOM   1792  CD1 ILE A 902      40.904 -13.115  11.616  1.00  0.00           C
ATOM   1793  C   ILE A 902      41.290 -14.669   6.901  1.00  0.00           C
ATOM   1794  O   ILE A 902      41.173 -15.890   6.982  1.00  0.00           O
ATOM   1795  N   LEU A 903      40.804 -13.968   5.883  1.00  0.00           N
ATOM   1796  CA  LEU A 903      40.106 -14.616   4.780  1.00  0.00           C
ATOM   1797  CB  LEU A 903      39.399 -13.554   3.911  1.00  0.00           C
ATOM   1798  CG  LEU A 903      37.864 -13.424   3.913  1.00  0.00           C
ATOM   1799  CD1 LEU A 903      37.278 -13.559   5.305  1.00  0.00           C
ATOM   1800  CD2 LEU A 903      37.504 -12.077   3.328  1.00  0.00           C
ATOM   1801  C   LEU A 903      41.087 -15.439   3.930  1.00  0.00           C
ATOM   1802  O   LEU A 903      40.787 -16.566   3.544  1.00  0.00           O
ATOM   1803  N   GLU A 904      42.259 -14.879   3.640  1.00  0.00           N
ATOM   1804  CA  GLU A 904      43.253 -15.592   2.836  1.00  0.00           C
ATOM   1805  CB  GLU A 904      44.344 -14.636   2.334  1.00  0.00           C
ATOM   1806  CG  GLU A 904      43.928 -13.807   1.134  1.00  0.00           C
ATOM   1807  CD  GLU A 904      44.930 -12.708   0.781  1.00  0.00           C
ATOM   1808  OE1 GLU A 904      45.236 -11.886   1.677  1.00  0.00           O
ATOM   1809  OE2 GLU A 904      45.400 -12.655  -0.387  1.00  0.00           O
ATOM   1810  C   GLU A 904      43.870 -16.723   3.646  1.00  0.00           C
ATOM   1811  O   GLU A 904      44.317 -17.721   3.086  1.00  0.00           O
ATOM   1812  N   LYS A 905      43.882 -16.570   4.967  1.00  0.00           N
ATOM   1813  CA  LYS A 905      44.424 -17.602   5.834  1.00  0.00           C
ATOM   1814  CB  LYS A 905      44.640 -17.051   7.236  1.00  0.00           C
ATOM   1815  CG  LYS A 905      45.215 -18.046   8.266  1.00  0.00           C
ATOM   1816  CD  LYS A 905      45.411 -17.430   9.664  1.00  0.00           C
ATOM   1817  CE  LYS A 905      45.983 -18.437  10.671  1.00  0.00           C
ATOM   1818  NZ  LYS A 905      46.152 -17.811  11.979  1.00  0.00           N
ATOM   1819  C   LYS A 905      43.433 -18.770   5.857  1.00  0.00           C
ATOM   1820  O   LYS A 905      43.724 -19.839   6.386  1.00  0.00           O
ATOM   1821  N   GLY A 906      42.254 -18.553   5.284  1.00  0.00           N
ATOM   1822  CA  GLY A 906      41.260 -19.606   5.227  1.00  0.00           C
ATOM   1823  C   GLY A 906      40.167 -19.584   6.281  1.00  0.00           C
ATOM   1824  O   GLY A 906      39.424 -20.553   6.402  1.00  0.00           O
ATOM   1825  N   GLU A 907      40.053 -18.500   7.040  1.00  0.00           N
ATOM   1826  CA  GLU A 907      39.016 -18.410   8.067  1.00  0.00           C
ATOM   1827  CB  GLU A 907      39.393 -17.382   9.139  1.00  0.00           C
ATOM   1828  CG  GLU A 907      40.786 -17.510   9.741  1.00  0.00           C
ATOM   1829  CD  GLU A 907      40.993 -18.813  10.487  1.00  0.00           C
ATOM   1830  OE1 GLU A 907      40.103 -19.185  11.290  1.00  0.00           O
ATOM   1831  OE2 GLU A 907      42.050 -19.459  10.278  1.00  0.00           O
ATOM   1832  C   GLU A 907      37.677 -17.995   7.450  1.00  0.00           C
ATOM   1833  O   GLU A 907      37.630 -17.311   6.427  1.00  0.00           O
ATOM   1834  N   ARG A 908      36.592 -18.410   8.090  1.00  0.00           N
ATOM   1835  CA  ARG A 908      35.241 -18.088   7.634  1.00  0.00           C
ATOM   1836  CB  ARG A 908      34.766 -19.119   6.611  1.00  0.00           C
ATOM   1837  CG  ARG A 908      35.515 -19.082   5.283  1.00  0.00           C
ATOM   1838  CD  ARG A 908      35.217 -17.798   4.526  1.00  0.00           C
ATOM   1839  NE  ARG A 908      35.751 -17.817   3.165  1.00  0.00           N
ATOM   1840  CZ  ARG A 908      37.047 -17.812   2.864  1.00  0.00           C
ATOM   1841  NH1 ARG A 908      37.962 -17.793   3.831  1.00  0.00           N
ATOM   1842  NH2 ARG A 908      37.430 -17.797   1.593  1.00  0.00           N
ATOM   1843  C   ARG A 908      34.293 -18.084   8.828  1.00  0.00           C
ATOM   1844  O   ARG A 908      34.594 -18.678   9.865  1.00  0.00           O
ATOM   1845  N   LEU A 909      33.154 -17.409   8.691  1.00  0.00           N
ATOM   1846  CA  LEU A 909      32.179 -17.355   9.776  1.00  0.00           C
ATOM   1847  CB  LEU A 909      30.961 -16.534   9.353  1.00  0.00           C
ATOM   1848  CG  LEU A 909      31.214 -15.089   8.900  1.00  0.00           C
ATOM   1849  CD1 LEU A 909      29.979 -14.535   8.182  1.00  0.00           C
ATOM   1850  CD2 LEU A 909      31.574 -14.231  10.086  1.00  0.00           C
ATOM   1851  C   LEU A 909      31.777 -18.797  10.075  1.00  0.00           C
ATOM   1852  O   LEU A 909      31.576 -19.596   9.159  1.00  0.00           O
ATOM   1853  N   PRO A 910      31.664 -19.150  11.362  1.00  0.00           N
ATOM   1854  CA  PRO A 910      31.296 -20.488  11.830  1.00  0.00           C
ATOM   1855  CD  PRO A 910      31.845 -18.232  12.500  1.00  0.00           C
ATOM   1856  CB  PRO A 910      31.601 -20.414  13.308  1.00  0.00           C
ATOM   1857  CG  PRO A 910      31.212 -18.996  13.626  1.00  0.00           C
ATOM   1858  C   PRO A 910      29.855 -20.931  11.577  1.00  0.00           C
ATOM   1859  O   PRO A 910      28.938 -20.119  11.461  1.00  0.00           O
ATOM   1860  N   GLN A 911      29.673 -22.246  11.521  1.00  0.00           N
ATOM   1861  CA  GLN A 911      28.370 -22.855  11.288  1.00  0.00           C
ATOM   1862  CB  GLN A 911      28.508 -24.376  11.283  1.00  0.00           C
ATOM   1863  CG  GLN A 911      27.221 -25.082  10.914  1.00  0.00           C
ATOM   1864  CD  GLN A 911      27.342 -26.585  10.953  1.00  0.00           C
ATOM   1865  OE1 GLN A 911      28.264 -27.157  10.376  1.00  0.00           O
ATOM   1866  NE2 GLN A 911      26.400 -27.237  11.626  1.00  0.00           N
ATOM   1867  C   GLN A 911      27.351 -22.449  12.352  1.00  0.00           C
ATOM   1868  O   GLN A 911      27.561 -22.690  13.541  1.00  0.00           O
ATOM   1869  N   PRO A 912      26.229 -21.828  11.942  1.00  0.00           N
ATOM   1870  CA  PRO A 912      25.255 -21.442  12.963  1.00  0.00           C
ATOM   1871  CD  PRO A 912      25.809 -21.338  10.617  1.00  0.00           C
ATOM   1872  CB  PRO A 912      24.179 -20.715  12.154  1.00  0.00           C
ATOM   1873  CG  PRO A 912      24.931 -20.174  10.986  1.00  0.00           C
ATOM   1874  C   PRO A 912      24.717 -22.694  13.664  1.00  0.00           C
ATOM   1875  O   PRO A 912      24.493 -23.727  13.020  1.00  0.00           O
ATOM   1876  N   PRO A 913      24.512 -22.618  14.993  1.00  0.00           N
ATOM   1877  CA  PRO A 913      24.000 -23.728  15.805  1.00  0.00           C
ATOM   1878  CD  PRO A 913      24.802 -21.450  15.843  1.00  0.00           C
ATOM   1879  CB  PRO A 913      23.726 -23.069  17.146  1.00  0.00           C
ATOM   1880  CG  PRO A 913      24.824 -22.059  17.229  1.00  0.00           C
ATOM   1881  C   PRO A 913      22.751 -24.381  15.223  1.00  0.00           C
ATOM   1882  O   PRO A 913      22.662 -25.603  15.141  1.00  0.00           O
ATOM   1883  N   ILE A 914      21.792 -23.567  14.804  1.00  0.00           N
ATOM   1884  CA  ILE A 914      20.555 -24.097  14.250  1.00  0.00           C
ATOM   1885  CB  ILE A 914      19.441 -23.014  14.285  1.00  0.00           C
ATOM   1886  CG1 ILE A 914      19.554 -22.084  13.073  1.00  0.00           C
ATOM   1887  CG2 ILE A 914      19.586 -22.172  15.542  1.00  0.00           C
ATOM   1888  CD1 ILE A 914      18.318 -21.250  12.831  1.00  0.00           C
ATOM   1889  C   ILE A 914      20.685 -24.621  12.811  1.00  0.00           C
ATOM   1890  O   ILE A 914      19.712 -25.124  12.241  1.00  0.00           O
ATOM   1891  N   CYS A 915      21.884 -24.527  12.239  1.00  0.00           N
ATOM   1892  CA  CYS A 915      22.112 -24.932  10.846  1.00  0.00           C
ATOM   1893  CB  CYS A 915      23.042 -23.920  10.162  1.00  0.00           C
ATOM   1894  SG  CYS A 915      22.311 -22.304   9.807  1.00  0.00           S
ATOM   1895  C   CYS A 915      22.635 -26.334  10.523  1.00  0.00           C
ATOM   1896  O   CYS A 915      23.698 -26.748  10.993  1.00  0.00           O
ATOM   1897  N   THR A 916      21.892 -27.053   9.688  1.00  0.00           N
ATOM   1898  CA  THR A 916      22.319 -28.381   9.270  1.00  0.00           C
ATOM   1899  CB  THR A 916      21.208 -29.144   8.544  1.00  0.00           C
ATOM   1900  OG1 THR A 916      20.733 -28.359   7.444  1.00  0.00           O
ATOM   1901  CG2 THR A 916      20.071 -29.453   9.491  1.00  0.00           C
ATOM   1902  C   THR A 916      23.467 -28.187   8.289  1.00  0.00           C
ATOM   1903  O   THR A 916      23.486 -27.220   7.522  1.00  0.00           O
ATOM   1904  N   ILE A 917      24.413 -29.116   8.301  1.00  0.00           N
ATOM   1905  CA  ILE A 917      25.568 -29.023   7.422  1.00  0.00           C
ATOM   1906  CB  ILE A 917      26.406 -30.337   7.448  1.00  0.00           C
ATOM   1907  CG1 ILE A 917      27.869 -30.027   7.128  1.00  0.00           C
ATOM   1908  CG2 ILE A 917      25.864 -31.333   6.437  1.00  0.00           C
ATOM   1909  CD1 ILE A 917      28.533 -29.081   8.113  1.00  0.00           C
ATOM   1910  C   ILE A 917      25.176 -28.687   5.987  1.00  0.00           C
ATOM   1911  O   ILE A 917      25.935 -28.018   5.291  1.00  0.00           O
ATOM   1912  N   ASP A 918      23.996 -29.130   5.551  1.00  0.00           N
ATOM   1913  CA  ASP A 918      23.536 -28.858   4.184  1.00  0.00           C
ATOM   1914  CB  ASP A 918      22.174 -29.510   3.896  1.00  0.00           C
ATOM   1915  CG  ASP A 918      22.135 -31.000   4.214  1.00  0.00           C
ATOM   1916  OD1 ASP A 918      22.098 -31.359   5.418  1.00  0.00           O
ATOM   1917  OD2 ASP A 918      22.131 -31.810   3.256  1.00  0.00           O
ATOM   1918  C   ASP A 918      23.374 -27.357   3.975  1.00  0.00           C
ATOM   1919  O   ASP A 918      23.668 -26.831   2.903  1.00  0.00           O
ATOM   1920  N   VAL A 919      22.886 -26.678   5.008  1.00  0.00           N
ATOM   1921  CA  VAL A 919      22.657 -25.243   4.943  1.00  0.00           C
ATOM   1922  CB  VAL A 919      21.730 -24.762   6.069  1.00  0.00           C
ATOM   1923  CG1 VAL A 919      21.259 -23.355   5.788  1.00  0.00           C
ATOM   1924  CG2 VAL A 919      20.566 -25.692   6.215  1.00  0.00           C
ATOM   1925  C   VAL A 919      23.965 -24.496   5.082  1.00  0.00           C
ATOM   1926  O   VAL A 919      24.215 -23.532   4.354  1.00  0.00           O
ATOM   1927  N   TYR A 920      24.808 -24.928   6.014  1.00  0.00           N
ATOM   1928  CA  TYR A 920      26.072 -24.238   6.190  1.00  0.00           C
ATOM   1929  CB  TYR A 920      26.902 -24.842   7.303  1.00  0.00           C
ATOM   1930  CG  TYR A 920      28.189 -24.076   7.444  1.00  0.00           C
ATOM   1931  CD1 TYR A 920      28.177 -22.753   7.877  1.00  0.00           C
ATOM   1932  CD2 TYR A 920      29.409 -24.638   7.073  1.00  0.00           C
ATOM   1933  CE1 TYR A 920      29.342 -22.004   7.936  1.00  0.00           C
ATOM   1934  CE2 TYR A 920      30.585 -23.894   7.128  1.00  0.00           C
ATOM   1935  CZ  TYR A 920      30.536 -22.575   7.560  1.00  0.00           C
ATOM   1936  OH  TYR A 920      31.674 -21.811   7.604  1.00  0.00           O
ATOM   1937  C   TYR A 920      26.932 -24.223   4.935  1.00  0.00           C
ATOM   1938  O   TYR A 920      27.566 -23.217   4.621  1.00  0.00           O
ATOM   1939  N   MET A 921      26.967 -25.334   4.215  1.00  0.00           N
ATOM   1940  CA  MET A 921      27.777 -25.375   3.019  1.00  0.00           C
ATOM   1941  CB  MET A 921      27.727 -26.770   2.406  1.00  0.00           C
ATOM   1942  CG  MET A 921      28.462 -27.800   3.275  1.00  0.00           C
ATOM   1943  SD  MET A 921      30.115 -27.233   3.866  1.00  0.00           S
ATOM   1944  CE  MET A 921      30.850 -26.687   2.333  1.00  0.00           C
ATOM   1945  C   MET A 921      27.416 -24.311   1.991  1.00  0.00           C
ATOM   1946  O   MET A 921      28.296 -23.651   1.448  1.00  0.00           O
ATOM   1947  N   ILE A 922      26.131 -24.111   1.738  1.00  0.00           N
ATOM   1948  CA  ILE A 922      25.744 -23.111   0.753  1.00  0.00           C
ATOM   1949  CB  ILE A 922      24.211 -22.966   0.669  1.00  0.00           C
ATOM   1950  CG1 ILE A 922      23.596 -24.317   0.321  1.00  0.00           C
ATOM   1951  CG2 ILE A 922      23.835 -21.934  -0.410  1.00  0.00           C
ATOM   1952  CD1 ILE A 922      22.115 -24.337   0.393  1.00  0.00           C
ATOM   1953  C   ILE A 922      26.370 -21.762   1.101  1.00  0.00           C
ATOM   1954  O   ILE A 922      26.863 -21.049   0.224  1.00  0.00           O
ATOM   1955  N   MET A 923      26.356 -21.417   2.384  1.00  0.00           N
ATOM   1956  CA  MET A 923      26.942 -20.156   2.816  1.00  0.00           C
ATOM   1957  CB  MET A 923      26.706 -19.924   4.306  1.00  0.00           C
ATOM   1958  CG  MET A 923      25.295 -20.151   4.761  1.00  0.00           C
ATOM   1959  SD  MET A 923      25.192 -19.923   6.533  1.00  0.00           S
ATOM   1960  CE  MET A 923      24.455 -18.349   6.541  1.00  0.00           C
ATOM   1961  C   MET A 923      28.442 -20.207   2.555  1.00  0.00           C
ATOM   1962  O   MET A 923      29.027 -19.246   2.048  1.00  0.00           O
ATOM   1963  N   VAL A 924      29.065 -21.331   2.900  1.00  0.00           N
ATOM   1964  CA  VAL A 924      30.501 -21.471   2.686  1.00  0.00           C
ATOM   1965  C   VAL A 924      30.858 -21.411   1.212  1.00  0.00           C
ATOM   1966  O   VAL A 924      31.984 -21.096   0.840  1.00  0.00           O
ATOM   1967  CB  VAL A 924      31.020 -22.787   3.249  1.00  0.00           C
ATOM   1968  CG2 VAL A 924      30.894 -22.779   4.769  1.00  0.00           C
ATOM   1969  CG1 VAL A 924      32.485 -22.960   2.861  1.00  0.00           C
ATOM   1970  N   LYS A 925      29.898 -21.718   0.364  1.00  0.00           N
ATOM   1971  CA  LYS A 925      30.180 -21.697  -1.048  1.00  0.00           C
ATOM   1972  CB  LYS A 925      29.235 -22.656  -1.764  1.00  0.00           C
ATOM   1973  CG  LYS A 925      29.938 -23.498  -2.791  1.00  0.00           C
ATOM   1974  CD  LYS A 925      29.283 -24.844  -2.914  1.00  0.00           C
ATOM   1975  CE  LYS A 925      29.510 -25.674  -1.681  1.00  0.00           C
ATOM   1976  NZ  LYS A 925      28.947 -27.032  -1.895  1.00  0.00           N
ATOM   1977  C   LYS A 925      30.077 -20.275  -1.597  1.00  0.00           C
ATOM   1978  O   LYS A 925      30.594 -19.967  -2.675  1.00  0.00           O
ATOM   1979  N   CYS A 926      29.426 -19.402  -0.839  1.00  0.00           N
ATOM   1980  CA  CYS A 926      29.280 -18.011  -1.252  1.00  0.00           C
ATOM   1981  CB  CYS A 926      28.090 -17.367  -0.538  1.00  0.00           C
ATOM   1982  SG  CYS A 926      26.481 -18.113  -0.895  1.00  0.00           S
ATOM   1983  C   CYS A 926      30.558 -17.268  -0.876  1.00  0.00           C
ATOM   1984  O   CYS A 926      30.823 -16.170  -1.356  1.00  0.00           O
ATOM   1985  N   TRP A 927      31.353 -17.901  -0.021  1.00  0.00           N
ATOM   1986  CA  TRP A 927      32.595 -17.329   0.467  1.00  0.00           C
ATOM   1987  CB  TRP A 927      32.633 -17.480   1.985  1.00  0.00           C
ATOM   1988  CG  TRP A 927      31.422 -16.889   2.658  1.00  0.00           C
ATOM   1989  CD2 TRP A 927      30.856 -17.285   3.914  1.00  0.00           C
ATOM   1990  CD1 TRP A 927      30.687 -15.821   2.229  1.00  0.00           C
ATOM   1991  NE1 TRP A 927      29.707 -15.524   3.138  1.00  0.00           N
ATOM   1992  CE2 TRP A 927      29.787 -16.406   4.184  1.00  0.00           C
ATOM   1993  CE3 TRP A 927      31.151 -18.296   4.841  1.00  0.00           C
ATOM   1994  CZ2 TRP A 927      29.008 -16.506   5.347  1.00  0.00           C
ATOM   1995  CZ3 TRP A 927      30.377 -18.394   6.000  1.00  0.00           C
ATOM   1996  CH2 TRP A 927      29.323 -17.503   6.238  1.00  0.00           C
ATOM   1997  C   TRP A 927      33.839 -17.950  -0.155  1.00  0.00           C
ATOM   1998  O   TRP A 927      34.838 -18.173   0.521  1.00  0.00           O
ATOM   1999  N   MET A 928      33.775 -18.227  -1.448  1.00  0.00           N
ATOM   2000  CA  MET A 928      34.902 -18.808  -2.151  1.00  0.00           C
ATOM   2001  CB  MET A 928      34.397 -19.785  -3.212  1.00  0.00           C
ATOM   2002  CG  MET A 928      33.950 -21.104  -2.626  1.00  0.00           C
ATOM   2003  SD  MET A 928      33.430 -22.298  -3.857  1.00  0.00           S
ATOM   2004  CE  MET A 928      34.996 -23.010  -4.349  1.00  0.00           C
ATOM   2005  C   MET A 928      35.770 -17.726  -2.797  1.00  0.00           C
ATOM   2006  O   MET A 928      35.260 -16.704  -3.259  1.00  0.00           O
ATOM   2007  N   ILE A 929      37.083 -17.942  -2.825  1.00  0.00           N
ATOM   2008  CA  ILE A 929      37.971 -16.958  -3.424  1.00  0.00           C
ATOM   2009  CB  ILE A 929      39.433 -17.423  -3.416  1.00  0.00           C
ATOM   2010  CG1 ILE A 929      39.873 -17.783  -1.999  1.00  0.00           C
ATOM   2011  CG2 ILE A 929      40.302 -16.333  -3.969  1.00  0.00           C
ATOM   2012  CD1 ILE A 929      39.953 -16.611  -1.048  1.00  0.00           C
ATOM   2013  C   ILE A 929      37.574 -16.707  -4.872  1.00  0.00           C
ATOM   2014  O   ILE A 929      37.453 -15.564  -5.310  1.00  0.00           O
ATOM   2015  N   ASP A 930      37.362 -17.789  -5.609  1.00  0.00           N
ATOM   2016  CA  ASP A 930      37.002 -17.686  -7.017  1.00  0.00           C
ATOM   2017  CB  ASP A 930      37.169 -19.045  -7.702  1.00  0.00           C
ATOM   2018  CG  ASP A 930      37.134 -18.937  -9.211  1.00  0.00           C
ATOM   2019  OD1 ASP A 930      36.324 -18.142  -9.734  1.00  0.00           O
ATOM   2020  OD2 ASP A 930      37.908 -19.649  -9.882  1.00  0.00           O
ATOM   2021  C   ASP A 930      35.578 -17.170  -7.224  1.00  0.00           C
ATOM   2022  O   ASP A 930      34.610 -17.912  -7.118  1.00  0.00           O
ATOM   2023  N   ALA A 931      35.459 -15.892  -7.542  1.00  0.00           N
ATOM   2024  CA  ALA A 931      34.158 -15.280  -7.751  1.00  0.00           C
ATOM   2025  CB  ALA A 931      34.344 -13.892  -8.339  1.00  0.00           C
ATOM   2026  C   ALA A 931      33.181 -16.081  -8.617  1.00  0.00           C
ATOM   2027  O   ALA A 931      32.009 -16.219  -8.265  1.00  0.00           O
ATOM   2028  N   ASP A 932      33.645 -16.608  -9.745  1.00  0.00           N
ATOM   2029  CA  ASP A 932      32.748 -17.350 -10.629  1.00  0.00           C
ATOM   2030  CB  ASP A 932      33.303 -17.396 -12.061  1.00  0.00           C
ATOM   2031  CG  ASP A 932      33.292 -16.032 -12.734  1.00  0.00           C
ATOM   2032  OD1 ASP A 932      32.269 -15.317 -12.626  1.00  0.00           O
ATOM   2033  OD2 ASP A 932      34.302 -15.676 -13.379  1.00  0.00           O
ATOM   2034  C   ASP A 932      32.427 -18.757 -10.156  1.00  0.00           C
ATOM   2035  O   ASP A 932      31.635 -19.467 -10.780  1.00  0.00           O
ATOM   2036  N   SER A 933      33.037 -19.165  -9.054  1.00  0.00           N
ATOM   2037  CA  SER A 933      32.774 -20.489  -8.511  1.00  0.00           C
ATOM   2038  CB  SER A 933      33.973 -20.965  -7.696  1.00  0.00           C
ATOM   2039  OG  SER A 933      33.592 -22.014  -6.828  1.00  0.00           O
ATOM   2040  C   SER A 933      31.523 -20.440  -7.627  1.00  0.00           C
ATOM   2041  O   SER A 933      30.711 -21.364  -7.627  1.00  0.00           O
ATOM   2042  N   ARG A 934      31.385 -19.345  -6.889  1.00  0.00           N
ATOM   2043  CA  ARG A 934      30.261 -19.107  -5.988  1.00  0.00           C
ATOM   2044  CB  ARG A 934      30.301 -17.661  -5.478  1.00  0.00           C
ATOM   2045  CG  ARG A 934      31.580 -17.306  -4.750  1.00  0.00           C
ATOM   2046  CD  ARG A 934      31.657 -15.833  -4.460  1.00  0.00           C
ATOM   2047  NE  ARG A 934      32.988 -15.466  -4.017  1.00  0.00           N
ATOM   2048  CZ  ARG A 934      33.505 -14.254  -4.158  1.00  0.00           C
ATOM   2049  NH1 ARG A 934      32.791 -13.290  -4.730  1.00  0.00           N
ATOM   2050  NH2 ARG A 934      34.746 -14.012  -3.747  1.00  0.00           N
ATOM   2051  C   ARG A 934      28.908 -19.352  -6.643  1.00  0.00           C
ATOM   2052  O   ARG A 934      28.756 -19.224  -7.860  1.00  0.00           O
ATOM   2053  N   PRO A 935      27.893 -19.687  -5.832  1.00  0.00           N
ATOM   2054  CA  PRO A 935      26.567 -19.935  -6.392  1.00  0.00           C
ATOM   2055  CD  PRO A 935      27.903 -19.940  -4.381  1.00  0.00           C
ATOM   2056  CB  PRO A 935      25.732 -20.265  -5.163  1.00  0.00           C
ATOM   2057  CG  PRO A 935      26.736 -20.871  -4.230  1.00  0.00           C
ATOM   2058  C   PRO A 935      26.057 -18.708  -7.129  1.00  0.00           C
ATOM   2059  O   PRO A 935      26.715 -17.674  -7.160  1.00  0.00           O
ATOM   2060  N   LYS A 936      24.882 -18.852  -7.727  1.00  0.00           N
ATOM   2061  CA  LYS A 936      24.226 -17.794  -8.483  1.00  0.00           C
ATOM   2062  CB  LYS A 936      24.140 -18.193  -9.950  1.00  0.00           C
ATOM   2063  CG  LYS A 936      25.473 -18.418 -10.618  1.00  0.00           C
ATOM   2064  CD  LYS A 936      26.092 -17.098 -11.032  1.00  0.00           C
ATOM   2065  CE  LYS A 936      27.273 -17.315 -11.971  1.00  0.00           C
ATOM   2066  NZ  LYS A 936      27.802 -16.033 -12.545  1.00  0.00           N
ATOM   2067  C   LYS A 936      22.819 -17.649  -7.913  1.00  0.00           C
ATOM   2068  O   LYS A 936      22.092 -18.640  -7.793  1.00  0.00           O
ATOM   2069  N   PHE A 937      22.441 -16.423  -7.567  1.00  0.00           N
ATOM   2070  CA  PHE A 937      21.125 -16.147  -6.998  1.00  0.00           C
ATOM   2071  CB  PHE A 937      20.805 -14.652  -7.114  1.00  0.00           C
ATOM   2072  CG  PHE A 937      21.697 -13.776  -6.268  1.00  0.00           C
ATOM   2073  CD1 PHE A 937      21.993 -14.127  -4.950  1.00  0.00           C
ATOM   2074  CD2 PHE A 937      22.289 -12.638  -6.802  1.00  0.00           C
ATOM   2075  CE1 PHE A 937      22.871 -13.363  -4.183  1.00  0.00           C
ATOM   2076  CE2 PHE A 937      23.166 -11.872  -6.043  1.00  0.00           C
ATOM   2077  CZ  PHE A 937      23.458 -12.238  -4.731  1.00  0.00           C
ATOM   2078  C   PHE A 937      19.998 -16.987  -7.602  1.00  0.00           C
ATOM   2079  O   PHE A 937      19.042 -17.336  -6.900  1.00  0.00           O
ATOM   2080  N   ARG A 938      20.096 -17.321  -8.887  1.00  0.00           N
ATOM   2081  CA  ARG A 938      19.068 -18.147  -9.509  1.00  0.00           C
ATOM   2082  CB  ARG A 938      19.308 -18.284 -11.010  1.00  0.00           C
ATOM   2083  CG  ARG A 938      20.675 -18.835 -11.371  1.00  0.00           C
ATOM   2084  CD  ARG A 938      20.770 -19.106 -12.867  1.00  0.00           C
ATOM   2085  NE  ARG A 938      20.489 -17.913 -13.664  1.00  0.00           N
ATOM   2086  CZ  ARG A 938      21.332 -16.898 -13.830  1.00  0.00           C
ATOM   2087  NH1 ARG A 938      22.528 -16.916 -13.257  1.00  0.00           N
ATOM   2088  NH2 ARG A 938      20.975 -15.863 -14.577  1.00  0.00           N
ATOM   2089  C   ARG A 938      19.095 -19.526  -8.864  1.00  0.00           C
ATOM   2090  O   ARG A 938      18.054 -20.065  -8.495  1.00  0.00           O
ATOM   2091  N   GLU A 939      20.292 -20.088  -8.715  1.00  0.00           N
ATOM   2092  CA  GLU A 939      20.448 -21.405  -8.102  1.00  0.00           C
ATOM   2093  CB  GLU A 939      21.905 -21.865  -8.164  1.00  0.00           C
ATOM   2094  CG  GLU A 939      22.573 -21.588  -9.493  1.00  0.00           C
ATOM   2095  CD  GLU A 939      23.942 -22.230  -9.613  1.00  0.00           C
ATOM   2096  OE1 GLU A 939      24.690 -22.236  -8.611  1.00  0.00           O
ATOM   2097  OE2 GLU A 939      24.274 -22.715 -10.721  1.00  0.00           O
ATOM   2098  C   GLU A 939      20.000 -21.373  -6.652  1.00  0.00           C
ATOM   2099  O   GLU A 939      19.308 -22.285  -6.200  1.00  0.00           O
ATOM   2100  N   LEU A 940      20.395 -20.322  -5.930  1.00  0.00           N
ATOM   2101  CA  LEU A 940      20.030 -20.166  -4.522  1.00  0.00           C
ATOM   2102  CB  LEU A 940      20.651 -18.890  -3.950  1.00  0.00           C
ATOM   2103  CG  LEU A 940      22.177 -18.737  -3.874  1.00  0.00           C
ATOM   2104  CD1 LEU A 940      22.490 -17.288  -3.535  1.00  0.00           C
ATOM   2105  CD2 LEU A 940      22.788 -19.676  -2.830  1.00  0.00           C
ATOM   2106  C   LEU A 940      18.510 -20.125  -4.311  1.00  0.00           C
ATOM   2107  O   LEU A 940      17.999 -20.658  -3.319  1.00  0.00           O
ATOM   2108  N   ILE A 941      17.785 -19.488  -5.231  1.00  0.00           N
ATOM   2109  CA  ILE A 941      16.334 -19.415  -5.095  1.00  0.00           C
ATOM   2110  CB  ILE A 941      15.667 -18.614  -6.223  1.00  0.00           C
ATOM   2111  CG1 ILE A 941      16.071 -17.141  -6.149  1.00  0.00           C
ATOM   2112  CG2 ILE A 941      14.160 -18.731  -6.098  1.00  0.00           C
ATOM   2113  CD1 ILE A 941      15.576 -16.313  -7.319  1.00  0.00           C
ATOM   2114  C   ILE A 941      15.756 -20.814  -5.121  1.00  0.00           C
ATOM   2115  O   ILE A 941      14.842 -21.125  -4.367  1.00  0.00           O
ATOM   2116  N   ILE A 942      16.298 -21.659  -5.990  1.00  0.00           N
ATOM   2117  CA  ILE A 942      15.828 -23.034  -6.102  1.00  0.00           C
ATOM   2118  CB  ILE A 942      16.313 -23.694  -7.413  1.00  0.00           C
ATOM   2119  CG1 ILE A 942      15.796 -22.920  -8.624  1.00  0.00           C
ATOM   2120  CG2 ILE A 942      15.824 -25.121  -7.481  1.00  0.00           C
ATOM   2121  CD1 ILE A 942      16.337 -23.432  -9.948  1.00  0.00           C
ATOM   2122  C   ILE A 942      16.332 -23.873  -4.929  1.00  0.00           C
ATOM   2123  O   ILE A 942      15.611 -24.732  -4.408  1.00  0.00           O
ATOM   2124  N   GLU A 943      17.569 -23.630  -4.510  1.00  0.00           N
ATOM   2125  CA  GLU A 943      18.130 -24.395  -3.408  1.00  0.00           C
ATOM   2126  CB  GLU A 943      19.623 -24.108  -3.263  1.00  0.00           C
ATOM   2127  CG  GLU A 943      20.306 -24.992  -2.242  1.00  0.00           C
ATOM   2128  CD  GLU A 943      20.104 -26.469  -2.538  1.00  0.00           C
ATOM   2129  OE1 GLU A 943      20.285 -26.858  -3.717  1.00  0.00           O
ATOM   2130  OE2 GLU A 943      19.772 -27.237  -1.600  1.00  0.00           O
ATOM   2131  C   GLU A 943      17.420 -24.097  -2.094  1.00  0.00           C
ATOM   2132  O   GLU A 943      17.219 -24.991  -1.275  1.00  0.00           O
ATOM   2133  N   PHE A 944      17.046 -22.843  -1.878  1.00  0.00           N
ATOM   2134  CA  PHE A 944      16.358 -22.492  -0.649  1.00  0.00           C
ATOM   2135  CB  PHE A 944      16.640 -21.036  -0.281  1.00  0.00           C
ATOM   2136  CG  PHE A 944      17.920 -20.848   0.472  1.00  0.00           C
ATOM   2137  CD1 PHE A 944      18.028 -21.258   1.792  1.00  0.00           C
ATOM   2138  CD2 PHE A 944      19.026 -20.277  -0.139  1.00  0.00           C
ATOM   2139  CE1 PHE A 944      19.222 -21.102   2.494  1.00  0.00           C
ATOM   2140  CE2 PHE A 944      20.228 -20.118   0.554  1.00  0.00           C
ATOM   2141  CZ  PHE A 944      20.322 -20.532   1.873  1.00  0.00           C
ATOM   2142  C   PHE A 944      14.861 -22.743  -0.756  1.00  0.00           C
ATOM   2143  O   PHE A 944      14.214 -23.043   0.245  1.00  0.00           O
ATOM   2144  N   SER A 945      14.312 -22.626  -1.966  1.00  0.00           N
ATOM   2145  CA  SER A 945      12.884 -22.875  -2.185  1.00  0.00           C
ATOM   2146  CB  SER A 945      12.486 -22.581  -3.628  1.00  0.00           C
ATOM   2147  OG  SER A 945      12.175 -21.211  -3.796  1.00  0.00           O
ATOM   2148  C   SER A 945      12.601 -24.333  -1.884  1.00  0.00           C
ATOM   2149  O   SER A 945      11.510 -24.692  -1.443  1.00  0.00           O
ATOM   2150  N   LYS A 946      13.606 -25.164  -2.129  1.00  0.00           N
ATOM   2151  CA  LYS A 946      13.514 -26.591  -1.885  1.00  0.00           C
ATOM   2152  CB  LYS A 946      14.722 -27.294  -2.515  1.00  0.00           C
ATOM   2153  CG  LYS A 946      14.758 -28.802  -2.335  1.00  0.00           C
ATOM   2154  CD  LYS A 946      15.856 -29.424  -3.190  1.00  0.00           C
ATOM   2155  CE  LYS A 946      15.806 -30.949  -3.119  1.00  0.00           C
ATOM   2156  NZ  LYS A 946      16.592 -31.595  -4.218  1.00  0.00           N
ATOM   2157  C   LYS A 946      13.460 -26.855  -0.380  1.00  0.00           C
ATOM   2158  O   LYS A 946      12.555 -27.539   0.101  1.00  0.00           O
ATOM   2159  N   MET A 947      14.417 -26.306   0.365  1.00  0.00           N
ATOM   2160  CA  MET A 947      14.457 -26.500   1.811  1.00  0.00           C
ATOM   2161  CB  MET A 947      15.716 -25.858   2.386  1.00  0.00           C
ATOM   2162  CG  MET A 947      16.982 -26.599   2.033  1.00  0.00           C
ATOM   2163  SD  MET A 947      18.431 -25.544   2.007  1.00  0.00           S
ATOM   2164  CE  MET A 947      18.797 -25.417   3.714  1.00  0.00           C
ATOM   2165  C   MET A 947      13.226 -25.938   2.523  1.00  0.00           C
ATOM   2166  O   MET A 947      12.799 -26.461   3.556  1.00  0.00           O
ATOM   2167  N   ALA A 948      12.654 -24.874   1.968  1.00  0.00           N
ATOM   2168  CA  ALA A 948      11.485 -24.250   2.568  1.00  0.00           C
ATOM   2169  CB  ALA A 948      11.175 -22.945   1.859  1.00  0.00           C
ATOM   2170  C   ALA A 948      10.260 -25.162   2.550  1.00  0.00           C
ATOM   2171  O   ALA A 948       9.207 -24.806   3.083  1.00  0.00           O
ATOM   2172  N   ARG A 949      10.394 -26.339   1.947  1.00  0.00           N
ATOM   2173  CA  ARG A 949       9.282 -27.284   1.874  1.00  0.00           C
ATOM   2174  CB  ARG A 949       9.235 -27.951   0.501  1.00  0.00           C
ATOM   2175  CG  ARG A 949       9.004 -26.989  -0.640  1.00  0.00           C
ATOM   2176  CD  ARG A 949       9.283 -27.655  -1.969  1.00  0.00           C
ATOM   2177  NE  ARG A 949       9.580 -26.669  -3.001  1.00  0.00           N
ATOM   2178  CZ  ARG A 949      10.059 -26.965  -4.204  1.00  0.00           C
ATOM   2179  NH1 ARG A 949      10.295 -28.231  -4.532  1.00  0.00           N
ATOM   2180  NH2 ARG A 949      10.315 -25.995  -5.076  1.00  0.00           N
ATOM   2181  C   ARG A 949       9.392 -28.351   2.948  1.00  0.00           C
ATOM   2182  O   ARG A 949       8.544 -29.235   3.048  1.00  0.00           O
ATOM   2183  N   ASP A 950      10.445 -28.266   3.747  1.00  0.00           N
ATOM   2184  CA  ASP A 950      10.671 -29.216   4.827  1.00  0.00           C
ATOM   2185  CB  ASP A 950      11.078 -30.578   4.254  1.00  0.00           C
ATOM   2186  CG  ASP A 950      11.262 -31.635   5.329  1.00  0.00           C
ATOM   2187  OD1 ASP A 950      10.504 -31.617   6.322  1.00  0.00           O
ATOM   2188  OD2 ASP A 950      12.157 -32.494   5.171  1.00  0.00           O
ATOM   2189  C   ASP A 950      11.769 -28.643   5.709  1.00  0.00           C
ATOM   2190  O   ASP A 950      12.770 -29.294   5.985  1.00  0.00           O
ATOM   2191  N   PRO A 951      11.567 -27.408   6.186  1.00  0.00           N
ATOM   2192  CA  PRO A 951      12.490 -26.660   7.041  1.00  0.00           C
ATOM   2193  CD  PRO A 951      10.248 -26.752   6.160  1.00  0.00           C
ATOM   2194  CB  PRO A 951      11.700 -25.400   7.372  1.00  0.00           C
ATOM   2195  CG  PRO A 951      10.291 -25.900   7.403  1.00  0.00           C
ATOM   2196  C   PRO A 951      12.978 -27.375   8.293  1.00  0.00           C
ATOM   2197  O   PRO A 951      14.127 -27.194   8.698  1.00  0.00           O
ATOM   2198  N   GLN A 952      12.113 -28.175   8.908  1.00  0.00           N
ATOM   2199  CA  GLN A 952      12.484 -28.892  10.122  1.00  0.00           C
ATOM   2200  CB  GLN A 952      11.319 -29.756  10.610  1.00  0.00           C
ATOM   2201  CG  GLN A 952      10.001 -29.026  10.807  1.00  0.00           C
ATOM   2202  CD  GLN A 952      10.095 -27.900  11.814  1.00  0.00           C
ATOM   2203  OE1 GLN A 952      10.646 -26.840  11.527  1.00  0.00           O
ATOM   2204  NE2 GLN A 952       9.560 -28.128  13.009  1.00  0.00           N
ATOM   2205  C   GLN A 952      13.693 -29.784   9.858  1.00  0.00           C
ATOM   2206  O   GLN A 952      14.458 -30.104  10.764  1.00  0.00           O
ATOM   2207  N   ARG A 953      13.859 -30.179   8.603  1.00  0.00           N
ATOM   2208  CA  ARG A 953      14.960 -31.045   8.213  1.00  0.00           C
ATOM   2209  CB  ARG A 953      14.572 -31.829   6.955  1.00  0.00           C
ATOM   2210  CG  ARG A 953      15.695 -32.660   6.367  1.00  0.00           C
ATOM   2211  CD  ARG A 953      15.270 -33.360   5.086  1.00  0.00           C
ATOM   2212  NE  ARG A 953      16.428 -33.833   4.328  1.00  0.00           N
ATOM   2213  CZ  ARG A 953      16.353 -34.476   3.167  1.00  0.00           C
ATOM   2214  NH1 ARG A 953      15.169 -34.733   2.624  1.00  0.00           N
ATOM   2215  NH2 ARG A 953      17.463 -34.847   2.541  1.00  0.00           N
ATOM   2216  C   ARG A 953      16.276 -30.305   7.972  1.00  0.00           C
ATOM   2217  O   ARG A 953      17.354 -30.863   8.185  1.00  0.00           O
ATOM   2218  N   TYR A 954      16.200 -29.053   7.530  1.00  0.00           N
ATOM   2219  CA  TYR A 954      17.416 -28.299   7.262  1.00  0.00           C
ATOM   2220  CB  TYR A 954      17.302 -27.615   5.911  1.00  0.00           C
ATOM   2221  CG  TYR A 954      17.059 -28.590   4.783  1.00  0.00           C
ATOM   2222  CD1 TYR A 954      18.123 -29.200   4.120  1.00  0.00           C
ATOM   2223  CD2 TYR A 954      15.765 -28.900   4.372  1.00  0.00           C
ATOM   2224  CE1 TYR A 954      17.904 -30.091   3.068  1.00  0.00           C
ATOM   2225  CE2 TYR A 954      15.533 -29.792   3.316  1.00  0.00           C
ATOM   2226  CZ  TYR A 954      16.607 -30.379   2.668  1.00  0.00           C
ATOM   2227  OH  TYR A 954      16.380 -31.225   1.601  1.00  0.00           O
ATOM   2228  C   TYR A 954      17.803 -27.295   8.340  1.00  0.00           C
ATOM   2229  O   TYR A 954      18.928 -26.814   8.366  1.00  0.00           O
ATOM   2230  N   LEU A 955      16.872 -26.981   9.232  1.00  0.00           N
ATOM   2231  CA  LEU A 955      17.140 -26.062  10.330  1.00  0.00           C
ATOM   2232  CB  LEU A 955      16.515 -24.689  10.075  1.00  0.00           C
ATOM   2233  CG  LEU A 955      17.142 -23.797   9.002  1.00  0.00           C
ATOM   2234  CD1 LEU A 955      16.283 -22.560   8.804  1.00  0.00           C
ATOM   2235  CD2 LEU A 955      18.542 -23.402   9.411  1.00  0.00           C
ATOM   2236  C   LEU A 955      16.537 -26.681  11.575  1.00  0.00           C
ATOM   2237  O   LEU A 955      15.384 -27.117  11.571  1.00  0.00           O
ATOM   2238  N   VAL A 956      17.325 -26.715  12.641  1.00  0.00           N
ATOM   2239  CA  VAL A 956      16.892 -27.308  13.893  1.00  0.00           C
ATOM   2240  CB  VAL A 956      17.847 -28.447  14.287  1.00  0.00           C
ATOM   2241  CG1 VAL A 956      17.535 -28.937  15.692  1.00  0.00           C
ATOM   2242  CG2 VAL A 956      17.724 -29.584  13.272  1.00  0.00           C
ATOM   2243  C   VAL A 956      16.818 -26.288  15.020  1.00  0.00           C
ATOM   2244  O   VAL A 956      17.817 -26.009  15.688  1.00  0.00           O
ATOM   2245  N   ILE A 957      15.623 -25.740  15.225  1.00  0.00           N
ATOM   2246  CA  ILE A 957      15.395 -24.747  16.268  1.00  0.00           C
ATOM   2247  CB  ILE A 957      14.643 -23.527  15.718  1.00  0.00           C
ATOM   2248  CG1 ILE A 957      15.361 -22.985  14.486  1.00  0.00           C
ATOM   2249  CG2 ILE A 957      14.572 -22.453  16.774  1.00  0.00           C
ATOM   2250  CD1 ILE A 957      14.640 -21.848  13.809  1.00  0.00           C
ATOM   2251  C   ILE A 957      14.538 -25.372  17.356  1.00  0.00           C
ATOM   2252  O   ILE A 957      13.720 -26.249  17.077  1.00  0.00           O
ATOM   2253  N   GLN A 958      14.655 -25.170  18.639  1.00 49.13           N
ANISOU 2253  N   GLN A 958     7067   5549   6051    595   -294   -200       N
ATOM   2254  CA  GLN A 958      13.819 -25.656  19.747  1.00 61.15           C
ANISOU 2254  CA  GLN A 958     8702   7090   7442    670   -337   -206       C
ATOM   2255  C   GLN A 958      12.501 -24.879  19.889  1.00 56.15           C
ANISOU 2255  C   GLN A 958     8094   6459   6778    732   -426   -190       C
ATOM   2256  O   GLN A 958      12.493 -23.646  19.954  1.00 58.28           O
ANISOU 2256  O   GLN A 958     8372   6699   7070    726   -403   -131       O
ATOM   2257  CB  GLN A 958      14.601 -25.679  21.060  1.00 74.64           C
ANISOU 2257  CB  GLN A 958    10525   8780   9054    671   -236   -155       C
ATOM   2258  CG  GLN A 958      15.692 -26.742  21.086  1.00 96.99           C
ANISOU 2258  CG  GLN A 958    13341  11619  11891    632   -162   -188       C
ATOM   2259  CD  GLN A 958      15.913 -27.340  22.463  1.00110.54           C
ANISOU 2259  CD  GLN A 958    15187  13339  13472    665   -103   -173       C
ATOM   2260  OE1 GLN A 958      17.044 -27.650  22.838  1.00125.26           O
ANISOU 2260  OE1 GLN A 958    17062  15194  15336    626      0   -162       O
ATOM   2261  NE2 GLN A 958      14.833 -27.513  23.221  1.00104.14           N
ANISOU 2261  NE2 GLN A 958    14477  12545  12547    742   -170   -173       N
ATOM   2262  N   GLY A 959      11.391 -25.617  19.903  1.00 57.92           N
ANISOU 2262  N   GLY A 959     8327   6721   6955    794   -530   -247       N
ATOM   2263  CA  GLY A 959      10.050 -25.041  20.041  1.00 54.38           C
ANISOU 2263  CA  GLY A 959     7897   6286   6476    865   -629   -243       C
ATOM   2264  C   GLY A 959       9.518 -24.416  18.758  1.00 59.06           C
ANISOU 2264  C   GLY A 959     8360   6882   7195    843   -685   -266       C
ATOM   2265  O   GLY A 959       8.609 -23.568  18.781  1.00 56.29           O
ANISOU 2265  O   GLY A 959     8010   6531   6844    890   -741   -247       O
ATOM   2266  N   ASP A 960      10.069 -24.861  17.635  1.00 56.19           N
ANISOU 2266  N   ASP A 960     7888   6521   6939    774   -666   -309       N
ATOM   2267  CA  ASP A 960       9.816 -24.269  16.329  1.00 54.71           C
ANISOU 2267  CA  ASP A 960     7578   6330   6879    736   -691   -324       C
ATOM   2268  C   ASP A 960       8.338 -24.168  15.941  1.00 53.99           C
ANISOU 2268  C   ASP A 960     7437   6270   6804    791   -808   -369       C
ATOM   2269  O   ASP A 960       7.870 -23.104  15.534  1.00 69.02           O
ANISOU 2269  O   ASP A 960     9300   8164   8758    798   -824   -343       O
ATOM   2270  CB  ASP A 960      10.577 -25.043  15.241  1.00 49.57           C
ANISOU 2270  CB  ASP A 960     6832   5677   6324    663   -660   -369       C
ATOM   2271  CG  ASP A 960      10.612 -24.293  13.928  1.00 53.49           C
ANISOU 2271  CG  ASP A 960     7217   6158   6946    613   -654   -365       C
ATOM   2272  OD1 ASP A 960       9.988 -23.219  13.834  1.00 50.06           O
ANISOU 2272  OD1 ASP A 960     6772   5721   6528    635   -679   -336       O
ATOM   2273  OD2 ASP A 960      11.257 -24.764  12.986  1.00 45.93           O
ANISOU 2273  OD2 ASP A 960     6186   5192   6070    554   -624   -390       O
ATOM   2274  N   GLU A 961       7.621 -25.281  16.060  1.00 54.72           N
ANISOU 2274  N   GLU A 961     7530   6402   6857    828   -889   -441       N
ATOM   2275  CA  GLU A 961       6.221 -25.382  15.635  1.00 71.84           C
ANISOU 2275  CA  GLU A 961     9634   8609   9050    876  -1007   -502       C
ATOM   2276  C   GLU A 961       5.238 -24.394  16.308  1.00 70.56           C
ANISOU 2276  C   GLU A 961     9523   8455   8831    961  -1064   -462       C
ATOM   2277  O   GLU A 961       4.118 -24.202  15.823  1.00 72.94           O
ANISOU 2277  O   GLU A 961     9750   8785   9176    997  -1155   -504       O
ATOM   2278  CB  GLU A 961       5.742 -26.827  15.821  1.00 78.26           C
ANISOU 2278  CB  GLU A 961    10455   9464   9816    901  -1081   -589       C
ATOM   2279  CG  GLU A 961       4.797 -27.311  14.734  1.00 92.83           C
ANISOU 2279  CG  GLU A 961    12172  11341  11758    889  -1172   -680       C
ATOM   2280  CD  GLU A 961       4.705 -28.822  14.683  1.00104.05           C
ANISOU 2280  CD  GLU A 961    13587  12787  13159    880  -1216   -772       C
ATOM   2281  OE1 GLU A 961       3.706 -29.370  15.200  1.00 89.63           O
ANISOU 2281  OE1 GLU A 961    11785  11006  11261    947  -1321   -829       O
ATOM   2282  OE2 GLU A 961       5.636 -29.461  14.141  1.00102.88           O
ANISOU 2282  OE2 GLU A 961    13412  12613  13064    810  -1149   -789       O
ATOM   2283  N   ARG A 962       5.663 -23.763  17.401  1.00 68.41           N
ANISOU 2283  N   ARG A 962     9372   8153   8466    992  -1009   -381       N
ATOM   2284  CA  ARG A 962       4.774 -22.903  18.190  1.00 79.03           C
ANISOU 2284  CA  ARG A 962    10789   9497   9741   1082  -1059   -338       C
ATOM   2285  C   ARG A 962       5.095 -21.398  18.105  1.00 84.05           C
ANISOU 2285  C   ARG A 962    11430  10082  10422   1065   -992   -259       C
ATOM   2286  O   ARG A 962       4.583 -20.601  18.896  1.00 84.44           O
ANISOU 2286  O   ARG A 962    11562  10114  10407   1135  -1009   -208       O
ATOM   2287  CB  ARG A 962       4.747 -23.376  19.652  1.00 84.24           C
ANISOU 2287  CB  ARG A 962    11605  10160  10239   1150  -1064   -309       C
ATOM   2288  CG  ARG A 962       4.056 -24.720  19.854  1.00 89.30           C
ANISOU 2288  CG  ARG A 962    12253  10859  10815   1197  -1162   -393       C
ATOM   2289  CD  ARG A 962       3.967 -25.112  21.322  1.00102.26           C
ANISOU 2289  CD  ARG A 962    14061  12506  12284   1274  -1168   -360       C
ATOM   2290  NE  ARG A 962       5.232 -25.631  21.845  1.00121.48           N
ANISOU 2290  NE  ARG A 962    16571  14914  14670   1219  -1052   -331       N
ATOM   2291  CZ  ARG A 962       5.383 -26.211  23.036  1.00132.76           C
ANISOU 2291  CZ  ARG A 962    18141  16347  15952   1266  -1033   -311       C
ATOM   2292  NH1 ARG A 962       4.347 -26.363  23.856  1.00117.66           N
ANISOU 2292  NH1 ARG A 962    16320  14466  13919   1372  -1128   -314       N
ATOM   2293  NH2 ARG A 962       6.579 -26.646  23.408  1.00142.38           N
ANISOU 2293  NH2 ARG A 962    19410  17543  17144   1208   -917   -288       N
ATOM   2294  N   MET A 963       5.910 -21.013  17.125  1.00 79.17           N
ANISOU 2294  N   MET A 963    10725   9440   9914    975   -920   -253       N
ATOM   2295  CA  MET A 963       6.434 -19.643  17.036  1.00 79.47           C
ANISOU 2295  CA  MET A 963    10772   9427   9993    945   -844   -183       C
ATOM   2296  C   MET A 963       5.611 -18.659  16.186  1.00 78.80           C
ANISOU 2296  C   MET A 963    10598   9344   9996    961   -888   -191       C
ATOM   2297  O   MET A 963       5.358 -18.904  15.003  1.00 70.70           O
ANISOU 2297  O   MET A 963     9449   8344   9069    923   -916   -246       O
ATOM   2298  CB  MET A 963       7.911 -19.673  16.605  1.00 61.52           C
ANISOU 2298  CB  MET A 963     8473   7125   7774    843   -734   -161       C
ATOM   2299  CG  MET A 963       8.831 -19.828  17.804  1.00 59.32           C
ANISOU 2299  CG  MET A 963     8317   6819   7401    836   -654   -109       C
ATOM   2300  SD  MET A 963      10.537 -20.151  17.369  1.00 75.51           S
ANISOU 2300  SD  MET A 963    10329   8850   9509    727   -539   -100       S
ATOM   2301  CE  MET A 963      11.282 -20.402  18.978  1.00 82.53           C
ANISOU 2301  CE  MET A 963    11369   9715  10272    740   -458    -46       C
ATOM   2302  N   HIS A 964       5.207 -17.544  16.794  1.00 73.72           N
ANISOU 2302  N   HIS A 964    10021   8670   9317   1016   -887   -137       N
ATOM   2303  CA  HIS A 964       4.404 -16.541  16.087  1.00 73.48           C
ANISOU 2303  CA  HIS A 964     9915   8638   9362   1041   -923   -143       C
ATOM   2304  C   HIS A 964       4.913 -15.111  16.229  1.00 66.71           C
ANISOU 2304  C   HIS A 964     9101   7720   8523   1022   -844    -73       C
ATOM   2305  O   HIS A 964       5.302 -14.688  17.319  1.00 71.63           O
ANISOU 2305  O   HIS A 964     9848   8300   9065   1043   -797    -10       O
ATOM   2306  CB  HIS A 964       2.930 -16.636  16.492  1.00 95.47           C
ANISOU 2306  CB  HIS A 964    12709  11461  12104   1153  -1041   -173       C
ATOM   2307  CG  HIS A 964       2.150 -17.616  15.673  1.00120.90           C
ANISOU 2307  CG  HIS A 964    15810  14747  15379   1156  -1131   -266       C
ATOM   2308  ND1 HIS A 964       1.649 -17.309  14.426  1.00136.76           N
ANISOU 2308  ND1 HIS A 964    17678  16775  17507   1129  -1154   -312       N
ATOM   2309  CD2 HIS A 964       1.799 -18.902  15.913  1.00133.17           C
ANISOU 2309  CD2 HIS A 964    17365  16348  16885   1178  -1200   -324       C
ATOM   2310  CE1 HIS A 964       1.016 -18.361  13.937  1.00145.99           C
ANISOU 2310  CE1 HIS A 964    18762  17998  18706   1131  -1232   -395       C
ATOM   2311  NE2 HIS A 964       1.091 -19.341  14.820  1.00143.06           N
ANISOU 2311  NE2 HIS A 964    18476  17646  18235   1161  -1265   -406       N
ATOM   2312  N   LEU A 965       4.891 -14.370  15.122  1.00 61.08           N
ANISOU 2312  N   LEU A 965     8289   7003   7915    982   -827    -86       N
ATOM   2313  CA  LEU A 965       5.346 -12.975  15.114  1.00 59.61           C
ANISOU 2313  CA  LEU A 965     8132   6760   7754    960   -756    -31       C
ATOM   2314  C   LEU A 965       4.199 -11.964  15.069  1.00 66.32           C
ANISOU 2314  C   LEU A 965     8973   7603   8622   1039   -806    -28       C
ATOM   2315  O   LEU A 965       3.259 -12.134  14.298  1.00 66.15           O
ANISOU 2315  O   LEU A 965     8850   7626   8659   1069   -875    -83       O
ATOM   2316  CB  LEU A 965       6.344 -12.722  13.975  1.00 51.06           C
ANISOU 2316  CB  LEU A 965     6963   5669   6765    854   -683    -37       C
ATOM   2317  CG  LEU A 965       7.702 -13.427  14.088  1.00 50.86           C
ANISOU 2317  CG  LEU A 965     6959   5638   6728    774   -614    -25       C
ATOM   2318  CD1 LEU A 965       8.507 -13.294  12.800  1.00 46.53           C
ANISOU 2318  CD1 LEU A 965     6310   5091   6275    684   -565    -42       C
ATOM   2319  CD2 LEU A 965       8.499 -12.901  15.276  1.00 47.91           C
ANISOU 2319  CD2 LEU A 965     6710   5212   6281    766   -542     40       C
ATOM   2320  N   PRO A 966       4.293 -10.896  15.888  1.00 58.72           N
ANISOU 2320  N   PRO A 966     8114   6581   7615   1073   -767     34       N
ATOM   2321  CA  PRO A 966       3.223  -9.894  16.007  1.00 60.72           C
ANISOU 2321  CA  PRO A 966     8377   6816   7875   1161   -812     42       C
ATOM   2322  C   PRO A 966       2.870  -9.214  14.677  1.00 60.10           C
ANISOU 2322  C   PRO A 966     8169   6754   7912   1137   -813      3       C
ATOM   2323  O   PRO A 966       3.743  -8.691  13.981  1.00 53.53           O
ANISOU 2323  O   PRO A 966     7301   5899   7137   1050   -736     11       O
ATOM   2324  CB  PRO A 966       3.803  -8.869  16.998  1.00 63.11           C
ANISOU 2324  CB  PRO A 966     8817   7037   8124   1165   -736    120       C
ATOM   2325  CG  PRO A 966       4.831  -9.621  17.777  1.00 61.89           C
ANISOU 2325  CG  PRO A 966     8745   6870   7899   1113   -681    151       C
ATOM   2326  CD  PRO A 966       5.410 -10.624  16.813  1.00 55.60           C
ANISOU 2326  CD  PRO A 966     7837   6128   7159   1031   -677     98       C
ATOM   2327  N   SER A 967       1.584  -9.232  14.348  1.00 64.85           N
ANISOU 2327  N   SER A 967     8701   7396   8541   1215   -900    -40       N
ATOM   2328  CA  SER A 967       1.037  -8.553  13.174  1.00 70.34           C
ANISOU 2328  CA  SER A 967     9277   8109   9341   1209   -905    -79       C
ATOM   2329  C   SER A 967       1.131  -7.018  13.276  1.00 78.22           C
ANISOU 2329  C   SER A 967    10324   9042  10353   1225   -848    -35       C
ATOM   2330  O   SER A 967       1.343  -6.476  14.368  1.00 51.77           O
ANISOU 2330  O   SER A 967     7105   5634   6931   1263   -824     23       O
ATOM   2331  CB  SER A 967      -0.434  -8.953  13.011  1.00 75.93           C
ANISOU 2331  CB  SER A 967     9905   8875  10066   1303  -1018   -137       C
ATOM   2332  OG  SER A 967      -1.183  -8.645  14.181  1.00 62.64           O
ANISOU 2332  OG  SER A 967     8323   7174   8301   1421  -1075   -106       O
ATOM   2333  N   PRO A 968       0.970  -6.314  12.134  1.00 78.04           N
ANISOU 2333  N   PRO A 968    10201   9025  10423   1195   -822    -64       N
ATOM   2334  CA  PRO A 968       0.875  -4.854  12.097  1.00 78.58           C
ANISOU 2334  CA  PRO A 968    10302   9040  10514   1219   -777    -37       C
ATOM   2335  C   PRO A 968      -0.096  -4.273  13.132  1.00 82.37           C
ANISOU 2335  C   PRO A 968    10866   9488  10940   1347   -829    -11       C
ATOM   2336  O   PRO A 968       0.191  -3.229  13.721  1.00 69.04           O
ANISOU 2336  O   PRO A 968     9279   7727   9225   1364   -779     37       O
ATOM   2337  CB  PRO A 968       0.362  -4.584  10.684  1.00 98.46           C
ANISOU 2337  CB  PRO A 968    12673  11599  13136   1198   -777    -94       C
ATOM   2338  CG  PRO A 968       0.955  -5.685   9.871  1.00 85.71           C
ANISOU 2338  CG  PRO A 968    10976  10031  11556   1105   -767   -127       C
ATOM   2339  CD  PRO A 968       1.051  -6.886  10.772  1.00 89.49           C
ANISOU 2339  CD  PRO A 968    11510  10529  11961   1121   -817   -121       C
ATOM   2340  N   THR A 969      -1.220  -4.951  13.352  1.00 80.99           N
ANISOU 2340  N   THR A 969    10653   9366  10751   1437   -931    -46       N
ATOM   2341  CA  THR A 969      -2.209  -4.528  14.344  1.00 88.34           C
ANISOU 2341  CA  THR A 969    11664  10276  11625   1573   -996    -22       C
ATOM   2342  C   THR A 969      -1.785  -4.862  15.784  1.00 79.30           C
ANISOU 2342  C   THR A 969    10685   9086  10358   1603   -995     42       C
ATOM   2343  O   THR A 969      -2.167  -4.156  16.723  1.00 70.53           O
ANISOU 2343  O   THR A 969     9688   7919   9191   1692  -1003     91       O
ATOM   2344  CB  THR A 969      -3.618  -5.111  14.057  1.00 92.08           C
ANISOU 2344  CB  THR A 969    12030  10829  12127   1666  -1116    -88       C
ATOM   2345  OG1 THR A 969      -3.589  -6.539  14.166  1.00 96.30           O
ANISOU 2345  OG1 THR A 969    12538  11423  12627   1645  -1172   -119       O
ATOM   2346  CG2 THR A 969      -4.104  -4.720  12.662  1.00 77.56           C
ANISOU 2346  CG2 THR A 969    10026   9030  10411   1640  -1108   -152       C
ATOM   2347  N   ASP A 970      -0.992  -5.923  15.953  1.00 61.91           N
ANISOU 2347  N   ASP A 970     8499   6906   8116   1529   -979     44       N
ATOM   2348  CA  ASP A 970      -0.564  -6.375  17.286  1.00 76.33           C
ANISOU 2348  CA  ASP A 970    10478   8699   9825   1551   -971    101       C
ATOM   2349  C   ASP A 970       0.858  -5.927  17.683  1.00 62.01           C
ANISOU 2349  C   ASP A 970     8759   6811   7988   1452   -849    161       C
ATOM   2350  O   ASP A 970       1.357  -6.267  18.765  1.00 60.80           O
ANISOU 2350  O   ASP A 970     8732   6625   7743   1454   -821    212       O
ATOM   2351  CB  ASP A 970      -0.683  -7.903  17.382  1.00 73.36           C
ANISOU 2351  CB  ASP A 970    10070   8395   9406   1548  -1037     62       C
ATOM   2352  CG  ASP A 970      -1.141  -8.374  18.757  1.00 89.26           C
ANISOU 2352  CG  ASP A 970    12220  10402  11291   1649  -1095    100       C
ATOM   2353  OD1 ASP A 970      -2.228  -7.952  19.209  1.00 83.69           O
ANISOU 2353  OD1 ASP A 970    11547   9695  10557   1772  -1170    106       O
ATOM   2354  OD2 ASP A 970      -0.420  -9.179  19.382  1.00 99.76           O
ANISOU 2354  OD2 ASP A 970    13626  11730  12546   1609  -1065    122       O
ATOM   2355  N   SER A 971       1.508  -5.170  16.807  1.00 49.54           N
ANISOU 2355  N   SER A 971     7119   5211   6492   1367   -775    154       N
ATOM   2356  CA  SER A 971       2.907  -4.812  16.996  1.00 44.46           C
ANISOU 2356  CA  SER A 971     6536   4511   5843   1261   -666    195       C
ATOM   2357  C   SER A 971       3.004  -3.438  17.639  1.00 59.20           C
ANISOU 2357  C   SER A 971     8511   6284   7694   1286   -610    249       C
ATOM   2358  O   SER A 971       2.221  -2.535  17.326  1.00 50.51           O
ANISOU 2358  O   SER A 971     7389   5167   6635   1348   -633    238       O
ATOM   2359  CB  SER A 971       3.644  -4.801  15.662  1.00 44.46           C
ANISOU 2359  CB  SER A 971     6412   4543   5938   1151   -621    154       C
ATOM   2360  OG  SER A 971       4.968  -4.294  15.784  1.00 48.72           O
ANISOU 2360  OG  SER A 971     7001   5030   6480   1054   -521    189       O
ATOM   2361  N   ASN A 972       3.962  -3.279  18.546  1.00 74.82           N
ANISOU 2361  N   ASN A 972    10608   8201   9618   1238   -533    304       N
ATOM   2362  CA  ASN A 972       4.234  -1.960  19.111  1.00 61.41           C
ANISOU 2362  CA  ASN A 972     9013   6404   7915   1238   -464    352       C
ATOM   2363  C   ASN A 972       5.351  -1.233  18.357  1.00 56.43           C
ANISOU 2363  C   ASN A 972     8333   5748   7357   1117   -377    340       C
ATOM   2364  O   ASN A 972       5.451  -0.026  18.436  1.00 49.27           O
ANISOU 2364  O   ASN A 972     7473   4772   6474   1113   -331    357       O
ATOM   2365  CB  ASN A 972       4.457  -2.032  20.624  1.00 90.85           C
ANISOU 2365  CB  ASN A 972    12911  10066  11541   1268   -431    423       C
ATOM   2366  CG  ASN A 972       3.172  -2.326  21.389  1.00107.01           C
ANISOU 2366  CG  ASN A 972    15027  12118  13512   1414   -521    442       C
ATOM   2367  OD1 ASN A 972       2.512  -3.339  21.156  1.00107.93           O
ANISOU 2367  OD1 ASN A 972    15079  12317  13611   1464   -609    405       O
ATOM   2368  ND2 ASN A 972       2.811  -1.433  22.307  1.00115.49           N
ANISOU 2368  ND2 ASN A 972    16235  13102  14541   1485   -502    499       N
ATOM   2369  N   PHE A 973       6.171  -1.950  17.581  1.00 50.31           N
ANISOU 2369  N   PHE A 973     7463   5032   6620   1021   -359    307       N
ATOM   2370  CA  PHE A 973       7.063  -1.249  16.650  1.00 52.22           C
ANISOU 2370  CA  PHE A 973     7638   5265   6936    922   -297    286       C
ATOM   2371  C   PHE A 973       6.209  -0.537  15.605  1.00 65.86           C
ANISOU 2371  C   PHE A 973     9278   7012   8732    963   -333    244       C
ATOM   2372  O   PHE A 973       6.408   0.647  15.314  1.00 62.31           O
ANISOU 2372  O   PHE A 973     8840   6514   8319    942   -288    243       O
ATOM   2373  CB  PHE A 973       8.054  -2.195  15.941  1.00 60.59           C
ANISOU 2373  CB  PHE A 973     8609   6387   8025    822   -278    258       C
ATOM   2374  CG  PHE A 973       9.130  -1.472  15.151  1.00 65.88           C
ANISOU 2374  CG  PHE A 973     9231   7043   8755    720   -211    245       C
ATOM   2375  CD1 PHE A 973       8.834  -0.818  13.934  1.00 54.49           C
ANISOU 2375  CD1 PHE A 973     7700   5622   7383    713   -221    206       C
ATOM   2376  CD2 PHE A 973      10.447  -1.444  15.614  1.00 63.04           C
ANISOU 2376  CD2 PHE A 973     8915   6653   8382    630   -138    269       C
ATOM   2377  CE1 PHE A 973       9.826  -0.151  13.205  1.00 38.91           C
ANISOU 2377  CE1 PHE A 973     5689   3639   5455    623   -164    193       C
ATOM   2378  CE2 PHE A 973      11.441  -0.793  14.892  1.00 47.52           C
ANISOU 2378  CE2 PHE A 973     6903   4680   6469    540    -86    252       C
ATOM   2379  CZ  PHE A 973      11.134  -0.151  13.688  1.00 42.33           C
ANISOU 2379  CZ  PHE A 973     6165   4045   5872    538   -102    215       C
ATOM   2380  N   TYR A 974       5.259  -1.276  15.040  1.00 64.28           N
ANISOU 2380  N   TYR A 974     8988   6884   8549   1020   -412    205       N
ATOM   2381  CA  TYR A 974       4.371  -0.733  14.043  1.00 52.90           C
ANISOU 2381  CA  TYR A 974     7453   5470   7176   1062   -447    161       C
ATOM   2382  C   TYR A 974       3.546   0.431  14.643  1.00 48.29           C
ANISOU 2382  C   TYR A 974     6948   4820   6579   1158   -454    183       C
ATOM   2383  O   TYR A 974       3.547   1.538  14.097  1.00 57.01           O
ANISOU 2383  O   TYR A 974     8035   5892   7732   1148   -416    171       O
ATOM   2384  CB  TYR A 974       3.506  -1.858  13.458  1.00 45.95           C
ANISOU 2384  CB  TYR A 974     6463   4678   6316   1103   -531    113       C
ATOM   2385  CG  TYR A 974       2.565  -1.439  12.345  1.00 64.69           C
ANISOU 2385  CG  TYR A 974     8720   7091   8768   1139   -564     61       C
ATOM   2386  CD1 TYR A 974       2.915  -1.603  11.002  1.00 62.45           C
ANISOU 2386  CD1 TYR A 974     8317   6853   8557   1061   -539     20       C
ATOM   2387  CD2 TYR A 974       1.313  -0.889  12.639  1.00 69.51           C
ANISOU 2387  CD2 TYR A 974     9337   7691   9379   1256   -617     55       C
ATOM   2388  CE1 TYR A 974       2.043  -1.222   9.984  1.00 67.55           C
ANISOU 2388  CE1 TYR A 974     8856   7534   9275   1091   -558    -27       C
ATOM   2389  CE2 TYR A 974       0.432  -0.508  11.633  1.00 80.09           C
ANISOU 2389  CE2 TYR A 974    10564   9071  10796   1291   -642      3       C
ATOM   2390  CZ  TYR A 974       0.800  -0.672  10.307  1.00 78.86           C
ANISOU 2390  CZ  TYR A 974    10290   8959  10712   1205   -609    -37       C
ATOM   2391  OH  TYR A 974      -0.082  -0.282   9.319  1.00 63.12           O
ANISOU 2391  OH  TYR A 974     8185   7003   8795   1237   -623    -87       O
ATOM   2392  N   ARG A 975       2.864   0.209  15.765  1.00 52.43           N
ANISOU 2392  N   ARG A 975     7565   5321   7035   1254   -500    217       N
ATOM   2393  CA  ARG A 975       1.997   1.261  16.321  1.00 51.54           C
ANISOU 2393  CA  ARG A 975     7527   5144   6910   1360   -514    239       C
ATOM   2394  C   ARG A 975       2.758   2.521  16.788  1.00 63.09           C
ANISOU 2394  C   ARG A 975     9098   6501   8369   1316   -421    279       C
ATOM   2395  O   ARG A 975       2.196   3.615  16.798  1.00 52.75           O
ANISOU 2395  O   ARG A 975     7818   5139   7083   1377   -414    280       O
ATOM   2396  CB  ARG A 975       1.069   0.709  17.405  1.00 62.81           C
ANISOU 2396  CB  ARG A 975     9033   6571   8258   1481   -591    268       C
ATOM   2397  CG  ARG A 975      -0.249   0.182  16.840  1.00 86.17           C
ANISOU 2397  CG  ARG A 975    11877   9614  11247   1576   -699    215       C
ATOM   2398  CD  ARG A 975      -0.706  -1.112  17.504  1.00 99.06           C
ANISOU 2398  CD  ARG A 975    13530  11300  12805   1633   -781    218       C
ATOM   2399  NE  ARG A 975      -1.265  -0.906  18.840  1.00100.59           N
ANISOU 2399  NE  ARG A 975    13872  11438  12907   1747   -815    275       N
ATOM   2400  CZ  ARG A 975      -1.645  -1.883  19.661  1.00102.49           C
ANISOU 2400  CZ  ARG A 975    14172  11710  13060   1810   -882    292       C
ATOM   2401  NH1 ARG A 975      -2.140  -1.585  20.853  1.00111.75           N
ANISOU 2401  NH1 ARG A 975    15489  12824  14145   1918   -907    350       N
ATOM   2402  NH2 ARG A 975      -1.530  -3.156  19.300  1.00 97.05           N
ANISOU 2402  NH2 ARG A 975    13401  11105  12365   1769   -925    250       N
ATOM   2403  N   ALA A 976       4.038   2.360  17.129  1.00 63.77           N
ANISOU 2403  N   ALA A 976     9235   6560   8433   1209   -349    306       N
ATOM   2404  CA  ALA A 976       4.918   3.494  17.456  1.00 59.98           C
ANISOU 2404  CA  ALA A 976     8840   5987   7962   1142   -257    332       C
ATOM   2405  C   ALA A 976       5.327   4.318  16.235  1.00 53.82           C
ANISOU 2405  C   ALA A 976     7970   5217   7263   1073   -218    285       C
ATOM   2406  O   ALA A 976       5.528   5.515  16.323  1.00 54.96           O
ANISOU 2406  O   ALA A 976     8170   5287   7426   1061   -167    290       O
ATOM   2407  CB  ALA A 976       6.158   2.990  18.172  1.00 68.66           C
ANISOU 2407  CB  ALA A 976    10005   7063   9017   1046   -194    369       C
ATOM   2408  N   LEU A 977       5.512   3.672  15.089  1.00 67.59           N
ANISOU 2408  N   LEU A 977     9579   7049   9051   1022   -239    239       N
ATOM   2409  CA  LEU A 977       5.771   4.431  13.878  1.00 75.71           C
ANISOU 2409  CA  LEU A 977    10525   8093  10149    970   -208    195       C
ATOM   2410  C   LEU A 977       4.515   5.179  13.376  1.00 88.47           C
ANISOU 2410  C   LEU A 977    12101   9709  11803   1068   -243    165       C
ATOM   2411  O   LEU A 977       4.631   6.219  12.725  1.00 87.55           O
ANISOU 2411  O   LEU A 977    11967   9568  11729   1046   -203    139       O
ATOM   2412  CB  LEU A 977       6.371   3.537  12.781  1.00 58.11           C
ANISOU 2412  CB  LEU A 977     8172   5951   7953    887   -213    160       C
ATOM   2413  CG  LEU A 977       7.851   3.125  12.900  1.00 48.28           C
ANISOU 2413  CG  LEU A 977     6942   4707   6695    770   -161    176       C
ATOM   2414  CD1 LEU A 977       8.263   2.300  11.683  1.00 66.98           C
ANISOU 2414  CD1 LEU A 977     9184   7160   9103    707   -173    139       C
ATOM   2415  CD2 LEU A 977       8.748   4.346  13.051  1.00 56.67           C
ANISOU 2415  CD2 LEU A 977     8068   5697   7766    704    -87    183       C
ATOM   2416  N   MET A 978       3.327   4.663  13.696  1.00 89.76           N
ANISOU 2416  N   MET A 978    12252   9901  11951   1178   -318    165       N
ATOM   2417  CA  MET A 978       2.097   5.087  13.008  1.00 98.85           C
ANISOU 2417  CA  MET A 978    13323  11082  13152   1268   -363    123       C
ATOM   2418  C   MET A 978       1.036   5.820  13.841  1.00106.33           C
ANISOU 2418  C   MET A 978    14354  11967  14079   1401   -394    144       C
ATOM   2419  O   MET A 978       0.181   6.510  13.277  1.00110.66           O
ANISOU 2419  O   MET A 978    14847  12520  14676   1468   -408    109       O
ATOM   2420  CB  MET A 978       1.458   3.897  12.278  1.00 86.20           C
ANISOU 2420  CB  MET A 978    11588   9586  11578   1286   -433     82       C
ATOM   2421  CG  MET A 978       2.378   3.173  11.302  1.00 90.91           C
ANISOU 2421  CG  MET A 978    12092  10243  12204   1165   -405     58       C
ATOM   2422  SD  MET A 978       3.315   4.260  10.203  1.00 94.57           S
ANISOU 2422  SD  MET A 978    12525  10686  12719   1063   -314     36       S
ATOM   2423  CE  MET A 978       2.023   4.889   9.132  1.00109.75           C
ANISOU 2423  CE  MET A 978    14339  12645  14714   1138   -334    -19       C
ATOM   2424  N   ASP A 979       1.085   5.679  15.165  1.00128.10           N
ANISOU 2424  N   ASP A 979    17243  14665  16763   1443   -402    202       N
ATOM   2425  CA  ASP A 979       0.079   6.299  16.044  1.00121.79           C
ANISOU 2425  CA  ASP A 979    16537  13802  15934   1579   -436    230       C
ATOM   2426  C   ASP A 979       0.384   7.750  16.426  1.00116.98           C
ANISOU 2426  C   ASP A 979    16037  13075  15332   1577   -361    253       C
ATOM   2427  O   ASP A 979      -0.261   8.313  17.316  1.00110.13           O
ANISOU 2427  O   ASP A 979    15277  12133  14432   1682   -375    289       O
ATOM   2428  CB  ASP A 979      -0.158   5.456  17.303  1.00130.18           C
ANISOU 2428  CB  ASP A 979    17699  14854  16907   1641   -485    285       C
ATOM   2429  CG  ASP A 979      -1.013   4.227  17.035  1.00130.86           C
ANISOU 2429  CG  ASP A 979    17684  15047  16987   1703   -588    253       C
ATOM   2430  OD1 ASP A 979      -0.701   3.472  16.087  1.00127.48           O
ANISOU 2430  OD1 ASP A 979    17130  14705  16601   1625   -596    207       O
ATOM   2431  OD2 ASP A 979      -1.995   4.015  17.782  1.00101.71           O
ANISOU 2431  OD2 ASP A 979    14042  11353  13247   1831   -664    273       O
ATOM   2432  N   GLU A 980       1.359   8.350  15.749  1.00121.09           N
ANISOU 2432  N   GLU A 980    16533  13581  15894   1461   -284    230       N
ATOM   2433  CA  GLU A 980       1.644   9.771  15.892  1.00114.07           C
ANISOU 2433  CA  GLU A 980    15727  12589  15024   1450   -213    233       C
ATOM   2434  C   GLU A 980       0.427  10.556  15.397  1.00123.91           C
ANISOU 2434  C   GLU A 980    16928  13834  16318   1566   -244    196       C
ATOM   2435  O   GLU A 980      -0.361  10.050  14.590  1.00112.94           O
ANISOU 2435  O   GLU A 980    15408  12537  14965   1613   -303    154       O
ATOM   2436  CB  GLU A 980       2.889  10.150  15.081  1.00121.70           C
ANISOU 2436  CB  GLU A 980    16650  13562  16026   1303   -139    202       C
ATOM   2437  CG  GLU A 980       3.917  11.012  15.811  1.00133.79           C
ANISOU 2437  CG  GLU A 980    18310  14983  17538   1226    -55    232       C
ATOM   2438  CD  GLU A 980       3.454  12.440  16.054  1.00132.54           C
ANISOU 2438  CD  GLU A 980    18236  14722  17400   1288    -21    226       C
ATOM   2439  OE1 GLU A 980       3.844  13.333  15.268  1.00100.82           O
ANISOU 2439  OE1 GLU A 980    14187  10693  13427   1233     24    180       O
ATOM   2440  OE2 GLU A 980       2.704  12.669  17.030  1.00127.38           O
ANISOU 2440  OE2 GLU A 980    17685  13998  16715   1395    -41    268       O
ATOM   2441  N   GLU A 981       0.276  11.783  15.892  1.00125.43           N
ANISOU 2441  N   GLU A 981    17226  13917  16512   1611   -202    210       N
ATOM   2442  CA  GLU A 981      -0.851  12.647  15.530  1.00128.49           C
ANISOU 2442  CA  GLU A 981    17586  14288  16944   1729   -223    177       C
ATOM   2443  C   GLU A 981      -0.808  13.069  14.060  1.00126.53           C
ANISOU 2443  C   GLU A 981    17202  14103  16769   1678   -196    104       C
ATOM   2444  O   GLU A 981      -1.848  13.162  13.400  1.00113.67           O
ANISOU 2444  O   GLU A 981    15474  12527  15186   1765   -236     61       O
ATOM   2445  CB  GLU A 981      -0.887  13.887  16.430  1.00112.87           C
ANISOU 2445  CB  GLU A 981    15768  12166  14951   1779   -174    210       C
ATOM   2446  CG  GLU A 981      -0.924  13.578  17.920  1.00113.84           C
ANISOU 2446  CG  GLU A 981    16044  12210  14997   1830   -188    290       C
ATOM   2447  CD  GLU A 981      -1.183  14.804  18.773  1.00102.12           C
ANISOU 2447  CD  GLU A 981    14716  10580  13505   1902   -146    323       C
ATOM   2448  OE1 GLU A 981      -0.623  14.881  19.885  1.00101.33           O
ANISOU 2448  OE1 GLU A 981    14764  10384  13350   1873   -104    386       O
ATOM   2449  OE2 GLU A 981      -1.950  15.688  18.338  1.00102.39           O
ANISOU 2449  OE2 GLU A 981    14725  10589  13586   1988   -150    286       O
ATOM   2450  N   ASP A 982       0.399  13.315  13.558  1.00130.21           N
ANISOU 2450  N   ASP A 982    17663  14565  17244   1539   -126     88       N
ATOM   2451  CA  ASP A 982       0.600  13.759  12.179  1.00127.36           C
ANISOU 2451  CA  ASP A 982    17193  14258  16939   1480    -90     24       C
ATOM   2452  C   ASP A 982       0.415  12.622  11.168  1.00120.82           C
ANISOU 2452  C   ASP A 982    16206  13561  16136   1451   -134     -5       C
ATOM   2453  O   ASP A 982       0.067  12.865  10.011  1.00109.15           O
ANISOU 2453  O   ASP A 982    14620  12140  14710   1449   -123    -59       O
ATOM   2454  CB  ASP A 982       1.969  14.433  12.030  1.00118.53           C
ANISOU 2454  CB  ASP A 982    16132  13088  15815   1346     -9     18       C
ATOM   2455  CG  ASP A 982       2.103  15.694  12.889  1.00118.67           C
ANISOU 2455  CG  ASP A 982    16297  12969  15820   1369     42     35       C
ATOM   2456  OD1 ASP A 982       1.201  15.973  13.716  1.00103.74           O
ANISOU 2456  OD1 ASP A 982    14481  11016  13918   1489     15     64       O
ATOM   2457  OD2 ASP A 982       3.118  16.410  12.734  1.00 87.80           O
ANISOU 2457  OD2 ASP A 982    12432   9013  11914   1267    107     18       O
ATOM   2458  N   MET A 983       0.644  11.389  11.619  1.00115.20           N
ANISOU 2458  N   MET A 983    15487  12894  15389   1428   -179     27       N
ATOM   2459  CA  MET A 983       0.290  10.184  10.863  1.00104.42           C
ANISOU 2459  CA  MET A 983    13982  11645  14045   1420   -233      1       C
ATOM   2460  C   MET A 983      -1.191   9.853  11.062  1.00 99.68           C
ANISOU 2460  C   MET A 983    13333  11080  13460   1561   -315     -9       C
ATOM   2461  O   MET A 983      -1.539   8.855  11.702  1.00105.09           O
ANISOU 2461  O   MET A 983    14023  11795  14108   1604   -382     15       O
ATOM   2462  CB  MET A 983       1.160   9.001  11.301  1.00103.74           C
ANISOU 2462  CB  MET A 983    13914  11588  13913   1339   -247     36       C
ATOM   2463  CG  MET A 983       2.219   8.588  10.293  1.00103.88           C
ANISOU 2463  CG  MET A 983    13854  11663  13951   1206   -207     14       C
ATOM   2464  SD  MET A 983       3.629   9.705  10.196  1.00 78.12           S
ANISOU 2464  SD  MET A 983    10670   8328  10682   1091   -112     17       S
ATOM   2465  CE  MET A 983       4.576   8.916   8.898  1.00 68.64           C
ANISOU 2465  CE  MET A 983     9351   7221   9505    967    -95    -10       C
ATOM   2466  N   ASP A 984      -2.054  10.697  10.506  1.00 94.83           N
ANISOU 2466  N   ASP A 984    12669  10464  12898   1636   -310    -50       N
ATOM   2467  CA  ASP A 984      -3.491  10.615  10.750  1.00105.21           C
ANISOU 2467  CA  ASP A 984    13941  11801  14232   1784   -385    -64       C
ATOM   2468  C   ASP A 984      -4.258  10.021   9.563  1.00103.45           C
ANISOU 2468  C   ASP A 984    13535  11692  14079   1796   -421   -128       C
ATOM   2469  O   ASP A 984      -4.634   8.842   9.586  1.00 84.53           O
ANISOU 2469  O   ASP A 984    11067   9369  11678   1807   -492   -133       O
ATOM   2470  CB  ASP A 984      -4.038  12.006  11.113  1.00118.60           C
ANISOU 2470  CB  ASP A 984    15716  13405  15942   1881   -357    -65       C
ATOM   2471  CG  ASP A 984      -5.432  11.958  11.726  1.00133.04           C
ANISOU 2471  CG  ASP A 984    17540  15235  17772   2051   -442    -63       C
ATOM   2472  OD1 ASP A 984      -5.816  10.906  12.283  1.00130.99           O
ANISOU 2472  OD1 ASP A 984    17271  15021  17477   2094   -524    -41       O
ATOM   2473  OD2 ASP A 984      -6.141  12.986  11.657  1.00125.75           O
ANISOU 2473  OD2 ASP A 984    16625  14268  16886   2144   -428    -84       O
ATOM   2474  N   ASP A 985      -4.479  10.841   8.536  1.00 92.93           N
ANISOU 2474  N   ASP A 985    12128  10370  12808   1788   -367   -177       N
ATOM   2475  CA  ASP A 985      -5.295  10.468   7.378  1.00 90.19           C
ANISOU 2475  CA  ASP A 985    11609  10122  12537   1804   -385   -241       C
ATOM   2476  C   ASP A 985      -4.379  10.132   6.195  1.00 81.60           C
ANISOU 2476  C   ASP A 985    10448   9086  11471   1658   -322   -262       C
ATOM   2477  O   ASP A 985      -4.332  10.851   5.189  1.00 68.15           O
ANISOU 2477  O   ASP A 985     8692   7391   9810   1626   -254   -301       O
ATOM   2478  CB  ASP A 985      -6.262  11.612   7.029  1.00 86.90           C
ANISOU 2478  CB  ASP A 985    11156   9684  12175   1906   -364   -283       C
ATOM   2479  CG  ASP A 985      -7.652  11.116   6.641  1.00108.26           C
ANISOU 2479  CG  ASP A 985    13713  12475  14946   2007   -435   -333       C
ATOM   2480  OD1 ASP A 985      -8.190  10.220   7.330  1.00101.69           O
ANISOU 2480  OD1 ASP A 985    12870  11675  14092   2069   -530   -318       O
ATOM   2481  OD2 ASP A 985      -8.220  11.640   5.657  1.00101.96           O
ANISOU 2481  OD2 ASP A 985    12807  11712  14219   2024   -395   -390       O
ATOM   2482  N   VAL A 986      -3.644   9.033   6.324  1.00 65.00           N
ANISOU 2482  N   VAL A 986     8347   7015   9334   1574   -344   -236       N
ATOM   2483  CA  VAL A 986      -2.609   8.697   5.346  1.00 61.24           C
ANISOU 2483  CA  VAL A 986     7827   6574   8865   1437   -285   -244       C
ATOM   2484  C   VAL A 986      -3.040   7.655   4.302  1.00 63.70           C
ANISOU 2484  C   VAL A 986     7982   6986   9233   1404   -309   -286       C
ATOM   2485  O   VAL A 986      -4.040   6.953   4.481  1.00 64.24           O
ANISOU 2485  O   VAL A 986     7977   7103   9328   1476   -383   -307       O
ATOM   2486  CB  VAL A 986      -1.269   8.305   6.036  1.00 63.27           C
ANISOU 2486  CB  VAL A 986     8193   6791   9053   1346   -272   -190       C
ATOM   2487  CG1 VAL A 986      -0.722   9.473   6.840  1.00 55.41           C
ANISOU 2487  CG1 VAL A 986     7343   5693   8015   1353   -226   -158       C
ATOM   2488  CG2 VAL A 986      -1.421   7.077   6.933  1.00 60.34           C
ANISOU 2488  CG2 VAL A 986     7839   6443   8643   1371   -350   -161       C
ATOM   2489  N   VAL A 987      -2.275   7.588   3.211  1.00 61.10           N
ANISOU 2489  N   VAL A 987     7606   6684   8922   1295   -244   -299       N
ATOM   2490  CA  VAL A 987      -2.471   6.614   2.137  1.00 60.05           C
ANISOU 2490  CA  VAL A 987     7339   6635   8842   1241   -248   -333       C
ATOM   2491  C   VAL A 987      -1.147   5.905   1.858  1.00 54.07           C
ANISOU 2491  C   VAL A 987     6608   5884   8049   1117   -222   -303       C
ATOM   2492  O   VAL A 987      -0.110   6.551   1.634  1.00 46.55           O
ANISOU 2492  O   VAL A 987     5725   4895   7066   1049   -158   -283       O
ATOM   2493  CB  VAL A 987      -2.958   7.291   0.839  1.00 61.04           C
ANISOU 2493  CB  VAL A 987     7367   6790   9033   1235   -182   -383       C
ATOM   2494  CG1 VAL A 987      -2.893   6.323  -0.338  1.00 59.06           C
ANISOU 2494  CG1 VAL A 987     6996   6612   8831   1153   -165   -408       C
ATOM   2495  CG2 VAL A 987      -4.367   7.847   1.020  1.00 73.36           C
ANISOU 2495  CG2 VAL A 987     8873   8357  10642   1362   -213   -421       C
ATOM   2496  N   ASP A 988      -1.181   4.581   1.860  1.00 54.02           N
ANISOU 2496  N   ASP A 988     6547   5926   8049   1091   -273   -304       N
ATOM   2497  CA  ASP A 988       0.029   3.804   1.647  1.00 52.04           C
ANISOU 2497  CA  ASP A 988     6320   5684   7770    984   -254   -277       C
ATOM   2498  C   ASP A 988       0.574   4.007   0.234  1.00 53.94           C
ANISOU 2498  C   ASP A 988     6503   5947   8043    896   -177   -293       C
ATOM   2499  O   ASP A 988      -0.190   4.158  -0.728  1.00 49.09           O
ANISOU 2499  O   ASP A 988     5790   5370   7490    908   -153   -334       O
ATOM   2500  CB  ASP A 988      -0.219   2.330   1.939  1.00 59.13           C
ANISOU 2500  CB  ASP A 988     7168   6626   8669    982   -325   -281       C
ATOM   2501  CG  ASP A 988       0.886   1.716   2.772  1.00 95.02           C
ANISOU 2501  CG  ASP A 988    11809  11146  13147    932   -338   -234       C
ATOM   2502  OD1 ASP A 988       1.533   0.754   2.301  1.00 86.09           O
ANISOU 2502  OD1 ASP A 988    10645  10044  12020    855   -333   -232       O
ATOM   2503  OD2 ASP A 988       1.117   2.214   3.899  1.00 91.97           O
ANISOU 2503  OD2 ASP A 988    11533  10705  12704    971   -348   -198       O
ATOM   2504  N   ALA A 989       1.900   4.028   0.119  1.00 50.83           N
ANISOU 2504  N   ALA A 989     6174   5531   7606    811   -137   -259       N
ATOM   2505  CA  ALA A 989       2.552   4.349  -1.132  1.00 46.88           C
ANISOU 2505  CA  ALA A 989     5646   5045   7119    733    -65   -266       C
ATOM   2506  C   ALA A 989       2.223   3.337  -2.231  1.00 51.79           C
ANISOU 2506  C   ALA A 989     6151   5727   7798    692    -61   -290       C
ATOM   2507  O   ALA A 989       1.986   3.721  -3.374  1.00 51.73           O
ANISOU 2507  O   ALA A 989     6084   5740   7828    671     -4   -314       O
ATOM   2508  CB  ALA A 989       4.053   4.476  -0.936  1.00 48.94           C
ANISOU 2508  CB  ALA A 989     5997   5275   7323    656    -38   -226       C
ATOM   2509  N   ASP A 990       2.206   2.050  -1.885  1.00 67.06           N
ANISOU 2509  N   ASP A 990     8057   7685   9737    680   -117   -286       N
ATOM   2510  CA  ASP A 990       1.871   1.006  -2.861  1.00 72.67           C
ANISOU 2510  CA  ASP A 990     8659   8445  10506    639   -115   -312       C
ATOM   2511  C   ASP A 990       0.468   1.223  -3.425  1.00 67.93           C
ANISOU 2511  C   ASP A 990     7950   7878   9978    692   -114   -364       C
ATOM   2512  O   ASP A 990       0.235   0.969  -4.605  1.00 69.14           O
ANISOU 2512  O   ASP A 990     8018   8063  10188    648    -68   -389       O
ATOM   2513  CB  ASP A 990       2.038  -0.401  -2.276  1.00 79.03           C
ANISOU 2513  CB  ASP A 990     9459   9267  11302    624   -181   -305       C
ATOM   2514  CG  ASP A 990       1.365  -0.564  -0.922  1.00104.81           C
ANISOU 2514  CG  ASP A 990    12757  12524  14540    709   -262   -307       C
ATOM   2515  OD1 ASP A 990       0.114  -0.566  -0.863  1.00112.36           O
ANISOU 2515  OD1 ASP A 990    13644  13507  15540    779   -302   -346       O
ATOM   2516  OD2 ASP A 990       2.097  -0.706   0.082  1.00 92.26           O
ANISOU 2516  OD2 ASP A 990    11264  10904  12886    708   -284   -268       O
ATOM   2517  N   GLU A 991      -0.443   1.726  -2.588  1.00 50.18           N
ANISOU 2517  N   GLU A 991     5709   5624   7732    788   -160   -380       N
ATOM   2518  CA  GLU A 991      -1.785   2.074  -3.023  1.00 56.86           C
ANISOU 2518  CA  GLU A 991     6452   6501   8648    852   -161   -433       C
ATOM   2519  C   GLU A 991      -1.815   3.304  -3.942  1.00 71.24           C
ANISOU 2519  C   GLU A 991     8265   8312  10490    844    -69   -445       C
ATOM   2520  O   GLU A 991      -2.347   3.230  -5.049  1.00 71.91           O
ANISOU 2520  O   GLU A 991     8246   8434  10640    820    -22   -481       O
ATOM   2521  CB  GLU A 991      -2.729   2.252  -1.822  1.00 69.15           C
ANISOU 2521  CB  GLU A 991     8024   8051  10196    967   -244   -444       C
ATOM   2522  CG  GLU A 991      -4.035   2.960  -2.165  1.00 73.36           C
ANISOU 2522  CG  GLU A 991     8469   8608  10796   1049   -239   -494       C
ATOM   2523  CD  GLU A 991      -5.243   2.349  -1.480  1.00 91.97           C
ANISOU 2523  CD  GLU A 991    10758  11001  13184   1142   -340   -530       C
ATOM   2524  OE1 GLU A 991      -5.873   3.057  -0.660  1.00 82.28           O
ANISOU 2524  OE1 GLU A 991     9568   9751  11940   1248   -379   -530       O
ATOM   2525  OE2 GLU A 991      -5.565   1.168  -1.765  1.00 79.32           O
ANISOU 2525  OE2 GLU A 991     9066   9448  11621   1111   -383   -559       O
ATOM   2526  N   TYR A 992      -1.250   4.421  -3.486  1.00 64.74           N
ANISOU 2526  N   TYR A 992     7550   7438   9609    862    -40   -417       N
ATOM   2527  CA  TYR A 992      -1.194   5.649  -4.286  1.00 65.79           C
ANISOU 2527  CA  TYR A 992     7691   7557   9748    856     47   -430       C
ATOM   2528  C   TYR A 992      -0.609   5.393  -5.685  1.00 59.98           C
ANISOU 2528  C   TYR A 992     6912   6848   9028    758    123   -430       C
ATOM   2529  O   TYR A 992      -1.069   5.968  -6.669  1.00 64.05           O
ANISOU 2529  O   TYR A 992     7370   7381   9582    757    193   -460       O
ATOM   2530  CB  TYR A 992      -0.392   6.727  -3.539  1.00 69.59           C
ANISOU 2530  CB  TYR A 992     8312   7973  10156    867     62   -397       C
ATOM   2531  CG  TYR A 992       0.091   7.881  -4.393  1.00 70.73           C
ANISOU 2531  CG  TYR A 992     8490   8099  10282    833    153   -404       C
ATOM   2532  CD1 TYR A 992       1.385   7.891  -4.915  1.00 66.61           C
ANISOU 2532  CD1 TYR A 992     8024   7571   9714    740    196   -375       C
ATOM   2533  CD2 TYR A 992      -0.739   8.964  -4.674  1.00 65.19           C
ANISOU 2533  CD2 TYR A 992     7767   7391   9611    899    195   -442       C
ATOM   2534  CE1 TYR A 992       1.836   8.941  -5.702  1.00 59.04           C
ANISOU 2534  CE1 TYR A 992     7101   6599   8730    711    274   -384       C
ATOM   2535  CE2 TYR A 992      -0.297  10.021  -5.460  1.00 68.09           C
ANISOU 2535  CE2 TYR A 992     8171   7744   9956    869    280   -452       C
ATOM   2536  CZ  TYR A 992       0.994  10.002  -5.975  1.00 59.81           C
ANISOU 2536  CZ  TYR A 992     7181   6689   8852    774    317   -423       C
ATOM   2537  OH  TYR A 992       1.450  11.044  -6.753  1.00 62.89           O
ANISOU 2537  OH  TYR A 992     7614   7069   9212    747    396   -435       O
ATOM   2538  N   LEU A 993       0.379   4.500  -5.756  1.00 55.55           N
ANISOU 2538  N   LEU A 993     6380   6288   8436    681    112   -396       N
ATOM   2539  CA  LEU A 993       1.137   4.235  -6.989  1.00 66.82           C
ANISOU 2539  CA  LEU A 993     7792   7731   9863    588    180   -382       C
ATOM   2540  C   LEU A 993       0.499   3.236  -7.957  1.00 75.49           C
ANISOU 2540  C   LEU A 993     8768   8876  11038    553    195   -410       C
ATOM   2541  O   LEU A 993       1.158   2.778  -8.904  1.00 73.45           O
ANISOU 2541  O   LEU A 993     8501   8624  10779    475    243   -392       O
ATOM   2542  CB  LEU A 993       2.562   3.785  -6.650  1.00 70.33           C
ANISOU 2542  CB  LEU A 993     8327   8153  10242    524    163   -332       C
ATOM   2543  CG  LEU A 993       3.547   4.867  -6.199  1.00 80.76           C
ANISOU 2543  CG  LEU A 993     9766   9430  11487    518    183   -305       C
ATOM   2544  CD1 LEU A 993       4.650   4.236  -5.368  1.00 93.81           C
ANISOU 2544  CD1 LEU A 993    11490  11062  13089    481    136   -264       C
ATOM   2545  CD2 LEU A 993       4.131   5.624  -7.384  1.00 76.26           C
ANISOU 2545  CD2 LEU A 993     9215   8863  10897    469    267   -303       C
ATOM   2546  N   ILE A 994      -0.766   2.888  -7.719  1.00 78.04           N
ANISOU 2546  N   ILE A 994     8995   9227  11427    611    153   -454       N
ATOM   2547  CA  ILE A 994      -1.534   2.089  -8.674  1.00 79.08           C
ANISOU 2547  CA  ILE A 994     8997   9403  11646    580    174   -493       C
ATOM   2548  C   ILE A 994      -1.811   2.978  -9.892  1.00 91.15           C
ANISOU 2548  C   ILE A 994    10485  10941  13205    562    282   -512       C
ATOM   2549  O   ILE A 994      -2.508   3.990  -9.769  1.00 73.81           O
ANISOU 2549  O   ILE A 994     8276   8745  11022    631    301   -540       O
ATOM   2550  CB  ILE A 994      -2.850   1.535  -8.069  1.00 79.03           C
ANISOU 2550  CB  ILE A 994     8891   9430  11705    651     93   -544       C
ATOM   2551  CG1 ILE A 994      -2.545   0.530  -6.948  1.00 77.82           C
ANISOU 2551  CG1 ILE A 994     8780   9271  11515    661     -8   -525       C
ATOM   2552  CG2 ILE A 994      -3.694   0.869  -9.151  1.00 80.47           C
ANISOU 2552  CG2 ILE A 994     8927   9657  11988    613    128   -594       C
ATOM   2553  CD1 ILE A 994      -3.734   0.150  -6.081  1.00 61.25           C
ANISOU 2553  CD1 ILE A 994     6618   7200   9451    750   -105   -567       C
ATOM   2554  N   PRO A 995      -1.240   2.618 -11.063  1.00111.62           N
ANISOU 2554  N   PRO A 995    13066  13537  15804    474    357   -495       N
ATOM   2555  CA  PRO A 995      -1.343   3.469 -12.248  1.00109.40           C
ANISOU 2555  CA  PRO A 995    12769  13263  15534    451    469   -504       C
ATOM   2556  C   PRO A 995      -2.647   3.242 -13.010  1.00119.57           C
ANISOU 2556  C   PRO A 995    13909  14591  16929    458    511   -562       C
ATOM   2557  O   PRO A 995      -3.724   3.244 -12.408  1.00118.11           O
ANISOU 2557  O   PRO A 995    13647  14428  16800    530    456   -608       O
ATOM   2558  CB  PRO A 995      -0.133   3.041 -13.101  1.00117.69           C
ANISOU 2558  CB  PRO A 995    13878  14297  16539    357    522   -454       C
ATOM   2559  CG  PRO A 995       0.559   1.939 -12.343  1.00104.01           C
ANISOU 2559  CG  PRO A 995    12183  12553  14783    332    435   -423       C
ATOM   2560  CD  PRO A 995      -0.433   1.419 -11.346  1.00 92.56           C
ANISOU 2560  CD  PRO A 995    10665  11119  13381    395    344   -463       C
END
