# Supplementary material for: Structural characterization of EGFR exon 19 deletion mutation using molecular dynamics simulation
Source: PLoS One. 2019 Sep 19;14(9):e0222814. doi: 10.1371/journal.pone.0222814 (PMC6752865; doi:10.1371/journal.pone.0222814)
Supplement: S6 File — (PDB) [file pone.0222814.s010.pdb]

TITLE	INACTIVE FORM APO ∆ELREA EGFR
REMARK	PDB STRUCTURES USED TO BUILD THIS COMPOSITE MODEL
REMARK	2GS7, 4HJO, 3W2S
EXPDTA    THEORETICAL MODEL, MODELLER 9.17 2018/11/07 00:25:03
REMARK   6 MODELLER OBJECTIVE FUNCTION:      2635.3765
REMARK   6 MODELLER BEST TEMPLATE % SEQ ID: 100.000
REMARK   6 SEQUENCE: EGFR_seq_exone19
REMARK   6 GA341 score: 1.00000
REMARK   6 Normalized DOPE score: -1.11716
REMARK   6 TEMPLATE: egfr_inactive_apo.pdb_0_0 677:A - 995:A MODELS 1: - 314: AT 100.0%
HELIX    1   1 GLU      9  GLU     11  1                                   3
HELIX    2   2 ASN     51  ALA     62  1                                  12
HELIX    3   3 LEU     93  GLU     99  1                                   7
HELIX    4   4 SER    106  ARG    126  1                                  21
HELIX    5   5 ALA    135  ASN    137  1                                   3
HELIX    6   6 LEU    153  LEU    157  1                                   5
HELIX    7   7 LEU    178  HIS    183  1                                   6
HELIX    8   8 HIS    188  MET    203  1                                  16
HELIX    9   9 ALA    215  LYS    224  1                                  10
HELIX   10  10 ILE    236  CYS    245  1                                  10
HELIX   11  11 ALA    250  SER    252  1                                   3
HELIX   12  12 PHE    256  ARG    268  1                                  13
HELIX   13  13 PRO    270  TYR    273  1                                   4
HELIX   14  14 ASP    279  ARG    281  1                                   3
HELIX   15  15 ASN    291  MET    297  1                                   7
HELIX   16  16 ALA    308  LEU    312  1                                   5
SHEET    1   1 1 PHE    12  VAL    17  0
SHEET    2   2 1 TYR    27  TRP    31  0
SHEET    3   3 1 ILE    40  LYS    45  0
SHEET    4   4 1 GLY    74  LEU    77  0
SHEET    5   5 1 VAL    81  ILE    84  0
SHEET    6   6 1 VAL   138  THR   142  0
SHEET    7   7 1 HIS   145  ILE   148  0
ATOM      1  N   GLN     1      13.457   7.372 -18.320  1.00115.25           N
ATOM      2  CA  GLN     1      12.444   7.848 -17.350  1.00115.25           C
ATOM      3  CB  GLN     1      11.985   6.691 -16.452  1.00115.25           C
ATOM      4  CG  GLN     1      11.308   5.547 -17.202  1.00115.25           C
ATOM      5  CD  GLN     1      11.055   4.437 -16.195  1.00115.25           C
ATOM      6  OE1 GLN     1      10.339   4.625 -15.213  1.00115.25           O
ATOM      7  NE2 GLN     1      11.666   3.247 -16.440  1.00115.25           N
ATOM      8  C   GLN     1      13.098   8.846 -16.467  1.00115.25           C
ATOM      9  O   GLN     1      14.191   8.596 -15.976  1.00115.25           O
ATOM     10  N   ALA     2      12.534  10.057 -16.324  1.00 70.13           N
ATOM     11  CA  ALA     2      13.195  10.911 -15.391  1.00 70.13           C
ATOM     12  CB  ALA     2      12.682  12.360 -15.450  1.00 70.13           C
ATOM     13  C   ALA     2      12.933  10.401 -14.009  1.00 70.13           C
ATOM     14  O   ALA     2      13.842   9.983 -13.295  1.00 70.13           O
ATOM     15  N   LEU     3      11.643  10.418 -13.605  1.00129.44           N
ATOM     16  CA  LEU     3      11.169   9.923 -12.337  1.00129.44           C
ATOM     17  CB  LEU     3      11.129   8.388 -12.228  1.00129.44           C
ATOM     18  CG  LEU     3       9.992   7.745 -13.047  1.00129.44           C
ATOM     19  CD1 LEU     3      10.154   8.008 -14.552  1.00129.44           C
ATOM     20  CD2 LEU     3       9.842   6.252 -12.711  1.00129.44           C
ATOM     21  C   LEU     3      11.988  10.467 -11.202  1.00129.44           C
ATOM     22  O   LEU     3      11.882   9.983 -10.077  1.00129.44           O
ATOM     23  N   LEU     4      12.800  11.517 -11.437  1.00 62.49           N
ATOM     24  CA  LEU     4      13.636  11.997 -10.378  1.00 62.49           C
ATOM     25  CB  LEU     4      15.130  11.732 -10.633  1.00 62.49           C
ATOM     26  CG  LEU     4      16.066  12.240  -9.520  1.00 62.49           C
ATOM     27  CD1 LEU     4      15.810  11.513  -8.190  1.00 62.49           C
ATOM     28  CD2 LEU     4      17.534  12.171  -9.965  1.00 62.49           C
ATOM     29  C   LEU     4      13.453  13.473 -10.304  1.00 62.49           C
ATOM     30  O   LEU     4      13.882  14.206 -11.192  1.00 62.49           O
ATOM     31  N   ARG     5      12.819  13.950  -9.219  1.00117.98           N
ATOM     32  CA  ARG     5      12.618  15.361  -9.108  1.00117.98           C
ATOM     33  CB  ARG     5      11.633  15.775  -8.000  1.00117.98           C
ATOM     34  CG  ARG     5      10.163  15.483  -8.306  1.00117.98           C
ATOM     35  CD  ARG     5       9.589  16.376  -9.409  1.00117.98           C
ATOM     36  NE  ARG     5       8.103  16.311  -9.315  1.00117.98           N
ATOM     37  CZ  ARG     5       7.442  17.194  -8.511  1.00117.98           C
ATOM     38  NH1 ARG     5       8.145  18.132  -7.810  1.00117.98           N
ATOM     39  NH2 ARG     5       6.082  17.147  -8.411  1.00117.98           N
ATOM     40  C   ARG     5      13.929  15.984  -8.773  1.00117.98           C
ATOM     41  O   ARG     5      14.718  15.436  -8.004  1.00117.98           O
ATOM     42  N   ILE     6      14.195  17.159  -9.372  1.00 99.33           N
ATOM     43  CA  ILE     6      15.393  17.883  -9.073  1.00 99.33           C
ATOM     44  CB  ILE     6      16.089  18.401 -10.299  1.00 99.33           C
ATOM     45  CG1 ILE     6      16.451  17.234 -11.234  1.00 99.33           C
ATOM     46  CG2 ILE     6      17.307  19.223  -9.845  1.00 99.33           C
ATOM     47  CD1 ILE     6      17.348  16.182 -10.583  1.00 99.33           C
ATOM     48  C   ILE     6      14.916  19.057  -8.281  1.00 99.33           C
ATOM     49  O   ILE     6      14.204  19.917  -8.798  1.00 99.33           O
ATOM     50  N   LEU     7      15.291  19.116  -6.989  1.00 77.07           N
ATOM     51  CA  LEU     7      14.751  20.130  -6.132  1.00 77.07           C
ATOM     52  CB  LEU     7      14.436  19.611  -4.719  1.00 77.07           C
ATOM     53  CG  LEU     7      13.496  18.391  -4.707  1.00 77.07           C
ATOM     54  CD1 LEU     7      13.035  18.055  -3.280  1.00 77.07           C
ATOM     55  CD2 LEU     7      12.337  18.557  -5.703  1.00 77.07           C
ATOM     56  C   LEU     7      15.715  21.260  -5.964  1.00 77.07           C
ATOM     57  O   LEU     7      16.923  21.103  -6.127  1.00 77.07           O
ATOM     58  N   LYS     8      15.168  22.449  -5.633  1.00 90.76           N
ATOM     59  CA  LYS     8      15.958  23.610  -5.347  1.00 90.76           C
ATOM     60  CB  LYS     8      15.349  24.931  -5.844  1.00 90.76           C
ATOM     61  CG  LYS     8      15.252  25.020  -7.368  1.00 90.76           C
ATOM     62  CD  LYS     8      14.518  26.269  -7.855  1.00 90.76           C
ATOM     63  CE  LYS     8      13.071  26.368  -7.370  1.00 90.76           C
ATOM     64  NZ  LYS     8      12.459  27.608  -7.892  1.00 90.76           N
ATOM     65  C   LYS     8      16.034  23.682  -3.853  1.00 90.76           C
ATOM     66  O   LYS     8      15.224  23.077  -3.155  1.00 90.76           O
ATOM     67  N   GLU     9      17.000  24.450  -3.319  1.00 66.94           N
ATOM     68  CA  GLU     9      17.221  24.509  -1.899  1.00 66.94           C
ATOM     69  CB  GLU     9      18.402  25.409  -1.498  1.00 66.94           C
ATOM     70  CG  GLU     9      19.760  24.802  -1.858  1.00 66.94           C
ATOM     71  CD  GLU     9      20.848  25.704  -1.297  1.00 66.94           C
ATOM     72  OE1 GLU     9      20.862  26.913  -1.652  1.00 66.94           O
ATOM     73  OE2 GLU     9      21.680  25.194  -0.499  1.00 66.94           O
ATOM     74  C   GLU     9      15.991  25.015  -1.220  1.00 66.94           C
ATOM     75  O   GLU     9      15.752  24.728  -0.049  1.00 66.94           O
ATOM     76  N   THR    10      15.209  25.829  -1.937  1.00133.85           N
ATOM     77  CA  THR    10      13.990  26.420  -1.464  1.00133.85           C
ATOM     78  CB  THR    10      13.471  27.446  -2.425  1.00133.85           C
ATOM     79  OG1 THR    10      12.297  28.050  -1.910  1.00133.85           O
ATOM     80  CG2 THR    10      13.172  26.759  -3.768  1.00133.85           C
ATOM     81  C   THR    10      12.910  25.392  -1.286  1.00133.85           C
ATOM     82  O   THR    10      11.937  25.631  -0.575  1.00133.85           O
ATOM     83  N   GLU    11      12.995  24.278  -2.029  1.00106.35           N
ATOM     84  CA  GLU    11      12.020  23.222  -2.058  1.00106.35           C
ATOM     85  CB  GLU    11      12.104  22.410  -3.358  1.00106.35           C
ATOM     86  CG  GLU    11      11.771  23.290  -4.567  1.00106.35           C
ATOM     87  CD  GLU    11      11.850  22.454  -5.833  1.00106.35           C
ATOM     88  OE1 GLU    11      11.501  21.246  -5.767  1.00106.35           O
ATOM     89  OE2 GLU    11      12.253  23.014  -6.887  1.00106.35           O
ATOM     90  C   GLU    11      12.040  22.295  -0.869  1.00106.35           C
ATOM     91  O   GLU    11      11.066  21.586  -0.660  1.00106.35           O
ATOM     92  N   PHE    12      13.138  22.161  -0.101  1.00 83.94           N
ATOM     93  CA  PHE    12      13.086  21.224   0.996  1.00 83.94           C
ATOM     94  CB  PHE    12      13.818  19.909   0.680  1.00 83.94           C
ATOM     95  CG  PHE    12      15.214  20.266   0.300  1.00 83.94           C
ATOM     96  CD1 PHE    12      15.486  20.731  -0.967  1.00 83.94           C
ATOM     97  CD2 PHE    12      16.249  20.128   1.195  1.00 83.94           C
ATOM     98  CE1 PHE    12      16.767  21.064  -1.336  1.00 83.94           C
ATOM     99  CE2 PHE    12      17.533  20.459   0.831  1.00 83.94           C
ATOM    100  CZ  PHE    12      17.795  20.928  -0.435  1.00 83.94           C
ATOM    101  C   PHE    12      13.732  21.847   2.194  1.00 83.94           C
ATOM    102  O   PHE    12      14.413  22.863   2.075  1.00 83.94           O
ATOM    103  N   LYS    13      13.501  21.274   3.399  1.00148.61           N
ATOM    104  CA  LYS    13      14.111  21.842   4.568  1.00148.61           C
ATOM    105  CB  LYS    13      13.201  22.830   5.321  1.00148.61           C
ATOM    106  CG  LYS    13      11.969  22.186   5.957  1.00148.61           C
ATOM    107  CD  LYS    13      11.232  23.118   6.921  1.00148.61           C
ATOM    108  CE  LYS    13      12.122  23.667   8.039  1.00148.61           C
ATOM    109  NZ  LYS    13      12.986  24.748   7.514  1.00148.61           N
ATOM    110  C   LYS    13      14.484  20.729   5.506  1.00148.61           C
ATOM    111  O   LYS    13      13.809  19.702   5.564  1.00148.61           O
ATOM    112  N   LYS    14      15.595  20.908   6.259  1.00158.93           N
ATOM    113  CA  LYS    14      16.055  19.924   7.204  1.00158.93           C
ATOM    114  CB  LYS    14      17.589  19.879   7.319  1.00158.93           C
ATOM    115  CG  LYS    14      18.328  19.378   6.078  1.00158.93           C
ATOM    116  CD  LYS    14      18.114  17.896   5.782  1.00158.93           C
ATOM    117  CE  LYS    14      18.969  17.393   4.621  1.00158.93           C
ATOM    118  NZ  LYS    14      20.403  17.440   4.985  1.00158.93           N
ATOM    119  C   LYS    14      15.584  20.338   8.564  1.00158.93           C
ATOM    120  O   LYS    14      16.137  21.262   9.159  1.00158.93           O
ATOM    121  N   ILE    15      14.506  19.700   9.062  1.00 84.43           N
ATOM    122  CA  ILE    15      13.960  20.029  10.350  1.00 84.43           C
ATOM    123  CB  ILE    15      12.544  19.559  10.485  1.00 84.43           C
ATOM    124  CG1 ILE    15      11.674  20.205   9.394  1.00 84.43           C
ATOM    125  CG2 ILE    15      12.067  19.868  11.913  1.00 84.43           C
ATOM    126  CD1 ILE    15      10.301  19.552   9.248  1.00 84.43           C
ATOM    127  C   ILE    15      14.719  19.455  11.509  1.00 84.43           C
ATOM    128  O   ILE    15      15.153  20.182  12.400  1.00 84.43           O
ATOM    129  N   LYS    16      14.934  18.125  11.519  1.00122.10           N
ATOM    130  CA  LYS    16      15.491  17.558  12.712  1.00122.10           C
ATOM    131  CB  LYS    16      14.399  16.963  13.617  1.00122.10           C
ATOM    132  CG  LYS    16      14.794  16.771  15.079  1.00122.10           C
ATOM    133  CD  LYS    16      13.596  16.398  15.956  1.00122.10           C
ATOM    134  CE  LYS    16      13.876  16.433  17.458  1.00122.10           C
ATOM    135  NZ  LYS    16      13.169  17.580  18.072  1.00122.10           N
ATOM    136  C   LYS    16      16.400  16.447  12.324  1.00122.10           C
ATOM    137  O   LYS    16      16.187  15.775  11.316  1.00122.10           O
ATOM    138  N   VAL    17      17.456  16.224  13.127  1.00120.00           N
ATOM    139  CA  VAL    17      18.340  15.154  12.787  1.00120.00           C
ATOM    140  CB  VAL    17      19.704  15.267  13.412  1.00120.00           C
ATOM    141  CG1 VAL    17      19.573  15.225  14.942  1.00120.00           C
ATOM    142  CG2 VAL    17      20.579  14.137  12.853  1.00120.00           C
ATOM    143  C   VAL    17      17.714  13.873  13.245  1.00120.00           C
ATOM    144  O   VAL    17      17.345  13.723  14.410  1.00120.00           O
ATOM    145  N   LEU    18      17.550  12.915  12.310  1.00 82.64           N
ATOM    146  CA  LEU    18      17.004  11.638  12.667  1.00 82.64           C
ATOM    147  CB  LEU    18      16.931  10.649  11.487  1.00 82.64           C
ATOM    148  CG  LEU    18      16.080  11.086  10.287  1.00 82.64           C
ATOM    149  CD1 LEU    18      16.068  10.008   9.194  1.00 82.64           C
ATOM    150  CD2 LEU    18      14.671  11.470  10.724  1.00 82.64           C
ATOM    151  C   LEU    18      18.000  11.009  13.565  1.00 82.64           C
ATOM    152  O   LEU    18      17.705  10.567  14.674  1.00 82.64           O
ATOM    153  N   GLY    19      19.245  11.006  13.072  1.00 43.59           N
ATOM    154  CA  GLY    19      20.339  10.404  13.753  1.00 43.59           C
ATOM    155  C   GLY    19      21.503  10.631  12.862  1.00 43.59           C
ATOM    156  O   GLY    19      21.338  10.942  11.683  1.00 43.59           O
ATOM    157  N   SER    20      22.722  10.479  13.396  1.00 41.23           N
ATOM    158  CA  SER    20      23.850  10.704  12.549  1.00 41.23           C
ATOM    159  CB  SER    20      24.975  11.508  13.219  1.00 41.23           C
ATOM    160  OG  SER    20      26.055  11.685  12.314  1.00 41.23           O
ATOM    161  C   SER    20      24.404   9.372  12.190  1.00 41.23           C
ATOM    162  O   SER    20      24.592   8.511  13.048  1.00 41.23           O
ATOM    163  N   GLY    21      24.649   9.167  10.883  1.00 47.48           N
ATOM    164  CA  GLY    21      25.215   7.938  10.428  1.00 47.48           C
ATOM    165  C   GLY    21      26.680   8.170  10.374  1.00 47.48           C
ATOM    166  O   GLY    21      27.177   9.194  10.841  1.00 47.48           O
ATOM    167  N   ALA    22      27.416   7.202   9.811  1.00 81.28           N
ATOM    168  CA  ALA    22      28.829   7.366   9.729  1.00 81.28           C
ATOM    169  CB  ALA    22      29.534   6.121   9.168  1.00 81.28           C
ATOM    170  C   ALA    22      29.180   8.523   8.826  1.00 81.28           C
ATOM    171  O   ALA    22      29.983   9.376   9.199  1.00 81.28           O
ATOM    172  N   PHE    23      28.571   8.562   7.618  1.00182.98           N
ATOM    173  CA  PHE    23      28.846   9.470   6.524  1.00182.98           C
ATOM    174  CB  PHE    23      28.494   8.841   5.172  1.00182.98           C
ATOM    175  CG  PHE    23      29.496   7.754   5.039  1.00182.98           C
ATOM    176  CD1 PHE    23      29.234   6.497   5.534  1.00182.98           C
ATOM    177  CD2 PHE    23      30.711   8.006   4.449  1.00182.98           C
ATOM    178  CE1 PHE    23      30.168   5.495   5.420  1.00182.98           C
ATOM    179  CE2 PHE    23      31.646   7.007   4.331  1.00182.98           C
ATOM    180  CZ  PHE    23      31.375   5.749   4.814  1.00182.98           C
ATOM    181  C   PHE    23      28.293  10.862   6.604  1.00182.98           C
ATOM    182  O   PHE    23      28.838  11.803   6.021  1.00182.98           O
ATOM    183  N   GLY    24      27.151  11.055   7.262  1.00 97.47           N
ATOM    184  CA  GLY    24      26.634  12.382   7.201  1.00 97.47           C
ATOM    185  C   GLY    24      25.528  12.389   8.152  1.00 97.47           C
ATOM    186  O   GLY    24      25.574  11.703   9.173  1.00 97.47           O
ATOM    187  N   THR    25      24.515  13.199   7.831  1.00 79.52           N
ATOM    188  CA  THR    25      23.402  13.228   8.705  1.00 79.52           C
ATOM    189  CB  THR    25      23.229  14.561   9.365  1.00 79.52           C
ATOM    190  OG1 THR    25      24.400  14.895  10.096  1.00 79.52           O
ATOM    191  CG2 THR    25      22.020  14.488  10.308  1.00 79.52           C
ATOM    192  C   THR    25      22.202  12.970   7.863  1.00 79.52           C
ATOM    193  O   THR    25      22.142  13.363   6.697  1.00 79.52           O
ATOM    194  N   VAL    26      21.227  12.250   8.442  1.00 71.75           N
ATOM    195  CA  VAL    26      19.988  12.014   7.778  1.00 71.75           C
ATOM    196  CB  VAL    26      19.478  10.612   7.922  1.00 71.75           C
ATOM    197  CG1 VAL    26      18.146  10.509   7.162  1.00 71.75           C
ATOM    198  CG2 VAL    26      20.556   9.636   7.425  1.00 71.75           C
ATOM    199  C   VAL    26      19.043  12.909   8.494  1.00 71.75           C
ATOM    200  O   VAL    26      19.200  13.155   9.689  1.00 71.75           O
ATOM    201  N   TYR    27      18.050  13.463   7.786  1.00103.67           N
ATOM    202  CA  TYR    27      17.210  14.378   8.495  1.00103.67           C
ATOM    203  CB  TYR    27      17.357  15.841   8.048  1.00103.67           C
ATOM    204  CG  TYR    27      18.679  16.387   8.452  1.00103.67           C
ATOM    205  CD1 TYR    27      19.804  16.149   7.697  1.00103.67           C
ATOM    206  CD2 TYR    27      18.782  17.158   9.586  1.00103.67           C
ATOM    207  CE1 TYR    27      21.017  16.672   8.075  1.00103.67           C
ATOM    208  CE2 TYR    27      19.991  17.682   9.969  1.00103.67           C
ATOM    209  CZ  TYR    27      21.111  17.439   9.211  1.00103.67           C
ATOM    210  OH  TYR    27      22.354  17.979   9.601  1.00103.67           O
ATOM    211  C   TYR    27      15.777  14.080   8.256  1.00103.67           C
ATOM    212  O   TYR    27      15.401  13.529   7.221  1.00103.67           O
ATOM    213  N   LYS    28      14.960  14.426   9.274  1.00204.99           N
ATOM    214  CA  LYS    28      13.537  14.475   9.138  1.00204.99           C
ATOM    215  CB  LYS    28      12.746  14.647  10.455  1.00204.99           C
ATOM    216  CG  LYS    28      12.580  13.428  11.366  1.00204.99           C
ATOM    217  CD  LYS    28      11.772  12.284  10.750  1.00204.99           C
ATOM    218  CE  LYS    28      11.300  11.244  11.767  1.00204.99           C
ATOM    219  NZ  LYS    28      12.409  10.344  12.148  1.00204.99           N
ATOM    220  C   LYS    28      13.405  15.811   8.487  1.00204.99           C
ATOM    221  O   LYS    28      14.031  16.770   8.936  1.00204.99           O
ATOM    222  N   GLY    29      12.616  15.933   7.410  1.00 51.56           N
ATOM    223  CA  GLY    29      12.554  17.231   6.810  1.00 51.56           C
ATOM    224  C   GLY    29      11.275  17.335   6.056  1.00 51.56           C
ATOM    225  O   GLY    29      10.391  16.491   6.188  1.00 51.56           O
ATOM    226  N   LEU    30      11.135  18.411   5.259  1.00 76.05           N
ATOM    227  CA  LEU    30       9.925  18.577   4.512  1.00 76.05           C
ATOM    228  CB  LEU    30       9.019  19.702   5.046  1.00 76.05           C
ATOM    229  CG  LEU    30       8.423  19.401   6.431  1.00 76.05           C
ATOM    230  CD1 LEU    30       7.531  20.553   6.919  1.00 76.05           C
ATOM    231  CD2 LEU    30       7.697  18.045   6.442  1.00 76.05           C
ATOM    232  C   LEU    30      10.236  18.898   3.084  1.00 76.05           C
ATOM    233  O   LEU    30      11.169  19.638   2.773  1.00 76.05           O
ATOM    234  N   TRP    31       9.435  18.316   2.173  1.00 79.61           N
ATOM    235  CA  TRP    31       9.552  18.584   0.772  1.00 79.61           C
ATOM    236  CB  TRP    31       9.384  17.321  -0.094  1.00 79.61           C
ATOM    237  CG  TRP    31       9.516  17.553  -1.580  1.00 79.61           C
ATOM    238  CD2 TRP    31       9.168  16.586  -2.584  1.00 79.61           C
ATOM    239  CD1 TRP    31       9.954  18.660  -2.246  1.00 79.61           C
ATOM    240  NE1 TRP    31       9.903  18.442  -3.603  1.00 79.61           N
ATOM    241  CE2 TRP    31       9.419  17.170  -3.824  1.00 79.61           C
ATOM    242  CE3 TRP    31       8.677  15.316  -2.481  1.00 79.61           C
ATOM    243  CZ2 TRP    31       9.182  16.491  -4.987  1.00 79.61           C
ATOM    244  CZ3 TRP    31       8.441  14.634  -3.654  1.00 79.61           C
ATOM    245  CH2 TRP    31       8.688  15.209  -4.883  1.00 79.61           C
ATOM    246  C   TRP    31       8.409  19.502   0.453  1.00 79.61           C
ATOM    247  O   TRP    31       7.251  19.173   0.696  1.00 79.61           O
ATOM    248  N   ILE    32       8.711  20.704  -0.070  1.00 78.69           N
ATOM    249  CA  ILE    32       7.706  21.676  -0.384  1.00 78.69           C
ATOM    250  CB  ILE    32       7.935  22.956   0.366  1.00 78.69           C
ATOM    251  CG1 ILE    32       7.996  22.665   1.876  1.00 78.69           C
ATOM    252  CG2 ILE    32       6.831  23.956  -0.019  1.00 78.69           C
ATOM    253  CD1 ILE    32       8.577  23.813   2.701  1.00 78.69           C
ATOM    254  C   ILE    32       7.795  21.978  -1.849  1.00 78.69           C
ATOM    255  O   ILE    32       8.633  22.766  -2.280  1.00 78.69           O
ATOM    256  N   PRO    33       6.927  21.416  -2.639  1.00 77.12           N
ATOM    257  CA  PRO    33       7.011  21.666  -4.049  1.00 77.12           C
ATOM    258  CD  PRO    33       6.397  20.093  -2.355  1.00 77.12           C
ATOM    259  CB  PRO    33       6.083  20.648  -4.707  1.00 77.12           C
ATOM    260  CG  PRO    33       6.119  19.457  -3.730  1.00 77.12           C
ATOM    261  C   PRO    33       6.708  23.091  -4.358  1.00 77.12           C
ATOM    262  O   PRO    33       5.744  23.636  -3.823  1.00 77.12           O
ATOM    263  N   GLU    34       7.514  23.704  -5.240  1.00 36.60           N
ATOM    264  CA  GLU    34       7.322  25.082  -5.564  1.00 36.60           C
ATOM    265  CB  GLU    34       8.502  25.689  -6.342  1.00 36.60           C
ATOM    266  CG  GLU    34       8.303  27.163  -6.690  1.00 36.60           C
ATOM    267  CD  GLU    34       9.530  27.639  -7.451  1.00 36.60           C
ATOM    268  OE1 GLU    34       9.893  26.977  -8.460  1.00 36.60           O
ATOM    269  OE2 GLU    34      10.122  28.670  -7.035  1.00 36.60           O
ATOM    270  C   GLU    34       6.098  25.210  -6.409  1.00 36.60           C
ATOM    271  O   GLU    34       5.811  24.362  -7.253  1.00 36.60           O
ATOM    272  N   GLY    35       5.339  26.302  -6.190  1.00 26.60           N
ATOM    273  CA  GLY    35       4.177  26.580  -6.986  1.00 26.60           C
ATOM    274  C   GLY    35       2.980  25.863  -6.448  1.00 26.60           C
ATOM    275  O   GLY    35       1.984  25.708  -7.152  1.00 26.60           O
ATOM    276  N   GLU    36       3.033  25.385  -5.193  1.00 60.75           N
ATOM    277  CA  GLU    36       1.875  24.711  -4.683  1.00 60.75           C
ATOM    278  CB  GLU    36       1.785  23.267  -5.196  1.00 60.75           C
ATOM    279  CG  GLU    36       3.072  22.478  -4.952  1.00 60.75           C
ATOM    280  CD  GLU    36       3.018  21.221  -5.805  1.00 60.75           C
ATOM    281  OE1 GLU    36       2.056  20.427  -5.633  1.00 60.75           O
ATOM    282  OE2 GLU    36       3.938  21.045  -6.648  1.00 60.75           O
ATOM    283  C   GLU    36       1.969  24.695  -3.190  1.00 60.75           C
ATOM    284  O   GLU    36       3.064  24.708  -2.628  1.00 60.75           O
ATOM    285  N   LYS    37       0.810  24.676  -2.498  1.00154.13           N
ATOM    286  CA  LYS    37       0.851  24.681  -1.065  1.00154.13           C
ATOM    287  CB  LYS    37      -0.324  25.434  -0.415  1.00154.13           C
ATOM    288  CG  LYS    37      -0.295  26.943  -0.656  1.00154.13           C
ATOM    289  CD  LYS    37       0.948  27.633  -0.092  1.00154.13           C
ATOM    290  CE  LYS    37       2.242  27.272  -0.826  1.00154.13           C
ATOM    291  NZ  LYS    37       3.389  27.981  -0.215  1.00154.13           N
ATOM    292  C   LYS    37       0.771  23.266  -0.595  1.00154.13           C
ATOM    293  O   LYS    37      -0.315  22.734  -0.366  1.00154.13           O
ATOM    294  N   VAL    38       1.941  22.618  -0.435  1.00 43.54           N
ATOM    295  CA  VAL    38       1.953  21.273   0.055  1.00 43.54           C
ATOM    296  CB  VAL    38       1.864  20.236  -1.028  1.00 43.54           C
ATOM    297  CG1 VAL    38       2.007  18.844  -0.388  1.00 43.54           C
ATOM    298  CG2 VAL    38       0.542  20.434  -1.788  1.00 43.54           C
ATOM    299  C   VAL    38       3.254  21.060   0.763  1.00 43.54           C
ATOM    300  O   VAL    38       4.287  21.607   0.379  1.00 43.54           O
ATOM    301  N   LYS    39       3.227  20.253   1.841  1.00 95.04           N
ATOM    302  CA  LYS    39       4.432  19.960   2.560  1.00 95.04           C
ATOM    303  CB  LYS    39       4.477  20.623   3.945  1.00 95.04           C
ATOM    304  CG  LYS    39       4.351  22.146   3.873  1.00 95.04           C
ATOM    305  CD  LYS    39       4.076  22.811   5.223  1.00 95.04           C
ATOM    306  CE  LYS    39       5.297  23.519   5.808  1.00 95.04           C
ATOM    307  NZ  LYS    39       5.647  24.681   4.961  1.00 95.04           N
ATOM    308  C   LYS    39       4.443  18.478   2.775  1.00 95.04           C
ATOM    309  O   LYS    39       3.483  17.919   3.304  1.00 95.04           O
ATOM    310  N   ILE    40       5.539  17.799   2.376  1.00 53.89           N
ATOM    311  CA  ILE    40       5.580  16.368   2.508  1.00 53.89           C
ATOM    312  CB  ILE    40       5.780  15.668   1.195  1.00 53.89           C
ATOM    313  CG1 ILE    40       4.649  16.022   0.216  1.00 53.89           C
ATOM    314  CG2 ILE    40       5.902  14.160   1.473  1.00 53.89           C
ATOM    315  CD1 ILE    40       4.951  15.625  -1.229  1.00 53.89           C
ATOM    316  C   ILE    40       6.755  15.999   3.366  1.00 53.89           C
ATOM    317  O   ILE    40       7.871  16.454   3.130  1.00 53.89           O
ATOM    318  N   PRO    41       6.548  15.179   4.364  1.00 84.67           N
ATOM    319  CA  PRO    41       7.662  14.789   5.186  1.00 84.67           C
ATOM    320  CD  PRO    41       5.310  15.231   5.125  1.00 84.67           C
ATOM    321  CB  PRO    41       7.058  14.161   6.440  1.00 84.67           C
ATOM    322  CG  PRO    41       5.697  14.869   6.570  1.00 84.67           C
ATOM    323  C   PRO    41       8.583  13.882   4.420  1.00 84.67           C
ATOM    324  O   PRO    41       8.083  13.077   3.635  1.00 84.67           O
ATOM    325  N   VAL    42       9.919  13.990   4.631  1.00 65.43           N
ATOM    326  CA  VAL    42      10.874  13.174   3.914  1.00 65.43           C
ATOM    327  CB  VAL    42      11.256  13.738   2.575  1.00 65.43           C
ATOM    328  CG1 VAL    42      10.005  13.795   1.682  1.00 65.43           C
ATOM    329  CG2 VAL    42      11.931  15.102   2.794  1.00 65.43           C
ATOM    330  C   VAL    42      12.161  13.083   4.715  1.00 65.43           C
ATOM    331  O   VAL    42      12.253  13.666   5.793  1.00 65.43           O
ATOM    332  N   ALA    43      13.181  12.325   4.210  1.00 82.81           N
ATOM    333  CA  ALA    43      14.480  12.157   4.858  1.00 82.81           C
ATOM    334  CB  ALA    43      14.746  10.711   5.310  1.00 82.81           C
ATOM    335  C   ALA    43      15.612  12.527   3.867  1.00 82.81           C
ATOM    336  O   ALA    43      15.394  12.364   2.670  1.00 82.81           O
ATOM    337  N   ILE    44      16.833  13.028   4.312  1.00191.24           N
ATOM    338  CA  ILE    44      17.960  13.454   3.418  1.00191.24           C
ATOM    339  CB  ILE    44      18.021  14.948   3.280  1.00191.24           C
ATOM    340  CG1 ILE    44      16.683  15.489   2.748  1.00191.24           C
ATOM    341  CG2 ILE    44      19.213  15.301   2.378  1.00191.24           C
ATOM    342  CD1 ILE    44      16.543  17.003   2.892  1.00191.24           C
ATOM    343  C   ILE    44      19.449  12.965   3.849  1.00191.24           C
ATOM    344  O   ILE    44      19.587  12.884   5.071  1.00191.24           O
ATOM    345  N   LYS    45      20.560  12.694   2.931  1.00400.91           N
ATOM    346  CA  LYS    45      22.030  12.102   3.123  1.00400.91           C
ATOM    347  CB  LYS    45      21.973  10.565   3.115  1.00400.91           C
ATOM    348  CG  LYS    45      21.085   9.969   4.205  1.00400.91           C
ATOM    349  CD  LYS    45      20.641   8.537   3.902  1.00400.91           C
ATOM    350  CE  LYS    45      19.548   8.478   2.832  1.00400.91           C
ATOM    351  NZ  LYS    45      19.147   7.079   2.578  1.00400.91           N
ATOM    352  C   LYS    45      23.515  12.425   2.128  1.00400.91           C
ATOM    353  O   LYS    45      23.177  13.191   1.222  1.00400.91           O
ATOM    354  N   THR    46      25.032  11.875   2.184  1.00578.25           N
ATOM    355  CA  THR    46      26.656  12.068   1.677  1.00578.25           C
ATOM    356  CB  THR    46      27.475  12.363   2.892  1.00578.25           C
ATOM    357  OG1 THR    46      28.843  12.539   2.552  1.00578.25           O
ATOM    358  CG2 THR    46      27.305  11.178   3.843  1.00578.25           C
ATOM    359  C   THR    46      27.780  11.235   0.728  1.00578.25           C
ATOM    360  O   THR    46      28.113  10.069   0.979  1.00578.25           O
ATOM    361  N   SER    47      28.609  11.869  -0.277  1.00243.49           N
ATOM    362  CA  SER    47      29.615  11.165  -1.207  1.00243.49           C
ATOM    363  CB  SER    47      28.872  10.407  -2.318  1.00243.49           C
ATOM    364  OG  SER    47      28.290  11.320  -3.237  1.00243.49           O
ATOM    365  C   SER    47      30.771  11.928  -1.964  1.00243.49           C
ATOM    366  O   SER    47      30.863  13.151  -1.972  1.00243.49           O
ATOM    367  N   PRO    48      31.707  11.145  -2.587  1.00185.34           N
ATOM    368  CA  PRO    48      32.914  11.522  -3.377  1.00185.34           C
ATOM    369  CD  PRO    48      31.826   9.776  -2.108  1.00185.34           C
ATOM    370  CB  PRO    48      33.874  10.342  -3.248  1.00185.34           C
ATOM    371  CG  PRO    48      32.975   9.147  -2.910  1.00185.34           C
ATOM    372  C   PRO    48      32.906  11.948  -4.839  1.00185.34           C
ATOM    373  O   PRO    48      33.988  12.272  -5.324  1.00185.34           O
ATOM    374  N   LYS    49      31.798  11.944  -5.603  1.00104.82           N
ATOM    375  CA  LYS    49      31.976  12.133  -7.030  1.00104.82           C
ATOM    376  CB  LYS    49      31.198  11.097  -7.856  1.00104.82           C
ATOM    377  CG  LYS    49      31.660   9.661  -7.600  1.00104.82           C
ATOM    378  CD  LYS    49      30.675   8.600  -8.097  1.00104.82           C
ATOM    379  CE  LYS    49      31.138   7.165  -7.835  1.00104.82           C
ATOM    380  NZ  LYS    49      30.125   6.208  -8.335  1.00104.82           N
ATOM    381  C   LYS    49      31.540  13.477  -7.484  1.00104.82           C
ATOM    382  O   LYS    49      30.968  14.254  -6.725  1.00104.82           O
ATOM    383  N   ALA    50      31.857  13.769  -8.767  1.00 43.09           N
ATOM    384  CA  ALA    50      31.494  14.987  -9.425  1.00 43.09           C
ATOM    385  CB  ALA    50      32.158  15.171 -10.800  1.00 43.09           C
ATOM    386  C   ALA    50      30.016  14.922  -9.630  1.00 43.09           C
ATOM    387  O   ALA    50      29.423  13.844  -9.623  1.00 43.09           O
ATOM    388  N   ASN    51      29.386  16.095  -9.812  1.00 45.82           N
ATOM    389  CA  ASN    51      27.959  16.192  -9.902  1.00 45.82           C
ATOM    390  CB  ASN    51      27.462  17.647  -9.981  1.00 45.82           C
ATOM    391  CG  ASN    51      27.639  18.274  -8.604  1.00 45.82           C
ATOM    392  OD1 ASN    51      27.190  17.728  -7.597  1.00 45.82           O
ATOM    393  ND2 ASN    51      28.317  19.452  -8.556  1.00 45.82           N
ATOM    394  C   ASN    51      27.420  15.459 -11.087  1.00 45.82           C
ATOM    395  O   ASN    51      26.379  14.810 -10.993  1.00 45.82           O
ATOM    396  N   LYS    52      28.102  15.527 -12.241  1.00 73.20           N
ATOM    397  CA  LYS    52      27.530  14.912 -13.403  1.00 73.20           C
ATOM    398  CB  LYS    52      28.374  15.106 -14.675  1.00 73.20           C
ATOM    399  CG  LYS    52      27.612  14.754 -15.956  1.00 73.20           C
ATOM    400  CD  LYS    52      28.270  15.278 -17.235  1.00 73.20           C
ATOM    401  CE  LYS    52      28.865  14.180 -18.117  1.00 73.20           C
ATOM    402  NZ  LYS    52      27.790  13.530 -18.901  1.00 73.20           N
ATOM    403  C   LYS    52      27.381  13.446 -13.157  1.00 73.20           C
ATOM    404  O   LYS    52      26.353  12.855 -13.484  1.00 73.20           O
ATOM    405  N   GLU    53      28.406  12.815 -12.560  1.00 45.24           N
ATOM    406  CA  GLU    53      28.337  11.402 -12.344  1.00 45.24           C
ATOM    407  CB  GLU    53      29.667  10.805 -11.852  1.00 45.24           C
ATOM    408  CG  GLU    53      29.705   9.278 -11.921  1.00 45.24           C
ATOM    409  CD  GLU    53      31.149   8.838 -11.728  1.00 45.24           C
ATOM    410  OE1 GLU    53      31.999   9.717 -11.423  1.00 45.24           O
ATOM    411  OE2 GLU    53      31.422   7.619 -11.888  1.00 45.24           O
ATOM    412  C   GLU    53      27.270  11.101 -11.337  1.00 45.24           C
ATOM    413  O   GLU    53      26.528  10.130 -11.482  1.00 45.24           O
ATOM    414  N   ILE    54      27.147  11.949 -10.298  1.00109.24           N
ATOM    415  CA  ILE    54      26.209  11.692  -9.242  1.00109.24           C
ATOM    416  CB  ILE    54      26.223  12.753  -8.180  1.00109.24           C
ATOM    417  CG1 ILE    54      27.560  12.748  -7.423  1.00109.24           C
ATOM    418  CG2 ILE    54      25.003  12.528  -7.270  1.00109.24           C
ATOM    419  CD1 ILE    54      27.805  11.458  -6.642  1.00109.24           C
ATOM    420  C   ILE    54      24.815  11.659  -9.784  1.00109.24           C
ATOM    421  O   ILE    54      24.059  10.722  -9.528  1.00109.24           O
ATOM    422  N   LEU    55      24.461  12.659 -10.605  1.00 58.92           N
ATOM    423  CA  LEU    55      23.123  12.798 -11.095  1.00 58.92           C
ATOM    424  CB  LEU    55      22.970  14.025 -12.012  1.00 58.92           C
ATOM    425  CG  LEU    55      21.548  14.225 -12.567  1.00 58.92           C
ATOM    426  CD1 LEU    55      20.546  14.517 -11.437  1.00 58.92           C
ATOM    427  CD2 LEU    55      21.524  15.294 -13.670  1.00 58.92           C
ATOM    428  C   LEU    55      22.765  11.580 -11.886  1.00 58.92           C
ATOM    429  O   LEU    55      21.622  11.126 -11.854  1.00 58.92           O
ATOM    430  N   ASP    56      23.735  11.014 -12.627  1.00 48.02           N
ATOM    431  CA  ASP    56      23.441   9.888 -13.465  1.00 48.02           C
ATOM    432  CB  ASP    56      24.699   9.356 -14.176  1.00 48.02           C
ATOM    433  CG  ASP    56      25.223  10.426 -15.123  1.00 48.02           C
ATOM    434  OD1 ASP    56      24.434  11.335 -15.494  1.00 48.02           O
ATOM    435  OD2 ASP    56      26.428  10.347 -15.485  1.00 48.02           O
ATOM    436  C   ASP    56      22.932   8.760 -12.619  1.00 48.02           C
ATOM    437  O   ASP    56      21.874   8.191 -12.890  1.00 48.02           O
ATOM    438  N   GLU    57      23.661   8.449 -11.534  1.00 58.32           N
ATOM    439  CA  GLU    57      23.362   7.333 -10.685  1.00 58.32           C
ATOM    440  CB  GLU    57      24.427   7.141  -9.598  1.00 58.32           C
ATOM    441  CG  GLU    57      25.803   6.829 -10.191  1.00 58.32           C
ATOM    442  CD  GLU    57      26.797   6.655  -9.053  1.00 58.32           C
ATOM    443  OE1 GLU    57      26.730   5.609  -8.353  1.00 58.32           O
ATOM    444  OE2 GLU    57      27.642   7.572  -8.870  1.00 58.32           O
ATOM    445  C   GLU    57      22.039   7.553 -10.027  1.00 58.32           C
ATOM    446  O   GLU    57      21.305   6.606  -9.749  1.00 58.32           O
ATOM    447  N   ALA    58      21.708   8.823  -9.750  1.00 48.10           N
ATOM    448  CA  ALA    58      20.482   9.152  -9.084  1.00 48.10           C
ATOM    449  CB  ALA    58      20.319  10.661  -8.836  1.00 48.10           C
ATOM    450  C   ALA    58      19.329   8.706  -9.923  1.00 48.10           C
ATOM    451  O   ALA    58      18.308   8.266  -9.397  1.00 48.10           O
ATOM    452  N   TYR    59      19.449   8.825 -11.258  1.00 53.15           N
ATOM    453  CA  TYR    59      18.346   8.449 -12.092  1.00 53.15           C
ATOM    454  CB  TYR    59      18.560   8.765 -13.582  1.00 53.15           C
ATOM    455  CG  TYR    59      18.448  10.246 -13.718  1.00 53.15           C
ATOM    456  CD1 TYR    59      17.213  10.847 -13.646  1.00 53.15           C
ATOM    457  CD2 TYR    59      19.560  11.029 -13.926  1.00 53.15           C
ATOM    458  CE1 TYR    59      17.087  12.210 -13.770  1.00 53.15           C
ATOM    459  CE2 TYR    59      19.440  12.394 -14.052  1.00 53.15           C
ATOM    460  CZ  TYR    59      18.202  12.985 -13.972  1.00 53.15           C
ATOM    461  OH  TYR    59      18.073  14.384 -14.100  1.00 53.15           O
ATOM    462  C   TYR    59      18.061   6.987 -11.938  1.00 53.15           C
ATOM    463  O   TYR    59      16.900   6.593 -11.834  1.00 53.15           O
ATOM    464  N   VAL    60      19.107   6.136 -11.912  1.00116.29           N
ATOM    465  CA  VAL    60      18.873   4.725 -11.796  1.00116.29           C
ATOM    466  CB  VAL    60      20.126   3.895 -11.883  1.00116.29           C
ATOM    467  CG1 VAL    60      20.863   4.296 -13.169  1.00116.29           C
ATOM    468  CG2 VAL    60      20.954   4.020 -10.596  1.00116.29           C
ATOM    469  C   VAL    60      18.244   4.475 -10.459  1.00116.29           C
ATOM    470  O   VAL    60      17.376   3.614 -10.325  1.00116.29           O
ATOM    471  N   MET    61      18.684   5.222  -9.425  1.00 95.49           N
ATOM    472  CA  MET    61      18.162   5.051  -8.098  1.00 95.49           C
ATOM    473  CB  MET    61      18.853   5.939  -7.048  1.00 95.49           C
ATOM    474  CG  MET    61      20.315   5.556  -6.810  1.00 95.49           C
ATOM    475  SD  MET    61      21.090   6.357  -5.373  1.00 95.49           S
ATOM    476  CE  MET    61      21.261   7.988  -6.146  1.00 95.49           C
ATOM    477  C   MET    61      16.707   5.391  -8.091  1.00 95.49           C
ATOM    478  O   MET    61      15.887   4.687  -7.505  1.00 95.49           O
ATOM    479  N   ALA    62      16.358   6.489  -8.770  1.00 66.49           N
ATOM    480  CA  ALA    62      15.018   6.982  -8.888  1.00 66.49           C
ATOM    481  CB  ALA    62      14.948   8.328  -9.626  1.00 66.49           C
ATOM    482  C   ALA    62      14.203   5.987  -9.662  1.00 66.49           C
ATOM    483  O   ALA    62      12.976   6.022  -9.617  1.00 66.49           O
ATOM    484  N   SER    63      14.882   5.171 -10.494  1.00135.30           N
ATOM    485  CA  SER    63      14.298   4.212 -11.398  1.00135.30           C
ATOM    486  CB  SER    63      15.272   3.743 -12.492  1.00135.30           C
ATOM    487  OG  SER    63      15.664   4.825 -13.317  1.00135.30           O
ATOM    488  C   SER    63      13.804   2.934 -10.770  1.00135.30           C
ATOM    489  O   SER    63      13.113   2.179 -11.452  1.00135.30           O
ATOM    490  N   VAL    64      14.152   2.595  -9.512  1.00 66.79           N
ATOM    491  CA  VAL    64      13.729   1.295  -9.055  1.00 66.79           C
ATOM    492  CB  VAL    64      14.459   0.799  -7.843  1.00 66.79           C
ATOM    493  CG1 VAL    64      15.943   0.624  -8.206  1.00 66.79           C
ATOM    494  CG2 VAL    64      14.208   1.783  -6.687  1.00 66.79           C
ATOM    495  C   VAL    64      12.272   1.292  -8.720  1.00 66.79           C
ATOM    496  O   VAL    64      11.786   2.134  -7.966  1.00 66.79           O
ATOM    497  N   ASP    65      11.537   0.302  -9.269  1.00 51.02           N
ATOM    498  CA  ASP    65      10.133   0.202  -9.004  1.00 51.02           C
ATOM    499  CB  ASP    65       9.270   0.352 -10.270  1.00 51.02           C
ATOM    500  CG  ASP    65       7.800   0.329  -9.869  1.00 51.02           C
ATOM    501  OD1 ASP    65       7.519   0.241  -8.645  1.00 51.02           O
ATOM    502  OD2 ASP    65       6.939   0.398 -10.786  1.00 51.02           O
ATOM    503  C   ASP    65       9.869  -1.165  -8.460  1.00 51.02           C
ATOM    504  O   ASP    65       9.749  -2.127  -9.217  1.00 51.02           O
ATOM    505  N   ASN    66       9.791  -1.281  -7.120  1.00 68.33           N
ATOM    506  CA  ASN    66       9.491  -2.529  -6.481  1.00 68.33           C
ATOM    507  CB  ASN    66      10.730  -3.442  -6.384  1.00 68.33           C
ATOM    508  CG  ASN    66      10.324  -4.780  -5.793  1.00 68.33           C
ATOM    509  OD1 ASN    66       9.907  -4.858  -4.639  1.00 68.33           O
ATOM    510  ND2 ASN    66      10.448  -5.866  -6.602  1.00 68.33           N
ATOM    511  C   ASN    66       9.034  -2.163  -5.101  1.00 68.33           C
ATOM    512  O   ASN    66       9.580  -1.243  -4.499  1.00 68.33           O
ATOM    513  N   PRO    67       8.049  -2.836  -4.569  1.00 92.84           N
ATOM    514  CA  PRO    67       7.519  -2.505  -3.271  1.00 92.84           C
ATOM    515  CD  PRO    67       7.146  -3.662  -5.347  1.00 92.84           C
ATOM    516  CB  PRO    67       6.218  -3.303  -3.138  1.00 92.84           C
ATOM    517  CG  PRO    67       6.268  -4.337  -4.282  1.00 92.84           C
ATOM    518  C   PRO    67       8.500  -2.721  -2.158  1.00 92.84           C
ATOM    519  O   PRO    67       8.329  -2.154  -1.081  1.00 92.84           O
ATOM    520  N   HIS    68       9.474  -3.611  -2.376  1.00127.90           N
ATOM    521  CA  HIS    68      10.501  -3.978  -1.446  1.00127.90           C
ATOM    522  ND1 HIS    68       9.246  -6.320   0.126  1.00127.90           N
ATOM    523  CG  HIS    68       9.719  -6.273  -1.167  1.00127.90           C
ATOM    524  CB  HIS    68      10.903  -5.451  -1.570  1.00127.90           C
ATOM    525  NE2 HIS    68       7.869  -7.560  -1.102  1.00127.90           N
ATOM    526  CD2 HIS    68       8.870  -7.037  -1.903  1.00127.90           C
ATOM    527  CE1 HIS    68       8.139  -7.101   0.107  1.00127.90           C
ATOM    528  C   HIS    68      11.703  -3.087  -1.460  1.00127.90           C
ATOM    529  O   HIS    68      12.650  -3.359  -0.724  1.00127.90           O
ATOM    530  N   VAL    69      11.791  -2.116  -2.389  1.00 59.09           N
ATOM    531  CA  VAL    69      12.952  -1.265  -2.408  1.00 59.09           C
ATOM    532  CB  VAL    69      13.781  -1.483  -3.643  1.00 59.09           C
ATOM    533  CG1 VAL    69      15.000  -0.548  -3.606  1.00 59.09           C
ATOM    534  CG2 VAL    69      14.124  -2.979  -3.738  1.00 59.09           C
ATOM    535  C   VAL    69      12.486   0.165  -2.422  1.00 59.09           C
ATOM    536  O   VAL    69      11.545   0.511  -3.133  1.00 59.09           O
ATOM    537  N   CYS    70      13.144   1.042  -1.631  1.00 48.51           N
ATOM    538  CA  CYS    70      12.770   2.432  -1.562  1.00 48.51           C
ATOM    539  CB  CYS    70      13.410   3.184  -0.382  1.00 48.51           C
ATOM    540  SG  CYS    70      12.867   2.549   1.232  1.00 48.51           S
ATOM    541  C   CYS    70      13.224   3.108  -2.819  1.00 48.51           C
ATOM    542  O   CYS    70      14.171   2.665  -3.466  1.00 48.51           O
ATOM    543  N   ARG    71      12.546   4.206  -3.214  1.00145.11           N
ATOM    544  CA  ARG    71      12.960   4.857  -4.425  1.00145.11           C
ATOM    545  CB  ARG    71      11.900   4.851  -5.538  1.00145.11           C
ATOM    546  CG  ARG    71      10.567   5.465  -5.128  1.00145.11           C
ATOM    547  CD  ARG    71       9.535   5.453  -6.255  1.00145.11           C
ATOM    548  NE  ARG    71       9.906   6.548  -7.193  1.00145.11           N
ATOM    549  CZ  ARG    71       9.438   7.802  -6.941  1.00145.11           C
ATOM    550  NH1 ARG    71       8.632   8.008  -5.859  1.00145.11           N
ATOM    551  NH2 ARG    71       9.767   8.845  -7.757  1.00145.11           N
ATOM    552  C   ARG    71      13.370   6.269  -4.148  1.00145.11           C
ATOM    553  O   ARG    71      12.756   6.982  -3.354  1.00145.11           O
ATOM    554  N   LEU    72      14.466   6.697  -4.809  1.00 70.56           N
ATOM    555  CA  LEU    72      14.966   8.030  -4.649  1.00 70.56           C
ATOM    556  CB  LEU    72      16.323   8.245  -5.342  1.00 70.56           C
ATOM    557  CG  LEU    72      16.896   9.665  -5.192  1.00 70.56           C
ATOM    558  CD1 LEU    72      17.192  10.005  -3.722  1.00 70.56           C
ATOM    559  CD2 LEU    72      18.115   9.862  -6.110  1.00 70.56           C
ATOM    560  C   LEU    72      13.972   8.949  -5.273  1.00 70.56           C
ATOM    561  O   LEU    72      13.645   8.824  -6.452  1.00 70.56           O
ATOM    562  N   LEU    73      13.402   9.842  -4.443  1.00 82.77           N
ATOM    563  CA  LEU    73      12.423  10.800  -4.866  1.00 82.77           C
ATOM    564  CB  LEU    73      11.625  11.356  -3.676  1.00 82.77           C
ATOM    565  CG  LEU    73      10.909  10.260  -2.866  1.00 82.77           C
ATOM    566  CD1 LEU    73      10.077  10.862  -1.723  1.00 82.77           C
ATOM    567  CD2 LEU    73      10.097   9.329  -3.778  1.00 82.77           C
ATOM    568  C   LEU    73      13.014  11.979  -5.577  1.00 82.77           C
ATOM    569  O   LEU    73      12.523  12.389  -6.629  1.00 82.77           O
ATOM    570  N   GLY    74      14.094  12.565  -5.019  1.00 38.00           N
ATOM    571  CA  GLY    74      14.601  13.776  -5.603  1.00 38.00           C
ATOM    572  C   GLY    74      16.012  13.974  -5.153  1.00 38.00           C
ATOM    573  O   GLY    74      16.486  13.307  -4.235  1.00 38.00           O
ATOM    574  N   ILE    75      16.719  14.909  -5.818  1.00 59.27           N
ATOM    575  CA  ILE    75      18.088  15.190  -5.498  1.00 59.27           C
ATOM    576  CB  ILE    75      19.050  14.576  -6.473  1.00 59.27           C
ATOM    577  CG1 ILE    75      20.491  14.654  -5.945  1.00 59.27           C
ATOM    578  CG2 ILE    75      18.846  15.254  -7.835  1.00 59.27           C
ATOM    579  CD1 ILE    75      21.476  13.805  -6.747  1.00 59.27           C
ATOM    580  C   ILE    75      18.282  16.677  -5.556  1.00 59.27           C
ATOM    581  O   ILE    75      17.511  17.384  -6.205  1.00 59.27           O
ATOM    582  N   CYS    76      19.300  17.202  -4.836  1.00 70.06           N
ATOM    583  CA  CYS    76      19.564  18.616  -4.891  1.00 70.06           C
ATOM    584  CB  CYS    76      19.062  19.361  -3.641  1.00 70.06           C
ATOM    585  SG  CYS    76      19.392  21.147  -3.700  1.00 70.06           S
ATOM    586  C   CYS    76      21.053  18.808  -4.954  1.00 70.06           C
ATOM    587  O   CYS    76      21.727  18.790  -3.926  1.00 70.06           O
ATOM    588  N   LEU    77      21.604  19.036  -6.166  1.00 88.12           N
ATOM    589  CA  LEU    77      23.033  19.161  -6.314  1.00 88.12           C
ATOM    590  CB  LEU    77      23.564  18.668  -7.675  1.00 88.12           C
ATOM    591  CG  LEU    77      23.533  17.139  -7.848  1.00 88.12           C
ATOM    592  CD1 LEU    77      24.077  16.725  -9.224  1.00 88.12           C
ATOM    593  CD2 LEU    77      24.279  16.436  -6.702  1.00 88.12           C
ATOM    594  C   LEU    77      23.490  20.579  -6.146  1.00 88.12           C
ATOM    595  O   LEU    77      22.986  21.493  -6.793  1.00 88.12           O
ATOM    596  N   THR    78      24.487  20.772  -5.254  1.00 61.27           N
ATOM    597  CA  THR    78      25.112  22.036  -4.968  1.00 61.27           C
ATOM    598  CB  THR    78      24.337  22.884  -3.998  1.00 61.27           C
ATOM    599  OG1 THR    78      24.242  22.232  -2.740  1.00 61.27           O
ATOM    600  CG2 THR    78      22.933  23.133  -4.573  1.00 61.27           C
ATOM    601  C   THR    78      26.424  21.700  -4.323  1.00 61.27           C
ATOM    602  O   THR    78      27.076  20.726  -4.696  1.00 61.27           O
ATOM    603  N   SER    79      26.852  22.518  -3.339  1.00 91.37           N
ATOM    604  CA  SER    79      28.085  22.284  -2.637  1.00 91.37           C
ATOM    605  CB  SER    79      28.396  23.377  -1.600  1.00 91.37           C
ATOM    606  OG  SER    79      28.603  24.622  -2.251  1.00 91.37           O
ATOM    607  C   SER    79      27.946  20.993  -1.900  1.00 91.37           C
ATOM    608  O   SER    79      28.924  20.311  -1.603  1.00 91.37           O
ATOM    609  N   THR    80      26.706  20.642  -1.540  1.00 73.84           N
ATOM    610  CA  THR    80      26.490  19.372  -0.925  1.00 73.84           C
ATOM    611  CB  THR    80      26.006  19.477   0.489  1.00 73.84           C
ATOM    612  OG1 THR    80      24.763  20.162   0.529  1.00 73.84           O
ATOM    613  CG2 THR    80      27.058  20.244   1.308  1.00 73.84           C
ATOM    614  C   THR    80      25.404  18.748  -1.733  1.00 73.84           C
ATOM    615  O   THR    80      24.585  19.443  -2.335  1.00 73.84           O
ATOM    616  N   VAL    81      25.403  17.408  -1.791  1.00186.96           N
ATOM    617  CA  VAL    81      24.391  16.681  -2.497  1.00186.96           C
ATOM    618  CB  VAL    81      24.899  15.414  -3.125  1.00186.96           C
ATOM    619  CG1 VAL    81      25.493  14.526  -2.019  1.00186.96           C
ATOM    620  CG2 VAL    81      23.743  14.749  -3.891  1.00186.96           C
ATOM    621  C   VAL    81      23.424  16.317  -1.433  1.00186.96           C
ATOM    622  O   VAL    81      23.804  16.148  -0.277  1.00186.96           O
ATOM    623  N   GLN    82      22.129  16.278  -1.764  1.00107.07           N
ATOM    624  CA  GLN    82      21.184  15.879  -0.774  1.00107.07           C
ATOM    625  CB  GLN    82      20.368  17.041  -0.183  1.00107.07           C
ATOM    626  CG  GLN    82      21.248  18.003   0.621  1.00107.07           C
ATOM    627  CD  GLN    82      20.364  19.047   1.283  1.00107.07           C
ATOM    628  OE1 GLN    82      19.478  18.718   2.069  1.00107.07           O
ATOM    629  NE2 GLN    82      20.614  20.345   0.963  1.00107.07           N
ATOM    630  C   GLN    82      20.268  14.903  -1.426  1.00107.07           C
ATOM    631  O   GLN    82      19.826  15.113  -2.555  1.00107.07           O
ATOM    632  N   LEU    83      19.986  13.784  -0.731  1.00106.91           N
ATOM    633  CA  LEU    83      19.121  12.786  -1.301  1.00106.91           C
ATOM    634  CB  LEU    83      19.677  11.367  -1.124  1.00106.91           C
ATOM    635  CG  LEU    83      21.077  11.190  -1.737  1.00106.91           C
ATOM    636  CD1 LEU    83      21.591   9.754  -1.538  1.00106.91           C
ATOM    637  CD2 LEU    83      21.110  11.644  -3.205  1.00106.91           C
ATOM    638  C   LEU    83      17.848  12.842  -0.571  1.00106.91           C
ATOM    639  O   LEU    83      17.820  12.837   0.659  1.00106.91           O
ATOM    640  N   ILE    84      16.755  12.891  -1.340  1.00 87.01           N
ATOM    641  CA  ILE    84      15.479  12.965  -0.718  1.00 87.01           C
ATOM    642  CB  ILE    84      14.700  14.163  -1.164  1.00 87.01           C
ATOM    643  CG1 ILE    84      15.470  15.407  -0.693  1.00 87.01           C
ATOM    644  CG2 ILE    84      13.265  14.077  -0.616  1.00 87.01           C
ATOM    645  CD1 ILE    84      15.032  16.710  -1.343  1.00 87.01           C
ATOM    646  C   ILE    84      14.751  11.701  -1.021  1.00 87.01           C
ATOM    647  O   ILE    84      14.610  11.292  -2.174  1.00 87.01           O
ATOM    648  N   THR    85      14.310  11.027   0.056  1.00118.14           N
ATOM    649  CA  THR    85      13.597   9.789  -0.033  1.00118.14           C
ATOM    650  CB  THR    85      14.437   8.624   0.398  1.00118.14           C
ATOM    651  OG1 THR    85      13.703   7.414   0.298  1.00118.14           O
ATOM    652  CG2 THR    85      14.916   8.864   1.837  1.00118.14           C
ATOM    653  C   THR    85      12.419   9.890   0.883  1.00118.14           C
ATOM    654  O   THR    85      12.309  10.842   1.655  1.00118.14           O
ATOM    655  N   GLN    86      11.491   8.913   0.808  1.00 68.33           N
ATOM    656  CA  GLN    86      10.311   8.984   1.626  1.00 68.33           C
ATOM    657  CB  GLN    86       9.184   8.016   1.218  1.00 68.33           C
ATOM    658  CG  GLN    86       7.898   8.234   2.024  1.00 68.33           C
ATOM    659  CD  GLN    86       6.846   7.238   1.554  1.00 68.33           C
ATOM    660  OE1 GLN    86       7.147   6.303   0.814  1.00 68.33           O
ATOM    661  NE2 GLN    86       5.576   7.437   2.003  1.00 68.33           N
ATOM    662  C   GLN    86      10.686   8.689   3.045  1.00 68.33           C
ATOM    663  O   GLN    86      11.579   7.889   3.321  1.00 68.33           O
ATOM    664  N   LEU    87      10.009   9.369   3.991  1.00 76.07           N
ATOM    665  CA  LEU    87      10.283   9.218   5.391  1.00 76.07           C
ATOM    666  CB  LEU    87       9.768  10.408   6.220  1.00 76.07           C
ATOM    667  CG  LEU    87      10.051  10.293   7.727  1.00 76.07           C
ATOM    668  CD1 LEU    87      11.559  10.299   8.011  1.00 76.07           C
ATOM    669  CD2 LEU    87       9.281  11.364   8.518  1.00 76.07           C
ATOM    670  C   LEU    87       9.621   7.978   5.906  1.00 76.07           C
ATOM    671  O   LEU    87       8.463   7.707   5.597  1.00 76.07           O
ATOM    672  N   MET    88      10.352   7.180   6.713  1.00133.32           N
ATOM    673  CA  MET    88       9.754   6.025   7.320  1.00133.32           C
ATOM    674  CB  MET    88      10.479   4.692   7.051  1.00133.32           C
ATOM    675  CG  MET    88      10.033   3.984   5.768  1.00133.32           C
ATOM    676  SD  MET    88      10.477   4.776   4.199  1.00133.32           S
ATOM    677  CE  MET    88       9.598   3.564   3.170  1.00133.32           C
ATOM    678  C   MET    88       9.714   6.239   8.800  1.00133.32           C
ATOM    679  O   MET    88      10.715   6.118   9.504  1.00133.32           O
ATOM    680  N   PRO    89       8.536   6.550   9.267  1.00 96.51           N
ATOM    681  CA  PRO    89       8.266   6.831  10.655  1.00 96.51           C
ATOM    682  CD  PRO    89       7.325   6.286   8.510  1.00 96.51           C
ATOM    683  CB  PRO    89       6.770   7.117  10.718  1.00 96.51           C
ATOM    684  CG  PRO    89       6.201   6.277   9.559  1.00 96.51           C
ATOM    685  C   PRO    89       8.634   5.707  11.571  1.00 96.51           C
ATOM    686  O   PRO    89       9.011   5.980  12.705  1.00 96.51           O
ATOM    687  N   PHE    90       8.486   4.451  11.121  1.00129.62           N
ATOM    688  CA  PHE    90       8.730   3.263  11.893  1.00129.62           C
ATOM    689  CB  PHE    90       8.043   2.013  11.329  1.00129.62           C
ATOM    690  CG  PHE    90       6.585   2.283  11.468  1.00129.62           C
ATOM    691  CD1 PHE    90       6.022   2.404  12.717  1.00129.62           C
ATOM    692  CD2 PHE    90       5.779   2.400  10.359  1.00129.62           C
ATOM    693  CE1 PHE    90       4.677   2.650  12.860  1.00129.62           C
ATOM    694  CE2 PHE    90       4.433   2.645  10.499  1.00129.62           C
ATOM    695  CZ  PHE    90       3.879   2.773  11.750  1.00129.62           C
ATOM    696  C   PHE    90      10.198   2.988  12.061  1.00129.62           C
ATOM    697  O   PHE    90      10.586   2.146  12.870  1.00129.62           O
ATOM    698  N   GLY    91      11.055   3.569  11.204  1.00 42.65           N
ATOM    699  CA  GLY    91      12.466   3.371  11.402  1.00 42.65           C
ATOM    700  C   GLY    91      12.906   2.090  10.760  1.00 42.65           C
ATOM    701  O   GLY    91      12.180   1.483   9.974  1.00 42.65           O
ATOM    702  N   CYS    92      14.148   1.672  11.093  1.00 54.12           N
ATOM    703  CA  CYS    92      14.794   0.513  10.543  1.00 54.12           C
ATOM    704  CB  CYS    92      16.325   0.561  10.670  1.00 54.12           C
ATOM    705  SG  CYS    92      16.869   0.517  12.406  1.00 54.12           S
ATOM    706  C   CYS    92      14.346  -0.727  11.255  1.00 54.12           C
ATOM    707  O   CYS    92      13.879  -0.693  12.392  1.00 54.12           O
ATOM    708  N   LEU    93      14.494  -1.868  10.558  1.00 75.59           N
ATOM    709  CA  LEU    93      14.101  -3.173  11.003  1.00 75.59           C
ATOM    710  CB  LEU    93      14.145  -4.205   9.865  1.00 75.59           C
ATOM    711  CG  LEU    93      13.688  -5.612  10.276  1.00 75.59           C
ATOM    712  CD1 LEU    93      12.236  -5.598  10.779  1.00 75.59           C
ATOM    713  CD2 LEU    93      13.906  -6.615   9.132  1.00 75.59           C
ATOM    714  C   LEU    93      14.957  -3.657  12.138  1.00 75.59           C
ATOM    715  O   LEU    93      14.481  -4.402  12.994  1.00 75.59           O
ATOM    716  N   LEU    94      16.254  -3.286  12.170  1.00 60.37           N
ATOM    717  CA  LEU    94      17.116  -3.788  13.207  1.00 60.37           C
ATOM    718  CB  LEU    94      18.574  -3.316  13.073  1.00 60.37           C
ATOM    719  CG  LEU    94      19.483  -3.855  14.197  1.00 60.37           C
ATOM    720  CD1 LEU    94      19.563  -5.389  14.166  1.00 60.37           C
ATOM    721  CD2 LEU    94      20.870  -3.188  14.162  1.00 60.37           C
ATOM    722  C   LEU    94      16.628  -3.321  14.541  1.00 60.37           C
ATOM    723  O   LEU    94      16.450  -4.111  15.467  1.00 60.37           O
ATOM    724  N   ASP    95      16.340  -2.018  14.657  1.00 88.53           N
ATOM    725  CA  ASP    95      15.932  -1.451  15.905  1.00 88.53           C
ATOM    726  CB  ASP    95      15.676   0.059  15.780  1.00 88.53           C
ATOM    727  CG  ASP    95      15.727   0.649  17.175  1.00 88.53           C
ATOM    728  OD1 ASP    95      16.005  -0.133  18.122  1.00 88.53           O
ATOM    729  OD2 ASP    95      15.497   1.880  17.317  1.00 88.53           O
ATOM    730  C   ASP    95      14.648  -2.113  16.290  1.00 88.53           C
ATOM    731  O   ASP    95      14.343  -2.268  17.471  1.00 88.53           O
ATOM    732  N   TYR    96      13.851  -2.498  15.277  1.00 74.73           N
ATOM    733  CA  TYR    96      12.556  -3.085  15.468  1.00 74.73           C
ATOM    734  CB  TYR    96      11.846  -3.296  14.118  1.00 74.73           C
ATOM    735  CG  TYR    96      10.408  -3.602  14.357  1.00 74.73           C
ATOM    736  CD1 TYR    96       9.535  -2.577  14.638  1.00 74.73           C
ATOM    737  CD2 TYR    96       9.926  -4.889  14.283  1.00 74.73           C
ATOM    738  CE1 TYR    96       8.203  -2.826  14.856  1.00 74.73           C
ATOM    739  CE2 TYR    96       8.591  -5.145  14.500  1.00 74.73           C
ATOM    740  CZ  TYR    96       7.729  -4.112  14.789  1.00 74.73           C
ATOM    741  OH  TYR    96       6.358  -4.354  15.014  1.00 74.73           O
ATOM    742  C   TYR    96      12.679  -4.417  16.141  1.00 74.73           C
ATOM    743  O   TYR    96      11.984  -4.701  17.115  1.00 74.73           O
ATOM    744  N   VAL    97      13.584  -5.277  15.645  1.00 54.78           N
ATOM    745  CA  VAL    97      13.720  -6.585  16.214  1.00 54.78           C
ATOM    746  CB  VAL    97      14.635  -7.483  15.429  1.00 54.78           C
ATOM    747  CG1 VAL    97      13.997  -7.739  14.052  1.00 54.78           C
ATOM    748  CG2 VAL    97      16.028  -6.840  15.352  1.00 54.78           C
ATOM    749  C   VAL    97      14.241  -6.457  17.611  1.00 54.78           C
ATOM    750  O   VAL    97      13.911  -7.270  18.473  1.00 54.78           O
ATOM    751  N   ARG    98      15.115  -5.465  17.867  1.00153.51           N
ATOM    752  CA  ARG    98      15.660  -5.322  19.187  1.00153.51           C
ATOM    753  CB  ARG    98      16.899  -4.409  19.240  1.00153.51           C
ATOM    754  CG  ARG    98      16.728  -3.021  18.626  1.00153.51           C
ATOM    755  CD  ARG    98      18.064  -2.281  18.517  1.00153.51           C
ATOM    756  NE  ARG    98      19.091  -3.289  18.118  1.00153.51           N
ATOM    757  CZ  ARG    98      20.401  -2.930  17.980  1.00153.51           C
ATOM    758  NH1 ARG    98      20.771  -1.628  18.151  1.00153.51           N
ATOM    759  NH2 ARG    98      21.345  -3.872  17.681  1.00153.51           N
ATOM    760  C   ARG    98      14.633  -4.908  20.202  1.00153.51           C
ATOM    761  O   ARG    98      14.573  -5.482  21.288  1.00153.51           O
ATOM    762  N   GLU    99      13.765  -3.930  19.881  1.00 52.39           N
ATOM    763  CA  GLU    99      12.799  -3.487  20.852  1.00 52.39           C
ATOM    764  CB  GLU    99      11.935  -2.329  20.321  1.00 52.39           C
ATOM    765  CG  GLU    99      10.897  -1.812  21.319  1.00 52.39           C
ATOM    766  CD  GLU    99      10.168  -0.644  20.668  1.00 52.39           C
ATOM    767  OE1 GLU    99      10.633  -0.181  19.592  1.00 52.39           O
ATOM    768  OE2 GLU    99       9.136  -0.200  21.238  1.00 52.39           O
ATOM    769  C   GLU    99      11.891  -4.644  21.167  1.00 52.39           C
ATOM    770  O   GLU    99      11.493  -4.868  22.309  1.00 52.39           O
ATOM    771  N   HIS   100      11.539  -5.380  20.107  1.00146.95           N
ATOM    772  CA  HIS   100      10.687  -6.528  19.982  1.00146.95           C
ATOM    773  ND1 HIS   100       7.747  -5.535  19.161  1.00146.95           N
ATOM    774  CG  HIS   100       8.961  -5.520  18.511  1.00146.95           C
ATOM    775  CB  HIS   100       9.977  -6.617  18.626  1.00146.95           C
ATOM    776  NE2 HIS   100       7.844  -3.617  18.041  1.00146.95           N
ATOM    777  CD2 HIS   100       9.004  -4.342  17.831  1.00146.95           C
ATOM    778  CE1 HIS   100       7.120  -4.374  18.845  1.00146.95           C
ATOM    779  C   HIS   100      11.381  -7.814  20.277  1.00146.95           C
ATOM    780  O   HIS   100      11.050  -8.808  19.635  1.00146.95           O
ATOM    781  N   LYS   101      12.407  -7.821  21.154  1.00180.72           N
ATOM    782  CA  LYS   101      13.226  -8.982  21.390  1.00180.72           C
ATOM    783  CB  LYS   101      14.101  -8.841  22.644  1.00180.72           C
ATOM    784  CG  LYS   101      15.213  -9.884  22.695  1.00180.72           C
ATOM    785  CD  LYS   101      16.251  -9.713  21.583  1.00180.72           C
ATOM    786  CE  LYS   101      17.352 -10.775  21.592  1.00180.72           C
ATOM    787  NZ  LYS   101      18.189 -10.629  22.803  1.00180.72           N
ATOM    788  C   LYS   101      12.353 -10.193  21.552  1.00180.72           C
ATOM    789  O   LYS   101      12.759 -11.296  21.183  1.00180.72           O
ATOM    790  N   ASP   102      11.138 -10.053  22.121  1.00105.32           N
ATOM    791  CA  ASP   102      10.302 -11.220  22.080  1.00105.32           C
ATOM    792  CB  ASP   102      10.565 -12.228  23.209  1.00105.32           C
ATOM    793  CG  ASP   102       9.893 -13.531  22.798  1.00105.32           C
ATOM    794  OD1 ASP   102       9.187 -13.522  21.755  1.00105.32           O
ATOM    795  OD2 ASP   102      10.079 -14.553  23.509  1.00105.32           O
ATOM    796  C   ASP   102       8.858 -10.829  22.156  1.00105.32           C
ATOM    797  O   ASP   102       8.378 -10.339  23.176  1.00105.32           O
ATOM    798  N   ASN   103       8.141 -11.028  21.036  1.00142.98           N
ATOM    799  CA  ASN   103       6.736 -10.793  20.902  1.00142.98           C
ATOM    800  CB  ASN   103       6.284  -9.458  21.521  1.00142.98           C
ATOM    801  CG  ASN   103       7.006  -8.292  20.852  1.00142.98           C
ATOM    802  OD1 ASN   103       7.922  -8.470  20.050  1.00142.98           O
ATOM    803  ND2 ASN   103       6.589  -7.049  21.211  1.00142.98           N
ATOM    804  C   ASN   103       6.544 -10.751  19.424  1.00142.98           C
ATOM    805  O   ASN   103       5.556 -10.230  18.909  1.00142.98           O
ATOM    806  N   ILE   104       7.546 -11.307  18.714  1.00 62.58           N
ATOM    807  CA  ILE   104       7.548 -11.393  17.287  1.00 62.58           C
ATOM    808  CB  ILE   104       8.779 -10.810  16.651  1.00 62.58           C
ATOM    809  CG1 ILE   104       8.907  -9.313  16.980  1.00 62.58           C
ATOM    810  CG2 ILE   104       8.713 -11.098  15.142  1.00 62.58           C
ATOM    811  CD1 ILE   104      10.248  -8.713  16.558  1.00 62.58           C
ATOM    812  C   ILE   104       7.535 -12.853  16.972  1.00 62.58           C
ATOM    813  O   ILE   104       8.352 -13.615  17.489  1.00 62.58           O
ATOM    814  N   GLY   105       6.581 -13.282  16.123  1.00 31.57           N
ATOM    815  CA  GLY   105       6.444 -14.680  15.830  1.00 31.57           C
ATOM    816  C   GLY   105       7.316 -15.067  14.679  1.00 31.57           C
ATOM    817  O   GLY   105       7.929 -14.234  14.015  1.00 31.57           O
ATOM    818  N   SER   106       7.360 -16.386  14.413  1.00 42.10           N
ATOM    819  CA  SER   106       8.157 -16.952  13.366  1.00 42.10           C
ATOM    820  CB  SER   106       8.119 -18.490  13.360  1.00 42.10           C
ATOM    821  OG  SER   106       6.799 -18.949  13.108  1.00 42.10           O
ATOM    822  C   SER   106       7.648 -16.483  12.043  1.00 42.10           C
ATOM    823  O   SER   106       8.429 -16.163  11.150  1.00 42.10           O
ATOM    824  N   GLN   107       6.317 -16.368  11.906  1.00 53.50           N
ATOM    825  CA  GLN   107       5.725 -16.039  10.641  1.00 53.50           C
ATOM    826  CB  GLN   107       4.200 -15.858  10.739  1.00 53.50           C
ATOM    827  CG  GLN   107       3.539 -15.358   9.452  1.00 53.50           C
ATOM    828  CD  GLN   107       3.784 -16.375   8.350  1.00 53.50           C
ATOM    829  OE1 GLN   107       4.920 -16.583   7.925  1.00 53.50           O
ATOM    830  NE2 GLN   107       2.692 -17.025   7.867  1.00 53.50           N
ATOM    831  C   GLN   107       6.298 -14.744  10.177  1.00 53.50           C
ATOM    832  O   GLN   107       6.642 -14.600   9.005  1.00 53.50           O
ATOM    833  N   TYR   108       6.441 -13.769  11.090  1.00 64.69           N
ATOM    834  CA  TYR   108       6.960 -12.501  10.680  1.00 64.69           C
ATOM    835  CB  TYR   108       6.915 -11.423  11.779  1.00 64.69           C
ATOM    836  CG  TYR   108       5.517 -10.908  11.846  1.00 64.69           C
ATOM    837  CD1 TYR   108       5.119  -9.916  10.977  1.00 64.69           C
ATOM    838  CD2 TYR   108       4.609 -11.399  12.756  1.00 64.69           C
ATOM    839  CE1 TYR   108       3.837  -9.421  11.010  1.00 64.69           C
ATOM    840  CE2 TYR   108       3.324 -10.907  12.794  1.00 64.69           C
ATOM    841  CZ  TYR   108       2.936  -9.916  11.921  1.00 64.69           C
ATOM    842  OH  TYR   108       1.619  -9.407  11.953  1.00 64.69           O
ATOM    843  C   TYR   108       8.379 -12.628  10.207  1.00 64.69           C
ATOM    844  O   TYR   108       8.725 -12.103   9.150  1.00 64.69           O
ATOM    845  N   LEU   109       9.229 -13.361  10.952  1.00 56.43           N
ATOM    846  CA  LEU   109      10.623 -13.417  10.612  1.00 56.43           C
ATOM    847  CB  LEU   109      11.443 -14.278  11.591  1.00 56.43           C
ATOM    848  CG  LEU   109      11.549 -13.673  13.004  1.00 56.43           C
ATOM    849  CD1 LEU   109      12.379 -14.573  13.935  1.00 56.43           C
ATOM    850  CD2 LEU   109      12.086 -12.233  12.953  1.00 56.43           C
ATOM    851  C   LEU   109      10.819 -13.985   9.241  1.00 56.43           C
ATOM    852  O   LEU   109      11.540 -13.411   8.426  1.00 56.43           O
ATOM    853  N   LEU   110      10.169 -15.120   8.935  1.00 55.16           N
ATOM    854  CA  LEU   110      10.336 -15.737   7.650  1.00 55.16           C
ATOM    855  CB  LEU   110       9.645 -17.105   7.547  1.00 55.16           C
ATOM    856  CG  LEU   110      10.289 -18.161   8.463  1.00 55.16           C
ATOM    857  CD1 LEU   110       9.598 -19.526   8.315  1.00 55.16           C
ATOM    858  CD2 LEU   110      11.809 -18.234   8.243  1.00 55.16           C
ATOM    859  C   LEU   110       9.776 -14.834   6.597  1.00 55.16           C
ATOM    860  O   LEU   110      10.284 -14.787   5.478  1.00 55.16           O
ATOM    861  N   ASN   111       8.694 -14.103   6.923  1.00 39.95           N
ATOM    862  CA  ASN   111       8.081 -13.234   5.957  1.00 39.95           C
ATOM    863  CB  ASN   111       6.871 -12.462   6.512  1.00 39.95           C
ATOM    864  CG  ASN   111       5.710 -13.425   6.706  1.00 39.95           C
ATOM    865  OD1 ASN   111       5.573 -14.408   5.980  1.00 39.95           O
ATOM    866  ND2 ASN   111       4.842 -13.128   7.709  1.00 39.95           N
ATOM    867  C   ASN   111       9.070 -12.199   5.521  1.00 39.95           C
ATOM    868  O   ASN   111       9.260 -11.975   4.326  1.00 39.95           O
ATOM    869  N   TRP   112       9.762 -11.570   6.488  1.00 72.13           N
ATOM    870  CA  TRP   112      10.676 -10.504   6.197  1.00 72.13           C
ATOM    871  CB  TRP   112      11.287  -9.895   7.473  1.00 72.13           C
ATOM    872  CG  TRP   112      10.292  -9.065   8.252  1.00 72.13           C
ATOM    873  CD2 TRP   112      10.253  -8.961   9.685  1.00 72.13           C
ATOM    874  CD1 TRP   112       9.260  -8.304   7.784  1.00 72.13           C
ATOM    875  NE1 TRP   112       8.585  -7.728   8.833  1.00 72.13           N
ATOM    876  CE2 TRP   112       9.184  -8.126  10.009  1.00 72.13           C
ATOM    877  CE3 TRP   112      11.040  -9.520  10.651  1.00 72.13           C
ATOM    878  CZ2 TRP   112       8.884  -7.836  11.311  1.00 72.13           C
ATOM    879  CZ3 TRP   112      10.738  -9.221  11.962  1.00 72.13           C
ATOM    880  CH2 TRP   112       9.681  -8.395  12.285  1.00 72.13           C
ATOM    881  C   TRP   112      11.770 -11.041   5.331  1.00 72.13           C
ATOM    882  O   TRP   112      12.261 -10.344   4.444  1.00 72.13           O
ATOM    883  N   CYS   113      12.191 -12.296   5.574  1.00 34.51           N
ATOM    884  CA  CYS   113      13.246 -12.884   4.801  1.00 34.51           C
ATOM    885  CB  CYS   113      13.637 -14.287   5.297  1.00 34.51           C
ATOM    886  SG  CYS   113      14.382 -14.249   6.957  1.00 34.51           S
ATOM    887  C   CYS   113      12.820 -13.001   3.371  1.00 34.51           C
ATOM    888  O   CYS   113      13.615 -12.778   2.460  1.00 34.51           O
ATOM    889  N   VAL   114      11.551 -13.374   3.127  1.00 40.87           N
ATOM    890  CA  VAL   114      11.095 -13.525   1.776  1.00 40.87           C
ATOM    891  CB  VAL   114       9.697 -14.070   1.681  1.00 40.87           C
ATOM    892  CG1 VAL   114       9.287 -14.118   0.199  1.00 40.87           C
ATOM    893  CG2 VAL   114       9.661 -15.442   2.377  1.00 40.87           C
ATOM    894  C   VAL   114      11.119 -12.195   1.085  1.00 40.87           C
ATOM    895  O   VAL   114      11.532 -12.098  -0.068  1.00 40.87           O
ATOM    896  N   GLN   115      10.676 -11.129   1.779  1.00 49.51           N
ATOM    897  CA  GLN   115      10.567  -9.824   1.184  1.00 49.51           C
ATOM    898  CB  GLN   115       9.857  -8.820   2.101  1.00 49.51           C
ATOM    899  CG  GLN   115       8.396  -9.204   2.326  1.00 49.51           C
ATOM    900  CD  GLN   115       7.752  -8.172   3.234  1.00 49.51           C
ATOM    901  OE1 GLN   115       8.359  -7.160   3.581  1.00 49.51           O
ATOM    902  NE2 GLN   115       6.475  -8.434   3.617  1.00 49.51           N
ATOM    903  C   GLN   115      11.907  -9.261   0.822  1.00 49.51           C
ATOM    904  O   GLN   115      12.085  -8.742  -0.278  1.00 49.51           O
ATOM    905  N   ILE   116      12.896  -9.369   1.726  1.00 52.15           N
ATOM    906  CA  ILE   116      14.200  -8.825   1.476  1.00 52.15           C
ATOM    907  CB  ILE   116      15.151  -8.993   2.631  1.00 52.15           C
ATOM    908  CG1 ILE   116      14.603  -8.284   3.885  1.00 52.15           C
ATOM    909  CG2 ILE   116      16.528  -8.462   2.197  1.00 52.15           C
ATOM    910  CD1 ILE   116      15.383  -8.598   5.164  1.00 52.15           C
ATOM    911  C   ILE   116      14.751  -9.555   0.294  1.00 52.15           C
ATOM    912  O   ILE   116      15.466  -8.988  -0.531  1.00 52.15           O
ATOM    913  N   ALA   117      14.447 -10.860   0.211  1.00 42.78           N
ATOM    914  CA  ALA   117      14.889 -11.684  -0.874  1.00 42.78           C
ATOM    915  CB  ALA   117      14.508 -13.161  -0.687  1.00 42.78           C
ATOM    916  C   ALA   117      14.271 -11.190  -2.146  1.00 42.78           C
ATOM    917  O   ALA   117      14.890 -11.267  -3.204  1.00 42.78           O
ATOM    918  N   LYS   118      13.006 -10.729  -2.083  1.00106.52           N
ATOM    919  CA  LYS   118      12.288 -10.247  -3.231  1.00106.52           C
ATOM    920  CB  LYS   118      10.803 -10.051  -2.889  1.00106.52           C
ATOM    921  CG  LYS   118      10.108 -11.392  -2.614  1.00106.52           C
ATOM    922  CD  LYS   118       8.853 -11.303  -1.741  1.00106.52           C
ATOM    923  CE  LYS   118       7.688 -10.555  -2.385  1.00106.52           C
ATOM    924  NZ  LYS   118       6.827 -11.490  -3.138  1.00106.52           N
ATOM    925  C   LYS   118      12.870  -8.962  -3.736  1.00106.52           C
ATOM    926  O   LYS   118      13.075  -8.796  -4.937  1.00106.52           O
ATOM    927  N   GLY   119      13.165  -8.011  -2.830  1.00 29.96           N
ATOM    928  CA  GLY   119      13.683  -6.756  -3.283  1.00 29.96           C
ATOM    929  C   GLY   119      15.007  -6.998  -3.937  1.00 29.96           C
ATOM    930  O   GLY   119      15.296  -6.456  -5.002  1.00 29.96           O
ATOM    931  N   MET   120      15.845  -7.842  -3.312  1.00167.54           N
ATOM    932  CA  MET   120      17.170  -8.063  -3.813  1.00167.54           C
ATOM    933  CB  MET   120      18.052  -8.824  -2.818  1.00167.54           C
ATOM    934  CG  MET   120      19.531  -8.610  -3.117  1.00167.54           C
ATOM    935  SD  MET   120      20.574  -8.449  -1.642  1.00167.54           S
ATOM    936  CE  MET   120      20.275  -6.670  -1.458  1.00167.54           C
ATOM    937  C   MET   120      17.144  -8.723  -5.161  1.00167.54           C
ATOM    938  O   MET   120      17.895  -8.327  -6.052  1.00167.54           O
ATOM    939  N   ASN   121      16.257  -9.718  -5.372  1.00124.87           N
ATOM    940  CA  ASN   121      16.184 -10.342  -6.668  1.00124.87           C
ATOM    941  CB  ASN   121      15.057 -11.368  -6.856  1.00124.87           C
ATOM    942  CG  ASN   121      15.573 -12.748  -6.548  1.00124.87           C
ATOM    943  OD1 ASN   121      14.970 -13.477  -5.772  1.00124.87           O
ATOM    944  ND2 ASN   121      16.692 -13.154  -7.200  1.00124.87           N
ATOM    945  C   ASN   121      15.842  -9.307  -7.673  1.00124.87           C
ATOM    946  O   ASN   121      16.369  -9.324  -8.787  1.00124.87           O
ATOM    947  N   TYR   122      14.943  -8.383  -7.298  1.00 77.61           N
ATOM    948  CA  TYR   122      14.471  -7.437  -8.264  1.00 77.61           C
ATOM    949  CB  TYR   122      13.458  -6.426  -7.687  1.00 77.61           C
ATOM    950  CG  TYR   122      12.852  -5.738  -8.865  1.00 77.61           C
ATOM    951  CD1 TYR   122      11.833  -6.363  -9.547  1.00 77.61           C
ATOM    952  CD2 TYR   122      13.273  -4.498  -9.297  1.00 77.61           C
ATOM    953  CE1 TYR   122      11.241  -5.783 -10.638  1.00 77.61           C
ATOM    954  CE2 TYR   122      12.683  -3.911 -10.394  1.00 77.61           C
ATOM    955  CZ  TYR   122      11.661  -4.549 -11.064  1.00 77.61           C
ATOM    956  OH  TYR   122      11.046  -3.957 -12.186  1.00 77.61           O
ATOM    957  C   TYR   122      15.662  -6.685  -8.762  1.00 77.61           C
ATOM    958  O   TYR   122      15.857  -6.545  -9.971  1.00 77.61           O
ATOM    959  N   LEU   123      16.529  -6.236  -7.838  1.00 52.42           N
ATOM    960  CA  LEU   123      17.704  -5.508  -8.222  1.00 52.42           C
ATOM    961  CB  LEU   123      18.559  -5.053  -7.025  1.00 52.42           C
ATOM    962  CG  LEU   123      17.890  -3.998  -6.127  1.00 52.42           C
ATOM    963  CD1 LEU   123      18.815  -3.599  -4.964  1.00 52.42           C
ATOM    964  CD2 LEU   123      17.438  -2.779  -6.954  1.00 52.42           C
ATOM    965  C   LEU   123      18.567  -6.384  -9.078  1.00 52.42           C
ATOM    966  O   LEU   123      19.073  -5.941 -10.109  1.00 52.42           O
ATOM    967  N   GLU   124      18.733  -7.669  -8.707  1.00 96.15           N
ATOM    968  CA  GLU   124      19.605  -8.531  -9.468  1.00 96.15           C
ATOM    969  CB  GLU   124      19.622  -9.995  -9.000  1.00 96.15           C
ATOM    970  CG  GLU   124      20.432 -10.290  -7.744  1.00 96.15           C
ATOM    971  CD  GLU   124      20.424 -11.806  -7.604  1.00 96.15           C
ATOM    972  OE1 GLU   124      19.401 -12.361  -7.119  1.00 96.15           O
ATOM    973  OE2 GLU   124      21.442 -12.430  -8.006  1.00 96.15           O
ATOM    974  C   GLU   124      19.122  -8.600 -10.881  1.00 96.15           C
ATOM    975  O   GLU   124      19.907  -8.560 -11.829  1.00 96.15           O
ATOM    976  N   ASP   125      17.796  -8.685 -11.044  1.00 98.90           N
ATOM    977  CA  ASP   125      17.171  -8.871 -12.316  1.00 98.90           C
ATOM    978  CB  ASP   125      15.650  -8.926 -12.084  1.00 98.90           C
ATOM    979  CG  ASP   125      15.036  -9.984 -12.981  1.00 98.90           C
ATOM    980  OD1 ASP   125      15.647 -10.292 -14.036  1.00 98.90           O
ATOM    981  OD2 ASP   125      13.959 -10.522 -12.605  1.00 98.90           O
ATOM    982  C   ASP   125      17.549  -7.686 -13.163  1.00 98.90           C
ATOM    983  O   ASP   125      17.939  -7.825 -14.322  1.00 98.90           O
ATOM    984  N   ARG   126      17.501  -6.483 -12.560  1.00154.88           N
ATOM    985  CA  ARG   126      17.839  -5.217 -13.154  1.00154.88           C
ATOM    986  CB  ARG   126      17.457  -4.005 -12.287  1.00154.88           C
ATOM    987  CG  ARG   126      15.948  -3.868 -12.069  1.00154.88           C
ATOM    988  CD  ARG   126      15.525  -2.466 -11.626  1.00154.88           C
ATOM    989  NE  ARG   126      14.895  -1.811 -12.806  1.00154.88           N
ATOM    990  CZ  ARG   126      14.882  -0.450 -12.928  1.00154.88           C
ATOM    991  NH1 ARG   126      15.563   0.328 -12.038  1.00154.88           N
ATOM    992  NH2 ARG   126      14.181   0.125 -13.948  1.00154.88           N
ATOM    993  C   ARG   126      19.321  -5.166 -13.381  1.00154.88           C
ATOM    994  O   ARG   126      19.819  -4.263 -14.053  1.00154.88           O
ATOM    995  N   ARG   127      20.060  -6.115 -12.771  1.00175.14           N
ATOM    996  CA  ARG   127      21.496  -6.200 -12.807  1.00175.14           C
ATOM    997  CB  ARG   127      22.120  -6.303 -14.209  1.00175.14           C
ATOM    998  CG  ARG   127      22.032  -7.720 -14.779  1.00175.14           C
ATOM    999  CD  ARG   127      23.263  -8.130 -15.591  1.00175.14           C
ATOM   1000  NE  ARG   127      24.423  -8.231 -14.656  1.00175.14           N
ATOM   1001  CZ  ARG   127      24.689  -9.395 -13.989  1.00175.14           C
ATOM   1002  NH1 ARG   127      23.850 -10.468 -14.122  1.00175.14           N
ATOM   1003  NH2 ARG   127      25.790  -9.499 -13.188  1.00175.14           N
ATOM   1004  C   ARG   127      22.120  -5.064 -12.068  1.00175.14           C
ATOM   1005  O   ARG   127      23.039  -4.410 -12.559  1.00175.14           O
ATOM   1006  N   LEU   128      21.622  -4.820 -10.840  1.00 64.86           N
ATOM   1007  CA  LEU   128      22.159  -3.808  -9.977  1.00 64.86           C
ATOM   1008  CB  LEU   128      21.098  -2.785  -9.547  1.00 64.86           C
ATOM   1009  CG  LEU   128      20.500  -2.021 -10.745  1.00 64.86           C
ATOM   1010  CD1 LEU   128      19.437  -1.000 -10.300  1.00 64.86           C
ATOM   1011  CD2 LEU   128      21.607  -1.381 -11.601  1.00 64.86           C
ATOM   1012  C   LEU   128      22.691  -4.472  -8.732  1.00 64.86           C
ATOM   1013  O   LEU   128      22.210  -5.527  -8.322  1.00 64.86           O
ATOM   1014  N   VAL   129      23.733  -3.874  -8.107  1.00 49.90           N
ATOM   1015  CA  VAL   129      24.311  -4.443  -6.912  1.00 49.90           C
ATOM   1016  CB  VAL   129      25.786  -4.699  -7.042  1.00 49.90           C
ATOM   1017  CG1 VAL   129      26.317  -5.274  -5.716  1.00 49.90           C
ATOM   1018  CG2 VAL   129      26.010  -5.614  -8.260  1.00 49.90           C
ATOM   1019  C   VAL   129      24.122  -3.476  -5.778  1.00 49.90           C
ATOM   1020  O   VAL   129      24.526  -2.318  -5.861  1.00 49.90           O
ATOM   1021  N   HIS   130      23.494  -3.947  -4.680  1.00 75.07           N
ATOM   1022  CA  HIS   130      23.193  -3.137  -3.526  1.00 75.07           C
ATOM   1023  ND1 HIS   130      22.416  -2.558  -0.356  1.00 75.07           N
ATOM   1024  CG  HIS   130      21.732  -2.979  -1.475  1.00 75.07           C
ATOM   1025  CB  HIS   130      22.302  -3.885  -2.521  1.00 75.07           C
ATOM   1026  NE2 HIS   130      20.399  -1.624  -0.258  1.00 75.07           N
ATOM   1027  CD2 HIS   130      20.502  -2.399  -1.399  1.00 75.07           C
ATOM   1028  CE1 HIS   130      21.573  -1.750   0.336  1.00 75.07           C
ATOM   1029  C   HIS   130      24.448  -2.726  -2.806  1.00 75.07           C
ATOM   1030  O   HIS   130      24.616  -1.560  -2.458  1.00 75.07           O
ATOM   1031  N   ARG   131      25.360  -3.683  -2.554  1.00143.48           N
ATOM   1032  CA  ARG   131      26.634  -3.432  -1.932  1.00143.48           C
ATOM   1033  CB  ARG   131      27.391  -2.276  -2.607  1.00143.48           C
ATOM   1034  CG  ARG   131      27.818  -2.558  -4.049  1.00143.48           C
ATOM   1035  CD  ARG   131      28.516  -1.360  -4.698  1.00143.48           C
ATOM   1036  NE  ARG   131      28.958  -1.765  -6.061  1.00143.48           N
ATOM   1037  CZ  ARG   131      28.085  -1.707  -7.110  1.00143.48           C
ATOM   1038  NH1 ARG   131      26.786  -1.342  -6.902  1.00143.48           N
ATOM   1039  NH2 ARG   131      28.514  -2.019  -8.367  1.00143.48           N
ATOM   1040  C   ARG   131      26.542  -3.091  -0.465  1.00143.48           C
ATOM   1041  O   ARG   131      27.579  -2.922   0.177  1.00143.48           O
ATOM   1042  N   ASP   132      25.341  -3.010   0.145  1.00 90.96           N
ATOM   1043  CA  ASP   132      25.343  -2.670   1.547  1.00 90.96           C
ATOM   1044  CB  ASP   132      25.484  -1.156   1.787  1.00 90.96           C
ATOM   1045  CG  ASP   132      25.646  -0.886   3.280  1.00 90.96           C
ATOM   1046  OD1 ASP   132      25.799  -1.866   4.057  1.00 90.96           O
ATOM   1047  OD2 ASP   132      25.618   0.314   3.661  1.00 90.96           O
ATOM   1048  C   ASP   132      24.032  -3.081   2.136  1.00 90.96           C
ATOM   1049  O   ASP   132      23.244  -2.238   2.563  1.00 90.96           O
ATOM   1050  N   LEU   133      23.771  -4.397   2.199  1.00 70.26           N
ATOM   1051  CA  LEU   133      22.532  -4.858   2.750  1.00 70.26           C
ATOM   1052  CB  LEU   133      22.002  -6.129   2.060  1.00 70.26           C
ATOM   1053  CG  LEU   133      20.669  -6.667   2.620  1.00 70.26           C
ATOM   1054  CD1 LEU   133      19.512  -5.683   2.387  1.00 70.26           C
ATOM   1055  CD2 LEU   133      20.370  -8.074   2.077  1.00 70.26           C
ATOM   1056  C   LEU   133      22.788  -5.207   4.180  1.00 70.26           C
ATOM   1057  O   LEU   133      23.738  -5.921   4.495  1.00 70.26           O
ATOM   1058  N   ALA   134      21.948  -4.676   5.087  1.00 52.06           N
ATOM   1059  CA  ALA   134      22.067  -4.957   6.486  1.00 52.06           C
ATOM   1060  CB  ALA   134      23.064  -4.045   7.216  1.00 52.06           C
ATOM   1061  C   ALA   134      20.720  -4.709   7.085  1.00 52.06           C
ATOM   1062  O   ALA   134      19.880  -4.027   6.501  1.00 52.06           O
ATOM   1063  N   ALA   135      20.491  -5.250   8.293  1.00 43.96           N
ATOM   1064  CA  ALA   135      19.226  -5.095   8.952  1.00 43.96           C
ATOM   1065  CB  ALA   135      19.172  -5.798  10.320  1.00 43.96           C
ATOM   1066  C   ALA   135      19.004  -3.634   9.166  1.00 43.96           C
ATOM   1067  O   ALA   135      17.872  -3.155   9.181  1.00 43.96           O
ATOM   1068  N   ARG   136      20.101  -2.892   9.368  1.00225.61           N
ATOM   1069  CA  ARG   136      20.068  -1.476   9.580  1.00225.61           C
ATOM   1070  CB  ARG   136      21.482  -0.899   9.682  1.00225.61           C
ATOM   1071  CG  ARG   136      22.346  -1.577  10.738  1.00225.61           C
ATOM   1072  CD  ARG   136      23.841  -1.355  10.506  1.00225.61           C
ATOM   1073  NE  ARG   136      24.235  -2.218   9.356  1.00225.61           N
ATOM   1074  CZ  ARG   136      25.207  -1.825   8.481  1.00225.61           C
ATOM   1075  NH1 ARG   136      25.809  -0.609   8.617  1.00225.61           N
ATOM   1076  NH2 ARG   136      25.581  -2.657   7.468  1.00225.61           N
ATOM   1077  C   ARG   136      19.495  -0.860   8.345  1.00225.61           C
ATOM   1078  O   ARG   136      18.870   0.197   8.406  1.00225.61           O
ATOM   1079  N   ASN   137      19.744  -1.474   7.172  1.00121.44           N
ATOM   1080  CA  ASN   137      19.281  -0.858   5.962  1.00121.44           C
ATOM   1081  CB  ASN   137      20.290  -0.983   4.808  1.00121.44           C
ATOM   1082  CG  ASN   137      21.507  -0.134   5.142  1.00121.44           C
ATOM   1083  OD1 ASN   137      21.414   0.841   5.887  1.00121.44           O
ATOM   1084  ND2 ASN   137      22.681  -0.509   4.568  1.00121.44           N
ATOM   1085  C   ASN   137      18.003  -1.482   5.475  1.00121.44           C
ATOM   1086  O   ASN   137      17.778  -1.564   4.267  1.00121.44           O
ATOM   1087  N   VAL   138      17.118  -1.926   6.386  1.00141.31           N
ATOM   1088  CA  VAL   138      15.816  -2.365   5.965  1.00141.31           C
ATOM   1089  CB  VAL   138      15.519  -3.832   6.147  1.00141.31           C
ATOM   1090  CG1 VAL   138      16.244  -4.626   5.057  1.00141.31           C
ATOM   1091  CG2 VAL   138      15.964  -4.259   7.550  1.00141.31           C
ATOM   1092  C   VAL   138      14.848  -1.567   6.775  1.00141.31           C
ATOM   1093  O   VAL   138      14.942  -1.526   7.999  1.00141.31           O
ATOM   1094  N   LEU   139      13.882  -0.903   6.110  1.00 60.84           N
ATOM   1095  CA  LEU   139      12.997  -0.028   6.822  1.00 60.84           C
ATOM   1096  CB  LEU   139      12.846   1.347   6.152  1.00 60.84           C
ATOM   1097  CG  LEU   139      14.165   2.138   6.080  1.00 60.84           C
ATOM   1098  CD1 LEU   139      13.962   3.503   5.405  1.00 60.84           C
ATOM   1099  CD2 LEU   139      14.830   2.241   7.462  1.00 60.84           C
ATOM   1100  C   LEU   139      11.635  -0.630   6.897  1.00 60.84           C
ATOM   1101  O   LEU   139      11.199  -1.330   5.982  1.00 60.84           O
ATOM   1102  N   VAL   140      10.926  -0.359   8.017  1.00134.96           N
ATOM   1103  CA  VAL   140       9.607  -0.896   8.183  1.00134.96           C
ATOM   1104  CB  VAL   140       9.294  -1.373   9.571  1.00134.96           C
ATOM   1105  CG1 VAL   140       9.979  -2.721   9.798  1.00134.96           C
ATOM   1106  CG2 VAL   140       9.770  -0.304  10.565  1.00134.96           C
ATOM   1107  C   VAL   140       8.565   0.105   7.820  1.00134.96           C
ATOM   1108  O   VAL   140       8.360   1.105   8.508  1.00134.96           O
ATOM   1109  N   LYS   141       7.904  -0.142   6.675  1.00 68.04           N
ATOM   1110  CA  LYS   141       6.778   0.637   6.266  1.00 68.04           C
ATOM   1111  CB  LYS   141       6.325   0.278   4.839  1.00 68.04           C
ATOM   1112  CG  LYS   141       5.122   1.076   4.337  1.00 68.04           C
ATOM   1113  CD  LYS   141       4.817   0.841   2.855  1.00 68.04           C
ATOM   1114  CE  LYS   141       3.578   1.591   2.360  1.00 68.04           C
ATOM   1115  NZ  LYS   141       3.355   1.310   0.923  1.00 68.04           N
ATOM   1116  C   LYS   141       5.666   0.282   7.204  1.00 68.04           C
ATOM   1117  O   LYS   141       4.998   1.146   7.769  1.00 68.04           O
ATOM   1118  N   THR   142       5.471  -1.040   7.390  1.00125.63           N
ATOM   1119  CA  THR   142       4.471  -1.625   8.238  1.00125.63           C
ATOM   1120  CB  THR   142       3.217  -1.973   7.489  1.00125.63           C
ATOM   1121  OG1 THR   142       2.274  -2.589   8.353  1.00125.63           O
ATOM   1122  CG2 THR   142       3.576  -2.900   6.319  1.00125.63           C
ATOM   1123  C   THR   142       5.069  -2.904   8.749  1.00125.63           C
ATOM   1124  O   THR   142       6.004  -3.433   8.153  1.00125.63           O
ATOM   1125  N   PRO   143       4.558  -3.453   9.812  1.00 85.80           N
ATOM   1126  CA  PRO   143       5.155  -4.645  10.342  1.00 85.80           C
ATOM   1127  CD  PRO   143       3.868  -2.682  10.831  1.00 85.80           C
ATOM   1128  CB  PRO   143       4.407  -4.920  11.643  1.00 85.80           C
ATOM   1129  CG  PRO   143       4.001  -3.511  12.123  1.00 85.80           C
ATOM   1130  C   PRO   143       5.148  -5.765   9.347  1.00 85.80           C
ATOM   1131  O   PRO   143       5.983  -6.663   9.440  1.00 85.80           O
ATOM   1132  N   GLN   144       4.154  -5.761   8.450  1.00118.35           N
ATOM   1133  CA  GLN   144       3.936  -6.703   7.393  1.00118.35           C
ATOM   1134  CB  GLN   144       2.448  -6.862   7.053  1.00118.35           C
ATOM   1135  CG  GLN   144       1.701  -7.473   8.244  1.00118.35           C
ATOM   1136  CD  GLN   144       0.233  -7.627   7.898  1.00118.35           C
ATOM   1137  OE1 GLN   144      -0.313  -6.882   7.084  1.00118.35           O
ATOM   1138  NE2 GLN   144      -0.430  -8.627   8.536  1.00118.35           N
ATOM   1139  C   GLN   144       4.734  -6.445   6.150  1.00118.35           C
ATOM   1140  O   GLN   144       4.729  -7.290   5.262  1.00118.35           O
ATOM   1141  N   HIS   145       5.316  -5.244   5.959  1.00 90.24           N
ATOM   1142  CA  HIS   145       6.008  -4.979   4.719  1.00 90.24           C
ATOM   1143  ND1 HIS   145       5.074  -2.932   1.566  1.00 90.24           N
ATOM   1144  CG  HIS   145       5.701  -3.778   2.453  1.00 90.24           C
ATOM   1145  CB  HIS   145       5.145  -4.085   3.810  1.00 90.24           C
ATOM   1146  NE2 HIS   145       6.928  -3.640   0.566  1.00 90.24           N
ATOM   1147  CD2 HIS   145       6.831  -4.204   1.827  1.00 90.24           C
ATOM   1148  CE1 HIS   145       5.850  -2.884   0.456  1.00 90.24           C
ATOM   1149  C   HIS   145       7.268  -4.214   5.019  1.00 90.24           C
ATOM   1150  O   HIS   145       7.214  -3.144   5.621  1.00 90.24           O
ATOM   1151  N   VAL   146       8.442  -4.727   4.587  1.00 49.56           N
ATOM   1152  CA  VAL   146       9.676  -4.027   4.826  1.00 49.56           C
ATOM   1153  CB  VAL   146      10.698  -4.809   5.607  1.00 49.56           C
ATOM   1154  CG1 VAL   146      10.138  -5.103   7.008  1.00 49.56           C
ATOM   1155  CG2 VAL   146      11.084  -6.065   4.807  1.00 49.56           C
ATOM   1156  C   VAL   146      10.304  -3.715   3.502  1.00 49.56           C
ATOM   1157  O   VAL   146      10.185  -4.485   2.550  1.00 49.56           O
ATOM   1158  N   LYS   147      10.992  -2.556   3.413  1.00 43.12           N
ATOM   1159  CA  LYS   147      11.616  -2.164   2.179  1.00 43.12           C
ATOM   1160  CB  LYS   147      11.175  -0.776   1.685  1.00 43.12           C
ATOM   1161  CG  LYS   147       9.695  -0.691   1.311  1.00 43.12           C
ATOM   1162  CD  LYS   147       9.195   0.744   1.147  1.00 43.12           C
ATOM   1163  CE  LYS   147       7.717   0.836   0.770  1.00 43.12           C
ATOM   1164  NZ  LYS   147       7.300   2.255   0.702  1.00 43.12           N
ATOM   1165  C   LYS   147      13.094  -2.080   2.402  1.00 43.12           C
ATOM   1166  O   LYS   147      13.554  -1.814   3.511  1.00 43.12           O
ATOM   1167  N   ILE   148      13.887  -2.315   1.337  1.00 60.72           N
ATOM   1168  CA  ILE   148      15.311  -2.223   1.473  1.00 60.72           C
ATOM   1169  CB  ILE   148      16.074  -3.127   0.541  1.00 60.72           C
ATOM   1170  CG1 ILE   148      15.787  -4.607   0.855  1.00 60.72           C
ATOM   1171  CG2 ILE   148      17.565  -2.761   0.631  1.00 60.72           C
ATOM   1172  CD1 ILE   148      16.330  -5.573  -0.201  1.00 60.72           C
ATOM   1173  C   ILE   148      15.677  -0.814   1.135  1.00 60.72           C
ATOM   1174  O   ILE   148      15.338  -0.313   0.064  1.00 60.72           O
ATOM   1175  N   THR   149      16.367  -0.124   2.065  1.00124.22           N
ATOM   1176  CA  THR   149      16.714   1.244   1.821  1.00124.22           C
ATOM   1177  CB  THR   149      16.485   2.138   3.006  1.00124.22           C
ATOM   1178  OG1 THR   149      16.624   3.500   2.630  1.00124.22           O
ATOM   1179  CG2 THR   149      17.507   1.781   4.099  1.00124.22           C
ATOM   1180  C   THR   149      18.160   1.331   1.472  1.00124.22           C
ATOM   1181  O   THR   149      18.900   0.355   1.588  1.00124.22           O
ATOM   1182  N   ASP   150      18.581   2.552   1.079  1.00102.52           N
ATOM   1183  CA  ASP   150      19.930   2.902   0.734  1.00102.52           C
ATOM   1184  CB  ASP   150      20.930   2.574   1.858  1.00102.52           C
ATOM   1185  CG  ASP   150      20.648   3.502   3.029  1.00102.52           C
ATOM   1186  OD1 ASP   150      19.917   4.505   2.817  1.00102.52           O
ATOM   1187  OD2 ASP   150      21.157   3.227   4.147  1.00102.52           O
ATOM   1188  C   ASP   150      20.422   2.214  -0.504  1.00102.52           C
ATOM   1189  O   ASP   150      21.612   1.928  -0.613  1.00102.52           O
ATOM   1190  N   PHE   151      19.548   1.943  -1.489  1.00 93.51           N
ATOM   1191  CA  PHE   151      20.029   1.388  -2.725  1.00 93.51           C
ATOM   1192  CB  PHE   151      18.866   1.001  -3.663  1.00 93.51           C
ATOM   1193  CG  PHE   151      19.335   0.952  -5.078  1.00 93.51           C
ATOM   1194  CD1 PHE   151      20.007  -0.132  -5.592  1.00 93.51           C
ATOM   1195  CD2 PHE   151      19.071   2.022  -5.905  1.00 93.51           C
ATOM   1196  CE1 PHE   151      20.415  -0.133  -6.908  1.00 93.51           C
ATOM   1197  CE2 PHE   151      19.475   2.027  -7.218  1.00 93.51           C
ATOM   1198  CZ  PHE   151      20.153   0.944  -7.723  1.00 93.51           C
ATOM   1199  C   PHE   151      20.849   2.438  -3.409  1.00 93.51           C
ATOM   1200  O   PHE   151      20.459   3.601  -3.469  1.00 93.51           O
ATOM   1201  N   GLY   152      22.043   2.055  -3.905  1.00 63.03           N
ATOM   1202  CA  GLY   152      22.862   2.942  -4.682  1.00 63.03           C
ATOM   1203  C   GLY   152      23.777   3.735  -3.809  1.00 63.03           C
ATOM   1204  O   GLY   152      24.794   4.227  -4.288  1.00 63.03           O
ATOM   1205  N   LEU   153      23.479   3.840  -2.503  1.00138.37           N
ATOM   1206  CA  LEU   153      24.249   4.700  -1.648  1.00138.37           C
ATOM   1207  CB  LEU   153      23.712   4.775  -0.207  1.00138.37           C
ATOM   1208  CG  LEU   153      22.293   5.367  -0.106  1.00138.37           C
ATOM   1209  CD1 LEU   153      21.925   5.677   1.352  1.00138.37           C
ATOM   1210  CD2 LEU   153      22.106   6.565  -1.047  1.00138.37           C
ATOM   1211  C   LEU   153      25.677   4.266  -1.579  1.00138.37           C
ATOM   1212  O   LEU   153      26.575   5.097  -1.649  1.00138.37           O
ATOM   1213  N   ALA   154      25.956   2.961  -1.464  1.00 77.40           N
ATOM   1214  CA  ALA   154      27.326   2.566  -1.303  1.00 77.40           C
ATOM   1215  CB  ALA   154      27.492   1.044  -1.161  1.00 77.40           C
ATOM   1216  C   ALA   154      28.121   2.989  -2.499  1.00 77.40           C
ATOM   1217  O   ALA   154      29.238   3.485  -2.357  1.00 77.40           O
ATOM   1218  N   LYS   155      27.566   2.814  -3.713  1.00 54.20           N
ATOM   1219  CA  LYS   155      28.277   3.158  -4.911  1.00 54.20           C
ATOM   1220  CB  LYS   155      27.473   2.838  -6.181  1.00 54.20           C
ATOM   1221  CG  LYS   155      28.263   3.048  -7.473  1.00 54.20           C
ATOM   1222  CD  LYS   155      27.591   2.423  -8.696  1.00 54.20           C
ATOM   1223  CE  LYS   155      28.375   2.619  -9.993  1.00 54.20           C
ATOM   1224  NZ  LYS   155      27.801   1.769 -11.057  1.00 54.20           N
ATOM   1225  C   LYS   155      28.545   4.630  -4.887  1.00 54.20           C
ATOM   1226  O   LYS   155      29.616   5.083  -5.287  1.00 54.20           O
ATOM   1227  N   LEU   156      27.557   5.419  -4.428  1.00102.67           N
ATOM   1228  CA  LEU   156      27.682   6.851  -4.356  1.00102.67           C
ATOM   1229  CB  LEU   156      26.395   7.554  -3.889  1.00102.67           C
ATOM   1230  CG  LEU   156      25.258   7.581  -4.920  1.00102.67           C
ATOM   1231  CD1 LEU   156      24.027   8.304  -4.355  1.00102.67           C
ATOM   1232  CD2 LEU   156      25.730   8.201  -6.244  1.00102.67           C
ATOM   1233  C   LEU   156      28.718   7.242  -3.360  1.00102.67           C
ATOM   1234  O   LEU   156      29.547   8.107  -3.625  1.00102.67           O
ATOM   1235  N   LEU   157      28.735   6.562  -2.204  1.00209.15           N
ATOM   1236  CA  LEU   157      29.615   6.829  -1.105  1.00209.15           C
ATOM   1237  CB  LEU   157      29.335   5.904   0.095  1.00209.15           C
ATOM   1238  CG  LEU   157      30.114   6.274   1.366  1.00209.15           C
ATOM   1239  CD1 LEU   157      31.558   5.751   1.355  1.00209.15           C
ATOM   1240  CD2 LEU   157      30.043   7.795   1.586  1.00209.15           C
ATOM   1241  C   LEU   157      30.987   6.624  -1.618  1.00209.15           C
ATOM   1242  O   LEU   157      31.951   7.077  -1.007  1.00209.15           O
ATOM   1243  N   GLY   158      31.096   5.894  -2.743  1.00 68.06           N
ATOM   1244  CA  GLY   158      32.360   5.710  -3.376  1.00 68.06           C
ATOM   1245  C   GLY   158      32.938   4.386  -3.008  1.00 68.06           C
ATOM   1246  O   GLY   158      34.151   4.209  -3.056  1.00 68.06           O
ATOM   1247  N   ALA   159      32.092   3.401  -2.660  1.00 50.74           N
ATOM   1248  CA  ALA   159      32.627   2.124  -2.277  1.00 50.74           C
ATOM   1249  CB  ALA   159      31.536   1.087  -1.957  1.00 50.74           C
ATOM   1250  C   ALA   159      33.442   1.581  -3.411  1.00 50.74           C
ATOM   1251  O   ALA   159      34.528   1.043  -3.201  1.00 50.74           O
ATOM   1252  N   GLU   160      32.946   1.726  -4.651  1.00 97.98           N
ATOM   1253  CA  GLU   160      33.625   1.185  -5.795  1.00 97.98           C
ATOM   1254  CB  GLU   160      32.821   1.345  -7.097  1.00 97.98           C
ATOM   1255  CG  GLU   160      31.543   0.503  -7.132  1.00 97.98           C
ATOM   1256  CD  GLU   160      31.956  -0.963  -7.128  1.00 97.98           C
ATOM   1257  OE1 GLU   160      32.695  -1.366  -6.190  1.00 97.98           O
ATOM   1258  OE2 GLU   160      31.546  -1.698  -8.066  1.00 97.98           O
ATOM   1259  C   GLU   160      34.947   1.870  -5.997  1.00 97.98           C
ATOM   1260  O   GLU   160      35.933   1.204  -6.311  1.00 97.98           O
ATOM   1261  N   GLU   161      35.004   3.208  -5.799  1.00102.77           N
ATOM   1262  CA  GLU   161      36.182   3.998  -6.069  1.00102.77           C
ATOM   1263  CB  GLU   161      36.016   5.434  -5.526  1.00102.77           C
ATOM   1264  CG  GLU   161      37.039   6.464  -6.011  1.00102.77           C
ATOM   1265  CD  GLU   161      36.586   7.831  -5.502  1.00102.77           C
ATOM   1266  OE1 GLU   161      35.482   7.903  -4.897  1.00102.77           O
ATOM   1267  OE2 GLU   161      37.346   8.817  -5.696  1.00102.77           O
ATOM   1268  C   GLU   161      37.373   3.346  -5.418  1.00102.77           C
ATOM   1269  O   GLU   161      37.423   3.174  -4.202  1.00102.77           O
ATOM   1270  N   LYS   162      38.359   2.923  -6.244  1.00127.30           N
ATOM   1271  CA  LYS   162      39.515   2.239  -5.727  1.00127.30           C
ATOM   1272  CB  LYS   162      40.438   1.688  -6.827  1.00127.30           C
ATOM   1273  CG  LYS   162      39.805   0.597  -7.690  1.00127.30           C
ATOM   1274  CD  LYS   162      38.717   1.112  -8.632  1.00127.30           C
ATOM   1275  CE  LYS   162      38.164   0.030  -9.561  1.00127.30           C
ATOM   1276  NZ  LYS   162      37.122   0.601 -10.443  1.00127.30           N
ATOM   1277  C   LYS   162      40.362   3.167  -4.913  1.00127.30           C
ATOM   1278  O   LYS   162      40.647   2.905  -3.746  1.00127.30           O
ATOM   1279  N   GLU   163      40.751   4.301  -5.528  1.00 95.87           N
ATOM   1280  CA  GLU   163      41.651   5.268  -4.964  1.00 95.87           C
ATOM   1281  CB  GLU   163      42.066   6.346  -5.985  1.00 95.87           C
ATOM   1282  CG  GLU   163      43.257   7.207  -5.549  1.00 95.87           C
ATOM   1283  CD  GLU   163      42.752   8.404  -4.754  1.00 95.87           C
ATOM   1284  OE1 GLU   163      41.510   8.529  -4.585  1.00 95.87           O
ATOM   1285  OE2 GLU   163      43.608   9.214  -4.309  1.00 95.87           O
ATOM   1286  C   GLU   163      41.001   5.949  -3.801  1.00 95.87           C
ATOM   1287  O   GLU   163      41.681   6.353  -2.860  1.00 95.87           O
ATOM   1288  N   TYR   164      39.663   6.095  -3.855  1.00132.52           N
ATOM   1289  CA  TYR   164      38.871   6.807  -2.889  1.00132.52           C
ATOM   1290  CB  TYR   164      37.375   6.462  -3.030  1.00132.52           C
ATOM   1291  CG  TYR   164      36.552   7.196  -2.030  1.00132.52           C
ATOM   1292  CD1 TYR   164      36.491   8.571  -2.038  1.00132.52           C
ATOM   1293  CD2 TYR   164      35.799   6.504  -1.111  1.00132.52           C
ATOM   1294  CE1 TYR   164      35.716   9.240  -1.120  1.00132.52           C
ATOM   1295  CE2 TYR   164      35.020   7.169  -0.193  1.00132.52           C
ATOM   1296  CZ  TYR   164      34.980   8.542  -0.193  1.00132.52           C
ATOM   1297  OH  TYR   164      34.182   9.228   0.749  1.00132.52           O
ATOM   1298  C   TYR   164      39.308   6.481  -1.497  1.00132.52           C
ATOM   1299  O   TYR   164      39.502   5.317  -1.148  1.00132.52           O
ATOM   1300  N   HIS   165      39.501   7.548  -0.685  1.00126.73           N
ATOM   1301  CA  HIS   165      39.890   7.452   0.692  1.00126.73           C
ATOM   1302  ND1 HIS   165      43.241   6.914   1.167  1.00126.73           N
ATOM   1303  CG  HIS   165      42.435   7.827   0.526  1.00126.73           C
ATOM   1304  CB  HIS   165      41.122   8.298   1.061  1.00126.73           C
ATOM   1305  NE2 HIS   165      44.315   7.528  -0.682  1.00126.73           N
ATOM   1306  CD2 HIS   165      43.104   8.192  -0.601  1.00126.73           C
ATOM   1307  CE1 HIS   165      44.353   6.772   0.401  1.00126.73           C
ATOM   1308  C   HIS   165      38.805   8.089   1.501  1.00126.73           C
ATOM   1309  O   HIS   165      38.817   9.297   1.747  1.00126.73           O
ATOM   1310  N   ALA   166      37.827   7.290   1.948  1.00114.97           N
ATOM   1311  CA  ALA   166      36.834   7.861   2.797  1.00114.97           C
ATOM   1312  CB  ALA   166      35.768   6.844   3.236  1.00114.97           C
ATOM   1313  C   ALA   166      37.581   8.290   4.006  1.00114.97           C
ATOM   1314  O   ALA   166      37.282   9.332   4.590  1.00114.97           O
ATOM   1315  N   GLU   167      38.539   7.421   4.404  1.00291.61           N
ATOM   1316  CA  GLU   167      39.549   7.669   5.395  1.00291.61           C
ATOM   1317  CB  GLU   167      40.143   9.086   5.286  1.00291.61           C
ATOM   1318  CG  GLU   167      41.581   9.188   5.796  1.00291.61           C
ATOM   1319  CD  GLU   167      42.482   8.502   4.777  1.00291.61           C
ATOM   1320  OE1 GLU   167      42.370   7.254   4.640  1.00291.61           O
ATOM   1321  OE2 GLU   167      43.288   9.213   4.119  1.00291.61           O
ATOM   1322  C   GLU   167      39.056   7.430   6.777  1.00291.61           C
ATOM   1323  O   GLU   167      39.227   6.350   7.339  1.00291.61           O
ATOM   1324  N   GLY   168      38.527   8.501   7.382  1.00138.66           N
ATOM   1325  CA  GLY   168      37.939   8.513   8.682  1.00138.66           C
ATOM   1326  C   GLY   168      36.701   7.688   8.581  1.00138.66           C
ATOM   1327  O   GLY   168      36.141   7.255   9.586  1.00138.66           O
ATOM   1328  N   GLY   169      36.218   7.508   7.336  1.00 79.58           N
ATOM   1329  CA  GLY   169      34.967   6.866   7.058  1.00 79.58           C
ATOM   1330  C   GLY   169      35.022   5.409   7.393  1.00 79.58           C
ATOM   1331  O   GLY   169      35.866   4.962   8.169  1.00 79.58           O
ATOM   1332  N   LYS   170      34.051   4.632   6.861  1.00161.50           N
ATOM   1333  CA  LYS   170      34.032   3.245   7.212  1.00161.50           C
ATOM   1334  CB  LYS   170      33.354   2.981   8.565  1.00161.50           C
ATOM   1335  CG  LYS   170      31.894   3.433   8.606  1.00161.50           C
ATOM   1336  CD  LYS   170      31.140   2.989   9.861  1.00161.50           C
ATOM   1337  CE  LYS   170      30.242   1.771   9.643  1.00161.50           C
ATOM   1338  NZ  LYS   170      29.148   2.118   8.708  1.00161.50           N
ATOM   1339  C   LYS   170      33.288   2.464   6.175  1.00161.50           C
ATOM   1340  O   LYS   170      32.669   3.019   5.267  1.00161.50           O
ATOM   1341  N   VAL   171      33.378   1.121   6.275  1.00 81.80           N
ATOM   1342  CA  VAL   171      32.676   0.246   5.391  1.00 81.80           C
ATOM   1343  CB  VAL   171      33.534  -0.310   4.290  1.00 81.80           C
ATOM   1344  CG1 VAL   171      33.977   0.855   3.387  1.00 81.80           C
ATOM   1345  CG2 VAL   171      34.710  -1.077   4.914  1.00 81.80           C
ATOM   1346  C   VAL   171      32.192  -0.885   6.232  1.00 81.80           C
ATOM   1347  O   VAL   171      32.896  -1.309   7.147  1.00 81.80           O
ATOM   1348  N   PRO   172      31.001  -1.372   5.998  1.00124.27           N
ATOM   1349  CA  PRO   172      30.521  -2.459   6.799  1.00124.27           C
ATOM   1350  CD  PRO   172      29.924  -0.602   5.409  1.00124.27           C
ATOM   1351  CB  PRO   172      29.012  -2.538   6.550  1.00124.27           C
ATOM   1352  CG  PRO   172      28.769  -1.614   5.339  1.00124.27           C
ATOM   1353  C   PRO   172      31.278  -3.714   6.516  1.00124.27           C
ATOM   1354  O   PRO   172      30.847  -4.484   5.660  1.00124.27           O
ATOM   1355  N   ILE   173      32.364  -3.967   7.271  1.00122.36           N
ATOM   1356  CA  ILE   173      33.175  -5.141   7.086  1.00122.36           C
ATOM   1357  CB  ILE   173      34.478  -5.150   7.839  1.00122.36           C
ATOM   1358  CG1 ILE   173      35.523  -4.237   7.180  1.00122.36           C
ATOM   1359  CG2 ILE   173      34.945  -6.612   7.934  1.00122.36           C
ATOM   1360  CD1 ILE   173      35.225  -2.753   7.285  1.00122.36           C
ATOM   1361  C   ILE   173      32.438  -6.378   7.500  1.00122.36           C
ATOM   1362  O   ILE   173      32.507  -7.404   6.828  1.00122.36           O
ATOM   1363  N   LYS   174      31.701  -6.306   8.622  1.00159.10           N
ATOM   1364  CA  LYS   174      31.056  -7.453   9.201  1.00159.10           C
ATOM   1365  CB  LYS   174      30.315  -7.146  10.514  1.00159.10           C
ATOM   1366  CG  LYS   174      31.234  -7.008  11.728  1.00159.10           C
ATOM   1367  CD  LYS   174      32.102  -5.753  11.727  1.00159.10           C
ATOM   1368  CE  LYS   174      33.064  -5.687  12.916  1.00159.10           C
ATOM   1369  NZ  LYS   174      32.306  -5.729  14.186  1.00159.10           N
ATOM   1370  C   LYS   174      30.045  -8.060   8.270  1.00159.10           C
ATOM   1371  O   LYS   174      29.672  -9.219   8.438  1.00159.10           O
ATOM   1372  N   TRP   175      29.437  -7.243   7.398  1.00145.17           N
ATOM   1373  CA  TRP   175      28.484  -7.673   6.407  1.00145.17           C
ATOM   1374  CB  TRP   175      27.448  -6.583   6.106  1.00145.17           C
ATOM   1375  CG  TRP   175      26.521  -6.392   7.281  1.00145.17           C
ATOM   1376  CD2 TRP   175      26.898  -5.733   8.501  1.00145.17           C
ATOM   1377  CD1 TRP   175      25.243  -6.835   7.462  1.00145.17           C
ATOM   1378  NE1 TRP   175      24.799  -6.488   8.715  1.00145.17           N
ATOM   1379  CE2 TRP   175      25.808  -5.812   9.366  1.00145.17           C
ATOM   1380  CE3 TRP   175      28.060  -5.122   8.871  1.00145.17           C
ATOM   1381  CZ2 TRP   175      25.864  -5.277  10.622  1.00145.17           C
ATOM   1382  CZ3 TRP   175      28.110  -4.576  10.134  1.00145.17           C
ATOM   1383  CH2 TRP   175      27.033  -4.652  10.992  1.00145.17           C
ATOM   1384  C   TRP   175      29.108  -8.151   5.122  1.00145.17           C
ATOM   1385  O   TRP   175      28.435  -8.775   4.302  1.00145.17           O
ATOM   1386  N   MET   176      30.381  -7.792   4.869  1.00 87.30           N
ATOM   1387  CA  MET   176      31.019  -8.008   3.592  1.00 87.30           C
ATOM   1388  CB  MET   176      32.204  -7.050   3.374  1.00 87.30           C
ATOM   1389  CG  MET   176      31.788  -5.578   3.327  1.00 87.30           C
ATOM   1390  SD  MET   176      33.153  -4.390   3.511  1.00 87.30           S
ATOM   1391  CE  MET   176      33.912  -4.729   1.896  1.00 87.30           C
ATOM   1392  C   MET   176      31.554  -9.394   3.383  1.00 87.30           C
ATOM   1393  O   MET   176      31.983 -10.080   4.309  1.00 87.30           O
ATOM   1394  N   ALA   177      31.543  -9.826   2.101  1.00 47.07           N
ATOM   1395  CA  ALA   177      32.089 -11.094   1.709  1.00 47.07           C
ATOM   1396  CB  ALA   177      31.639 -11.557   0.313  1.00 47.07           C
ATOM   1397  C   ALA   177      33.577 -10.928   1.679  1.00 47.07           C
ATOM   1398  O   ALA   177      34.083  -9.815   1.559  1.00 47.07           O
ATOM   1399  N   LEU   178      34.316 -12.050   1.748  1.00 64.60           N
ATOM   1400  CA  LEU   178      35.747 -12.043   1.833  1.00 64.60           C
ATOM   1401  CB  LEU   178      36.317 -13.477   1.820  1.00 64.60           C
ATOM   1402  CG  LEU   178      37.849 -13.582   1.953  1.00 64.60           C
ATOM   1403  CD1 LEU   178      38.324 -13.109   3.336  1.00 64.60           C
ATOM   1404  CD2 LEU   178      38.340 -15.000   1.616  1.00 64.60           C
ATOM   1405  C   LEU   178      36.278 -11.308   0.638  1.00 64.60           C
ATOM   1406  O   LEU   178      37.229 -10.536   0.748  1.00 64.60           O
ATOM   1407  N   GLU   179      35.666 -11.521  -0.539  1.00 80.17           N
ATOM   1408  CA  GLU   179      36.105 -10.895  -1.754  1.00 80.17           C
ATOM   1409  CB  GLU   179      35.314 -11.360  -2.993  1.00 80.17           C
ATOM   1410  CG  GLU   179      33.814 -11.047  -2.942  1.00 80.17           C
ATOM   1411  CD  GLU   179      33.066 -12.235  -2.345  1.00 80.17           C
ATOM   1412  OE1 GLU   179      33.612 -12.893  -1.420  1.00 80.17           O
ATOM   1413  OE2 GLU   179      31.928 -12.500  -2.817  1.00 80.17           O
ATOM   1414  C   GLU   179      35.929  -9.414  -1.647  1.00 80.17           C
ATOM   1415  O   GLU   179      36.733  -8.646  -2.171  1.00 80.17           O
ATOM   1416  N   SER   180      34.839  -8.969  -0.999  1.00 43.94           N
ATOM   1417  CA  SER   180      34.579  -7.564  -0.880  1.00 43.94           C
ATOM   1418  CB  SER   180      33.210  -7.282  -0.242  1.00 43.94           C
ATOM   1419  OG  SER   180      32.180  -7.837  -1.047  1.00 43.94           O
ATOM   1420  C   SER   180      35.616  -6.929  -0.011  1.00 43.94           C
ATOM   1421  O   SER   180      36.189  -5.899  -0.361  1.00 43.94           O
ATOM   1422  N   ILE   181      35.885  -7.520   1.167  1.00133.17           N
ATOM   1423  CA  ILE   181      36.836  -6.891   2.033  1.00133.17           C
ATOM   1424  CB  ILE   181      36.825  -7.413   3.448  1.00133.17           C
ATOM   1425  CG1 ILE   181      37.104  -8.916   3.522  1.00133.17           C
ATOM   1426  CG2 ILE   181      35.489  -7.002   4.082  1.00133.17           C
ATOM   1427  CD1 ILE   181      37.261  -9.415   4.958  1.00133.17           C
ATOM   1428  C   ILE   181      38.206  -6.935   1.432  1.00133.17           C
ATOM   1429  O   ILE   181      38.916  -5.930   1.440  1.00133.17           O
ATOM   1430  N   LEU   182      38.631  -8.093   0.891  1.00 79.60           N
ATOM   1431  CA  LEU   182      39.965  -8.138   0.361  1.00 79.60           C
ATOM   1432  CB  LEU   182      40.387  -9.564  -0.037  1.00 79.60           C
ATOM   1433  CG  LEU   182      40.450 -10.538   1.156  1.00 79.60           C
ATOM   1434  CD1 LEU   182      40.874 -11.947   0.713  1.00 79.60           C
ATOM   1435  CD2 LEU   182      41.340  -9.978   2.277  1.00 79.60           C
ATOM   1436  C   LEU   182      40.122  -7.263  -0.861  1.00 79.60           C
ATOM   1437  O   LEU   182      40.962  -6.365  -0.890  1.00 79.60           O
ATOM   1438  N   HIS   183      39.320  -7.541  -1.910  1.00115.35           N
ATOM   1439  CA  HIS   183      39.367  -6.919  -3.211  1.00115.35           C
ATOM   1440  ND1 HIS   183      41.100  -9.200  -4.384  1.00115.35           N
ATOM   1441  CG  HIS   183      39.736  -9.152  -4.210  1.00115.35           C
ATOM   1442  CB  HIS   183      38.932  -7.895  -4.305  1.00115.35           C
ATOM   1443  NE2 HIS   183      40.444 -11.271  -3.910  1.00115.35           N
ATOM   1444  CD2 HIS   183      39.350 -10.424  -3.923  1.00115.35           C
ATOM   1445  CE1 HIS   183      41.471 -10.491  -4.192  1.00115.35           C
ATOM   1446  C   HIS   183      38.580  -5.653  -3.371  1.00115.35           C
ATOM   1447  O   HIS   183      38.889  -4.852  -4.250  1.00115.35           O
ATOM   1448  N   ARG   184      37.532  -5.427  -2.559  1.00108.85           N
ATOM   1449  CA  ARG   184      36.637  -4.343  -2.851  1.00108.85           C
ATOM   1450  CB  ARG   184      37.323  -2.974  -3.010  1.00108.85           C
ATOM   1451  CG  ARG   184      37.797  -2.356  -1.693  1.00108.85           C
ATOM   1452  CD  ARG   184      36.647  -1.834  -0.830  1.00108.85           C
ATOM   1453  NE  ARG   184      37.240  -1.121   0.337  1.00108.85           N
ATOM   1454  CZ  ARG   184      37.636  -1.817   1.442  1.00108.85           C
ATOM   1455  NH1 ARG   184      37.540  -3.178   1.468  1.00108.85           N
ATOM   1456  NH2 ARG   184      38.133  -1.148   2.523  1.00108.85           N
ATOM   1457  C   ARG   184      35.944  -4.672  -4.144  1.00108.85           C
ATOM   1458  O   ARG   184      35.820  -3.827  -5.030  1.00108.85           O
ATOM   1459  N   ILE   185      35.475  -5.938  -4.269  1.00112.90           N
ATOM   1460  CA  ILE   185      34.777  -6.423  -5.433  1.00112.90           C
ATOM   1461  CB  ILE   185      35.276  -7.759  -5.908  1.00112.90           C
ATOM   1462  CG1 ILE   185      36.762  -7.691  -6.289  1.00112.90           C
ATOM   1463  CG2 ILE   185      34.372  -8.217  -7.063  1.00112.90           C
ATOM   1464  CD1 ILE   185      37.055  -6.766  -7.466  1.00112.90           C
ATOM   1465  C   ILE   185      33.348  -6.645  -5.029  1.00112.90           C
ATOM   1466  O   ILE   185      33.071  -7.342  -4.053  1.00112.90           O
ATOM   1467  N   TYR   186      32.394  -6.051  -5.776  1.00 72.49           N
ATOM   1468  CA  TYR   186      31.007  -6.204  -5.424  1.00 72.49           C
ATOM   1469  CB  TYR   186      30.307  -4.873  -5.097  1.00 72.49           C
ATOM   1470  CG  TYR   186      30.878  -4.318  -3.835  1.00 72.49           C
ATOM   1471  CD1 TYR   186      32.096  -3.677  -3.832  1.00 72.49           C
ATOM   1472  CD2 TYR   186      30.183  -4.426  -2.651  1.00 72.49           C
ATOM   1473  CE1 TYR   186      32.615  -3.161  -2.667  1.00 72.49           C
ATOM   1474  CE2 TYR   186      30.696  -3.911  -1.483  1.00 72.49           C
ATOM   1475  CZ  TYR   186      31.915  -3.277  -1.490  1.00 72.49           C
ATOM   1476  OH  TYR   186      32.446  -2.746  -0.295  1.00 72.49           O
ATOM   1477  C   TYR   186      30.254  -6.812  -6.569  1.00 72.49           C
ATOM   1478  O   TYR   186      30.392  -6.391  -7.717  1.00 72.49           O
ATOM   1479  N   THR   187      29.421  -7.827  -6.255  1.00118.69           N
ATOM   1480  CA  THR   187      28.631  -8.555  -7.213  1.00118.69           C
ATOM   1481  CB  THR   187      29.362  -9.781  -7.682  1.00118.69           C
ATOM   1482  OG1 THR   187      28.575 -10.531  -8.592  1.00118.69           O
ATOM   1483  CG2 THR   187      29.755 -10.623  -6.457  1.00118.69           C
ATOM   1484  C   THR   187      27.363  -8.990  -6.531  1.00118.69           C
ATOM   1485  O   THR   187      27.176  -8.766  -5.337  1.00118.69           O
ATOM   1486  N   HIS   188      26.445  -9.628  -7.287  1.00 64.01           N
ATOM   1487  CA  HIS   188      25.195 -10.096  -6.753  1.00 64.01           C
ATOM   1488  ND1 HIS   188      22.962  -8.796  -8.781  1.00 64.01           N
ATOM   1489  CG  HIS   188      23.918  -9.779  -8.919  1.00 64.01           C
ATOM   1490  CB  HIS   188      24.304 -10.740  -7.830  1.00 64.01           C
ATOM   1491  NE2 HIS   188      23.748  -8.629 -10.854  1.00 64.01           N
ATOM   1492  CD2 HIS   188      24.387  -9.662 -10.192  1.00 64.01           C
ATOM   1493  CE1 HIS   188      22.902  -8.138  -9.967  1.00 64.01           C
ATOM   1494  C   HIS   188      25.483 -11.127  -5.703  1.00 64.01           C
ATOM   1495  O   HIS   188      24.842 -11.169  -4.654  1.00 64.01           O
ATOM   1496  N   GLN   189      26.478 -11.988  -5.966  1.00 95.33           N
ATOM   1497  CA  GLN   189      26.851 -13.051  -5.079  1.00 95.33           C
ATOM   1498  CB  GLN   189      27.850 -14.033  -5.707  1.00 95.33           C
ATOM   1499  CG  GLN   189      27.246 -14.722  -6.933  1.00 95.33           C
ATOM   1500  CD  GLN   189      25.825 -15.131  -6.568  1.00 95.33           C
ATOM   1501  OE1 GLN   189      25.603 -15.933  -5.663  1.00 95.33           O
ATOM   1502  NE2 GLN   189      24.827 -14.540  -7.277  1.00 95.33           N
ATOM   1503  C   GLN   189      27.424 -12.480  -3.818  1.00 95.33           C
ATOM   1504  O   GLN   189      27.475 -13.155  -2.794  1.00 95.33           O
ATOM   1505  N   SER   190      27.988 -11.264  -3.891  1.00105.24           N
ATOM   1506  CA  SER   190      28.505 -10.581  -2.738  1.00105.24           C
ATOM   1507  CB  SER   190      29.321  -9.351  -3.156  1.00105.24           C
ATOM   1508  OG  SER   190      29.597  -8.548  -2.024  1.00105.24           O
ATOM   1509  C   SER   190      27.364 -10.088  -1.896  1.00105.24           C
ATOM   1510  O   SER   190      27.493  -9.933  -0.681  1.00105.24           O
ATOM   1511  N   ASP   191      26.226  -9.770  -2.544  1.00 54.64           N
ATOM   1512  CA  ASP   191      25.056  -9.297  -1.856  1.00 54.64           C
ATOM   1513  CB  ASP   191      23.914  -8.864  -2.795  1.00 54.64           C
ATOM   1514  CG  ASP   191      24.248  -7.518  -3.419  1.00 54.64           C
ATOM   1515  OD1 ASP   191      25.234  -6.876  -2.970  1.00 54.64           O
ATOM   1516  OD2 ASP   191      23.504  -7.109  -4.350  1.00 54.64           O
ATOM   1517  C   ASP   191      24.499 -10.413  -1.032  1.00 54.64           C
ATOM   1518  O   ASP   191      23.997 -10.195   0.069  1.00 54.64           O
ATOM   1519  N   VAL   192      24.574 -11.655  -1.546  1.00134.49           N
ATOM   1520  CA  VAL   192      23.969 -12.746  -0.837  1.00134.49           C
ATOM   1521  CB  VAL   192      24.087 -14.102  -1.488  1.00134.49           C
ATOM   1522  CG1 VAL   192      23.469 -14.077  -2.888  1.00134.49           C
ATOM   1523  CG2 VAL   192      25.541 -14.558  -1.464  1.00134.49           C
ATOM   1524  C   VAL   192      24.617 -12.868   0.507  1.00134.49           C
ATOM   1525  O   VAL   192      23.946 -13.154   1.497  1.00134.49           O
ATOM   1526  N   TRP   193      25.943 -12.650   0.583  1.00 80.63           N
ATOM   1527  CA  TRP   193      26.639 -12.791   1.832  1.00 80.63           C
ATOM   1528  CB  TRP   193      28.117 -12.378   1.734  1.00 80.63           C
ATOM   1529  CG  TRP   193      28.924 -12.601   2.991  1.00 80.63           C
ATOM   1530  CD2 TRP   193      29.931 -13.615   3.139  1.00 80.63           C
ATOM   1531  CD1 TRP   193      28.921 -11.889   4.155  1.00 80.63           C
ATOM   1532  NE1 TRP   193      29.850 -12.407   5.025  1.00 80.63           N
ATOM   1533  CE2 TRP   193      30.484 -13.466   4.410  1.00 80.63           C
ATOM   1534  CE3 TRP   193      30.368 -14.585   2.281  1.00 80.63           C
ATOM   1535  CZ2 TRP   193      31.485 -14.287   4.847  1.00 80.63           C
ATOM   1536  CZ3 TRP   193      31.371 -15.417   2.727  1.00 80.63           C
ATOM   1537  CH2 TRP   193      31.919 -15.271   3.986  1.00 80.63           C
ATOM   1538  C   TRP   193      26.015 -11.839   2.804  1.00 80.63           C
ATOM   1539  O   TRP   193      25.649 -12.221   3.915  1.00 80.63           O
ATOM   1540  N   SER   194      25.847 -10.566   2.395  1.00 79.51           N
ATOM   1541  CA  SER   194      25.303  -9.593   3.295  1.00 79.51           C
ATOM   1542  CB  SER   194      25.226  -8.178   2.692  1.00 79.51           C
ATOM   1543  OG  SER   194      24.319  -8.146   1.601  1.00 79.51           O
ATOM   1544  C   SER   194      23.923 -10.028   3.668  1.00 79.51           C
ATOM   1545  O   SER   194      23.475  -9.809   4.791  1.00 79.51           O
ATOM   1546  N   TYR   195      23.219 -10.679   2.727  1.00 56.96           N
ATOM   1547  CA  TYR   195      21.880 -11.147   2.943  1.00 56.96           C
ATOM   1548  CB  TYR   195      21.320 -11.800   1.663  1.00 56.96           C
ATOM   1549  CG  TYR   195      19.956 -12.341   1.914  1.00 56.96           C
ATOM   1550  CD1 TYR   195      18.858 -11.513   1.920  1.00 56.96           C
ATOM   1551  CD2 TYR   195      19.778 -13.689   2.124  1.00 56.96           C
ATOM   1552  CE1 TYR   195      17.601 -12.025   2.149  1.00 56.96           C
ATOM   1553  CE2 TYR   195      18.525 -14.205   2.353  1.00 56.96           C
ATOM   1554  CZ  TYR   195      17.433 -13.371   2.368  1.00 56.96           C
ATOM   1555  OH  TYR   195      16.144 -13.895   2.603  1.00 56.96           O
ATOM   1556  C   TYR   195      21.914 -12.175   4.033  1.00 56.96           C
ATOM   1557  O   TYR   195      21.070 -12.182   4.928  1.00 56.96           O
ATOM   1558  N   GLY   196      22.908 -13.076   3.992  1.00 24.58           N
ATOM   1559  CA  GLY   196      23.002 -14.105   4.986  1.00 24.58           C
ATOM   1560  C   GLY   196      23.211 -13.467   6.322  1.00 24.58           C
ATOM   1561  O   GLY   196      22.648 -13.904   7.325  1.00 24.58           O
ATOM   1562  N   VAL   197      24.050 -12.418   6.372  1.00 40.94           N
ATOM   1563  CA  VAL   197      24.335 -11.757   7.611  1.00 40.94           C
ATOM   1564  CB  VAL   197      25.356 -10.664   7.469  1.00 40.94           C
ATOM   1565  CG1 VAL   197      25.489  -9.938   8.818  1.00 40.94           C
ATOM   1566  CG2 VAL   197      26.672 -11.281   6.966  1.00 40.94           C
ATOM   1567  C   VAL   197      23.077 -11.125   8.116  1.00 40.94           C
ATOM   1568  O   VAL   197      22.784 -11.178   9.310  1.00 40.94           O
ATOM   1569  N   THR   198      22.289 -10.519   7.206  1.00116.09           N
ATOM   1570  CA  THR   198      21.118  -9.799   7.620  1.00116.09           C
ATOM   1571  CB  THR   198      20.449  -9.038   6.504  1.00116.09           C
ATOM   1572  OG1 THR   198      19.611  -8.032   7.047  1.00116.09           O
ATOM   1573  CG2 THR   198      19.599  -9.987   5.649  1.00116.09           C
ATOM   1574  C   THR   198      20.138 -10.738   8.252  1.00116.09           C
ATOM   1575  O   THR   198      19.550 -10.428   9.286  1.00116.09           O
ATOM   1576  N   VAL   199      19.954 -11.934   7.664  1.00 35.84           N
ATOM   1577  CA  VAL   199      19.016 -12.874   8.205  1.00 35.84           C
ATOM   1578  CB  VAL   199      18.965 -14.155   7.422  1.00 35.84           C
ATOM   1579  CG1 VAL   199      18.018 -15.135   8.135  1.00 35.84           C
ATOM   1580  CG2 VAL   199      18.553 -13.828   5.977  1.00 35.84           C
ATOM   1581  C   VAL   199      19.470 -13.203   9.591  1.00 35.84           C
ATOM   1582  O   VAL   199      18.661 -13.316  10.511  1.00 35.84           O
ATOM   1583  N   TRP   200      20.796 -13.333   9.781  1.00 62.76           N
ATOM   1584  CA  TRP   200      21.327 -13.697  11.062  1.00 62.76           C
ATOM   1585  CB  TRP   200      22.865 -13.779  11.069  1.00 62.76           C
ATOM   1586  CG  TRP   200      23.447 -14.300  12.363  1.00 62.76           C
ATOM   1587  CD2 TRP   200      24.001 -13.480  13.403  1.00 62.76           C
ATOM   1588  CD1 TRP   200      23.576 -15.592  12.781  1.00 62.76           C
ATOM   1589  NE1 TRP   200      24.170 -15.629  14.020  1.00 62.76           N
ATOM   1590  CE2 TRP   200      24.439 -14.335  14.414  1.00 62.76           C
ATOM   1591  CE3 TRP   200      24.137 -12.125  13.507  1.00 62.76           C
ATOM   1592  CZ2 TRP   200      25.020 -13.847  15.550  1.00 62.76           C
ATOM   1593  CZ3 TRP   200      24.723 -11.636  14.653  1.00 62.76           C
ATOM   1594  CH2 TRP   200      25.155 -12.480  15.655  1.00 62.76           C
ATOM   1595  C   TRP   200      20.911 -12.664  12.062  1.00 62.76           C
ATOM   1596  O   TRP   200      20.481 -12.998  13.164  1.00 62.76           O
ATOM   1597  N   GLU   201      20.997 -11.373  11.693  1.00 49.53           N
ATOM   1598  CA  GLU   201      20.660 -10.316  12.603  1.00 49.53           C
ATOM   1599  CB  GLU   201      20.787  -8.918  11.973  1.00 49.53           C
ATOM   1600  CG  GLU   201      22.219  -8.515  11.618  1.00 49.53           C
ATOM   1601  CD  GLU   201      22.161  -7.119  11.013  1.00 49.53           C
ATOM   1602  OE1 GLU   201      21.754  -6.171  11.734  1.00 49.53           O
ATOM   1603  OE2 GLU   201      22.521  -6.988   9.813  1.00 49.53           O
ATOM   1604  C   GLU   201      19.223 -10.474  13.007  1.00 49.53           C
ATOM   1605  O   GLU   201      18.868 -10.239  14.161  1.00 49.53           O
ATOM   1606  N   LEU   202      18.344 -10.844  12.058  1.00116.90           N
ATOM   1607  CA  LEU   202      16.949 -10.978  12.376  1.00116.90           C
ATOM   1608  CB  LEU   202      16.012 -11.054  11.160  1.00116.90           C
ATOM   1609  CG  LEU   202      15.845  -9.693  10.457  1.00116.90           C
ATOM   1610  CD1 LEU   202      17.085  -9.289   9.653  1.00116.90           C
ATOM   1611  CD2 LEU   202      14.548  -9.637   9.647  1.00116.90           C
ATOM   1612  C   LEU   202      16.661 -12.144  13.278  1.00116.90           C
ATOM   1613  O   LEU   202      15.765 -12.072  14.117  1.00116.90           O
ATOM   1614  N   MET   203      17.373 -13.271  13.105  1.00 73.12           N
ATOM   1615  CA  MET   203      17.142 -14.449  13.899  1.00 73.12           C
ATOM   1616  CB  MET   203      17.881 -15.682  13.359  1.00 73.12           C
ATOM   1617  CG  MET   203      17.382 -16.092  11.972  1.00 73.12           C
ATOM   1618  SD  MET   203      15.615 -16.521  11.921  1.00 73.12           S
ATOM   1619  CE  MET   203      15.583 -16.903  10.145  1.00 73.12           C
ATOM   1620  C   MET   203      17.563 -14.220  15.324  1.00 73.12           C
ATOM   1621  O   MET   203      17.071 -14.876  16.241  1.00 73.12           O
ATOM   1622  N   THR   204      18.586 -13.369  15.510  1.00 96.53           N
ATOM   1623  CA  THR   204      19.182 -12.974  16.759  1.00 96.53           C
ATOM   1624  CB  THR   204      20.606 -12.534  16.609  1.00 96.53           C
ATOM   1625  OG1 THR   204      20.693 -11.395  15.766  1.00 96.53           O
ATOM   1626  CG2 THR   204      21.398 -13.703  16.002  1.00 96.53           C
ATOM   1627  C   THR   204      18.414 -11.886  17.453  1.00 96.53           C
ATOM   1628  O   THR   204      18.711 -11.559  18.601  1.00 96.53           O
ATOM   1629  N   PHE   205      17.441 -11.252  16.774  1.00 84.11           N
ATOM   1630  CA  PHE   205      16.731 -10.158  17.377  1.00 84.11           C
ATOM   1631  CB  PHE   205      16.109 -10.521  18.740  1.00 84.11           C
ATOM   1632  CG  PHE   205      15.099 -11.601  18.536  1.00 84.11           C
ATOM   1633  CD1 PHE   205      13.824 -11.307  18.107  1.00 84.11           C
ATOM   1634  CD2 PHE   205      15.426 -12.916  18.783  1.00 84.11           C
ATOM   1635  CE1 PHE   205      12.897 -12.308  17.924  1.00 84.11           C
ATOM   1636  CE2 PHE   205      14.503 -13.920  18.602  1.00 84.11           C
ATOM   1637  CZ  PHE   205      13.235 -13.618  18.168  1.00 84.11           C
ATOM   1638  C   PHE   205      17.639  -8.980  17.599  1.00 84.11           C
ATOM   1639  O   PHE   205      17.498  -8.265  18.591  1.00 84.11           O
ATOM   1640  N   GLY   206      18.584  -8.732  16.664  1.00 40.11           N
ATOM   1641  CA  GLY   206      19.385  -7.537  16.746  1.00 40.11           C
ATOM   1642  C   GLY   206      20.749  -7.771  17.321  1.00 40.11           C
ATOM   1643  O   GLY   206      21.410  -6.815  17.726  1.00 40.11           O
ATOM   1644  N   SER   207      21.229  -9.027  17.376  1.00 34.10           N
ATOM   1645  CA  SER   207      22.545  -9.232  17.918  1.00 34.10           C
ATOM   1646  CB  SER   207      22.897 -10.714  18.132  1.00 34.10           C
ATOM   1647  OG  SER   207      22.028 -11.285  19.099  1.00 34.10           O
ATOM   1648  C   SER   207      23.554  -8.653  16.975  1.00 34.10           C
ATOM   1649  O   SER   207      23.343  -8.602  15.765  1.00 34.10           O
ATOM   1650  N   LYS   208      24.686  -8.173  17.528  1.00136.33           N
ATOM   1651  CA  LYS   208      25.719  -7.592  16.722  1.00136.33           C
ATOM   1652  CB  LYS   208      26.564  -6.582  17.515  1.00136.33           C
ATOM   1653  CG  LYS   208      27.307  -5.578  16.641  1.00136.33           C
ATOM   1654  CD  LYS   208      27.806  -4.358  17.418  1.00136.33           C
ATOM   1655  CE  LYS   208      26.685  -3.415  17.863  1.00136.33           C
ATOM   1656  NZ  LYS   208      25.946  -4.004  19.002  1.00136.33           N
ATOM   1657  C   LYS   208      26.589  -8.721  16.259  1.00136.33           C
ATOM   1658  O   LYS   208      26.889  -9.628  17.033  1.00136.33           O
ATOM   1659  N   PRO   209      26.983  -8.717  15.010  1.00 94.54           N
ATOM   1660  CA  PRO   209      27.809  -9.775  14.497  1.00 94.54           C
ATOM   1661  CD  PRO   209      26.261  -8.020  13.960  1.00 94.54           C
ATOM   1662  CB  PRO   209      27.656  -9.733  12.974  1.00 94.54           C
ATOM   1663  CG  PRO   209      27.055  -8.345  12.684  1.00 94.54           C
ATOM   1664  C   PRO   209      29.224  -9.629  14.955  1.00 94.54           C
ATOM   1665  O   PRO   209      29.737  -8.512  14.955  1.00 94.54           O
ATOM   1666  N   TYR   210      29.882 -10.752  15.301  1.00 87.73           N
ATOM   1667  CA  TYR   210      31.262 -10.745  15.698  1.00 87.73           C
ATOM   1668  CB  TYR   210      32.204 -10.277  14.571  1.00 87.73           C
ATOM   1669  CG  TYR   210      31.969 -11.094  13.350  1.00 87.73           C
ATOM   1670  CD1 TYR   210      32.480 -12.364  13.233  1.00 87.73           C
ATOM   1671  CD2 TYR   210      31.242 -10.565  12.308  1.00 87.73           C
ATOM   1672  CE1 TYR   210      32.255 -13.101  12.093  1.00 87.73           C
ATOM   1673  CE2 TYR   210      31.014 -11.296  11.167  1.00 87.73           C
ATOM   1674  CZ  TYR   210      31.521 -12.568  11.061  1.00 87.73           C
ATOM   1675  OH  TYR   210      31.291 -13.325   9.893  1.00 87.73           O
ATOM   1676  C   TYR   210      31.467  -9.742  16.792  1.00 87.73           C
ATOM   1677  O   TYR   210      32.379  -8.922  16.704  1.00 87.73           O
ATOM   1678  N   ASP   211      30.658  -9.774  17.864  1.00 48.58           N
ATOM   1679  CA  ASP   211      30.836  -8.765  18.871  1.00 48.58           C
ATOM   1680  CB  ASP   211      29.777  -8.825  19.988  1.00 48.58           C
ATOM   1681  CG  ASP   211      29.758  -7.489  20.720  1.00 48.58           C
ATOM   1682  OD1 ASP   211      30.675  -6.661  20.472  1.00 48.58           O
ATOM   1683  OD2 ASP   211      28.818  -7.277  21.532  1.00 48.58           O
ATOM   1684  C   ASP   211      32.197  -8.929  19.483  1.00 48.58           C
ATOM   1685  O   ASP   211      32.636 -10.039  19.777  1.00 48.58           O
ATOM   1686  N   GLY   212      32.923  -7.805  19.645  1.00 28.51           N
ATOM   1687  CA  GLY   212      34.203  -7.811  20.295  1.00 28.51           C
ATOM   1688  C   GLY   212      35.277  -8.095  19.292  1.00 28.51           C
ATOM   1689  O   GLY   212      36.452  -7.822  19.530  1.00 28.51           O
ATOM   1690  N   ILE   213      34.905  -8.634  18.120  1.00112.96           N
ATOM   1691  CA  ILE   213      35.910  -8.956  17.149  1.00112.96           C
ATOM   1692  CB  ILE   213      35.430  -9.940  16.113  1.00112.96           C
ATOM   1693  CG1 ILE   213      35.043 -11.285  16.750  1.00112.96           C
ATOM   1694  CG2 ILE   213      36.522 -10.070  15.040  1.00112.96           C
ATOM   1695  CD1 ILE   213      36.217 -12.023  17.387  1.00112.96           C
ATOM   1696  C   ILE   213      36.225  -7.694  16.412  1.00112.96           C
ATOM   1697  O   ILE   213      35.332  -7.025  15.895  1.00112.96           O
ATOM   1698  N   PRO   214      37.482  -7.353  16.343  1.00 66.53           N
ATOM   1699  CA  PRO   214      37.848  -6.155  15.642  1.00 66.53           C
ATOM   1700  CD  PRO   214      38.387  -7.625  17.448  1.00 66.53           C
ATOM   1701  CB  PRO   214      39.293  -5.865  16.034  1.00 66.53           C
ATOM   1702  CG  PRO   214      39.403  -6.468  17.445  1.00 66.53           C
ATOM   1703  C   PRO   214      37.628  -6.326  14.174  1.00 66.53           C
ATOM   1704  O   PRO   214      37.672  -7.454  13.685  1.00 66.53           O
ATOM   1705  N   ALA   215      37.398  -5.214  13.455  1.00 30.80           N
ATOM   1706  CA  ALA   215      37.116  -5.260  12.050  1.00 30.80           C
ATOM   1707  CB  ALA   215      36.889  -3.865  11.444  1.00 30.80           C
ATOM   1708  C   ALA   215      38.284  -5.871  11.345  1.00 30.80           C
ATOM   1709  O   ALA   215      38.121  -6.657  10.413  1.00 30.80           O
ATOM   1710  N   SER   216      39.502  -5.538  11.801  1.00 84.15           N
ATOM   1711  CA  SER   216      40.715  -5.960  11.163  1.00 84.15           C
ATOM   1712  CB  SER   216      41.954  -5.440  11.904  1.00 84.15           C
ATOM   1713  OG  SER   216      41.873  -4.030  12.034  1.00 84.15           O
ATOM   1714  C   SER   216      40.814  -7.459  11.167  1.00 84.15           C
ATOM   1715  O   SER   216      41.368  -8.046  10.239  1.00 84.15           O
ATOM   1716  N   GLU   217      40.306  -8.109  12.231  1.00 57.83           N
ATOM   1717  CA  GLU   217      40.386  -9.536  12.419  1.00 57.83           C
ATOM   1718  CB  GLU   217      39.994  -9.967  13.843  1.00 57.83           C
ATOM   1719  CG  GLU   217      40.991  -9.515  14.912  1.00 57.83           C
ATOM   1720  CD  GLU   217      40.484 -10.004  16.263  1.00 57.83           C
ATOM   1721  OE1 GLU   217      39.377 -10.603  16.294  1.00 57.83           O
ATOM   1722  OE2 GLU   217      41.195  -9.783  17.280  1.00 57.83           O
ATOM   1723  C   GLU   217      39.495 -10.298  11.478  1.00 57.83           C
ATOM   1724  O   GLU   217      39.815 -11.420  11.088  1.00 57.83           O
ATOM   1725  N   ILE   218      38.363  -9.705  11.063  1.00 75.70           N
ATOM   1726  CA  ILE   218      37.351 -10.439  10.355  1.00 75.70           C
ATOM   1727  CB  ILE   218      36.184  -9.589   9.955  1.00 75.70           C
ATOM   1728  CG1 ILE   218      35.463  -9.109  11.223  1.00 75.70           C
ATOM   1729  CG2 ILE   218      35.288 -10.395   9.000  1.00 75.70           C
ATOM   1730  CD1 ILE   218      34.343  -8.117  10.949  1.00 75.70           C
ATOM   1731  C   ILE   218      37.884 -11.129   9.141  1.00 75.70           C
ATOM   1732  O   ILE   218      37.469 -12.248   8.846  1.00 75.70           O
ATOM   1733  N   SER   219      38.788 -10.505   8.378  1.00 80.77           N
ATOM   1734  CA  SER   219      39.271 -11.195   7.218  1.00 80.77           C
ATOM   1735  CB  SER   219      40.327 -10.383   6.461  1.00 80.77           C
ATOM   1736  OG  SER   219      40.911 -11.198   5.460  1.00 80.77           O
ATOM   1737  C   SER   219      39.921 -12.484   7.634  1.00 80.77           C
ATOM   1738  O   SER   219      39.605 -13.549   7.104  1.00 80.77           O
ATOM   1739  N   SER   220      40.831 -12.423   8.623  1.00 30.43           N
ATOM   1740  CA  SER   220      41.582 -13.578   9.032  1.00 30.43           C
ATOM   1741  CB  SER   220      42.606 -13.255  10.132  1.00 30.43           C
ATOM   1742  OG  SER   220      43.565 -12.326   9.648  1.00 30.43           O
ATOM   1743  C   SER   220      40.667 -14.630   9.580  1.00 30.43           C
ATOM   1744  O   SER   220      40.860 -15.818   9.328  1.00 30.43           O
ATOM   1745  N   ILE   221      39.641 -14.216  10.344  1.00 93.78           N
ATOM   1746  CA  ILE   221      38.745 -15.138  10.983  1.00 93.78           C
ATOM   1747  CB  ILE   221      37.772 -14.448  11.908  1.00 93.78           C
ATOM   1748  CG1 ILE   221      37.132 -15.441  12.886  1.00 93.78           C
ATOM   1749  CG2 ILE   221      36.740 -13.678  11.071  1.00 93.78           C
ATOM   1750  CD1 ILE   221      36.387 -14.746  14.027  1.00 93.78           C
ATOM   1751  C   ILE   221      37.985 -15.907   9.941  1.00 93.78           C
ATOM   1752  O   ILE   221      37.754 -17.105  10.097  1.00 93.78           O
ATOM   1753  N   LEU   222      37.552 -15.232   8.857  1.00102.72           N
ATOM   1754  CA  LEU   222      36.804 -15.887   7.816  1.00102.72           C
ATOM   1755  CB  LEU   222      36.281 -14.932   6.725  1.00102.72           C
ATOM   1756  CG  LEU   222      34.961 -14.217   7.076  1.00102.72           C
ATOM   1757  CD1 LEU   222      35.045 -13.447   8.398  1.00102.72           C
ATOM   1758  CD2 LEU   222      34.496 -13.329   5.910  1.00102.72           C
ATOM   1759  C   LEU   222      37.636 -16.927   7.134  1.00102.72           C
ATOM   1760  O   LEU   222      37.156 -18.026   6.858  1.00102.72           O
ATOM   1761  N   GLU   223      38.908 -16.609   6.842  1.00101.09           N
ATOM   1762  CA  GLU   223      39.769 -17.526   6.154  1.00101.09           C
ATOM   1763  CB  GLU   223      41.138 -16.906   5.827  1.00101.09           C
ATOM   1764  CG  GLU   223      41.882 -17.628   4.704  1.00101.09           C
ATOM   1765  CD  GLU   223      41.320 -17.139   3.376  1.00101.09           C
ATOM   1766  OE1 GLU   223      40.492 -16.190   3.397  1.00101.09           O
ATOM   1767  OE2 GLU   223      41.714 -17.706   2.323  1.00101.09           O
ATOM   1768  C   GLU   223      39.984 -18.707   7.048  1.00101.09           C
ATOM   1769  O   GLU   223      40.084 -19.845   6.591  1.00101.09           O
ATOM   1770  N   LYS   224      40.049 -18.449   8.366  1.00 46.00           N
ATOM   1771  CA  LYS   224      40.262 -19.467   9.351  1.00 46.00           C
ATOM   1772  CB  LYS   224      40.354 -18.910  10.783  1.00 46.00           C
ATOM   1773  CG  LYS   224      40.836 -19.940  11.807  1.00 46.00           C
ATOM   1774  CD  LYS   224      41.308 -19.316  13.122  1.00 46.00           C
ATOM   1775  CE  LYS   224      41.791 -20.341  14.149  1.00 46.00           C
ATOM   1776  NZ  LYS   224      42.292 -19.650  15.359  1.00 46.00           N
ATOM   1777  C   LYS   224      39.109 -20.418   9.276  1.00 46.00           C
ATOM   1778  O   LYS   224      39.255 -21.603   9.571  1.00 46.00           O
ATOM   1779  N   GLY   225      37.922 -19.933   8.860  1.00 40.99           N
ATOM   1780  CA  GLY   225      36.810 -20.832   8.769  1.00 40.99           C
ATOM   1781  C   GLY   225      35.772 -20.503   9.801  1.00 40.99           C
ATOM   1782  O   GLY   225      34.827 -21.268   9.987  1.00 40.99           O
ATOM   1783  N   GLU   226      35.918 -19.372  10.519  1.00 98.06           N
ATOM   1784  CA  GLU   226      34.918 -19.013  11.489  1.00 98.06           C
ATOM   1785  CB  GLU   226      35.392 -17.999  12.545  1.00 98.06           C
ATOM   1786  CG  GLU   226      36.201 -18.619  13.687  1.00 98.06           C
ATOM   1787  CD  GLU   226      37.560 -19.050  13.170  1.00 98.06           C
ATOM   1788  OE1 GLU   226      38.116 -18.344  12.287  1.00 98.06           O
ATOM   1789  OE2 GLU   226      38.059 -20.100  13.654  1.00 98.06           O
ATOM   1790  C   GLU   226      33.728 -18.416  10.798  1.00 98.06           C
ATOM   1791  O   GLU   226      33.837 -17.868   9.702  1.00 98.06           O
ATOM   1792  N   ARG   227      32.542 -18.540  11.436  1.00 96.36           N
ATOM   1793  CA  ARG   227      31.323 -17.997  10.898  1.00 96.36           C
ATOM   1794  CB  ARG   227      30.575 -18.978   9.980  1.00 96.36           C
ATOM   1795  CG  ARG   227      31.416 -19.421   8.783  1.00 96.36           C
ATOM   1796  CD  ARG   227      31.269 -18.550   7.533  1.00 96.36           C
ATOM   1797  NE  ARG   227      32.304 -19.028   6.575  1.00 96.36           N
ATOM   1798  CZ  ARG   227      33.467 -18.329   6.426  1.00 96.36           C
ATOM   1799  NH1 ARG   227      33.570 -17.056   6.903  1.00 96.36           N
ATOM   1800  NH2 ARG   227      34.539 -18.909   5.816  1.00 96.36           N
ATOM   1801  C   ARG   227      30.410 -17.684  12.049  1.00 96.36           C
ATOM   1802  O   ARG   227      30.618 -18.144  13.171  1.00 96.36           O
ATOM   1803  N   LEU   228      29.358 -16.881  11.787  1.00 57.10           N
ATOM   1804  CA  LEU   228      28.421 -16.507  12.812  1.00 57.10           C
ATOM   1805  CB  LEU   228      27.359 -15.514  12.304  1.00 57.10           C
ATOM   1806  CG  LEU   228      27.946 -14.163  11.847  1.00 57.10           C
ATOM   1807  CD1 LEU   228      26.846 -13.211  11.349  1.00 57.10           C
ATOM   1808  CD2 LEU   228      28.816 -13.529  12.947  1.00 57.10           C
ATOM   1809  C   LEU   228      27.719 -17.764  13.249  1.00 57.10           C
ATOM   1810  O   LEU   228      27.420 -18.642  12.440  1.00 57.10           O
ATOM   1811  N   PRO   229      27.469 -17.863  14.531  1.00 72.59           N
ATOM   1812  CA  PRO   229      26.869 -19.019  15.158  1.00 72.59           C
ATOM   1813  CD  PRO   229      28.043 -16.941  15.496  1.00 72.59           C
ATOM   1814  CB  PRO   229      27.140 -18.861  16.656  1.00 72.59           C
ATOM   1815  CG  PRO   229      27.421 -17.359  16.836  1.00 72.59           C
ATOM   1816  C   PRO   229      25.408 -19.178  14.861  1.00 72.59           C
ATOM   1817  O   PRO   229      24.751 -18.204  14.501  1.00 72.59           O
ATOM   1818  N   GLN   230      24.884 -20.412  15.018  1.00 47.01           N
ATOM   1819  CA  GLN   230      23.503 -20.717  14.755  1.00 47.01           C
ATOM   1820  CB  GLN   230      23.202 -22.227  14.836  1.00 47.01           C
ATOM   1821  CG  GLN   230      21.742 -22.599  14.565  1.00 47.01           C
ATOM   1822  CD  GLN   230      21.609 -24.113  14.682  1.00 47.01           C
ATOM   1823  OE1 GLN   230      22.603 -24.837  14.689  1.00 47.01           O
ATOM   1824  NE2 GLN   230      20.344 -24.606  14.768  1.00 47.01           N
ATOM   1825  C   GLN   230      22.651 -20.028  15.777  1.00 47.01           C
ATOM   1826  O   GLN   230      22.910 -20.112  16.975  1.00 47.01           O
ATOM   1827  N   PRO   231      21.625 -19.348  15.332  1.00 78.30           N
ATOM   1828  CA  PRO   231      20.758 -18.681  16.266  1.00 78.30           C
ATOM   1829  CD  PRO   231      21.681 -18.656  14.055  1.00 78.30           C
ATOM   1830  CB  PRO   231      19.909 -17.721  15.437  1.00 78.30           C
ATOM   1831  CG  PRO   231      20.809 -17.399  14.230  1.00 78.30           C
ATOM   1832  C   PRO   231      19.963 -19.692  17.039  1.00 78.30           C
ATOM   1833  O   PRO   231      19.544 -20.688  16.454  1.00 78.30           O
ATOM   1834  N   PRO   232      19.738 -19.456  18.306  1.00158.70           N
ATOM   1835  CA  PRO   232      19.036 -20.384  19.159  1.00158.70           C
ATOM   1836  CD  PRO   232      19.736 -18.105  18.842  1.00158.70           C
ATOM   1837  CB  PRO   232      18.897 -19.666  20.498  1.00158.70           C
ATOM   1838  CG  PRO   232      18.848 -18.180  20.096  1.00158.70           C
ATOM   1839  C   PRO   232      17.694 -20.762  18.605  1.00158.70           C
ATOM   1840  O   PRO   232      17.306 -21.924  18.695  1.00158.70           O
ATOM   1841  N   ILE   233      16.975 -19.781  18.046  1.00164.26           N
ATOM   1842  CA  ILE   233      15.664 -19.892  17.472  1.00164.26           C
ATOM   1843  CB  ILE   233      15.158 -18.548  17.038  1.00164.26           C
ATOM   1844  CG1 ILE   233      13.761 -18.662  16.426  1.00164.26           C
ATOM   1845  CG2 ILE   233      16.191 -17.910  16.099  1.00164.26           C
ATOM   1846  CD1 ILE   233      13.169 -17.300  16.077  1.00164.26           C
ATOM   1847  C   ILE   233      15.688 -20.767  16.254  1.00164.26           C
ATOM   1848  O   ILE   233      14.677 -21.381  15.911  1.00164.26           O
ATOM   1849  N   CYS   234      16.827 -20.788  15.533  1.00 68.94           N
ATOM   1850  CA  CYS   234      16.892 -21.406  14.234  1.00 68.94           C
ATOM   1851  CB  CYS   234      17.994 -20.799  13.350  1.00 68.94           C
ATOM   1852  SG  CYS   234      17.723 -19.032  13.023  1.00 68.94           S
ATOM   1853  C   CYS   234      17.107 -22.888  14.235  1.00 68.94           C
ATOM   1854  O   CYS   234      17.959 -23.430  14.937  1.00 68.94           O
ATOM   1855  N   THR   235      16.327 -23.582  13.381  1.00 48.16           N
ATOM   1856  CA  THR   235      16.487 -24.993  13.196  1.00 48.16           C
ATOM   1857  CB  THR   235      15.294 -25.673  12.589  1.00 48.16           C
ATOM   1858  OG1 THR   235      14.982 -25.088  11.333  1.00 48.16           O
ATOM   1859  CG2 THR   235      14.103 -25.554  13.557  1.00 48.16           C
ATOM   1860  C   THR   235      17.642 -25.152  12.261  1.00 48.16           C
ATOM   1861  O   THR   235      17.980 -24.238  11.511  1.00 48.16           O
ATOM   1862  N   ILE   236      18.250 -26.350  12.247  1.00 80.99           N
ATOM   1863  CA  ILE   236      19.439 -26.582  11.486  1.00 80.99           C
ATOM   1864  CB  ILE   236      19.922 -28.002  11.573  1.00 80.99           C
ATOM   1865  CG1 ILE   236      21.359 -28.109  11.036  1.00 80.99           C
ATOM   1866  CG2 ILE   236      18.909 -28.900  10.842  1.00 80.99           C
ATOM   1867  CD1 ILE   236      22.384 -27.379  11.905  1.00 80.99           C
ATOM   1868  C   ILE   236      19.156 -26.269  10.054  1.00 80.99           C
ATOM   1869  O   ILE   236      20.023 -25.772   9.338  1.00 80.99           O
ATOM   1870  N   ASP   237      17.927 -26.555   9.595  1.00 51.57           N
ATOM   1871  CA  ASP   237      17.587 -26.351   8.218  1.00 51.57           C
ATOM   1872  CB  ASP   237      16.107 -26.662   7.926  1.00 51.57           C
ATOM   1873  CG  ASP   237      15.841 -28.136   8.206  1.00 51.57           C
ATOM   1874  OD1 ASP   237      16.597 -28.735   9.016  1.00 51.57           O
ATOM   1875  OD2 ASP   237      14.874 -28.685   7.613  1.00 51.57           O
ATOM   1876  C   ASP   237      17.789 -24.903   7.881  1.00 51.57           C
ATOM   1877  O   ASP   237      18.318 -24.580   6.819  1.00 51.57           O
ATOM   1878  N   VAL   238      17.346 -23.994   8.772  1.00 45.01           N
ATOM   1879  CA  VAL   238      17.454 -22.581   8.531  1.00 45.01           C
ATOM   1880  CB  VAL   238      16.711 -21.765   9.548  1.00 45.01           C
ATOM   1881  CG1 VAL   238      16.896 -20.274   9.210  1.00 45.01           C
ATOM   1882  CG2 VAL   238      15.248 -22.232   9.576  1.00 45.01           C
ATOM   1883  C   VAL   238      18.886 -22.137   8.572  1.00 45.01           C
ATOM   1884  O   VAL   238      19.332 -21.342   7.745  1.00 45.01           O
ATOM   1885  N   TYR   239      19.659 -22.659   9.541  1.00 59.49           N
ATOM   1886  CA  TYR   239      21.017 -22.236   9.751  1.00 59.49           C
ATOM   1887  CB  TYR   239      21.657 -22.925  10.967  1.00 59.49           C
ATOM   1888  CG  TYR   239      23.061 -22.441  11.101  1.00 59.49           C
ATOM   1889  CD1 TYR   239      23.327 -21.146  11.482  1.00 59.49           C
ATOM   1890  CD2 TYR   239      24.113 -23.298  10.870  1.00 59.49           C
ATOM   1891  CE1 TYR   239      24.623 -20.706  11.610  1.00 59.49           C
ATOM   1892  CE2 TYR   239      25.410 -22.864  10.997  1.00 59.49           C
ATOM   1893  CZ  TYR   239      25.667 -21.566  11.364  1.00 59.49           C
ATOM   1894  OH  TYR   239      26.998 -21.117  11.495  1.00 59.49           O
ATOM   1895  C   TYR   239      21.855 -22.520   8.542  1.00 59.49           C
ATOM   1896  O   TYR   239      22.694 -21.705   8.159  1.00 59.49           O
ATOM   1897  N   MET   240      21.648 -23.678   7.895  1.00 46.21           N
ATOM   1898  CA  MET   240      22.489 -24.049   6.791  1.00 46.21           C
ATOM   1899  CB  MET   240      22.164 -25.438   6.220  1.00 46.21           C
ATOM   1900  CG  MET   240      22.540 -26.575   7.171  1.00 46.21           C
ATOM   1901  SD  MET   240      24.297 -26.587   7.640  1.00 46.21           S
ATOM   1902  CE  MET   240      24.922 -26.638   5.936  1.00 46.21           C
ATOM   1903  C   MET   240      22.387 -23.058   5.669  1.00 46.21           C
ATOM   1904  O   MET   240      23.395 -22.718   5.051  1.00 46.21           O
ATOM   1905  N   ILE   241      21.179 -22.540   5.388  1.00 37.91           N
ATOM   1906  CA  ILE   241      21.015 -21.655   4.267  1.00 37.91           C
ATOM   1907  CB  ILE   241      19.615 -21.121   4.158  1.00 37.91           C
ATOM   1908  CG1 ILE   241      18.613 -22.274   3.974  1.00 37.91           C
ATOM   1909  CG2 ILE   241      19.583 -20.089   3.016  1.00 37.91           C
ATOM   1910  CD1 ILE   241      17.159 -21.849   4.171  1.00 37.91           C
ATOM   1911  C   ILE   241      21.924 -20.482   4.464  1.00 37.91           C
ATOM   1912  O   ILE   241      22.575 -20.019   3.527  1.00 37.91           O
ATOM   1913  N   MET   242      21.990 -19.974   5.705  1.00 48.14           N
ATOM   1914  CA  MET   242      22.801 -18.836   6.029  1.00 48.14           C
ATOM   1915  CB  MET   242      22.645 -18.457   7.508  1.00 48.14           C
ATOM   1916  CG  MET   242      21.186 -18.194   7.889  1.00 48.14           C
ATOM   1917  SD  MET   242      20.915 -17.827   9.646  1.00 48.14           S
ATOM   1918  CE  MET   242      21.626 -16.168   9.493  1.00 48.14           C
ATOM   1919  C   MET   242      24.239 -19.193   5.803  1.00 48.14           C
ATOM   1920  O   MET   242      25.005 -18.416   5.236  1.00 48.14           O
ATOM   1921  N   VAL   243      24.632 -20.410   6.219  1.00 44.12           N
ATOM   1922  CA  VAL   243      25.988 -20.866   6.113  1.00 44.12           C
ATOM   1923  CB  VAL   243      26.173 -22.249   6.663  1.00 44.12           C
ATOM   1924  CG1 VAL   243      27.622 -22.697   6.409  1.00 44.12           C
ATOM   1925  CG2 VAL   243      25.772 -22.234   8.144  1.00 44.12           C
ATOM   1926  C   VAL   243      26.367 -20.915   4.667  1.00 44.12           C
ATOM   1927  O   VAL   243      27.522 -20.700   4.309  1.00 44.12           O
ATOM   1928  N   LYS   244      25.393 -21.243   3.804  1.00136.14           N
ATOM   1929  CA  LYS   244      25.598 -21.372   2.389  1.00136.14           C
ATOM   1930  CB  LYS   244      24.323 -21.815   1.656  1.00136.14           C
ATOM   1931  CG  LYS   244      23.748 -23.152   2.124  1.00136.14           C
ATOM   1932  CD  LYS   244      24.656 -24.359   1.890  1.00136.14           C
ATOM   1933  CE  LYS   244      24.017 -25.675   2.341  1.00136.14           C
ATOM   1934  NZ  LYS   244      24.843 -26.820   1.902  1.00136.14           N
ATOM   1935  C   LYS   244      25.965 -20.039   1.803  1.00136.14           C
ATOM   1936  O   LYS   244      26.722 -19.962   0.837  1.00136.14           O
ATOM   1937  N   CYS   245      25.388 -18.950   2.342  1.00 70.36           N
ATOM   1938  CA  CYS   245      25.623 -17.625   1.829  1.00 70.36           C
ATOM   1939  CB  CYS   245      24.678 -16.572   2.430  1.00 70.36           C
ATOM   1940  SG  CYS   245      22.955 -16.830   1.914  1.00 70.36           S
ATOM   1941  C   CYS   245      27.034 -17.200   2.108  1.00 70.36           C
ATOM   1942  O   CYS   245      27.572 -16.299   1.466  1.00 70.36           O
ATOM   1943  N   TRP   246      27.613 -17.785   3.162  1.00155.24           N
ATOM   1944  CA  TRP   246      28.914 -17.543   3.715  1.00155.24           C
ATOM   1945  CB  TRP   246      28.924 -17.824   5.223  1.00155.24           C
ATOM   1946  CG  TRP   246      28.030 -16.812   5.902  1.00155.24           C
ATOM   1947  CD2 TRP   246      27.391 -16.965   7.178  1.00155.24           C
ATOM   1948  CD1 TRP   246      27.637 -15.595   5.420  1.00155.24           C
ATOM   1949  NE1 TRP   246      26.799 -14.981   6.315  1.00155.24           N
ATOM   1950  CE2 TRP   246      26.635 -15.813   7.403  1.00155.24           C
ATOM   1951  CE3 TRP   246      27.423 -17.984   8.088  1.00155.24           C
ATOM   1952  CZ2 TRP   246      25.900 -15.661   8.543  1.00155.24           C
ATOM   1953  CZ3 TRP   246      26.684 -17.823   9.239  1.00155.24           C
ATOM   1954  CH2 TRP   246      25.937 -16.685   9.462  1.00155.24           C
ATOM   1955  C   TRP   246      30.067 -18.213   3.010  1.00155.24           C
ATOM   1956  O   TRP   246      31.182 -18.155   3.520  1.00155.24           O
ATOM   1957  N   MET   247      29.847 -18.978   1.923  1.00112.60           N
ATOM   1958  CA  MET   247      30.931 -19.700   1.296  1.00112.60           C
ATOM   1959  CB  MET   247      30.444 -20.785   0.322  1.00112.60           C
ATOM   1960  CG  MET   247      29.687 -21.915   1.027  1.00112.60           C
ATOM   1961  SD  MET   247      29.075 -23.231  -0.069  1.00112.60           S
ATOM   1962  CE  MET   247      27.730 -22.237  -0.775  1.00112.60           C
ATOM   1963  C   MET   247      31.894 -18.797   0.570  1.00112.60           C
ATOM   1964  O   MET   247      31.537 -17.742   0.050  1.00112.60           O
ATOM   1965  N   ILE   248      33.181 -19.211   0.528  1.00 51.63           N
ATOM   1966  CA  ILE   248      34.213 -18.440  -0.106  1.00 51.63           C
ATOM   1967  CB  ILE   248      35.590 -18.972   0.149  1.00 51.63           C
ATOM   1968  CG1 ILE   248      35.895 -18.838   1.651  1.00 51.63           C
ATOM   1969  CG2 ILE   248      36.582 -18.214  -0.749  1.00 51.63           C
ATOM   1970  CD1 ILE   248      37.187 -19.516   2.093  1.00 51.63           C
ATOM   1971  C   ILE   248      33.961 -18.345  -1.580  1.00 51.63           C
ATOM   1972  O   ILE   248      34.111 -17.272  -2.162  1.00 51.63           O
ATOM   1973  N   ASP   249      33.563 -19.457  -2.230  1.00 44.82           N
ATOM   1974  CA  ASP   249      33.328 -19.405  -3.647  1.00 44.82           C
ATOM   1975  CB  ASP   249      33.215 -20.796  -4.300  1.00 44.82           C
ATOM   1976  CG  ASP   249      33.209 -20.632  -5.816  1.00 44.82           C
ATOM   1977  OD1 ASP   249      33.019 -19.482  -6.295  1.00 44.82           O
ATOM   1978  OD2 ASP   249      33.396 -21.661  -6.518  1.00 44.82           O
ATOM   1979  C   ASP   249      32.040 -18.674  -3.861  1.00 44.82           C
ATOM   1980  O   ASP   249      30.971 -19.156  -3.491  1.00 44.82           O
ATOM   1981  N   ALA   250      32.121 -17.492  -4.503  1.00 40.92           N
ATOM   1982  CA  ALA   250      30.984 -16.634  -4.679  1.00 40.92           C
ATOM   1983  CB  ALA   250      31.333 -15.329  -5.414  1.00 40.92           C
ATOM   1984  C   ALA   250      29.914 -17.331  -5.469  1.00 40.92           C
ATOM   1985  O   ALA   250      28.732 -17.224  -5.148  1.00 40.92           O
ATOM   1986  N   ASP   251      30.297 -18.072  -6.523  1.00 56.07           N
ATOM   1987  CA  ASP   251      29.360 -18.730  -7.393  1.00 56.07           C
ATOM   1988  CB  ASP   251      30.017 -19.332  -8.647  1.00 56.07           C
ATOM   1989  CG  ASP   251      30.350 -18.187  -9.594  1.00 56.07           C
ATOM   1990  OD1 ASP   251      29.833 -17.061  -9.367  1.00 56.07           O
ATOM   1991  OD2 ASP   251      31.120 -18.425 -10.563  1.00 56.07           O
ATOM   1992  C   ASP   251      28.626 -19.836  -6.691  1.00 56.07           C
ATOM   1993  O   ASP   251      27.535 -20.212  -7.117  1.00 56.07           O
ATOM   1994  N   SER   252      29.230 -20.439  -5.648  1.00 85.99           N
ATOM   1995  CA  SER   252      28.617 -21.550  -4.967  1.00 85.99           C
ATOM   1996  CB  SER   252      29.568 -22.245  -3.975  1.00 85.99           C
ATOM   1997  OG  SER   252      29.845 -21.394  -2.872  1.00 85.99           O
ATOM   1998  C   SER   252      27.398 -21.121  -4.199  1.00 85.99           C
ATOM   1999  O   SER   252      26.422 -21.863  -4.107  1.00 85.99           O
ATOM   2000  N   ARG   253      27.419 -19.891  -3.654  1.00153.53           N
ATOM   2001  CA  ARG   253      26.395 -19.346  -2.801  1.00153.53           C
ATOM   2002  CB  ARG   253      26.732 -17.890  -2.431  1.00153.53           C
ATOM   2003  CG  ARG   253      27.991 -17.825  -1.560  1.00153.53           C
ATOM   2004  CD  ARG   253      29.016 -16.770  -1.986  1.00153.53           C
ATOM   2005  NE  ARG   253      28.626 -15.437  -1.453  1.00153.53           N
ATOM   2006  CZ  ARG   253      29.607 -14.517  -1.217  1.00153.53           C
ATOM   2007  NH1 ARG   253      30.919 -14.869  -1.351  1.00153.53           N
ATOM   2008  NH2 ARG   253      29.286 -13.245  -0.844  1.00153.53           N
ATOM   2009  C   ARG   253      25.061 -19.398  -3.491  1.00153.53           C
ATOM   2010  O   ARG   253      24.956 -19.458  -4.715  1.00153.53           O
ATOM   2011  N   PRO   254      24.027 -19.383  -2.686  1.00 85.65           N
ATOM   2012  CA  PRO   254      22.679 -19.474  -3.180  1.00 85.65           C
ATOM   2013  CD  PRO   254      24.138 -19.870  -1.320  1.00 85.65           C
ATOM   2014  CB  PRO   254      21.798 -19.673  -1.950  1.00 85.65           C
ATOM   2015  CG  PRO   254      22.733 -20.372  -0.945  1.00 85.65           C
ATOM   2016  C   PRO   254      22.333 -18.265  -3.976  1.00 85.65           C
ATOM   2017  O   PRO   254      23.118 -17.319  -4.016  1.00 85.65           O
ATOM   2018  N   LYS   255      21.183 -18.314  -4.670  1.00167.38           N
ATOM   2019  CA  LYS   255      20.770 -17.211  -5.476  1.00167.38           C
ATOM   2020  CB  LYS   255      20.507 -17.641  -6.927  1.00167.38           C
ATOM   2021  CG  LYS   255      20.723 -16.518  -7.930  1.00167.38           C
ATOM   2022  CD  LYS   255      22.197 -16.129  -8.089  1.00167.38           C
ATOM   2023  CE  LYS   255      23.014 -17.137  -8.901  1.00167.38           C
ATOM   2024  NZ  LYS   255      24.386 -16.629  -9.127  1.00167.38           N
ATOM   2025  C   LYS   255      19.483 -16.722  -4.877  1.00167.38           C
ATOM   2026  O   LYS   255      18.662 -17.510  -4.413  1.00167.38           O
ATOM   2027  N   PHE   256      19.242 -15.401  -4.933  1.00159.54           N
ATOM   2028  CA  PHE   256      18.100 -14.812  -4.298  1.00159.54           C
ATOM   2029  CB  PHE   256      18.033 -13.284  -4.461  1.00159.54           C
ATOM   2030  CG  PHE   256      19.011 -12.707  -3.487  1.00159.54           C
ATOM   2031  CD1 PHE   256      20.362 -12.689  -3.740  1.00159.54           C
ATOM   2032  CD2 PHE   256      18.564 -12.173  -2.302  1.00159.54           C
ATOM   2033  CE1 PHE   256      21.242 -12.152  -2.829  1.00159.54           C
ATOM   2034  CE2 PHE   256      19.438 -11.636  -1.387  1.00159.54           C
ATOM   2035  CZ  PHE   256      20.785 -11.625  -1.650  1.00159.54           C
ATOM   2036  C   PHE   256      16.859 -15.458  -4.823  1.00159.54           C
ATOM   2037  O   PHE   256      15.861 -15.556  -4.109  1.00159.54           O
ATOM   2038  N   ARG   257      16.874 -15.892  -6.094  1.00177.42           N
ATOM   2039  CA  ARG   257      15.734 -16.564  -6.652  1.00177.42           C
ATOM   2040  CB  ARG   257      16.039 -17.149  -8.032  1.00177.42           C
ATOM   2041  CG  ARG   257      16.421 -16.118  -9.077  1.00177.42           C
ATOM   2042  CD  ARG   257      17.109 -16.743 -10.290  1.00177.42           C
ATOM   2043  NE  ARG   257      17.168 -15.685 -11.329  1.00177.42           N
ATOM   2044  CZ  ARG   257      18.099 -14.693 -11.232  1.00177.42           C
ATOM   2045  NH1 ARG   257      18.961 -14.666 -10.174  1.00177.42           N
ATOM   2046  NH2 ARG   257      18.146 -13.710 -12.177  1.00177.42           N
ATOM   2047  C   ARG   257      15.463 -17.779  -5.821  1.00177.42           C
ATOM   2048  O   ARG   257      14.331 -18.035  -5.418  1.00177.42           O
ATOM   2049  N   GLU   258      16.526 -18.551  -5.537  1.00 90.59           N
ATOM   2050  CA  GLU   258      16.421 -19.802  -4.840  1.00 90.59           C
ATOM   2051  CB  GLU   258      17.800 -20.464  -4.666  1.00 90.59           C
ATOM   2052  CG  GLU   258      18.587 -20.613  -5.972  1.00 90.59           C
ATOM   2053  CD  GLU   258      17.853 -21.585  -6.877  1.00 90.59           C
ATOM   2054  OE1 GLU   258      17.238 -22.541  -6.336  1.00 90.59           O
ATOM   2055  OE2 GLU   258      17.896 -21.385  -8.120  1.00 90.59           O
ATOM   2056  C   GLU   258      15.906 -19.540  -3.457  1.00 90.59           C
ATOM   2057  O   GLU   258      15.051 -20.261  -2.946  1.00 90.59           O
ATOM   2058  N   LEU   259      16.421 -18.467  -2.832  1.00 50.49           N
ATOM   2059  CA  LEU   259      16.112 -18.101  -1.481  1.00 50.49           C
ATOM   2060  CB  LEU   259      16.883 -16.841  -1.040  1.00 50.49           C
ATOM   2061  CG  LEU   259      18.416 -17.011  -1.017  1.00 50.49           C
ATOM   2062  CD1 LEU   259      19.120 -15.719  -0.570  1.00 50.49           C
ATOM   2063  CD2 LEU   259      18.826 -18.226  -0.169  1.00 50.49           C
ATOM   2064  C   LEU   259      14.649 -17.796  -1.357  1.00 50.49           C
ATOM   2065  O   LEU   259      14.023 -18.142  -0.356  1.00 50.49           O
ATOM   2066  N   ILE   260      14.059 -17.145  -2.378  1.00 94.85           N
ATOM   2067  CA  ILE   260      12.680 -16.756  -2.296  1.00 94.85           C
ATOM   2068  CB  ILE   260      12.170 -16.156  -3.578  1.00 94.85           C
ATOM   2069  CG1 ILE   260      12.991 -14.929  -4.009  1.00 94.85           C
ATOM   2070  CG2 ILE   260      10.678 -15.839  -3.373  1.00 94.85           C
ATOM   2071  CD1 ILE   260      12.863 -13.740  -3.064  1.00 94.85           C
ATOM   2072  C   ILE   260      11.873 -18.000  -2.114  1.00 94.85           C
ATOM   2073  O   ILE   260      10.995 -18.063  -1.256  1.00 94.85           O
ATOM   2074  N   ILE   261      12.157 -19.029  -2.932  1.00 72.73           N
ATOM   2075  CA  ILE   261      11.427 -20.262  -2.867  1.00 72.73           C
ATOM   2076  CB  ILE   261      11.764 -21.219  -3.978  1.00 72.73           C
ATOM   2077  CG1 ILE   261      11.272 -20.673  -5.330  1.00 72.73           C
ATOM   2078  CG2 ILE   261      11.154 -22.585  -3.626  1.00 72.73           C
ATOM   2079  CD1 ILE   261      11.986 -19.405  -5.787  1.00 72.73           C
ATOM   2080  C   ILE   261      11.701 -20.954  -1.571  1.00 72.73           C
ATOM   2081  O   ILE   261      10.786 -21.480  -0.940  1.00 72.73           O
ATOM   2082  N   GLU   262      12.974 -20.975  -1.136  1.00 74.82           N
ATOM   2083  CA  GLU   262      13.323 -21.703   0.050  1.00 74.82           C
ATOM   2084  CB  GLU   262      14.830 -21.650   0.355  1.00 74.82           C
ATOM   2085  CG  GLU   262      15.226 -22.422   1.616  1.00 74.82           C
ATOM   2086  CD  GLU   262      15.104 -23.910   1.322  1.00 74.82           C
ATOM   2087  OE1 GLU   262      15.347 -24.305   0.151  1.00 74.82           O
ATOM   2088  OE2 GLU   262      14.764 -24.672   2.266  1.00 74.82           O
ATOM   2089  C   GLU   262      12.612 -21.132   1.239  1.00 74.82           C
ATOM   2090  O   GLU   262      12.068 -21.874   2.054  1.00 74.82           O
ATOM   2091  N   PHE   263      12.624 -19.794   1.383  1.00 61.92           N
ATOM   2092  CA  PHE   263      11.987 -19.128   2.486  1.00 61.92           C
ATOM   2093  CB  PHE   263      12.411 -17.657   2.642  1.00 61.92           C
ATOM   2094  CG  PHE   263      13.795 -17.657   3.196  1.00 61.92           C
ATOM   2095  CD1 PHE   263      13.994 -17.803   4.550  1.00 61.92           C
ATOM   2096  CD2 PHE   263      14.888 -17.508   2.374  1.00 61.92           C
ATOM   2097  CE1 PHE   263      15.264 -17.805   5.078  1.00 61.92           C
ATOM   2098  CE2 PHE   263      16.160 -17.510   2.897  1.00 61.92           C
ATOM   2099  CZ  PHE   263      16.351 -17.657   4.250  1.00 61.92           C
ATOM   2100  C   PHE   263      10.497 -19.167   2.366  1.00 61.92           C
ATOM   2101  O   PHE   263       9.790 -19.287   3.365  1.00 61.92           O
ATOM   2102  N   SER   264       9.973 -19.033   1.135  1.00 79.95           N
ATOM   2103  CA  SER   264       8.553 -18.997   0.943  1.00 79.95           C
ATOM   2104  CB  SER   264       8.151 -18.734  -0.519  1.00 79.95           C
ATOM   2105  OG  SER   264       8.700 -19.726  -1.370  1.00 79.95           O
ATOM   2106  C   SER   264       7.969 -20.300   1.389  1.00 79.95           C
ATOM   2107  O   SER   264       6.834 -20.345   1.862  1.00 79.95           O
ATOM   2108  N   LYS   265       8.724 -21.403   1.234  1.00 93.49           N
ATOM   2109  CA  LYS   265       8.236 -22.692   1.632  1.00 93.49           C
ATOM   2110  CB  LYS   265       9.145 -23.850   1.181  1.00 93.49           C
ATOM   2111  CG  LYS   265       8.573 -25.226   1.532  1.00 93.49           C
ATOM   2112  CD  LYS   265       9.224 -26.385   0.775  1.00 93.49           C
ATOM   2113  CE  LYS   265      10.707 -26.582   1.093  1.00 93.49           C
ATOM   2114  NZ  LYS   265      11.509 -25.526   0.437  1.00 93.49           N
ATOM   2115  C   LYS   265       8.107 -22.762   3.129  1.00 93.49           C
ATOM   2116  O   LYS   265       7.096 -23.227   3.651  1.00 93.49           O
ATOM   2117  N   MET   266       9.127 -22.264   3.853  1.00 55.34           N
ATOM   2118  CA  MET   266       9.217 -22.311   5.287  1.00 55.34           C
ATOM   2119  CB  MET   266      10.541 -21.714   5.796  1.00 55.34           C
ATOM   2120  CG  MET   266      11.771 -22.532   5.394  1.00 55.34           C
ATOM   2121  SD  MET   266      13.364 -21.678   5.606  1.00 55.34           S
ATOM   2122  CE  MET   266      13.315 -21.625   7.421  1.00 55.34           C
ATOM   2123  C   MET   266       8.105 -21.502   5.882  1.00 55.34           C
ATOM   2124  O   MET   266       7.563 -21.841   6.933  1.00 55.34           O
ATOM   2125  N   ALA   267       7.725 -20.413   5.197  1.00 57.98           N
ATOM   2126  CA  ALA   267       6.751 -19.465   5.657  1.00 57.98           C
ATOM   2127  CB  ALA   267       6.496 -18.335   4.645  1.00 57.98           C
ATOM   2128  C   ALA   267       5.442 -20.148   5.907  1.00 57.98           C
ATOM   2129  O   ALA   267       4.640 -19.676   6.709  1.00 57.98           O
ATOM   2130  N   ARG   268       5.121 -21.217   5.163  1.00121.77           N
ATOM   2131  CA  ARG   268       3.861 -21.853   5.428  1.00121.77           C
ATOM   2132  CB  ARG   268       3.529 -22.960   4.415  1.00121.77           C
ATOM   2133  CG  ARG   268       3.405 -22.461   2.976  1.00121.77           C
ATOM   2134  CD  ARG   268       2.883 -23.526   2.011  1.00121.77           C
ATOM   2135  NE  ARG   268       3.021 -22.984   0.631  1.00121.77           N
ATOM   2136  CZ  ARG   268       4.199 -23.154  -0.039  1.00121.77           C
ATOM   2137  NH1 ARG   268       5.221 -23.839   0.551  1.00121.77           N
ATOM   2138  NH2 ARG   268       4.354 -22.638  -1.292  1.00121.77           N
ATOM   2139  C   ARG   268       3.861 -22.498   6.794  1.00121.77           C
ATOM   2140  O   ARG   268       2.887 -22.387   7.536  1.00121.77           O
ATOM   2141  N   ASP   269       4.945 -23.254   7.078  1.00145.37           N
ATOM   2142  CA  ASP   269       5.307 -24.096   8.197  1.00145.37           C
ATOM   2143  CB  ASP   269       6.078 -25.344   7.727  1.00145.37           C
ATOM   2144  CG  ASP   269       5.897 -26.454   8.755  1.00145.37           C
ATOM   2145  OD1 ASP   269       5.131 -26.229   9.731  1.00145.37           O
ATOM   2146  OD2 ASP   269       6.519 -27.536   8.584  1.00145.37           O
ATOM   2147  C   ASP   269       6.089 -23.443   9.323  1.00145.37           C
ATOM   2148  O   ASP   269       6.618 -24.207  10.123  1.00145.37           O
ATOM   2149  N   PRO   270       6.266 -22.152   9.464  1.00105.70           N
ATOM   2150  CA  PRO   270       7.257 -21.570  10.358  1.00105.70           C
ATOM   2151  CD  PRO   270       5.142 -21.253   9.261  1.00105.70           C
ATOM   2152  CB  PRO   270       6.880 -20.096  10.480  1.00105.70           C
ATOM   2153  CG  PRO   270       5.361 -20.095  10.247  1.00105.70           C
ATOM   2154  C   PRO   270       7.483 -22.177  11.715  1.00105.70           C
ATOM   2155  O   PRO   270       8.620 -22.132  12.184  1.00105.70           O
ATOM   2156  N   GLN   271       6.465 -22.754  12.369  1.00 60.02           N
ATOM   2157  CA  GLN   271       6.687 -23.312  13.668  1.00 60.02           C
ATOM   2158  CB  GLN   271       5.416 -23.947  14.255  1.00 60.02           C
ATOM   2159  CG  GLN   271       4.247 -22.961  14.342  1.00 60.02           C
ATOM   2160  CD  GLN   271       4.689 -21.755  15.163  1.00 60.02           C
ATOM   2161  OE1 GLN   271       5.025 -20.705  14.615  1.00 60.02           O
ATOM   2162  NE2 GLN   271       4.694 -21.905  16.515  1.00 60.02           N
ATOM   2163  C   GLN   271       7.735 -24.381  13.538  1.00 60.02           C
ATOM   2164  O   GLN   271       8.529 -24.588  14.452  1.00 60.02           O
ATOM   2165  N   ARG   272       7.737 -25.117  12.409  1.00156.03           N
ATOM   2166  CA  ARG   272       8.674 -26.182  12.166  1.00156.03           C
ATOM   2167  CB  ARG   272       8.390 -26.910  10.840  1.00156.03           C
ATOM   2168  CG  ARG   272       9.313 -28.102  10.585  1.00156.03           C
ATOM   2169  CD  ARG   272       8.871 -29.372  11.311  1.00156.03           C
ATOM   2170  NE  ARG   272       8.692 -29.020  12.746  1.00156.03           N
ATOM   2171  CZ  ARG   272       7.640 -29.545  13.438  1.00156.03           C
ATOM   2172  NH1 ARG   272       6.782 -30.411  12.824  1.00156.03           N
ATOM   2173  NH2 ARG   272       7.443 -29.200  14.743  1.00156.03           N
ATOM   2174  C   ARG   272      10.089 -25.678  12.054  1.00156.03           C
ATOM   2175  O   ARG   272      11.003 -26.251  12.641  1.00156.03           O
ATOM   2176  N   TYR   273      10.308 -24.627  11.242  1.00 88.78           N
ATOM   2177  CA  TYR   273      11.605 -24.070  10.957  1.00 88.78           C
ATOM   2178  CB  TYR   273      11.609 -23.220   9.678  1.00 88.78           C
ATOM   2179  CG  TYR   273      11.308 -24.172   8.573  1.00 88.78           C
ATOM   2180  CD1 TYR   273      12.301 -24.964   8.043  1.00 88.78           C
ATOM   2181  CD2 TYR   273      10.032 -24.278   8.073  1.00 88.78           C
ATOM   2182  CE1 TYR   273      12.027 -25.847   7.027  1.00 88.78           C
ATOM   2183  CE2 TYR   273       9.753 -25.159   7.056  1.00 88.78           C
ATOM   2184  CZ  TYR   273      10.750 -25.945   6.531  1.00 88.78           C
ATOM   2185  OH  TYR   273      10.462 -26.849   5.487  1.00 88.78           O
ATOM   2186  C   TYR   273      12.179 -23.248  12.071  1.00 88.78           C
ATOM   2187  O   TYR   273      13.392 -23.243  12.267  1.00 88.78           O
ATOM   2188  N   LEU   274      11.346 -22.466  12.782  1.00 62.21           N
ATOM   2189  CA  LEU   274      11.854 -21.603  13.810  1.00 62.21           C
ATOM   2190  CB  LEU   274      11.589 -20.116  13.515  1.00 62.21           C
ATOM   2191  CG  LEU   274      12.316 -19.590  12.264  1.00 62.21           C
ATOM   2192  CD1 LEU   274      12.009 -18.103  12.027  1.00 62.21           C
ATOM   2193  CD2 LEU   274      13.826 -19.869  12.340  1.00 62.21           C
ATOM   2194  C   LEU   274      11.141 -21.923  15.078  1.00 62.21           C
ATOM   2195  O   LEU   274       9.925 -22.113  15.080  1.00 62.21           O
ATOM   2196  N   VAL   275      11.885 -22.005  16.199  1.00117.55           N
ATOM   2197  CA  VAL   275      11.198 -22.295  17.416  1.00117.55           C
ATOM   2198  CB  VAL   275      11.623 -23.596  18.047  1.00117.55           C
ATOM   2199  CG1 VAL   275      13.069 -23.507  18.559  1.00117.55           C
ATOM   2200  CG2 VAL   275      10.585 -23.967  19.112  1.00117.55           C
ATOM   2201  C   VAL   275      11.386 -21.146  18.366  1.00117.55           C
ATOM   2202  O   VAL   275      12.489 -20.853  18.827  1.00117.55           O
ATOM   2203  N   ILE   276      10.277 -20.447  18.676  1.00 59.86           N
ATOM   2204  CA  ILE   276      10.302 -19.338  19.583  1.00 59.86           C
ATOM   2205  CB  ILE   276       9.884 -18.035  18.965  1.00 59.86           C
ATOM   2206  CG1 ILE   276      10.788 -17.688  17.775  1.00 59.86           C
ATOM   2207  CG2 ILE   276       9.896 -16.960  20.067  1.00 59.86           C
ATOM   2208  CD1 ILE   276      10.254 -16.533  16.928  1.00 59.86           C
ATOM   2209  C   ILE   276       9.262 -19.657  20.611  1.00 59.86           C
ATOM   2210  O   ILE   276       8.281 -20.334  20.309  1.00 59.86           O
ATOM   2211  N   GLN   277       9.457 -19.213  21.868  1.00 79.43           N
ATOM   2212  CA  GLN   277       8.477 -19.511  22.875  1.00 79.43           C
ATOM   2213  CB  GLN   277       9.060 -19.570  24.297  1.00 79.43           C
ATOM   2214  CG  GLN   277      10.074 -20.700  24.487  1.00 79.43           C
ATOM   2215  CD  GLN   277       9.316 -22.020  24.479  1.00 79.43           C
ATOM   2216  OE1 GLN   277       8.538 -22.308  25.386  1.00 79.43           O
ATOM   2217  NE2 GLN   277       9.548 -22.847  23.424  1.00 79.43           N
ATOM   2218  C   GLN   277       7.416 -18.450  22.862  1.00 79.43           C
ATOM   2219  O   GLN   277       7.716 -17.261  22.764  1.00 79.43           O
ATOM   2220  N   GLY   278       6.134 -18.872  22.964  1.00 28.65           N
ATOM   2221  CA  GLY   278       5.014 -17.971  23.036  1.00 28.65           C
ATOM   2222  C   GLY   278       4.769 -17.342  21.697  1.00 28.65           C
ATOM   2223  O   GLY   278       4.268 -16.222  21.619  1.00 28.65           O
ATOM   2224  N   ASP   279       5.085 -18.068  20.610  1.00 48.47           N
ATOM   2225  CA  ASP   279       5.017 -17.571  19.261  1.00 48.47           C
ATOM   2226  CB  ASP   279       5.511 -18.633  18.255  1.00 48.47           C
ATOM   2227  CG  ASP   279       5.685 -18.039  16.861  1.00 48.47           C
ATOM   2228  OD1 ASP   279       5.113 -16.952  16.583  1.00 48.47           O
ATOM   2229  OD2 ASP   279       6.401 -18.682  16.047  1.00 48.47           O
ATOM   2230  C   ASP   279       3.618 -17.173  18.867  1.00 48.47           C
ATOM   2231  O   ASP   279       3.416 -16.101  18.299  1.00 48.47           O
ATOM   2232  N   GLU   280       2.608 -17.999  19.187  1.00119.12           N
ATOM   2233  CA  GLU   280       1.263 -17.779  18.714  1.00119.12           C
ATOM   2234  CB  GLU   280       0.295 -18.910  19.107  1.00119.12           C
ATOM   2235  CG  GLU   280       0.461 -20.180  18.266  1.00119.12           C
ATOM   2236  CD  GLU   280       1.767 -20.858  18.657  1.00119.12           C
ATOM   2237  OE1 GLU   280       2.172 -20.717  19.842  1.00119.12           O
ATOM   2238  OE2 GLU   280       2.374 -21.528  17.779  1.00119.12           O
ATOM   2239  C   GLU   280       0.675 -16.486  19.217  1.00119.12           C
ATOM   2240  O   GLU   280      -0.170 -15.891  18.548  1.00119.12           O
ATOM   2241  N   ARG   281       1.054 -16.056  20.434  1.00147.75           N
ATOM   2242  CA  ARG   281       0.524 -14.890  21.098  1.00147.75           C
ATOM   2243  CB  ARG   281       0.912 -14.836  22.587  1.00147.75           C
ATOM   2244  CG  ARG   281       0.314 -15.967  23.427  1.00147.75           C
ATOM   2245  CD  ARG   281       0.940 -17.338  23.161  1.00147.75           C
ATOM   2246  NE  ARG   281       0.281 -18.316  24.072  1.00147.75           N
ATOM   2247  CZ  ARG   281       0.634 -19.634  24.031  1.00147.75           C
ATOM   2248  NH1 ARG   281       1.587 -20.058  23.151  1.00147.75           N
ATOM   2249  NH2 ARG   281       0.040 -20.528  24.875  1.00147.75           N
ATOM   2250  C   ARG   281       0.951 -13.569  20.500  1.00147.75           C
ATOM   2251  O   ARG   281       0.212 -12.592  20.575  1.00147.75           O
ATOM   2252  N   MET   282       2.150 -13.494  19.902  1.00 92.52           N
ATOM   2253  CA  MET   282       2.826 -12.267  19.549  1.00 92.52           C
ATOM   2254  CB  MET   282       4.244 -12.602  19.082  1.00 92.52           C
ATOM   2255  CG  MET   282       5.045 -13.220  20.230  1.00 92.52           C
ATOM   2256  SD  MET   282       6.665 -13.905  19.788  1.00 92.52           S
ATOM   2257  CE  MET   282       6.822 -14.837  21.337  1.00 92.52           C
ATOM   2258  C   MET   282       2.139 -11.366  18.544  1.00 92.52           C
ATOM   2259  O   MET   282       1.695 -11.797  17.482  1.00 92.52           O
ATOM   2260  N   HIS   283       2.070 -10.044  18.874  1.00 55.10           N
ATOM   2261  CA  HIS   283       1.477  -9.031  18.027  1.00 55.10           C
ATOM   2262  ND1 HIS   283      -1.677  -9.860  17.145  1.00 55.10           N
ATOM   2263  CG  HIS   283      -0.998  -9.618  18.318  1.00 55.10           C
ATOM   2264  CB  HIS   283       0.073  -8.579  18.471  1.00 55.10           C
ATOM   2265  NE2 HIS   283      -2.511 -11.257  18.662  1.00 55.10           N
ATOM   2266  CD2 HIS   283      -1.519 -10.480  19.234  1.00 55.10           C
ATOM   2267  CE1 HIS   283      -2.570 -10.849  17.407  1.00 55.10           C
ATOM   2268  C   HIS   283       2.332  -7.787  18.059  1.00 55.10           C
ATOM   2269  O   HIS   283       2.944  -7.466  19.076  1.00 55.10           O
ATOM   2270  N   LEU   284       2.373  -7.035  16.932  1.00 64.90           N
ATOM   2271  CA  LEU   284       3.171  -5.839  16.814  1.00 64.90           C
ATOM   2272  CB  LEU   284       4.078  -5.864  15.568  1.00 64.90           C
ATOM   2273  CG  LEU   284       5.171  -6.951  15.640  1.00 64.90           C
ATOM   2274  CD1 LEU   284       5.999  -7.028  14.346  1.00 64.90           C
ATOM   2275  CD2 LEU   284       6.054  -6.752  16.883  1.00 64.90           C
ATOM   2276  C   LEU   284       2.250  -4.653  16.702  1.00 64.90           C
ATOM   2277  O   LEU   284       1.184  -4.730  16.092  1.00 64.90           O
ATOM   2278  N   PRO   285       2.650  -3.549  17.290  1.00 76.27           N
ATOM   2279  CA  PRO   285       1.820  -2.370  17.292  1.00 76.27           C
ATOM   2280  CD  PRO   285       3.486  -3.619  18.478  1.00 76.27           C
ATOM   2281  CB  PRO   285       2.426  -1.434  18.335  1.00 76.27           C
ATOM   2282  CG  PRO   285       3.102  -2.396  19.329  1.00 76.27           C
ATOM   2283  C   PRO   285       1.640  -1.744  15.945  1.00 76.27           C
ATOM   2284  O   PRO   285       2.608  -1.631  15.194  1.00 76.27           O
ATOM   2285  N   SER   286       0.403  -1.290  15.654  1.00 91.77           N
ATOM   2286  CA  SER   286       0.052  -0.679  14.401  1.00 91.77           C
ATOM   2287  CB  SER   286      -1.461  -0.503  14.199  1.00 91.77           C
ATOM   2288  OG  SER   286      -2.126  -1.751  14.263  1.00 91.77           O
ATOM   2289  C   SER   286       0.594   0.709  14.398  1.00 91.77           C
ATOM   2290  O   SER   286       1.112   1.203  15.398  1.00 91.77           O
ATOM   2291  N   PRO   287       0.490   1.344  13.264  1.00 73.24           N
ATOM   2292  CA  PRO   287       0.930   2.704  13.157  1.00 73.24           C
ATOM   2293  CD  PRO   287       0.538   0.648  11.989  1.00 73.24           C
ATOM   2294  CB  PRO   287       0.837   3.047  11.673  1.00 73.24           C
ATOM   2295  CG  PRO   287       1.059   1.688  10.979  1.00 73.24           C
ATOM   2296  C   PRO   287       0.114   3.565  14.061  1.00 73.24           C
ATOM   2297  O   PRO   287       0.619   4.582  14.535  1.00 73.24           O
ATOM   2298  N   THR   288      -1.160   3.196  14.276  1.00108.89           N
ATOM   2299  CA  THR   288      -2.018   3.938  15.149  1.00108.89           C
ATOM   2300  CB  THR   288      -3.426   3.433  15.103  1.00108.89           C
ATOM   2301  OG1 THR   288      -3.914   3.460  13.771  1.00108.89           O
ATOM   2302  CG2 THR   288      -4.290   4.333  15.999  1.00108.89           C
ATOM   2303  C   THR   288      -1.547   3.742  16.557  1.00108.89           C
ATOM   2304  O   THR   288      -1.507   4.678  17.352  1.00108.89           O
ATOM   2305  N   ASP   289      -1.225   2.478  16.889  1.00 99.78           N
ATOM   2306  CA  ASP   289      -0.824   2.027  18.193  1.00 99.78           C
ATOM   2307  CB  ASP   289      -0.922   0.498  18.347  1.00 99.78           C
ATOM   2308  CG  ASP   289      -2.395   0.117  18.401  1.00 99.78           C
ATOM   2309  OD1 ASP   289      -3.248   1.044  18.391  1.00 99.78           O
ATOM   2310  OD2 ASP   289      -2.686  -1.107  18.461  1.00 99.78           O
ATOM   2311  C   ASP   289       0.578   2.410  18.567  1.00 99.78           C
ATOM   2312  O   ASP   289       0.872   2.528  19.754  1.00 99.78           O
ATOM   2313  N   SER   290       1.495   2.583  17.593  1.00111.68           N
ATOM   2314  CA  SER   290       2.877   2.721  17.972  1.00111.68           C
ATOM   2315  CB  SER   290       3.877   2.212  16.920  1.00111.68           C
ATOM   2316  OG  SER   290       3.926   3.105  15.820  1.00111.68           O
ATOM   2317  C   SER   290       3.267   4.121  18.318  1.00111.68           C
ATOM   2318  O   SER   290       2.775   5.102  17.762  1.00111.68           O
ATOM   2319  N   ASN   291       4.154   4.211  19.329  1.00 60.67           N
ATOM   2320  CA  ASN   291       4.747   5.422  19.811  1.00 60.67           C
ATOM   2321  CB  ASN   291       5.365   5.249  21.206  1.00 60.67           C
ATOM   2322  CG  ASN   291       4.213   4.962  22.158  1.00 60.67           C
ATOM   2323  OD1 ASN   291       3.108   5.475  21.986  1.00 60.67           O
ATOM   2324  ND2 ASN   291       4.470   4.105  23.182  1.00 60.67           N
ATOM   2325  C   ASN   291       5.822   5.880  18.874  1.00 60.67           C
ATOM   2326  O   ASN   291       6.041   7.079  18.715  1.00 60.67           O
ATOM   2327  N   PHE   292       6.552   4.932  18.253  1.00 74.56           N
ATOM   2328  CA  PHE   292       7.636   5.293  17.384  1.00 74.56           C
ATOM   2329  CB  PHE   292       8.429   4.065  16.899  1.00 74.56           C
ATOM   2330  CG  PHE   292       9.703   4.558  16.304  1.00 74.56           C
ATOM   2331  CD1 PHE   292      10.758   4.927  17.108  1.00 74.56           C
ATOM   2332  CD2 PHE   292       9.844   4.671  14.945  1.00 74.56           C
ATOM   2333  CE1 PHE   292      11.932   5.390  16.561  1.00 74.56           C
ATOM   2334  CE2 PHE   292      11.014   5.133  14.388  1.00 74.56           C
ATOM   2335  CZ  PHE   292      12.064   5.494  15.197  1.00 74.56           C
ATOM   2336  C   PHE   292       7.065   6.039  16.217  1.00 74.56           C
ATOM   2337  O   PHE   292       7.602   7.062  15.796  1.00 74.56           O
ATOM   2338  N   TYR   293       5.943   5.537  15.671  1.00 69.72           N
ATOM   2339  CA  TYR   293       5.276   6.140  14.552  1.00 69.72           C
ATOM   2340  CB  TYR   293       4.095   5.270  14.087  1.00 69.72           C
ATOM   2341  CG  TYR   293       3.394   5.876  12.924  1.00 69.72           C
ATOM   2342  CD1 TYR   293       3.886   5.715  11.651  1.00 69.72           C
ATOM   2343  CD2 TYR   293       2.230   6.587  13.105  1.00 69.72           C
ATOM   2344  CE1 TYR   293       3.233   6.263  10.573  1.00 69.72           C
ATOM   2345  CE2 TYR   293       1.573   7.138  12.032  1.00 69.72           C
ATOM   2346  CZ  TYR   293       2.074   6.976  10.763  1.00 69.72           C
ATOM   2347  OH  TYR   293       1.401   7.539   9.658  1.00 69.72           O
ATOM   2348  C   TYR   293       4.760   7.485  14.968  1.00 69.72           C
ATOM   2349  O   TYR   293       4.906   8.472  14.250  1.00 69.72           O
ATOM   2350  N   ARG   294       4.165   7.553  16.171  1.00127.26           N
ATOM   2351  CA  ARG   294       3.553   8.737  16.701  1.00127.26           C
ATOM   2352  CB  ARG   294       2.975   8.456  18.095  1.00127.26           C
ATOM   2353  CG  ARG   294       2.001   9.493  18.642  1.00127.26           C
ATOM   2354  CD  ARG   294       1.503   9.086  20.030  1.00127.26           C
ATOM   2355  NE  ARG   294       0.254   9.837  20.329  1.00127.26           N
ATOM   2356  CZ  ARG   294      -0.844   9.146  20.756  1.00127.26           C
ATOM   2357  NH1 ARG   294      -0.798   7.784  20.852  1.00127.26           N
ATOM   2358  NH2 ARG   294      -1.987   9.812  21.088  1.00127.26           N
ATOM   2359  C   ARG   294       4.586   9.809  16.852  1.00127.26           C
ATOM   2360  O   ARG   294       4.322  10.979  16.576  1.00127.26           O
ATOM   2361  N   ALA   295       5.788   9.428  17.321  1.00 42.00           N
ATOM   2362  CA  ALA   295       6.856  10.353  17.571  1.00 42.00           C
ATOM   2363  CB  ALA   295       8.093   9.687  18.200  1.00 42.00           C
ATOM   2364  C   ALA   295       7.299  10.997  16.295  1.00 42.00           C
ATOM   2365  O   ALA   295       7.613  12.185  16.272  1.00 42.00           O
ATOM   2366  N   LEU   296       7.398  10.231  15.195  1.00102.23           N
ATOM   2367  CA  LEU   296       7.860  10.861  13.995  1.00102.23           C
ATOM   2368  CB  LEU   296       8.326   9.873  12.914  1.00102.23           C
ATOM   2369  CG  LEU   296       9.547   9.064  13.400  1.00102.23           C
ATOM   2370  CD1 LEU   296      10.274   8.367  12.242  1.00102.23           C
ATOM   2371  CD2 LEU   296      10.478   9.922  14.271  1.00102.23           C
ATOM   2372  C   LEU   296       6.833  11.809  13.438  1.00102.23           C
ATOM   2373  O   LEU   296       7.189  12.869  12.929  1.00102.23           O
ATOM   2374  N   MET   297       5.547  11.398  13.448  1.00141.96           N
ATOM   2375  CA  MET   297       4.389  12.115  12.961  1.00141.96           C
ATOM   2376  CB  MET   297       3.230  11.171  12.620  1.00141.96           C
ATOM   2377  CG  MET   297       3.357  10.574  11.218  1.00141.96           C
ATOM   2378  SD  MET   297       4.882   9.638  10.906  1.00141.96           S
ATOM   2379  CE  MET   297       5.723  11.018  10.075  1.00141.96           C
ATOM   2380  C   MET   297       3.836  13.240  13.807  1.00141.96           C
ATOM   2381  O   MET   297       3.344  14.224  13.260  1.00141.96           O
ATOM   2382  N   ASP   298       3.890  13.136  15.146  1.00136.40           N
ATOM   2383  CA  ASP   298       3.197  14.011  16.064  1.00136.40           C
ATOM   2384  CB  ASP   298       3.233  13.507  17.523  1.00136.40           C
ATOM   2385  CG  ASP   298       4.671  13.335  17.982  1.00136.40           C
ATOM   2386  OD1 ASP   298       5.583  13.435  17.122  1.00136.40           O
ATOM   2387  OD2 ASP   298       4.873  13.088  19.201  1.00136.40           O
ATOM   2388  C   ASP   298       3.633  15.444  16.004  1.00136.40           C
ATOM   2389  O   ASP   298       2.896  16.318  16.460  1.00136.40           O
ATOM   2390  N   GLU   299       4.834  15.735  15.476  1.00112.54           N
ATOM   2391  CA  GLU   299       5.324  17.084  15.419  1.00112.54           C
ATOM   2392  CB  GLU   299       6.648  17.205  14.640  1.00112.54           C
ATOM   2393  CG  GLU   299       7.116  18.640  14.381  1.00112.54           C
ATOM   2394  CD  GLU   299       7.409  19.326  15.706  1.00112.54           C
ATOM   2395  OE1 GLU   299       7.088  18.733  16.770  1.00112.54           O
ATOM   2396  OE2 GLU   299       7.952  20.463  15.668  1.00112.54           O
ATOM   2397  C   GLU   299       4.303  17.971  14.775  1.00112.54           C
ATOM   2398  O   GLU   299       3.488  17.537  13.963  1.00112.54           O
ATOM   2399  N   GLU   300       4.320  19.259  15.178  1.00 82.79           N
ATOM   2400  CA  GLU   300       3.396  20.261  14.731  1.00 82.79           C
ATOM   2401  CB  GLU   300       3.606  21.597  15.462  1.00 82.79           C
ATOM   2402  CG  GLU   300       2.525  22.636  15.173  1.00 82.79           C
ATOM   2403  CD  GLU   300       2.734  23.787  16.146  1.00 82.79           C
ATOM   2404  OE1 GLU   300       2.594  23.549  17.376  1.00 82.79           O
ATOM   2405  OE2 GLU   300       3.039  24.915  15.677  1.00 82.79           O
ATOM   2406  C   GLU   300       3.572  20.492  13.260  1.00 82.79           C
ATOM   2407  O   GLU   300       2.598  20.710  12.541  1.00 82.79           O
ATOM   2408  N   ASP   301       4.826  20.448  12.776  1.00 57.76           N
ATOM   2409  CA  ASP   301       5.135  20.694  11.395  1.00 57.76           C
ATOM   2410  CB  ASP   301       6.646  20.653  11.115  1.00 57.76           C
ATOM   2411  CG  ASP   301       7.289  21.833  11.831  1.00 57.76           C
ATOM   2412  OD1 ASP   301       6.541  22.602  12.491  1.00 57.76           O
ATOM   2413  OD2 ASP   301       8.536  21.983  11.727  1.00 57.76           O
ATOM   2414  C   ASP   301       4.491  19.649  10.535  1.00 57.76           C
ATOM   2415  O   ASP   301       4.051  19.938   9.422  1.00 57.76           O
ATOM   2416  N   MET   302       4.437  18.389  11.001  1.00128.95           N
ATOM   2417  CA  MET   302       3.812  17.395  10.174  1.00128.95           C
ATOM   2418  CB  MET   302       4.362  15.982  10.421  1.00128.95           C
ATOM   2419  CG  MET   302       5.809  15.828   9.952  1.00128.95           C
ATOM   2420  SD  MET   302       6.534  14.193  10.249  1.00128.95           S
ATOM   2421  CE  MET   302       8.082  14.556   9.371  1.00128.95           C
ATOM   2422  C   MET   302       2.345  17.382  10.479  1.00128.95           C
ATOM   2423  O   MET   302       1.840  16.424  11.064  1.00128.95           O
ATOM   2424  N   ASP   303       1.640  18.494  10.160  1.00 86.22           N
ATOM   2425  CA  ASP   303       0.224  18.547  10.407  1.00 86.22           C
ATOM   2426  CB  ASP   303      -0.306  19.988  10.504  1.00 86.22           C
ATOM   2427  CG  ASP   303      -1.727  19.925  11.052  1.00 86.22           C
ATOM   2428  OD1 ASP   303      -2.180  18.804  11.407  1.00 86.22           O
ATOM   2429  OD2 ASP   303      -2.380  21.000  11.123  1.00 86.22           O
ATOM   2430  C   ASP   303      -0.614  17.841   9.375  1.00 86.22           C
ATOM   2431  O   ASP   303      -1.210  16.798   9.639  1.00 86.22           O
ATOM   2432  N   ASP   304      -0.636  18.378   8.136  1.00 92.79           N
ATOM   2433  CA  ASP   304      -1.503  17.835   7.127  1.00 92.79           C
ATOM   2434  CB  ASP   304      -2.487  18.858   6.532  1.00 92.79           C
ATOM   2435  CG  ASP   304      -3.555  19.178   7.570  1.00 92.79           C
ATOM   2436  OD1 ASP   304      -3.559  18.518   8.643  1.00 92.79           O
ATOM   2437  OD2 ASP   304      -4.389  20.083   7.298  1.00 92.79           O
ATOM   2438  C   ASP   304      -0.627  17.386   6.020  1.00 92.79           C
ATOM   2439  O   ASP   304      -0.323  18.148   5.104  1.00 92.79           O
ATOM   2440  N   VAL   305      -0.224  16.109   6.064  1.00 65.31           N
ATOM   2441  CA  VAL   305       0.703  15.650   5.083  1.00 65.31           C
ATOM   2442  CB  VAL   305       1.969  15.113   5.689  1.00 65.31           C
ATOM   2443  CG1 VAL   305       2.693  16.267   6.405  1.00 65.31           C
ATOM   2444  CG2 VAL   305       1.608  13.944   6.623  1.00 65.31           C
ATOM   2445  C   VAL   305       0.078  14.554   4.288  1.00 65.31           C
ATOM   2446  O   VAL   305      -0.911  13.950   4.702  1.00 65.31           O
ATOM   2447  N   VAL   306       0.639  14.312   3.086  1.00 39.51           N
ATOM   2448  CA  VAL   306       0.159  13.277   2.217  1.00 39.51           C
ATOM   2449  CB  VAL   306      -0.268  13.787   0.871  1.00 39.51           C
ATOM   2450  CG1 VAL   306      -0.648  12.589  -0.014  1.00 39.51           C
ATOM   2451  CG2 VAL   306      -1.407  14.800   1.072  1.00 39.51           C
ATOM   2452  C   VAL   306       1.290  12.322   1.993  1.00 39.51           C
ATOM   2453  O   VAL   306       2.446  12.723   1.864  1.00 39.51           O
ATOM   2454  N   ASP   307       0.977  11.013   1.943  1.00 83.21           N
ATOM   2455  CA  ASP   307       1.990  10.016   1.748  1.00 83.21           C
ATOM   2456  CB  ASP   307       1.482   8.570   1.869  1.00 83.21           C
ATOM   2457  CG  ASP   307       1.517   8.164   3.326  1.00 83.21           C
ATOM   2458  OD1 ASP   307       2.649   8.106   3.875  1.00 83.21           O
ATOM   2459  OD2 ASP   307       0.431   7.908   3.908  1.00 83.21           O
ATOM   2460  C   ASP   307       2.558  10.137   0.377  1.00 83.21           C
ATOM   2461  O   ASP   307       1.874  10.504  -0.577  1.00 83.21           O
ATOM   2462  N   ALA   308       3.858   9.811   0.260  1.00 36.06           N
ATOM   2463  CA  ALA   308       4.542   9.884  -0.993  1.00 36.06           C
ATOM   2464  CB  ALA   308       6.040   9.554  -0.883  1.00 36.06           C
ATOM   2465  C   ALA   308       3.930   8.900  -1.931  1.00 36.06           C
ATOM   2466  O   ALA   308       3.706   9.202  -3.100  1.00 36.06           O
ATOM   2467  N   ASP   309       3.604   7.696  -1.435  1.00 64.74           N
ATOM   2468  CA  ASP   309       3.086   6.686  -2.306  1.00 64.74           C
ATOM   2469  CB  ASP   309       2.862   5.338  -1.583  1.00 64.74           C
ATOM   2470  CG  ASP   309       1.945   5.510  -0.376  1.00 64.74           C
ATOM   2471  OD1 ASP   309       0.741   5.829  -0.563  1.00 64.74           O
ATOM   2472  OD2 ASP   309       2.449   5.320   0.763  1.00 64.74           O
ATOM   2473  C   ASP   309       1.818   7.171  -2.938  1.00 64.74           C
ATOM   2474  O   ASP   309       1.586   6.924  -4.120  1.00 64.74           O
ATOM   2475  N   GLU   310       0.962   7.876  -2.174  1.00 35.98           N
ATOM   2476  CA  GLU   310      -0.277   8.361  -2.713  1.00 35.98           C
ATOM   2477  CB  GLU   310      -1.206   8.973  -1.653  1.00 35.98           C
ATOM   2478  CG  GLU   310      -2.520   9.481  -2.251  1.00 35.98           C
ATOM   2479  CD  GLU   310      -3.361  10.061  -1.125  1.00 35.98           C
ATOM   2480  OE1 GLU   310      -2.829  10.184   0.010  1.00 35.98           O
ATOM   2481  OE2 GLU   310      -4.551  10.386  -1.385  1.00 35.98           O
ATOM   2482  C   GLU   310      -0.019   9.435  -3.721  1.00 35.98           C
ATOM   2483  O   GLU   310      -0.631   9.462  -4.787  1.00 35.98           O
ATOM   2484  N   TYR   311       0.927  10.336  -3.407  1.00 49.12           N
ATOM   2485  CA  TYR   311       1.216  11.484  -4.219  1.00 49.12           C
ATOM   2486  CB  TYR   311       2.336  12.336  -3.592  1.00 49.12           C
ATOM   2487  CG  TYR   311       2.622  13.525  -4.446  1.00 49.12           C
ATOM   2488  CD1 TYR   311       3.500  13.432  -5.503  1.00 49.12           C
ATOM   2489  CD2 TYR   311       2.021  14.732  -4.185  1.00 49.12           C
ATOM   2490  CE1 TYR   311       3.771  14.528  -6.286  1.00 49.12           C
ATOM   2491  CE2 TYR   311       2.288  15.833  -4.966  1.00 49.12           C
ATOM   2492  CZ  TYR   311       3.165  15.732  -6.020  1.00 49.12           C
ATOM   2493  OH  TYR   311       3.443  16.859  -6.823  1.00 49.12           O
ATOM   2494  C   TYR   311       1.669  11.029  -5.569  1.00 49.12           C
ATOM   2495  O   TYR   311       1.267  11.581  -6.593  1.00 49.12           O
ATOM   2496  N   LEU   312       2.508   9.980  -5.600  1.00109.87           N
ATOM   2497  CA  LEU   312       3.075   9.482  -6.820  1.00109.87           C
ATOM   2498  CB  LEU   312       4.127   8.374  -6.623  1.00109.87           C
ATOM   2499  CG  LEU   312       5.536   8.895  -6.269  1.00109.87           C
ATOM   2500  CD1 LEU   312       6.183   9.580  -7.482  1.00109.87           C
ATOM   2501  CD2 LEU   312       5.533   9.812  -5.040  1.00109.87           C
ATOM   2502  C   LEU   312       2.028   8.973  -7.756  1.00109.87           C
ATOM   2503  O   LEU   312       2.249   9.027  -8.964  1.00109.87           O
ATOM   2504  N   ILE   313       0.894   8.457  -7.226  1.00123.93           N
ATOM   2505  CA  ILE   313      -0.168   7.847  -7.992  1.00123.93           C
ATOM   2506  CB  ILE   313      -1.479   7.811  -7.258  1.00123.93           C
ATOM   2507  CG1 ILE   313      -1.364   7.012  -5.950  1.00123.93           C
ATOM   2508  CG2 ILE   313      -2.536   7.255  -8.228  1.00123.93           C
ATOM   2509  CD1 ILE   313      -1.005   5.543  -6.156  1.00123.93           C
ATOM   2510  C   ILE   313      -0.416   8.614  -9.252  1.00123.93           C
ATOM   2511  O   ILE   313      -0.630   9.825  -9.264  1.00123.93           O
ATOM   2512  N   PRO   314      -0.347   7.879 -10.326  1.00 71.21           N
ATOM   2513  CA  PRO   314      -0.573   8.471 -11.614  1.00 71.21           C
ATOM   2514  CD  PRO   314       0.636   6.811 -10.393  1.00 71.21           C
ATOM   2515  CB  PRO   314       0.302   7.703 -12.607  1.00 71.21           C
ATOM   2516  CG  PRO   314       0.671   6.405 -11.872  1.00 71.21           C
ATOM   2517  C   PRO   314      -2.027   8.390 -11.929  1.00 71.21           C
ATOM   2518  O   PRO   314      -2.825   8.155 -10.983  1.00 71.21           O
ATOM   2519  OXT PRO   314      -2.384   8.571 -13.124  1.00 71.21           O
END
